# Supplementary material for: PD1hi CD200hi CD4+ exhausted T cell increase immunotherapy resistance and tumour progression by promoting epithelial–mesenchymal transition in bladder cancer
Source: Clin Transl Med. 2023 Jun 14;13(6):e1303. doi: 10.1002/ctm2.1303 (PMC10265167; doi:10.1002/ctm2.1303)
Supplement: Supplementary file 2 — Supporting Information [file CTM2-13-e1303-s021.xlsx]

## Sheet: Supplementaly Table1
Supplementary information, Table S1: Sub-clusters information of CD4+T cells in pan-cancers single-cell RNA sequencing data.
Barcode	orig.ident	nCount_RNA	nFeature_RNA	Dataset2	Patient	Dataset	Patients	RNA_snn_res.0.5	seurat_clusters	Tissue	recluster
BCC_P1_Tumor_Ds0NM0_POST_Response_ACCGTAATCCCACTTG_P1POSTCD3N	BCC	845	474	BCC-Ds0NM0	P1	Ds0NM0	BCC_P1	7	7	Tumor	CD4_eff
BCC_P1_Tumor_Ds0NM0_POST_Response_ACGGCCAGTTCGAATC_P1POSTCD3N	BCC	1515	888	BCC-Ds0NM0	P1	Ds0NM0	BCC_P1	7	7	Tumor	CD4_eff
BCC_P1_Tumor_Ds0NM0_POST_Response_AGATTGCCATGGTTGT_P1POSTCD3N	BCC	789	497	BCC-Ds0NM0	P1	Ds0NM0	BCC_P1	7	7	Tumor	CD4_eff
BCC_P1_Tumor_Ds0NM0_POST_Response_AGCAGCCGTCTCACCT_P1POSTCD3N	BCC	3578	1511	BCC-Ds0NM0	P1	Ds0NM0	BCC_P1	3	3	Tumor	CD4_cm2
BCC_P1_Tumor_Ds0NM0_POST_Response_AGCTCCTAGCCACTAT_P1POSTCD3N	BCC	11953	2393	BCC-Ds0NM0	P1	Ds0NM0	BCC_P1	8	8	Tumor	CD4_prolif
BCC_P1_Tumor_Ds0NM0_POST_Response_ATCCGAATCAGTGCAT_P1POSTCD3N	BCC	2792	1236	BCC-Ds0NM0	P1	Ds0NM0	BCC_P1	7	7	Tumor	CD4_eff
BCC_P1_Tumor_Ds0NM0_POST_Response_CACCAGGAGAGTAATC_P1POSTCD3N	BCC	504	304	BCC-Ds0NM0	P1	Ds0NM0	BCC_P1	2	2	Tumor	CD4_cm1
BCC_P1_Tumor_Ds0NM0_POST_Response_CGTTAGATCGTACCGG_P1POSTCD3N	BCC	7981	2771	BCC-Ds0NM0	P1	Ds0NM0	BCC_P1	8	8	Tumor	CD4_prolif
BCC_P1_Tumor_Ds0NM0_POST_Response_CTCTACGTCTTGTTTG_P1POSTCD3N	BCC	1760	776	BCC-Ds0NM0	P1	Ds0NM0	BCC_P1	7	7	Tumor	CD4_eff
BCC_P1_Tumor_Ds0NM0_POST_Response_CTGCCTACAATAGCGG_P1POSTCD3N	BCC	522	326	BCC-Ds0NM0	P1	Ds0NM0	BCC_P1	2	2	Tumor	CD4_cm1
BCC_P1_Tumor_Ds0NM0_POST_Response_CTTAACTAGATATACG_P1POSTCD3N	BCC	1612	992	BCC-Ds0NM0	P1	Ds0NM0	BCC_P1	7	7	Tumor	CD4_eff
BCC_P1_Tumor_Ds0NM0_POST_Response_GATCAGTTCACGAAGG_P1POSTCD3N	BCC	2082	733	BCC-Ds0NM0	P1	Ds0NM0	BCC_P1	2	2	Tumor	CD4_cm1
BCC_P1_Tumor_Ds0NM0_POST_Response_GATCTAGTCAGTCCCT_P1POSTCD3N	BCC	1055	679	BCC-Ds0NM0	P1	Ds0NM0	BCC_P1	7	7	Tumor	CD4_eff
BCC_P1_Tumor_Ds0NM0_POST_Response_GATCTAGTCTCACATT_P1POSTCD3N	BCC	1265	800	BCC-Ds0NM0	P1	Ds0NM0	BCC_P1	7	7	Tumor	CD4_eff
BCC_P1_Tumor_Ds0NM0_POST_Response_GCACATACATTGAGCT_P1POSTCD3N	BCC	1117	589	BCC-Ds0NM0	P1	Ds0NM0	BCC_P1	7	7	Tumor	CD4_eff
BCC_P1_Tumor_Ds0NM0_POST_Response_GGAGCAAGTAGAAGGA_P1POSTCD3N	BCC	622	374	BCC-Ds0NM0	P1	Ds0NM0	BCC_P1	8	8	Tumor	CD4_prolif
BCC_P1_Tumor_Ds0NM0_POST_Response_GGCCGATCAAGAGTCG_P1POSTCD3N	BCC	3282	1497	BCC-Ds0NM0	P1	Ds0NM0	BCC_P1	7	7	Tumor	CD4_eff
BCC_P1_Tumor_Ds0NM0_POST_Response_GTGCATACAGTGACAG_P1POSTCD3N	BCC	935	522	BCC-Ds0NM0	P1	Ds0NM0	BCC_P1	2	2	Tumor	CD4_cm1
BCC_P1_Tumor_Ds0NM0_POST_Response_TAAACCGGTTCGAATC_P1POSTCD3N	BCC	1819	956	BCC-Ds0NM0	P1	Ds0NM0	BCC_P1	7	7	Tumor	CD4_eff
BCC_P1_Tumor_Ds0NM0_POST_Response_TACACGAGTCATTAGC_P1POSTCD3N	BCC	1020	697	BCC-Ds0NM0	P1	Ds0NM0	BCC_P1	1	1	Tumor	CD4_Treg
BCC_P1_Tumor_Ds0NM0_POST_Response_TATGCCCCATCACCCT_P1POSTCD3N	BCC	737	544	BCC-Ds0NM0	P1	Ds0NM0	BCC_P1	7	7	Tumor	CD4_eff
BCC_P1_Tumor_Ds0NM0_POST_Response_TCAGCAACATCCTAGA_P1POSTCD3N	BCC	607	423	BCC-Ds0NM0	P1	Ds0NM0	BCC_P1	7	7	Tumor	CD4_eff
BCC_P1_Tumor_Ds0NM0_POST_Response_TCAGGATTCAGCACAT_P1POSTCD3N	BCC	4162	1822	BCC-Ds0NM0	P1	Ds0NM0	BCC_P1	5	5	Tumor	CD4_ex2
BCC_P1_Tumor_Ds0NM0_POST_Response_TCGTACCGTATTCTCT_P1POSTCD3N	BCC	2620	1207	BCC-Ds0NM0	P1	Ds0NM0	BCC_P1	3	3	Tumor	CD4_cm2
BCC_P1_Tumor_Ds0NM0_POST_Response_TCTATTGCACGAAAGC_P1POSTCD3N	BCC	4811	1566	BCC-Ds0NM0	P1	Ds0NM0	BCC_P1	0	0	Tumor	CD4_native
BCC_P1_Tumor_Ds0NM0_POST_Response_TCTCATAGTAAACACA_P1POSTCD3N	BCC	1109	661	BCC-Ds0NM0	P1	Ds0NM0	BCC_P1	7	7	Tumor	CD4_eff
BCC_P1_Tumor_Ds0NM0_POST_Response_TGCGGGTTCAGGCGAA_P1POSTCD3N	BCC	7256	2055	BCC-Ds0NM0	P1	Ds0NM0	BCC_P1	8	8	Tumor	CD4_prolif
BCC_P1_Tumor_Ds0NM0_POST_Response_TGCGTGGTCTCCAGGG_P1POSTCD3N	BCC	1936	968	BCC-Ds0NM0	P1	Ds0NM0	BCC_P1	7	7	Tumor	CD4_eff
BCC_P1_Tumor_Ds0NM0_POST_Response_TGGGCGTCACATTCGA_P1POSTCD3N	BCC	889	592	BCC-Ds0NM0	P1	Ds0NM0	BCC_P1	7	7	Tumor	CD4_eff
BCC_P1_Tumor_Ds0NM0_POST_Response_TGTGTTTAGCCAGTTT_P1POSTCD3N	BCC	3969	1454	BCC-Ds0NM0	P1	Ds0NM0	BCC_P1	2	2	Tumor	CD4_cm1
BCC_P1_Tumor_Ds0NM0_POST_Response_TTAACTCGTGATGATA_P1POSTCD3N	BCC	760	524	BCC-Ds0NM0	P1	Ds0NM0	BCC_P1	7	7	Tumor	CD4_eff
BCC_P1_Tumor_Ds0NM0_POST_Response_AAACCTGAGATATGGT_P1POSTCD3P	BCC	3876	1766	BCC-Ds0NM0	P1	Ds0NM0	BCC_P1	5	5	Tumor	CD4_ex2
BCC_P1_Tumor_Ds0NM0_POST_Response_AAACCTGAGGACATTA_P1POSTCD3P	BCC	4412	1924	BCC-Ds0NM0	P1	Ds0NM0	BCC_P1	5	5	Tumor	CD4_ex2
BCC_P1_Tumor_Ds0NM0_POST_Response_AAACCTGCATTGCGGC_P1POSTCD3P	BCC	3842	1770	BCC-Ds0NM0	P1	Ds0NM0	BCC_P1	4	4	Tumor	CD4_ex1
BCC_P1_Tumor_Ds0NM0_POST_Response_AAACCTGGTTATCACG_P1POSTCD3P	BCC	3155	1511	BCC-Ds0NM0	P1	Ds0NM0	BCC_P1	2	2	Tumor	CD4_cm1
BCC_P1_Tumor_Ds0NM0_POST_Response_AAACCTGTCACCCGAG_P1POSTCD3P	BCC	7563	2710	BCC-Ds0NM0	P1	Ds0NM0	BCC_P1	5	5	Tumor	CD4_ex2
BCC_P1_Tumor_Ds0NM0_POST_Response_AAACGGGGTTGTACAC_P1POSTCD3P	BCC	5220	2093	BCC-Ds0NM0	P1	Ds0NM0	BCC_P1	4	4	Tumor	CD4_ex1
BCC_P1_Tumor_Ds0NM0_POST_Response_AAACGGGTCAGCTCTC_P1POSTCD3P	BCC	2965	1320	BCC-Ds0NM0	P1	Ds0NM0	BCC_P1	1	1	Tumor	CD4_Treg
BCC_P1_Tumor_Ds0NM0_POST_Response_AAAGATGAGCTTATCG_P1POSTCD3P	BCC	9966	3015	BCC-Ds0NM0	P1	Ds0NM0	BCC_P1	5	5	Tumor	CD4_ex2
BCC_P1_Tumor_Ds0NM0_POST_Response_AAAGATGAGTTAACGA_P1POSTCD3P	BCC	1423	795	BCC-Ds0NM0	P1	Ds0NM0	BCC_P1	5	5	Tumor	CD4_ex2
BCC_P1_Tumor_Ds0NM0_POST_Response_AAAGATGCACACGCTG_P1POSTCD3P	BCC	1861	949	BCC-Ds0NM0	P1	Ds0NM0	BCC_P1	5	5	Tumor	CD4_ex2
BCC_P1_Tumor_Ds0NM0_POST_Response_AAAGATGTCCCTGACT_P1POSTCD3P	BCC	3678	1900	BCC-Ds0NM0	P1	Ds0NM0	BCC_P1	5	5	Tumor	CD4_ex2
BCC_P1_Tumor_Ds0NM0_POST_Response_AAAGATGTCTTTACAC_P1POSTCD3P	BCC	2748	1191	BCC-Ds0NM0	P1	Ds0NM0	BCC_P1	5	5	Tumor	CD4_ex2
BCC_P1_Tumor_Ds0NM0_POST_Response_AAAGCAAAGGGTGTTG_P1POSTCD3P	BCC	4461	1717	BCC-Ds0NM0	P1	Ds0NM0	BCC_P1	1	1	Tumor	CD4_Treg
BCC_P1_Tumor_Ds0NM0_POST_Response_AAAGCAAAGTGACTCT_P1POSTCD3P	BCC	4118	1771	BCC-Ds0NM0	P1	Ds0NM0	BCC_P1	4	4	Tumor	CD4_ex1
BCC_P1_Tumor_Ds0NM0_POST_Response_AAAGCAACAAACTGTC_P1POSTCD3P	BCC	8658	2676	BCC-Ds0NM0	P1	Ds0NM0	BCC_P1	5	5	Tumor	CD4_ex2
BCC_P1_Tumor_Ds0NM0_POST_Response_AAAGCAACATCACGTA_P1POSTCD3P	BCC	3918	1591	BCC-Ds0NM0	P1	Ds0NM0	BCC_P1	4	4	Tumor	CD4_ex1
BCC_P1_Tumor_Ds0NM0_POST_Response_AAAGCAATCAGAGCTT_P1POSTCD3P	BCC	2265	1021	BCC-Ds0NM0	P1	Ds0NM0	BCC_P1	4	4	Tumor	CD4_ex1
BCC_P1_Tumor_Ds0NM0_POST_Response_AAAGTAGAGGAATCGC_P1POSTCD3P	BCC	1623	859	BCC-Ds0NM0	P1	Ds0NM0	BCC_P1	1	1	Tumor	CD4_Treg
BCC_P1_Tumor_Ds0NM0_POST_Response_AAAGTAGAGGCCCTCA_P1POSTCD3P	BCC	3092	1153	BCC-Ds0NM0	P1	Ds0NM0	BCC_P1	2	2	Tumor	CD4_cm1
BCC_P1_Tumor_Ds0NM0_POST_Response_AAAGTAGAGTCGCCGT_P1POSTCD3P	BCC	2889	1200	BCC-Ds0NM0	P1	Ds0NM0	BCC_P1	0	0	Tumor	CD4_native
BCC_P1_Tumor_Ds0NM0_POST_Response_AAAGTAGCAAACGTGG_P1POSTCD3P	BCC	3799	1646	BCC-Ds0NM0	P1	Ds0NM0	BCC_P1	4	4	Tumor	CD4_ex1
BCC_P1_Tumor_Ds0NM0_POST_Response_AAAGTAGCATCCCATC_P1POSTCD3P	BCC	5429	1938	BCC-Ds0NM0	P1	Ds0NM0	BCC_P1	5	5	Tumor	CD4_ex2
BCC_P1_Tumor_Ds0NM0_POST_Response_AAAGTAGGTGGCGAAT_P1POSTCD3P	BCC	5965	1757	BCC-Ds0NM0	P1	Ds0NM0	BCC_P1	3	3	Tumor	CD4_cm2
BCC_P1_Tumor_Ds0NM0_POST_Response_AAAGTAGGTTACGACT_P1POSTCD3P	BCC	2372	1242	BCC-Ds0NM0	P1	Ds0NM0	BCC_P1	4	4	Tumor	CD4_ex1
BCC_P1_Tumor_Ds0NM0_POST_Response_AAAGTAGTCGATGAGG_P1POSTCD3P	BCC	3727	1419	BCC-Ds0NM0	P1	Ds0NM0	BCC_P1	4	4	Tumor	CD4_ex1
BCC_P1_Tumor_Ds0NM0_POST_Response_AAATGCCAGAAGGCCT_P1POSTCD3P	BCC	7344	2352	BCC-Ds0NM0	P1	Ds0NM0	BCC_P1	1	1	Tumor	CD4_Treg
BCC_P1_Tumor_Ds0NM0_POST_Response_AAATGCCAGAGCAATT_P1POSTCD3P	BCC	2984	1372	BCC-Ds0NM0	P1	Ds0NM0	BCC_P1	4	4	Tumor	CD4_ex1
BCC_P1_Tumor_Ds0NM0_POST_Response_AAATGCCCACACGCTG_P1POSTCD3P	BCC	6644	1838	BCC-Ds0NM0	P1	Ds0NM0	BCC_P1	0	0	Tumor	CD4_native
BCC_P1_Tumor_Ds0NM0_POST_Response_AAATGCCCAGCTGTGC_P1POSTCD3P	BCC	3238	1371	BCC-Ds0NM0	P1	Ds0NM0	BCC_P1	2	2	Tumor	CD4_cm1
BCC_P1_Tumor_Ds0NM0_POST_Response_AAATGCCGTAACGACG_P1POSTCD3P	BCC	2694	1029	BCC-Ds0NM0	P1	Ds0NM0	BCC_P1	0	0	Tumor	CD4_native
BCC_P1_Tumor_Ds0NM0_POST_Response_AACACGTAGACATAAC_P1POSTCD3P	BCC	2194	1233	BCC-Ds0NM0	P1	Ds0NM0	BCC_P1	5	5	Tumor	CD4_ex2
BCC_P1_Tumor_Ds0NM0_POST_Response_AACACGTGTCAAAGAT_P1POSTCD3P	BCC	3540	1524	BCC-Ds0NM0	P1	Ds0NM0	BCC_P1	4	4	Tumor	CD4_ex1
BCC_P1_Tumor_Ds0NM0_POST_Response_AACACGTTCAAGATCC_P1POSTCD3P	BCC	1296	807	BCC-Ds0NM0	P1	Ds0NM0	BCC_P1	2	2	Tumor	CD4_cm1
BCC_P1_Tumor_Ds0NM0_POST_Response_AACACGTTCACTTATC_P1POSTCD3P	BCC	2398	1221	BCC-Ds0NM0	P1	Ds0NM0	BCC_P1	5	5	Tumor	CD4_ex2
BCC_P1_Tumor_Ds0NM0_POST_Response_AACACGTTCTCGCTTG_P1POSTCD3P	BCC	7290	2581	BCC-Ds0NM0	P1	Ds0NM0	BCC_P1	1	1	Tumor	CD4_Treg
BCC_P1_Tumor_Ds0NM0_POST_Response_AACCATGCATTGGTAC_P1POSTCD3P	BCC	2915	1299	BCC-Ds0NM0	P1	Ds0NM0	BCC_P1	5	5	Tumor	CD4_ex2
BCC_P1_Tumor_Ds0NM0_POST_Response_AACCGCGAGATGGCGT_P1POSTCD3P	BCC	7895	2656	BCC-Ds0NM0	P1	Ds0NM0	BCC_P1	5	5	Tumor	CD4_ex2
BCC_P1_Tumor_Ds0NM0_POST_Response_AACCGCGCAAGTTAAG_P1POSTCD3P	BCC	3010	1392	BCC-Ds0NM0	P1	Ds0NM0	BCC_P1	4	4	Tumor	CD4_ex1
BCC_P1_Tumor_Ds0NM0_POST_Response_AACCGCGGTATGAAAC_P1POSTCD3P	BCC	2704	1274	BCC-Ds0NM0	P1	Ds0NM0	BCC_P1	2	2	Tumor	CD4_cm1
BCC_P1_Tumor_Ds0NM0_POST_Response_AACCGCGGTTAAAGTG_P1POSTCD3P	BCC	3253	1428	BCC-Ds0NM0	P1	Ds0NM0	BCC_P1	4	4	Tumor	CD4_ex1
BCC_P1_Tumor_Ds0NM0_POST_Response_AACGTTGAGTACGCGA_P1POSTCD3P	BCC	5596	2163	BCC-Ds0NM0	P1	Ds0NM0	BCC_P1	5	5	Tumor	CD4_ex2
BCC_P1_Tumor_Ds0NM0_POST_Response_AACGTTGAGTTAACGA_P1POSTCD3P	BCC	3329	1295	BCC-Ds0NM0	P1	Ds0NM0	BCC_P1	4	4	Tumor	CD4_ex1
BCC_P1_Tumor_Ds0NM0_POST_Response_AACTCAGAGTGTCCAT_P1POSTCD3P	BCC	2949	1065	BCC-Ds0NM0	P1	Ds0NM0	BCC_P1	0	0	Tumor	CD4_native
BCC_P1_Tumor_Ds0NM0_POST_Response_AACTCAGCACAGGCCT_P1POSTCD3P	BCC	3003	1451	BCC-Ds0NM0	P1	Ds0NM0	BCC_P1	5	5	Tumor	CD4_ex2
BCC_P1_Tumor_Ds0NM0_POST_Response_AACTCAGCAGCGTTCG_P1POSTCD3P	BCC	3385	1391	BCC-Ds0NM0	P1	Ds0NM0	BCC_P1	4	4	Tumor	CD4_ex1
BCC_P1_Tumor_Ds0NM0_POST_Response_AACTCAGCAGTTTACG_P1POSTCD3P	BCC	4447	1787	BCC-Ds0NM0	P1	Ds0NM0	BCC_P1	5	5	Tumor	CD4_ex2
BCC_P1_Tumor_Ds0NM0_POST_Response_AACTCAGGTCATCCCT_P1POSTCD3P	BCC	2785	1318	BCC-Ds0NM0	P1	Ds0NM0	BCC_P1	5	5	Tumor	CD4_ex2
BCC_P1_Tumor_Ds0NM0_POST_Response_AACTCAGGTTGTACAC_P1POSTCD3P	BCC	6858	2208	BCC-Ds0NM0	P1	Ds0NM0	BCC_P1	5	5	Tumor	CD4_ex2
BCC_P1_Tumor_Ds0NM0_POST_Response_AACTCAGTCTACTCAT_P1POSTCD3P	BCC	2975	1230	BCC-Ds0NM0	P1	Ds0NM0	BCC_P1	2	2	Tumor	CD4_cm1
BCC_P1_Tumor_Ds0NM0_POST_Response_AACTCAGTCTGCTTGC_P1POSTCD3P	BCC	3854	1621	BCC-Ds0NM0	P1	Ds0NM0	BCC_P1	5	5	Tumor	CD4_ex2
BCC_P1_Tumor_Ds0NM0_POST_Response_AACTCCCCACATTAGC_P1POSTCD3P	BCC	2672	1575	BCC-Ds0NM0	P1	Ds0NM0	BCC_P1	1	1	Tumor	CD4_Treg
BCC_P1_Tumor_Ds0NM0_POST_Response_AACTCCCTCACCACCT_P1POSTCD3P	BCC	2082	967	BCC-Ds0NM0	P1	Ds0NM0	BCC_P1	0	0	Tumor	CD4_native
BCC_P1_Tumor_Ds0NM0_POST_Response_AACTCTTAGTGAAGAG_P1POSTCD3P	BCC	3352	1364	BCC-Ds0NM0	P1	Ds0NM0	BCC_P1	0	0	Tumor	CD4_native
BCC_P1_Tumor_Ds0NM0_POST_Response_AACTCTTCAAGCCGCT_P1POSTCD3P	BCC	3786	1474	BCC-Ds0NM0	P1	Ds0NM0	BCC_P1	4	4	Tumor	CD4_ex1
BCC_P1_Tumor_Ds0NM0_POST_Response_AACTCTTCACATTTCT_P1POSTCD3P	BCC	2182	967	BCC-Ds0NM0	P1	Ds0NM0	BCC_P1	0	0	Tumor	CD4_native
BCC_P1_Tumor_Ds0NM0_POST_Response_AACTCTTCACCGAAAG_P1POSTCD3P	BCC	3967	1507	BCC-Ds0NM0	P1	Ds0NM0	BCC_P1	5	5	Tumor	CD4_ex2
BCC_P1_Tumor_Ds0NM0_POST_Response_AACTCTTTCAAACCAC_P1POSTCD3P	BCC	4650	1914	BCC-Ds0NM0	P1	Ds0NM0	BCC_P1	1	1	Tumor	CD4_Treg
BCC_P1_Tumor_Ds0NM0_POST_Response_AACTGGTAGCAGACTG_P1POSTCD3P	BCC	5408	2167	BCC-Ds0NM0	P1	Ds0NM0	BCC_P1	5	5	Tumor	CD4_ex2
BCC_P1_Tumor_Ds0NM0_POST_Response_AACTGGTGTGGAAAGA_P1POSTCD3P	BCC	4270	1680	BCC-Ds0NM0	P1	Ds0NM0	BCC_P1	0	0	Tumor	CD4_native
BCC_P1_Tumor_Ds0NM0_POST_Response_AACTTTCAGTCCGTAT_P1POSTCD3P	BCC	3982	1732	BCC-Ds0NM0	P1	Ds0NM0	BCC_P1	4	4	Tumor	CD4_ex1
BCC_P1_Tumor_Ds0NM0_POST_Response_AACTTTCGTCATGCAT_P1POSTCD3P	BCC	4759	2031	BCC-Ds0NM0	P1	Ds0NM0	BCC_P1	1	1	Tumor	CD4_Treg
BCC_P1_Tumor_Ds0NM0_POST_Response_AACTTTCTCTCTGCTG_P1POSTCD3P	BCC	1992	1001	BCC-Ds0NM0	P1	Ds0NM0	BCC_P1	9	9	Tumor	CD4_Treg
BCC_P1_Tumor_Ds0NM0_POST_Response_AAGACCTCATGTAAGA_P1POSTCD3P	BCC	3433	1316	BCC-Ds0NM0	P1	Ds0NM0	BCC_P1	0	0	Tumor	CD4_native
BCC_P1_Tumor_Ds0NM0_POST_Response_AAGACCTTCAGTGTTG_P1POSTCD3P	BCC	2185	1128	BCC-Ds0NM0	P1	Ds0NM0	BCC_P1	5	5	Tumor	CD4_ex2
BCC_P1_Tumor_Ds0NM0_POST_Response_AAGCCGCAGACAATAC_P1POSTCD3P	BCC	5328	1848	BCC-Ds0NM0	P1	Ds0NM0	BCC_P1	5	5	Tumor	CD4_ex2
BCC_P1_Tumor_Ds0NM0_POST_Response_AAGCCGCAGGCACATG_P1POSTCD3P	BCC	5958	2238	BCC-Ds0NM0	P1	Ds0NM0	BCC_P1	5	5	Tumor	CD4_ex2
BCC_P1_Tumor_Ds0NM0_POST_Response_AAGCCGCCAAGGTGTG_P1POSTCD3P	BCC	3164	1554	BCC-Ds0NM0	P1	Ds0NM0	BCC_P1	4	4	Tumor	CD4_ex1
BCC_P1_Tumor_Ds0NM0_POST_Response_AAGCCGCCAGACACTT_P1POSTCD3P	BCC	6499	2541	BCC-Ds0NM0	P1	Ds0NM0	BCC_P1	4	4	Tumor	CD4_ex1
BCC_P1_Tumor_Ds0NM0_POST_Response_AAGGAGCCACCCTATC_P1POSTCD3P	BCC	4062	1532	BCC-Ds0NM0	P1	Ds0NM0	BCC_P1	5	5	Tumor	CD4_ex2
BCC_P1_Tumor_Ds0NM0_POST_Response_AAGGAGCCAGGTCTCG_P1POSTCD3P	BCC	2674	1157	BCC-Ds0NM0	P1	Ds0NM0	BCC_P1	5	5	Tumor	CD4_ex2
BCC_P1_Tumor_Ds0NM0_POST_Response_AAGGCAGAGAGACTTA_P1POSTCD3P	BCC	3290	1415	BCC-Ds0NM0	P1	Ds0NM0	BCC_P1	4	4	Tumor	CD4_ex1
BCC_P1_Tumor_Ds0NM0_POST_Response_AAGGCAGAGCTATGCT_P1POSTCD3P	BCC	8628	2329	BCC-Ds0NM0	P1	Ds0NM0	BCC_P1	0	0	Tumor	CD4_native
BCC_P1_Tumor_Ds0NM0_POST_Response_AAGGCAGCAAAGTCAA_P1POSTCD3P	BCC	3171	1425	BCC-Ds0NM0	P1	Ds0NM0	BCC_P1	4	4	Tumor	CD4_ex1
BCC_P1_Tumor_Ds0NM0_POST_Response_AAGGCAGTCTGCCAGG_P1POSTCD3P	BCC	5830	2054	BCC-Ds0NM0	P1	Ds0NM0	BCC_P1	5	5	Tumor	CD4_ex2
BCC_P1_Tumor_Ds0NM0_POST_Response_AAGGTTCAGACCACGA_P1POSTCD3P	BCC	4936	1784	BCC-Ds0NM0	P1	Ds0NM0	BCC_P1	1	1	Tumor	CD4_Treg
BCC_P1_Tumor_Ds0NM0_POST_Response_AAGGTTCAGCCTTGAT_P1POSTCD3P	BCC	10759	3182	BCC-Ds0NM0	P1	Ds0NM0	BCC_P1	1	1	Tumor	CD4_Treg
BCC_P1_Tumor_Ds0NM0_POST_Response_AAGGTTCGTATGAAAC_P1POSTCD3P	BCC	6795	2574	BCC-Ds0NM0	P1	Ds0NM0	BCC_P1	1	1	Tumor	CD4_Treg
BCC_P1_Tumor_Ds0NM0_POST_Response_AAGGTTCGTCGTGGCT_P1POSTCD3P	BCC	4037	1430	BCC-Ds0NM0	P1	Ds0NM0	BCC_P1	5	5	Tumor	CD4_ex2
BCC_P1_Tumor_Ds0NM0_POST_Response_AAGGTTCTCCCTCTTT_P1POSTCD3P	BCC	3212	1419	BCC-Ds0NM0	P1	Ds0NM0	BCC_P1	6	6	Tumor	CD4_ISG
BCC_P1_Tumor_Ds0NM0_POST_Response_AAGTCTGAGCGTTTAC_P1POSTCD3P	BCC	3604	1318	BCC-Ds0NM0	P1	Ds0NM0	BCC_P1	0	0	Tumor	CD4_native
BCC_P1_Tumor_Ds0NM0_POST_Response_AAGTCTGCAGAGTGTG_P1POSTCD3P	BCC	2899	1244	BCC-Ds0NM0	P1	Ds0NM0	BCC_P1	0	0	Tumor	CD4_native
BCC_P1_Tumor_Ds0NM0_POST_Response_AAGTCTGGTGCACCAC_P1POSTCD3P	BCC	7383	2346	BCC-Ds0NM0	P1	Ds0NM0	BCC_P1	5	5	Tumor	CD4_ex2
BCC_P1_Tumor_Ds0NM0_POST_Response_AATCCAGCAGACGCTC_P1POSTCD3P	BCC	4606	1737	BCC-Ds0NM0	P1	Ds0NM0	BCC_P1	5	5	Tumor	CD4_ex2
BCC_P1_Tumor_Ds0NM0_POST_Response_AATCCAGGTTTCCACC_P1POSTCD3P	BCC	2988	1496	BCC-Ds0NM0	P1	Ds0NM0	BCC_P1	1	1	Tumor	CD4_Treg
BCC_P1_Tumor_Ds0NM0_POST_Response_AATCGGTAGAAAGTGG_P1POSTCD3P	BCC	2224	1253	BCC-Ds0NM0	P1	Ds0NM0	BCC_P1	2	2	Tumor	CD4_cm1
BCC_P1_Tumor_Ds0NM0_POST_Response_AATCGGTCACGTCAGC_P1POSTCD3P	BCC	5146	1430	BCC-Ds0NM0	P1	Ds0NM0	BCC_P1	0	0	Tumor	CD4_native
BCC_P1_Tumor_Ds0NM0_POST_Response_AATCGGTCAGGAACGT_P1POSTCD3P	BCC	2290	1149	BCC-Ds0NM0	P1	Ds0NM0	BCC_P1	1	1	Tumor	CD4_Treg
BCC_P1_Tumor_Ds0NM0_POST_Response_AATCGGTGTGTCTGAT_P1POSTCD3P	BCC	2744	1239	BCC-Ds0NM0	P1	Ds0NM0	BCC_P1	4	4	Tumor	CD4_ex1
BCC_P1_Tumor_Ds0NM0_POST_Response_ACACCAAAGTCCGTAT_P1POSTCD3P	BCC	769	500	BCC-Ds0NM0	P1	Ds0NM0	BCC_P1	2	2	Tumor	CD4_cm1
BCC_P1_Tumor_Ds0NM0_POST_Response_ACACCAACAAACTGCT_P1POSTCD3P	BCC	2609	1194	BCC-Ds0NM0	P1	Ds0NM0	BCC_P1	4	4	Tumor	CD4_ex1
BCC_P1_Tumor_Ds0NM0_POST_Response_ACACCAACAGTGACAG_P1POSTCD3P	BCC	2540	986	BCC-Ds0NM0	P1	Ds0NM0	BCC_P1	3	3	Tumor	CD4_cm2
BCC_P1_Tumor_Ds0NM0_POST_Response_ACACCAAGTTCGCGAC_P1POSTCD3P	BCC	6713	2432	BCC-Ds0NM0	P1	Ds0NM0	BCC_P1	5	5	Tumor	CD4_ex2
BCC_P1_Tumor_Ds0NM0_POST_Response_ACACCAAGTTTACTCT_P1POSTCD3P	BCC	4737	1952	BCC-Ds0NM0	P1	Ds0NM0	BCC_P1	1	1	Tumor	CD4_Treg
BCC_P1_Tumor_Ds0NM0_POST_Response_ACACCAATCACCAGGC_P1POSTCD3P	BCC	4523	2098	BCC-Ds0NM0	P1	Ds0NM0	BCC_P1	1	1	Tumor	CD4_Treg
BCC_P1_Tumor_Ds0NM0_POST_Response_ACACCAATCCGCATCT_P1POSTCD3P	BCC	10108	3019	BCC-Ds0NM0	P1	Ds0NM0	BCC_P1	5	5	Tumor	CD4_ex2
BCC_P1_Tumor_Ds0NM0_POST_Response_ACACCAATCGGAGGTA_P1POSTCD3P	BCC	14736	3902	BCC-Ds0NM0	P1	Ds0NM0	BCC_P1	1	1	Tumor	CD4_Treg
BCC_P1_Tumor_Ds0NM0_POST_Response_ACACCAATCTGCGGCA_P1POSTCD3P	BCC	3981	1630	BCC-Ds0NM0	P1	Ds0NM0	BCC_P1	4	4	Tumor	CD4_ex1
BCC_P1_Tumor_Ds0NM0_POST_Response_ACACCAATCTGCTGCT_P1POSTCD3P	BCC	6150	2102	BCC-Ds0NM0	P1	Ds0NM0	BCC_P1	3	3	Tumor	CD4_cm2
BCC_P1_Tumor_Ds0NM0_POST_Response_ACACCCTAGTACTTGC_P1POSTCD3P	BCC	3801	1537	BCC-Ds0NM0	P1	Ds0NM0	BCC_P1	5	5	Tumor	CD4_ex2
BCC_P1_Tumor_Ds0NM0_POST_Response_ACACCCTCAAAGGAAG_P1POSTCD3P	BCC	2944	1296	BCC-Ds0NM0	P1	Ds0NM0	BCC_P1	4	4	Tumor	CD4_ex1
BCC_P1_Tumor_Ds0NM0_POST_Response_ACACCCTGTCCGAGTC_P1POSTCD3P	BCC	6041	2296	BCC-Ds0NM0	P1	Ds0NM0	BCC_P1	1	1	Tumor	CD4_Treg
BCC_P1_Tumor_Ds0NM0_POST_Response_ACACCCTTCTCTTATG_P1POSTCD3P	BCC	4892	1899	BCC-Ds0NM0	P1	Ds0NM0	BCC_P1	2	2	Tumor	CD4_cm1
BCC_P1_Tumor_Ds0NM0_POST_Response_ACACCGGCATGGAATA_P1POSTCD3P	BCC	2233	1200	BCC-Ds0NM0	P1	Ds0NM0	BCC_P1	4	4	Tumor	CD4_ex1
BCC_P1_Tumor_Ds0NM0_POST_Response_ACACCGGGTCTCGTTC_P1POSTCD3P	BCC	1866	942	BCC-Ds0NM0	P1	Ds0NM0	BCC_P1	0	0	Tumor	CD4_native
BCC_P1_Tumor_Ds0NM0_POST_Response_ACACTGAAGAGCTGGT_P1POSTCD3P	BCC	3742	1533	BCC-Ds0NM0	P1	Ds0NM0	BCC_P1	2	2	Tumor	CD4_cm1
BCC_P1_Tumor_Ds0NM0_POST_Response_ACACTGACAATGGATA_P1POSTCD3P	BCC	3104	1561	BCC-Ds0NM0	P1	Ds0NM0	BCC_P1	4	4	Tumor	CD4_ex1
BCC_P1_Tumor_Ds0NM0_POST_Response_ACACTGACATTAGCCA_P1POSTCD3P	BCC	1703	889	BCC-Ds0NM0	P1	Ds0NM0	BCC_P1	0	0	Tumor	CD4_native
BCC_P1_Tumor_Ds0NM0_POST_Response_ACAGCCGAGAGCCTAG_P1POSTCD3P	BCC	2368	1255	BCC-Ds0NM0	P1	Ds0NM0	BCC_P1	4	4	Tumor	CD4_ex1
BCC_P1_Tumor_Ds0NM0_POST_Response_ACAGCCGAGGCTATCT_P1POSTCD3P	BCC	2662	1245	BCC-Ds0NM0	P1	Ds0NM0	BCC_P1	0	0	Tumor	CD4_native
BCC_P1_Tumor_Ds0NM0_POST_Response_ACAGCCGCATCACGAT_P1POSTCD3P	BCC	4546	1642	BCC-Ds0NM0	P1	Ds0NM0	BCC_P1	3	3	Tumor	CD4_cm2
BCC_P1_Tumor_Ds0NM0_POST_Response_ACAGCCGGTAGCTGCC_P1POSTCD3P	BCC	3555	1527	BCC-Ds0NM0	P1	Ds0NM0	BCC_P1	4	4	Tumor	CD4_ex1
BCC_P1_Tumor_Ds0NM0_POST_Response_ACAGCCGGTTCTGAAC_P1POSTCD3P	BCC	3944	1661	BCC-Ds0NM0	P1	Ds0NM0	BCC_P1	5	5	Tumor	CD4_ex2
BCC_P1_Tumor_Ds0NM0_POST_Response_ACAGCCGGTTTGACAC_P1POSTCD3P	BCC	4292	1528	BCC-Ds0NM0	P1	Ds0NM0	BCC_P1	5	5	Tumor	CD4_ex2
BCC_P1_Tumor_Ds0NM0_POST_Response_ACAGCCGTCACTCCTG_P1POSTCD3P	BCC	3997	1401	BCC-Ds0NM0	P1	Ds0NM0	BCC_P1	5	5	Tumor	CD4_ex2
BCC_P1_Tumor_Ds0NM0_POST_Response_ACAGCCGTCGGCGCTA_P1POSTCD3P	BCC	2807	1110	BCC-Ds0NM0	P1	Ds0NM0	BCC_P1	6	6	Tumor	CD4_ISG
BCC_P1_Tumor_Ds0NM0_POST_Response_ACAGCTAAGAGTAATC_P1POSTCD3P	BCC	3518	1647	BCC-Ds0NM0	P1	Ds0NM0	BCC_P1	5	5	Tumor	CD4_ex2
BCC_P1_Tumor_Ds0NM0_POST_Response_ACAGCTAAGTTGTCGT_P1POSTCD3P	BCC	3011	1393	BCC-Ds0NM0	P1	Ds0NM0	BCC_P1	4	4	Tumor	CD4_ex1
BCC_P1_Tumor_Ds0NM0_POST_Response_ACAGCTACACTTAAGC_P1POSTCD3P	BCC	4049	1669	BCC-Ds0NM0	P1	Ds0NM0	BCC_P1	10	10	Tumor	CD4_em
BCC_P1_Tumor_Ds0NM0_POST_Response_ACAGCTACATAGACTC_P1POSTCD3P	BCC	6923	2584	BCC-Ds0NM0	P1	Ds0NM0	BCC_P1	4	4	Tumor	CD4_ex1
BCC_P1_Tumor_Ds0NM0_POST_Response_ACAGCTAGTACATGTC_P1POSTCD3P	BCC	1321	934	BCC-Ds0NM0	P1	Ds0NM0	BCC_P1	1	1	Tumor	CD4_Treg
BCC_P1_Tumor_Ds0NM0_POST_Response_ACAGCTATCAGTTAGC_P1POSTCD3P	BCC	4590	2081	BCC-Ds0NM0	P1	Ds0NM0	BCC_P1	1	1	Tumor	CD4_Treg
BCC_P1_Tumor_Ds0NM0_POST_Response_ACAGCTATCGCATGGC_P1POSTCD3P	BCC	3939	1632	BCC-Ds0NM0	P1	Ds0NM0	BCC_P1	5	5	Tumor	CD4_ex2
BCC_P1_Tumor_Ds0NM0_POST_Response_ACATACGAGGTGACCA_P1POSTCD3P	BCC	4471	1693	BCC-Ds0NM0	P1	Ds0NM0	BCC_P1	1	1	Tumor	CD4_Treg
BCC_P1_Tumor_Ds0NM0_POST_Response_ACATACGTCAAACCAC_P1POSTCD3P	BCC	8574	2851	BCC-Ds0NM0	P1	Ds0NM0	BCC_P1	1	1	Tumor	CD4_Treg
BCC_P1_Tumor_Ds0NM0_POST_Response_ACATACGTCATGCTCC_P1POSTCD3P	BCC	8038	2591	BCC-Ds0NM0	P1	Ds0NM0	BCC_P1	1	1	Tumor	CD4_Treg
BCC_P1_Tumor_Ds0NM0_POST_Response_ACATCAGAGACAGGCT_P1POSTCD3P	BCC	4435	1535	BCC-Ds0NM0	P1	Ds0NM0	BCC_P1	0	0	Tumor	CD4_native
BCC_P1_Tumor_Ds0NM0_POST_Response_ACATCAGAGCAATATG_P1POSTCD3P	BCC	3588	1571	BCC-Ds0NM0	P1	Ds0NM0	BCC_P1	5	5	Tumor	CD4_ex2
BCC_P1_Tumor_Ds0NM0_POST_Response_ACATCAGCAATCCAAC_P1POSTCD3P	BCC	5553	2152	BCC-Ds0NM0	P1	Ds0NM0	BCC_P1	5	5	Tumor	CD4_ex2
BCC_P1_Tumor_Ds0NM0_POST_Response_ACATCAGCACACGCTG_P1POSTCD3P	BCC	3238	1506	BCC-Ds0NM0	P1	Ds0NM0	BCC_P1	5	5	Tumor	CD4_ex2
BCC_P1_Tumor_Ds0NM0_POST_Response_ACATCAGGTCATCGGC_P1POSTCD3P	BCC	3093	1341	BCC-Ds0NM0	P1	Ds0NM0	BCC_P1	10	10	Tumor	CD4_em
BCC_P1_Tumor_Ds0NM0_POST_Response_ACATGGTCAAGCGAGT_P1POSTCD3P	BCC	5986	2214	BCC-Ds0NM0	P1	Ds0NM0	BCC_P1	5	5	Tumor	CD4_ex2
BCC_P1_Tumor_Ds0NM0_POST_Response_ACATGGTCAAGCTGTT_P1POSTCD3P	BCC	5460	1660	BCC-Ds0NM0	P1	Ds0NM0	BCC_P1	0	0	Tumor	CD4_native
BCC_P1_Tumor_Ds0NM0_POST_Response_ACATGGTTCTATCGCC_P1POSTCD3P	BCC	4536	1861	BCC-Ds0NM0	P1	Ds0NM0	BCC_P1	5	5	Tumor	CD4_ex2
BCC_P1_Tumor_Ds0NM0_POST_Response_ACATGGTTCTTATCTG_P1POSTCD3P	BCC	4439	1781	BCC-Ds0NM0	P1	Ds0NM0	BCC_P1	1	1	Tumor	CD4_Treg
BCC_P1_Tumor_Ds0NM0_POST_Response_ACCAGTAAGATCCCGC_P1POSTCD3P	BCC	3698	1547	BCC-Ds0NM0	P1	Ds0NM0	BCC_P1	4	4	Tumor	CD4_ex1
BCC_P1_Tumor_Ds0NM0_POST_Response_ACCAGTACAAAGGTGC_P1POSTCD3P	BCC	4057	1691	BCC-Ds0NM0	P1	Ds0NM0	BCC_P1	4	4	Tumor	CD4_ex1
BCC_P1_Tumor_Ds0NM0_POST_Response_ACCAGTACAAATACAG_P1POSTCD3P	BCC	3836	1662	BCC-Ds0NM0	P1	Ds0NM0	BCC_P1	1	1	Tumor	CD4_Treg
BCC_P1_Tumor_Ds0NM0_POST_Response_ACCAGTACACTGTCGG_P1POSTCD3P	BCC	4247	1754	BCC-Ds0NM0	P1	Ds0NM0	BCC_P1	1	1	Tumor	CD4_Treg
BCC_P1_Tumor_Ds0NM0_POST_Response_ACCAGTACATCTCGCT_P1POSTCD3P	BCC	5101	2004	BCC-Ds0NM0	P1	Ds0NM0	BCC_P1	5	5	Tumor	CD4_ex2
BCC_P1_Tumor_Ds0NM0_POST_Response_ACCAGTACATGTCCTC_P1POSTCD3P	BCC	2771	1355	BCC-Ds0NM0	P1	Ds0NM0	BCC_P1	0	0	Tumor	CD4_native
BCC_P1_Tumor_Ds0NM0_POST_Response_ACCCACTGTTGTTTGG_P1POSTCD3P	BCC	5463	2185	BCC-Ds0NM0	P1	Ds0NM0	BCC_P1	5	5	Tumor	CD4_ex2
BCC_P1_Tumor_Ds0NM0_POST_Response_ACCCACTGTTTGGCGC_P1POSTCD3P	BCC	4207	1895	BCC-Ds0NM0	P1	Ds0NM0	BCC_P1	6	6	Tumor	CD4_ISG
BCC_P1_Tumor_Ds0NM0_POST_Response_ACCCACTTCTGCGGCA_P1POSTCD3P	BCC	3818	1167	BCC-Ds0NM0	P1	Ds0NM0	BCC_P1	0	0	Tumor	CD4_native
BCC_P1_Tumor_Ds0NM0_POST_Response_ACCGTAAAGACTAGAT_P1POSTCD3P	BCC	2535	1112	BCC-Ds0NM0	P1	Ds0NM0	BCC_P1	2	2	Tumor	CD4_cm1
BCC_P1_Tumor_Ds0NM0_POST_Response_ACCGTAAAGTATTGGA_P1POSTCD3P	BCC	6869	2595	BCC-Ds0NM0	P1	Ds0NM0	BCC_P1	1	1	Tumor	CD4_Treg
BCC_P1_Tumor_Ds0NM0_POST_Response_ACCGTAACACTACAGT_P1POSTCD3P	BCC	2369	1275	BCC-Ds0NM0	P1	Ds0NM0	BCC_P1	4	4	Tumor	CD4_ex1
BCC_P1_Tumor_Ds0NM0_POST_Response_ACCGTAAGTGATAAAC_P1POSTCD3P	BCC	7627	2300	BCC-Ds0NM0	P1	Ds0NM0	BCC_P1	5	5	Tumor	CD4_ex2
BCC_P1_Tumor_Ds0NM0_POST_Response_ACCGTAATCGTTGACA_P1POSTCD3P	BCC	5272	1999	BCC-Ds0NM0	P1	Ds0NM0	BCC_P1	5	5	Tumor	CD4_ex2
BCC_P1_Tumor_Ds0NM0_POST_Response_ACCTTTAGTCGCTTCT_P1POSTCD3P	BCC	4601	1869	BCC-Ds0NM0	P1	Ds0NM0	BCC_P1	1	1	Tumor	CD4_Treg
BCC_P1_Tumor_Ds0NM0_POST_Response_ACCTTTATCGACGGAA_P1POSTCD3P	BCC	1904	919	BCC-Ds0NM0	P1	Ds0NM0	BCC_P1	3	3	Tumor	CD4_cm2
BCC_P1_Tumor_Ds0NM0_POST_Response_ACGAGCCAGCGGATCA_P1POSTCD3P	BCC	3158	1311	BCC-Ds0NM0	P1	Ds0NM0	BCC_P1	0	0	Tumor	CD4_native
BCC_P1_Tumor_Ds0NM0_POST_Response_ACGAGCCGTCGGATCC_P1POSTCD3P	BCC	6117	2335	BCC-Ds0NM0	P1	Ds0NM0	BCC_P1	1	1	Tumor	CD4_Treg
BCC_P1_Tumor_Ds0NM0_POST_Response_ACGAGCCTCCGTAGTA_P1POSTCD3P	BCC	5976	1972	BCC-Ds0NM0	P1	Ds0NM0	BCC_P1	5	5	Tumor	CD4_ex2
BCC_P1_Tumor_Ds0NM0_POST_Response_ACGAGGAAGACCGGAT_P1POSTCD3P	BCC	3932	1538	BCC-Ds0NM0	P1	Ds0NM0	BCC_P1	1	1	Tumor	CD4_Treg
BCC_P1_Tumor_Ds0NM0_POST_Response_ACGAGGAGTCGCATAT_P1POSTCD3P	BCC	7912	2527	BCC-Ds0NM0	P1	Ds0NM0	BCC_P1	5	5	Tumor	CD4_ex2
BCC_P1_Tumor_Ds0NM0_POST_Response_ACGAGGATCCTCATTA_P1POSTCD3P	BCC	5516	1730	BCC-Ds0NM0	P1	Ds0NM0	BCC_P1	0	0	Tumor	CD4_native
BCC_P1_Tumor_Ds0NM0_POST_Response_ACGATACCAAACTGCT_P1POSTCD3P	BCC	2982	1446	BCC-Ds0NM0	P1	Ds0NM0	BCC_P1	1	1	Tumor	CD4_Treg
BCC_P1_Tumor_Ds0NM0_POST_Response_ACGATACGTAGCACGA_P1POSTCD3P	BCC	2922	1335	BCC-Ds0NM0	P1	Ds0NM0	BCC_P1	4	4	Tumor	CD4_ex1
BCC_P1_Tumor_Ds0NM0_POST_Response_ACGATACTCCCGACTT_P1POSTCD3P	BCC	4884	1989	BCC-Ds0NM0	P1	Ds0NM0	BCC_P1	1	1	Tumor	CD4_Treg
BCC_P1_Tumor_Ds0NM0_POST_Response_ACGATGTAGATGGCGT_P1POSTCD3P	BCC	5919	2088	BCC-Ds0NM0	P1	Ds0NM0	BCC_P1	5	5	Tumor	CD4_ex2
BCC_P1_Tumor_Ds0NM0_POST_Response_ACGATGTTCATCACCC_P1POSTCD3P	BCC	3675	1491	BCC-Ds0NM0	P1	Ds0NM0	BCC_P1	4	4	Tumor	CD4_ex1
BCC_P1_Tumor_Ds0NM0_POST_Response_ACGATGTTCTCGTATT_P1POSTCD3P	BCC	3204	1255	BCC-Ds0NM0	P1	Ds0NM0	BCC_P1	5	5	Tumor	CD4_ex2
BCC_P1_Tumor_Ds0NM0_POST_Response_ACGCAGCAGGATATAC_P1POSTCD3P	BCC	6145	1699	BCC-Ds0NM0	P1	Ds0NM0	BCC_P1	2	2	Tumor	CD4_cm1
BCC_P1_Tumor_Ds0NM0_POST_Response_ACGCAGCAGTAGGCCA_P1POSTCD3P	BCC	3678	1482	BCC-Ds0NM0	P1	Ds0NM0	BCC_P1	1	1	Tumor	CD4_Treg
BCC_P1_Tumor_Ds0NM0_POST_Response_ACGCAGCCAATGCCAT_P1POSTCD3P	BCC	3715	1547	BCC-Ds0NM0	P1	Ds0NM0	BCC_P1	2	2	Tumor	CD4_cm1
BCC_P1_Tumor_Ds0NM0_POST_Response_ACGCAGCTCCGAAGAG_P1POSTCD3P	BCC	5559	2230	BCC-Ds0NM0	P1	Ds0NM0	BCC_P1	1	1	Tumor	CD4_Treg
BCC_P1_Tumor_Ds0NM0_POST_Response_ACGCAGCTCTATGTGG_P1POSTCD3P	BCC	4155	1781	BCC-Ds0NM0	P1	Ds0NM0	BCC_P1	5	5	Tumor	CD4_ex2
BCC_P1_Tumor_Ds0NM0_POST_Response_ACGCCAGTCCGAAGAG_P1POSTCD3P	BCC	2956	1359	BCC-Ds0NM0	P1	Ds0NM0	BCC_P1	6	6	Tumor	CD4_ISG
BCC_P1_Tumor_Ds0NM0_POST_Response_ACGCCAGTCTCTGAGA_P1POSTCD3P	BCC	3441	1519	BCC-Ds0NM0	P1	Ds0NM0	BCC_P1	10	10	Tumor	CD4_em
BCC_P1_Tumor_Ds0NM0_POST_Response_ACGCCGAAGCCGCCTA_P1POSTCD3P	BCC	2777	1300	BCC-Ds0NM0	P1	Ds0NM0	BCC_P1	2	2	Tumor	CD4_cm1
BCC_P1_Tumor_Ds0NM0_POST_Response_ACGCCGATCAGAAATG_P1POSTCD3P	BCC	4283	1552	BCC-Ds0NM0	P1	Ds0NM0	BCC_P1	4	4	Tumor	CD4_ex1
BCC_P1_Tumor_Ds0NM0_POST_Response_ACGCCGATCCGTTGCT_P1POSTCD3P	BCC	12143	3270	BCC-Ds0NM0	P1	Ds0NM0	BCC_P1	5	5	Tumor	CD4_ex2
BCC_P1_Tumor_Ds0NM0_POST_Response_ACGCCGATCGTTTGCC_P1POSTCD3P	BCC	4669	1543	BCC-Ds0NM0	P1	Ds0NM0	BCC_P1	0	0	Tumor	CD4_native
BCC_P1_Tumor_Ds0NM0_POST_Response_ACGGAGAAGAGCTTCT_P1POSTCD3P	BCC	2608	1149	BCC-Ds0NM0	P1	Ds0NM0	BCC_P1	5	5	Tumor	CD4_ex2
BCC_P1_Tumor_Ds0NM0_POST_Response_ACGGAGAAGGGATGGG_P1POSTCD3P	BCC	4814	1765	BCC-Ds0NM0	P1	Ds0NM0	BCC_P1	4	4	Tumor	CD4_ex1
BCC_P1_Tumor_Ds0NM0_POST_Response_ACGGAGAGTATTCGTG_P1POSTCD3P	BCC	2874	1254	BCC-Ds0NM0	P1	Ds0NM0	BCC_P1	5	5	Tumor	CD4_ex2
BCC_P1_Tumor_Ds0NM0_POST_Response_ACGGAGATCCTACAGA_P1POSTCD3P	BCC	2807	1258	BCC-Ds0NM0	P1	Ds0NM0	BCC_P1	5	5	Tumor	CD4_ex2
BCC_P1_Tumor_Ds0NM0_POST_Response_ACGGAGATCGAGAACG_P1POSTCD3P	BCC	4273	1675	BCC-Ds0NM0	P1	Ds0NM0	BCC_P1	5	5	Tumor	CD4_ex2
BCC_P1_Tumor_Ds0NM0_POST_Response_ACGGCCACATGTAGTC_P1POSTCD3P	BCC	7746	2583	BCC-Ds0NM0	P1	Ds0NM0	BCC_P1	5	5	Tumor	CD4_ex2
BCC_P1_Tumor_Ds0NM0_POST_Response_ACGGCCAGTCGCGGTT_P1POSTCD3P	BCC	4437	1571	BCC-Ds0NM0	P1	Ds0NM0	BCC_P1	0	0	Tumor	CD4_native
BCC_P1_Tumor_Ds0NM0_POST_Response_ACGGCCATCCAAAGTC_P1POSTCD3P	BCC	8450	3014	BCC-Ds0NM0	P1	Ds0NM0	BCC_P1	1	1	Tumor	CD4_Treg
BCC_P1_Tumor_Ds0NM0_POST_Response_ACGGGCTAGAACTGTA_P1POSTCD3P	BCC	3181	1408	BCC-Ds0NM0	P1	Ds0NM0	BCC_P1	5	5	Tumor	CD4_ex2
BCC_P1_Tumor_Ds0NM0_POST_Response_ACGGGCTGTTTGTGTG_P1POSTCD3P	BCC	7083	2371	BCC-Ds0NM0	P1	Ds0NM0	BCC_P1	5	5	Tumor	CD4_ex2
BCC_P1_Tumor_Ds0NM0_POST_Response_ACGGGCTTCGCCGTGA_P1POSTCD3P	BCC	2891	1509	BCC-Ds0NM0	P1	Ds0NM0	BCC_P1	1	1	Tumor	CD4_Treg
BCC_P1_Tumor_Ds0NM0_POST_Response_ACGGGCTTCTAACCGA_P1POSTCD3P	BCC	9494	2847	BCC-Ds0NM0	P1	Ds0NM0	BCC_P1	1	1	Tumor	CD4_Treg
BCC_P1_Tumor_Ds0NM0_POST_Response_ACGGGTCAGTAGATGT_P1POSTCD3P	BCC	1792	935	BCC-Ds0NM0	P1	Ds0NM0	BCC_P1	1	1	Tumor	CD4_Treg
BCC_P1_Tumor_Ds0NM0_POST_Response_ACGGGTCGTCTCCATC_P1POSTCD3P	BCC	1853	953	BCC-Ds0NM0	P1	Ds0NM0	BCC_P1	2	2	Tumor	CD4_cm1
BCC_P1_Tumor_Ds0NM0_POST_Response_ACGGGTCTCACAACGT_P1POSTCD3P	BCC	3620	1656	BCC-Ds0NM0	P1	Ds0NM0	BCC_P1	4	4	Tumor	CD4_ex1
BCC_P1_Tumor_Ds0NM0_POST_Response_ACGGGTCTCTCGCATC_P1POSTCD3P	BCC	1893	1127	BCC-Ds0NM0	P1	Ds0NM0	BCC_P1	6	6	Tumor	CD4_ISG
BCC_P1_Tumor_Ds0NM0_POST_Response_ACGTCAAGTTCACCTC_P1POSTCD3P	BCC	3781	1586	BCC-Ds0NM0	P1	Ds0NM0	BCC_P1	1	1	Tumor	CD4_Treg
BCC_P1_Tumor_Ds0NM0_POST_Response_ACTATCTAGTTACCCA_P1POSTCD3P	BCC	5199	2121	BCC-Ds0NM0	P1	Ds0NM0	BCC_P1	5	5	Tumor	CD4_ex2
BCC_P1_Tumor_Ds0NM0_POST_Response_ACTATCTGTGGTTTCA_P1POSTCD3P	BCC	2371	1192	BCC-Ds0NM0	P1	Ds0NM0	BCC_P1	5	5	Tumor	CD4_ex2
BCC_P1_Tumor_Ds0NM0_POST_Response_ACTATCTTCCTCTAGC_P1POSTCD3P	BCC	7565	2527	BCC-Ds0NM0	P1	Ds0NM0	BCC_P1	2	2	Tumor	CD4_cm1
BCC_P1_Tumor_Ds0NM0_POST_Response_ACTGAACAGAACAACT_P1POSTCD3P	BCC	5525	1894	BCC-Ds0NM0	P1	Ds0NM0	BCC_P1	5	5	Tumor	CD4_ex2
BCC_P1_Tumor_Ds0NM0_POST_Response_ACTGAACAGCCGTCGT_P1POSTCD3P	BCC	1194	693	BCC-Ds0NM0	P1	Ds0NM0	BCC_P1	6	6	Tumor	CD4_ISG
BCC_P1_Tumor_Ds0NM0_POST_Response_ACTGAACCATGACATC_P1POSTCD3P	BCC	2167	991	BCC-Ds0NM0	P1	Ds0NM0	BCC_P1	1	1	Tumor	CD4_Treg
BCC_P1_Tumor_Ds0NM0_POST_Response_ACTGAACTCATCGGAT_P1POSTCD3P	BCC	4963	1978	BCC-Ds0NM0	P1	Ds0NM0	BCC_P1	5	5	Tumor	CD4_ex2
BCC_P1_Tumor_Ds0NM0_POST_Response_ACTGAGTAGACCGGAT_P1POSTCD3P	BCC	8028	2359	BCC-Ds0NM0	P1	Ds0NM0	BCC_P1	5	5	Tumor	CD4_ex2
BCC_P1_Tumor_Ds0NM0_POST_Response_ACTGAGTAGCTGCGAA_P1POSTCD3P	BCC	9599	2984	BCC-Ds0NM0	P1	Ds0NM0	BCC_P1	1	1	Tumor	CD4_Treg
BCC_P1_Tumor_Ds0NM0_POST_Response_ACTGAGTAGGCACATG_P1POSTCD3P	BCC	2836	1218	BCC-Ds0NM0	P1	Ds0NM0	BCC_P1	0	0	Tumor	CD4_native
BCC_P1_Tumor_Ds0NM0_POST_Response_ACTGAGTTCCAGATCA_P1POSTCD3P	BCC	3847	1606	BCC-Ds0NM0	P1	Ds0NM0	BCC_P1	5	5	Tumor	CD4_ex2
BCC_P1_Tumor_Ds0NM0_POST_Response_ACTGATGAGAGCCTAG_P1POSTCD3P	BCC	7666	2489	BCC-Ds0NM0	P1	Ds0NM0	BCC_P1	5	5	Tumor	CD4_ex2
BCC_P1_Tumor_Ds0NM0_POST_Response_ACTGATGAGTTACCCA_P1POSTCD3P	BCC	1214	747	BCC-Ds0NM0	P1	Ds0NM0	BCC_P1	2	2	Tumor	CD4_cm1
BCC_P1_Tumor_Ds0NM0_POST_Response_ACTGATGGTCGCTTTC_P1POSTCD3P	BCC	1830	1036	BCC-Ds0NM0	P1	Ds0NM0	BCC_P1	5	5	Tumor	CD4_ex2
BCC_P1_Tumor_Ds0NM0_POST_Response_ACTGATGGTTCTGGTA_P1POSTCD3P	BCC	3297	1455	BCC-Ds0NM0	P1	Ds0NM0	BCC_P1	0	0	Tumor	CD4_native
BCC_P1_Tumor_Ds0NM0_POST_Response_ACTGCTCAGACTAGGC_P1POSTCD3P	BCC	6859	2108	BCC-Ds0NM0	P1	Ds0NM0	BCC_P1	2	2	Tumor	CD4_cm1
BCC_P1_Tumor_Ds0NM0_POST_Response_ACTGCTCGTCGGCTCA_P1POSTCD3P	BCC	4045	1826	BCC-Ds0NM0	P1	Ds0NM0	BCC_P1	4	4	Tumor	CD4_ex1
BCC_P1_Tumor_Ds0NM0_POST_Response_ACTGCTCGTCTAACGT_P1POSTCD3P	BCC	5298	2157	BCC-Ds0NM0	P1	Ds0NM0	BCC_P1	5	5	Tumor	CD4_ex2
BCC_P1_Tumor_Ds0NM0_POST_Response_ACTGTCCAGATGTCGG_P1POSTCD3P	BCC	3706	1505	BCC-Ds0NM0	P1	Ds0NM0	BCC_P1	1	1	Tumor	CD4_Treg
BCC_P1_Tumor_Ds0NM0_POST_Response_ACTGTCCAGTCTTGCA_P1POSTCD3P	BCC	2657	875	BCC-Ds0NM0	P1	Ds0NM0	BCC_P1	5	5	Tumor	CD4_ex2
BCC_P1_Tumor_Ds0NM0_POST_Response_ACTGTCCCAGTATCTG_P1POSTCD3P	BCC	6780	1826	BCC-Ds0NM0	P1	Ds0NM0	BCC_P1	0	0	Tumor	CD4_native
BCC_P1_Tumor_Ds0NM0_POST_Response_ACTGTCCGTTCAGTAC_P1POSTCD3P	BCC	3741	1406	BCC-Ds0NM0	P1	Ds0NM0	BCC_P1	2	2	Tumor	CD4_cm1
BCC_P1_Tumor_Ds0NM0_POST_Response_ACTGTCCGTTGCGTTA_P1POSTCD3P	BCC	7396	2487	BCC-Ds0NM0	P1	Ds0NM0	BCC_P1	8	8	Tumor	CD4_prolif
BCC_P1_Tumor_Ds0NM0_POST_Response_ACTGTCCGTTTGGCGC_P1POSTCD3P	BCC	7355	2526	BCC-Ds0NM0	P1	Ds0NM0	BCC_P1	5	5	Tumor	CD4_ex2
BCC_P1_Tumor_Ds0NM0_POST_Response_ACTTACTAGAGATGAG_P1POSTCD3P	BCC	4661	1613	BCC-Ds0NM0	P1	Ds0NM0	BCC_P1	0	0	Tumor	CD4_native
BCC_P1_Tumor_Ds0NM0_POST_Response_ACTTACTAGAGCTTCT_P1POSTCD3P	BCC	1414	761	BCC-Ds0NM0	P1	Ds0NM0	BCC_P1	10	10	Tumor	CD4_em
BCC_P1_Tumor_Ds0NM0_POST_Response_ACTTTCACATCTGGTA_P1POSTCD3P	BCC	2604	1370	BCC-Ds0NM0	P1	Ds0NM0	BCC_P1	1	1	Tumor	CD4_Treg
BCC_P1_Tumor_Ds0NM0_POST_Response_ACTTTCAGTTCATGGT_P1POSTCD3P	BCC	6214	2280	BCC-Ds0NM0	P1	Ds0NM0	BCC_P1	1	1	Tumor	CD4_Treg
BCC_P1_Tumor_Ds0NM0_POST_Response_AGAATAGAGAGTGACC_P1POSTCD3P	BCC	3163	1331	BCC-Ds0NM0	P1	Ds0NM0	BCC_P1	4	4	Tumor	CD4_ex1
BCC_P1_Tumor_Ds0NM0_POST_Response_AGAATAGCATGCTAGT_P1POSTCD3P	BCC	2260	1166	BCC-Ds0NM0	P1	Ds0NM0	BCC_P1	4	4	Tumor	CD4_ex1
BCC_P1_Tumor_Ds0NM0_POST_Response_AGAATAGGTAAAGTCA_P1POSTCD3P	BCC	5124	1904	BCC-Ds0NM0	P1	Ds0NM0	BCC_P1	5	5	Tumor	CD4_ex2
BCC_P1_Tumor_Ds0NM0_POST_Response_AGACGTTAGTACGCCC_P1POSTCD3P	BCC	3417	1535	BCC-Ds0NM0	P1	Ds0NM0	BCC_P1	1	1	Tumor	CD4_Treg
BCC_P1_Tumor_Ds0NM0_POST_Response_AGACGTTGTCCAGTGC_P1POSTCD3P	BCC	2841	1128	BCC-Ds0NM0	P1	Ds0NM0	BCC_P1	0	0	Tumor	CD4_native
BCC_P1_Tumor_Ds0NM0_POST_Response_AGACGTTGTCGCATCG_P1POSTCD3P	BCC	5474	1977	BCC-Ds0NM0	P1	Ds0NM0	BCC_P1	5	5	Tumor	CD4_ex2
BCC_P1_Tumor_Ds0NM0_POST_Response_AGACGTTGTCTCTTTA_P1POSTCD3P	BCC	4317	1827	BCC-Ds0NM0	P1	Ds0NM0	BCC_P1	1	1	Tumor	CD4_Treg
BCC_P1_Tumor_Ds0NM0_POST_Response_AGACGTTTCTTATCTG_P1POSTCD3P	BCC	9513	3008	BCC-Ds0NM0	P1	Ds0NM0	BCC_P1	5	5	Tumor	CD4_ex2
BCC_P1_Tumor_Ds0NM0_POST_Response_AGAGCGACATACGCTA_P1POSTCD3P	BCC	3492	1494	BCC-Ds0NM0	P1	Ds0NM0	BCC_P1	5	5	Tumor	CD4_ex2
BCC_P1_Tumor_Ds0NM0_POST_Response_AGAGCGAGTTACCGAT_P1POSTCD3P	BCC	4166	1515	BCC-Ds0NM0	P1	Ds0NM0	BCC_P1	2	2	Tumor	CD4_cm1
BCC_P1_Tumor_Ds0NM0_POST_Response_AGAGCGATCACTCCTG_P1POSTCD3P	BCC	4816	1681	BCC-Ds0NM0	P1	Ds0NM0	BCC_P1	5	5	Tumor	CD4_ex2
BCC_P1_Tumor_Ds0NM0_POST_Response_AGAGCGATCGCCGTGA_P1POSTCD3P	BCC	2821	1122	BCC-Ds0NM0	P1	Ds0NM0	BCC_P1	2	2	Tumor	CD4_cm1
BCC_P1_Tumor_Ds0NM0_POST_Response_AGAGCTTAGAGAGCTC_P1POSTCD3P	BCC	2413	1365	BCC-Ds0NM0	P1	Ds0NM0	BCC_P1	1	1	Tumor	CD4_Treg
BCC_P1_Tumor_Ds0NM0_POST_Response_AGATCTGAGTCCGTAT_P1POSTCD3P	BCC	2612	1151	BCC-Ds0NM0	P1	Ds0NM0	BCC_P1	0	0	Tumor	CD4_native
BCC_P1_Tumor_Ds0NM0_POST_Response_AGATCTGCAAACTGTC_P1POSTCD3P	BCC	4455	1620	BCC-Ds0NM0	P1	Ds0NM0	BCC_P1	2	2	Tumor	CD4_cm1
BCC_P1_Tumor_Ds0NM0_POST_Response_AGATCTGCATGTAGTC_P1POSTCD3P	BCC	17971	4151	BCC-Ds0NM0	P1	Ds0NM0	BCC_P1	1	1	Tumor	CD4_Treg
BCC_P1_Tumor_Ds0NM0_POST_Response_AGATCTGGTAACGACG_P1POSTCD3P	BCC	7284	2430	BCC-Ds0NM0	P1	Ds0NM0	BCC_P1	3	3	Tumor	CD4_cm2
BCC_P1_Tumor_Ds0NM0_POST_Response_AGATCTGGTACTCAAC_P1POSTCD3P	BCC	7153	2567	BCC-Ds0NM0	P1	Ds0NM0	BCC_P1	5	5	Tumor	CD4_ex2
BCC_P1_Tumor_Ds0NM0_POST_Response_AGATTGCGTGTGAAAT_P1POSTCD3P	BCC	4370	1493	BCC-Ds0NM0	P1	Ds0NM0	BCC_P1	3	3	Tumor	CD4_cm2
BCC_P1_Tumor_Ds0NM0_POST_Response_AGCAGCCCAGAAGCAC_P1POSTCD3P	BCC	3071	1398	BCC-Ds0NM0	P1	Ds0NM0	BCC_P1	4	4	Tumor	CD4_ex1
BCC_P1_Tumor_Ds0NM0_POST_Response_AGCAGCCTCACATGCA_P1POSTCD3P	BCC	2654	1400	BCC-Ds0NM0	P1	Ds0NM0	BCC_P1	5	5	Tumor	CD4_ex2
BCC_P1_Tumor_Ds0NM0_POST_Response_AGCAGCCTCTGATACG_P1POSTCD3P	BCC	5513	2052	BCC-Ds0NM0	P1	Ds0NM0	BCC_P1	1	1	Tumor	CD4_Treg
BCC_P1_Tumor_Ds0NM0_POST_Response_AGCCTAAAGACTAGAT_P1POSTCD3P	BCC	6465	2298	BCC-Ds0NM0	P1	Ds0NM0	BCC_P1	8	8	Tumor	CD4_prolif
BCC_P1_Tumor_Ds0NM0_POST_Response_AGCCTAAAGCGTAGTG_P1POSTCD3P	BCC	2579	1064	BCC-Ds0NM0	P1	Ds0NM0	BCC_P1	10	10	Tumor	CD4_em
BCC_P1_Tumor_Ds0NM0_POST_Response_AGCCTAAAGTCTCGGC_P1POSTCD3P	BCC	2768	1368	BCC-Ds0NM0	P1	Ds0NM0	BCC_P1	4	4	Tumor	CD4_ex1
BCC_P1_Tumor_Ds0NM0_POST_Response_AGCCTAAAGTGTCTCA_P1POSTCD3P	BCC	2755	1261	BCC-Ds0NM0	P1	Ds0NM0	BCC_P1	4	4	Tumor	CD4_ex1
BCC_P1_Tumor_Ds0NM0_POST_Response_AGCCTAAGTCATCGGC_P1POSTCD3P	BCC	4932	1729	BCC-Ds0NM0	P1	Ds0NM0	BCC_P1	0	0	Tumor	CD4_native
BCC_P1_Tumor_Ds0NM0_POST_Response_AGCGTATCACTGCCAG_P1POSTCD3P	BCC	1867	1030	BCC-Ds0NM0	P1	Ds0NM0	BCC_P1	1	1	Tumor	CD4_Treg
BCC_P1_Tumor_Ds0NM0_POST_Response_AGCGTATGTATCAGTC_P1POSTCD3P	BCC	4404	1977	BCC-Ds0NM0	P1	Ds0NM0	BCC_P1	4	4	Tumor	CD4_ex1
BCC_P1_Tumor_Ds0NM0_POST_Response_AGCGTATTCCGTTGTC_P1POSTCD3P	BCC	4540	1770	BCC-Ds0NM0	P1	Ds0NM0	BCC_P1	6	6	Tumor	CD4_ISG
BCC_P1_Tumor_Ds0NM0_POST_Response_AGCGTCGCACTTAACG_P1POSTCD3P	BCC	2652	942	BCC-Ds0NM0	P1	Ds0NM0	BCC_P1	0	0	Tumor	CD4_native
BCC_P1_Tumor_Ds0NM0_POST_Response_AGCGTCGTCGCAGGCT_P1POSTCD3P	BCC	1730	1052	BCC-Ds0NM0	P1	Ds0NM0	BCC_P1	1	1	Tumor	CD4_Treg
BCC_P1_Tumor_Ds0NM0_POST_Response_AGCGTCGTCGTCTGAA_P1POSTCD3P	BCC	815	539	BCC-Ds0NM0	P1	Ds0NM0	BCC_P1	4	4	Tumor	CD4_ex1
BCC_P1_Tumor_Ds0NM0_POST_Response_AGCTCCTAGACTTTCG_P1POSTCD3P	BCC	3247	1504	BCC-Ds0NM0	P1	Ds0NM0	BCC_P1	1	1	Tumor	CD4_Treg
BCC_P1_Tumor_Ds0NM0_POST_Response_AGCTCCTCAAGCGCTC_P1POSTCD3P	BCC	1088	675	BCC-Ds0NM0	P1	Ds0NM0	BCC_P1	5	5	Tumor	CD4_ex2
BCC_P1_Tumor_Ds0NM0_POST_Response_AGCTCCTGTGCCTGCA_P1POSTCD3P	BCC	6028	2247	BCC-Ds0NM0	P1	Ds0NM0	BCC_P1	5	5	Tumor	CD4_ex2
BCC_P1_Tumor_Ds0NM0_POST_Response_AGCTCCTGTTGCGTTA_P1POSTCD3P	BCC	6136	2369	BCC-Ds0NM0	P1	Ds0NM0	BCC_P1	1	1	Tumor	CD4_Treg
BCC_P1_Tumor_Ds0NM0_POST_Response_AGCTCCTGTTTCGCTC_P1POSTCD3P	BCC	4347	1796	BCC-Ds0NM0	P1	Ds0NM0	BCC_P1	4	4	Tumor	CD4_ex1
BCC_P1_Tumor_Ds0NM0_POST_Response_AGCTCCTTCGTCACGG_P1POSTCD3P	BCC	3357	1509	BCC-Ds0NM0	P1	Ds0NM0	BCC_P1	3	3	Tumor	CD4_cm2
BCC_P1_Tumor_Ds0NM0_POST_Response_AGCTCTCAGAGCTGGT_P1POSTCD3P	BCC	6171	2469	BCC-Ds0NM0	P1	Ds0NM0	BCC_P1	5	5	Tumor	CD4_ex2
BCC_P1_Tumor_Ds0NM0_POST_Response_AGCTCTCAGCGATGAC_P1POSTCD3P	BCC	2845	1395	BCC-Ds0NM0	P1	Ds0NM0	BCC_P1	1	1	Tumor	CD4_Treg
BCC_P1_Tumor_Ds0NM0_POST_Response_AGCTCTCAGGCTCTTA_P1POSTCD3P	BCC	3353	1479	BCC-Ds0NM0	P1	Ds0NM0	BCC_P1	5	5	Tumor	CD4_ex2
BCC_P1_Tumor_Ds0NM0_POST_Response_AGCTCTCTCTTGCAAG_P1POSTCD3P	BCC	3008	1466	BCC-Ds0NM0	P1	Ds0NM0	BCC_P1	4	4	Tumor	CD4_ex1
BCC_P1_Tumor_Ds0NM0_POST_Response_AGCTTGACACATCCAA_P1POSTCD3P	BCC	6224	2097	BCC-Ds0NM0	P1	Ds0NM0	BCC_P1	5	5	Tumor	CD4_ex2
BCC_P1_Tumor_Ds0NM0_POST_Response_AGCTTGAGTAGGGACT_P1POSTCD3P	BCC	5045	2014	BCC-Ds0NM0	P1	Ds0NM0	BCC_P1	1	1	Tumor	CD4_Treg
BCC_P1_Tumor_Ds0NM0_POST_Response_AGCTTGAGTGAAGGCT_P1POSTCD3P	BCC	4709	1771	BCC-Ds0NM0	P1	Ds0NM0	BCC_P1	0	0	Tumor	CD4_native
BCC_P1_Tumor_Ds0NM0_POST_Response_AGCTTGAGTTTGCATG_P1POSTCD3P	BCC	3530	1225	BCC-Ds0NM0	P1	Ds0NM0	BCC_P1	0	0	Tumor	CD4_native
BCC_P1_Tumor_Ds0NM0_POST_Response_AGCTTGATCAATCTCT_P1POSTCD3P	BCC	1016	618	BCC-Ds0NM0	P1	Ds0NM0	BCC_P1	2	2	Tumor	CD4_cm1
BCC_P1_Tumor_Ds0NM0_POST_Response_AGCTTGATCACTTCAT_P1POSTCD3P	BCC	3386	1324	BCC-Ds0NM0	P1	Ds0NM0	BCC_P1	0	0	Tumor	CD4_native
BCC_P1_Tumor_Ds0NM0_POST_Response_AGCTTGATCTGTCTCG_P1POSTCD3P	BCC	3304	1465	BCC-Ds0NM0	P1	Ds0NM0	BCC_P1	1	1	Tumor	CD4_Treg
BCC_P1_Tumor_Ds0NM0_POST_Response_AGGCCACAGATCCTGT_P1POSTCD3P	BCC	2655	1372	BCC-Ds0NM0	P1	Ds0NM0	BCC_P1	4	4	Tumor	CD4_ex1
BCC_P1_Tumor_Ds0NM0_POST_Response_AGGCCACAGCACACAG_P1POSTCD3P	BCC	1736	1073	BCC-Ds0NM0	P1	Ds0NM0	BCC_P1	5	5	Tumor	CD4_ex2
BCC_P1_Tumor_Ds0NM0_POST_Response_AGGCCACAGCCACGTC_P1POSTCD3P	BCC	1885	886	BCC-Ds0NM0	P1	Ds0NM0	BCC_P1	5	5	Tumor	CD4_ex2
BCC_P1_Tumor_Ds0NM0_POST_Response_AGGCCACAGTCAAGGC_P1POSTCD3P	BCC	1524	790	BCC-Ds0NM0	P1	Ds0NM0	BCC_P1	0	0	Tumor	CD4_native
BCC_P1_Tumor_Ds0NM0_POST_Response_AGGCCACCAAAGGTGC_P1POSTCD3P	BCC	3000	1260	BCC-Ds0NM0	P1	Ds0NM0	BCC_P1	0	0	Tumor	CD4_native
BCC_P1_Tumor_Ds0NM0_POST_Response_AGGCCACCATACGCCG_P1POSTCD3P	BCC	3646	1594	BCC-Ds0NM0	P1	Ds0NM0	BCC_P1	4	4	Tumor	CD4_ex1
BCC_P1_Tumor_Ds0NM0_POST_Response_AGGCCACGTGCGCTTG_P1POSTCD3P	BCC	4125	1533	BCC-Ds0NM0	P1	Ds0NM0	BCC_P1	2	2	Tumor	CD4_cm1
BCC_P1_Tumor_Ds0NM0_POST_Response_AGGCCACGTTAAGTAG_P1POSTCD3P	BCC	4622	1825	BCC-Ds0NM0	P1	Ds0NM0	BCC_P1	1	1	Tumor	CD4_Treg
BCC_P1_Tumor_Ds0NM0_POST_Response_AGGCCACTCCGTACAA_P1POSTCD3P	BCC	6005	2406	BCC-Ds0NM0	P1	Ds0NM0	BCC_P1	1	1	Tumor	CD4_Treg
BCC_P1_Tumor_Ds0NM0_POST_Response_AGGCCGTCAGGGATTG_P1POSTCD3P	BCC	3489	1532	BCC-Ds0NM0	P1	Ds0NM0	BCC_P1	4	4	Tumor	CD4_ex1
BCC_P1_Tumor_Ds0NM0_POST_Response_AGGGAGTAGCCACCTG_P1POSTCD3P	BCC	2817	1493	BCC-Ds0NM0	P1	Ds0NM0	BCC_P1	5	5	Tumor	CD4_ex2
BCC_P1_Tumor_Ds0NM0_POST_Response_AGGGAGTCAAGCCTAT_P1POSTCD3P	BCC	4095	1566	BCC-Ds0NM0	P1	Ds0NM0	BCC_P1	0	0	Tumor	CD4_native
BCC_P1_Tumor_Ds0NM0_POST_Response_AGGGAGTGTGACGCCT_P1POSTCD3P	BCC	1703	890	BCC-Ds0NM0	P1	Ds0NM0	BCC_P1	5	5	Tumor	CD4_ex2
BCC_P1_Tumor_Ds0NM0_POST_Response_AGGGAGTTCTCACATT_P1POSTCD3P	BCC	5159	1645	BCC-Ds0NM0	P1	Ds0NM0	BCC_P1	0	0	Tumor	CD4_native
BCC_P1_Tumor_Ds0NM0_POST_Response_AGGGATGAGCACACAG_P1POSTCD3P	BCC	2268	1212	BCC-Ds0NM0	P1	Ds0NM0	BCC_P1	2	2	Tumor	CD4_cm1
BCC_P1_Tumor_Ds0NM0_POST_Response_AGGGATGAGGAGTTTA_P1POSTCD3P	BCC	6287	2187	BCC-Ds0NM0	P1	Ds0NM0	BCC_P1	5	5	Tumor	CD4_ex2
BCC_P1_Tumor_Ds0NM0_POST_Response_AGGGTGAAGAGCCCAA_P1POSTCD3P	BCC	4773	1843	BCC-Ds0NM0	P1	Ds0NM0	BCC_P1	3	3	Tumor	CD4_cm2
BCC_P1_Tumor_Ds0NM0_POST_Response_AGGGTGAAGTGTTAGA_P1POSTCD3P	BCC	3084	1436	BCC-Ds0NM0	P1	Ds0NM0	BCC_P1	0	0	Tumor	CD4_native
BCC_P1_Tumor_Ds0NM0_POST_Response_AGGGTGACAATTGCTG_P1POSTCD3P	BCC	2945	1466	BCC-Ds0NM0	P1	Ds0NM0	BCC_P1	1	1	Tumor	CD4_Treg
BCC_P1_Tumor_Ds0NM0_POST_Response_AGGGTGACACGGTAAG_P1POSTCD3P	BCC	2872	1486	BCC-Ds0NM0	P1	Ds0NM0	BCC_P1	1	1	Tumor	CD4_Treg
BCC_P1_Tumor_Ds0NM0_POST_Response_AGGGTGAGTCGAACAG_P1POSTCD3P	BCC	8692	2875	BCC-Ds0NM0	P1	Ds0NM0	BCC_P1	1	1	Tumor	CD4_Treg
BCC_P1_Tumor_Ds0NM0_POST_Response_AGGGTGAGTCTCTCTG_P1POSTCD3P	BCC	5345	2017	BCC-Ds0NM0	P1	Ds0NM0	BCC_P1	5	5	Tumor	CD4_ex2
BCC_P1_Tumor_Ds0NM0_POST_Response_AGGGTGAGTTACCGAT_P1POSTCD3P	BCC	4204	1507	BCC-Ds0NM0	P1	Ds0NM0	BCC_P1	2	2	Tumor	CD4_cm1
BCC_P1_Tumor_Ds0NM0_POST_Response_AGGGTGAGTTCCCGAG_P1POSTCD3P	BCC	4359	1658	BCC-Ds0NM0	P1	Ds0NM0	BCC_P1	0	0	Tumor	CD4_native
BCC_P1_Tumor_Ds0NM0_POST_Response_AGGTCATAGCTAGTCT_P1POSTCD3P	BCC	1572	779	BCC-Ds0NM0	P1	Ds0NM0	BCC_P1	0	0	Tumor	CD4_native
BCC_P1_Tumor_Ds0NM0_POST_Response_AGGTCATCACCTCGTT_P1POSTCD3P	BCC	2676	1159	BCC-Ds0NM0	P1	Ds0NM0	BCC_P1	4	4	Tumor	CD4_ex1
BCC_P1_Tumor_Ds0NM0_POST_Response_AGGTCCGCATAGACTC_P1POSTCD3P	BCC	5202	1707	BCC-Ds0NM0	P1	Ds0NM0	BCC_P1	5	5	Tumor	CD4_ex2
BCC_P1_Tumor_Ds0NM0_POST_Response_AGGTCCGCATGGTAGG_P1POSTCD3P	BCC	3138	1326	BCC-Ds0NM0	P1	Ds0NM0	BCC_P1	5	5	Tumor	CD4_ex2
BCC_P1_Tumor_Ds0NM0_POST_Response_AGGTCCGTCCTTGGTC_P1POSTCD3P	BCC	4671	1862	BCC-Ds0NM0	P1	Ds0NM0	BCC_P1	3	3	Tumor	CD4_cm2
BCC_P1_Tumor_Ds0NM0_POST_Response_AGTAGTCAGACTAAGT_P1POSTCD3P	BCC	4690	1766	BCC-Ds0NM0	P1	Ds0NM0	BCC_P1	5	5	Tumor	CD4_ex2
BCC_P1_Tumor_Ds0NM0_POST_Response_AGTAGTCAGCCGATTT_P1POSTCD3P	BCC	3117	1330	BCC-Ds0NM0	P1	Ds0NM0	BCC_P1	9	9	Tumor	CD4_Treg
BCC_P1_Tumor_Ds0NM0_POST_Response_AGTAGTCCATTAGCCA_P1POSTCD3P	BCC	2704	1377	BCC-Ds0NM0	P1	Ds0NM0	BCC_P1	2	2	Tumor	CD4_cm1
BCC_P1_Tumor_Ds0NM0_POST_Response_AGTAGTCTCGCGTAGC_P1POSTCD3P	BCC	2796	1149	BCC-Ds0NM0	P1	Ds0NM0	BCC_P1	0	0	Tumor	CD4_native
BCC_P1_Tumor_Ds0NM0_POST_Response_AGTAGTCTCGGCGCTA_P1POSTCD3P	BCC	2073	1142	BCC-Ds0NM0	P1	Ds0NM0	BCC_P1	1	1	Tumor	CD4_Treg
BCC_P1_Tumor_Ds0NM0_POST_Response_AGTAGTCTCTGTTGAG_P1POSTCD3P	BCC	7422	2535	BCC-Ds0NM0	P1	Ds0NM0	BCC_P1	5	5	Tumor	CD4_ex2
BCC_P1_Tumor_Ds0NM0_POST_Response_AGTCTTTCAGTATCTG_P1POSTCD3P	BCC	2991	1515	BCC-Ds0NM0	P1	Ds0NM0	BCC_P1	4	4	Tumor	CD4_ex1
BCC_P1_Tumor_Ds0NM0_POST_Response_AGTCTTTGTCTCGTTC_P1POSTCD3P	BCC	4667	1568	BCC-Ds0NM0	P1	Ds0NM0	BCC_P1	0	0	Tumor	CD4_native
BCC_P1_Tumor_Ds0NM0_POST_Response_AGTGAGGAGGTAGCTG_P1POSTCD3P	BCC	4600	1857	BCC-Ds0NM0	P1	Ds0NM0	BCC_P1	1	1	Tumor	CD4_Treg
BCC_P1_Tumor_Ds0NM0_POST_Response_AGTGAGGGTAGCGCTC_P1POSTCD3P	BCC	2309	1272	BCC-Ds0NM0	P1	Ds0NM0	BCC_P1	1	1	Tumor	CD4_Treg
BCC_P1_Tumor_Ds0NM0_POST_Response_AGTGAGGGTAGTACCT_P1POSTCD3P	BCC	11418	3095	BCC-Ds0NM0	P1	Ds0NM0	BCC_P1	1	1	Tumor	CD4_Treg
BCC_P1_Tumor_Ds0NM0_POST_Response_AGTGAGGGTCTCCACT_P1POSTCD3P	BCC	4456	1632	BCC-Ds0NM0	P1	Ds0NM0	BCC_P1	0	0	Tumor	CD4_native
BCC_P1_Tumor_Ds0NM0_POST_Response_AGTGAGGGTTGATTCG_P1POSTCD3P	BCC	3720	1800	BCC-Ds0NM0	P1	Ds0NM0	BCC_P1	2	2	Tumor	CD4_cm1
BCC_P1_Tumor_Ds0NM0_POST_Response_AGTGAGGTCCTGTACC_P1POSTCD3P	BCC	4293	1529	BCC-Ds0NM0	P1	Ds0NM0	BCC_P1	5	5	Tumor	CD4_ex2
BCC_P1_Tumor_Ds0NM0_POST_Response_AGTGGGAGTAGCTGCC_P1POSTCD3P	BCC	5332	1955	BCC-Ds0NM0	P1	Ds0NM0	BCC_P1	2	2	Tumor	CD4_cm1
BCC_P1_Tumor_Ds0NM0_POST_Response_AGTGGGAGTTAGTGGG_P1POSTCD3P	BCC	5044	2027	BCC-Ds0NM0	P1	Ds0NM0	BCC_P1	2	2	Tumor	CD4_cm1
BCC_P1_Tumor_Ds0NM0_POST_Response_AGTGTCACAGAAGCAC_P1POSTCD3P	BCC	1849	1058	BCC-Ds0NM0	P1	Ds0NM0	BCC_P1	1	1	Tumor	CD4_Treg
BCC_P1_Tumor_Ds0NM0_POST_Response_AGTGTCATCGGCTACG_P1POSTCD3P	BCC	3964	1779	BCC-Ds0NM0	P1	Ds0NM0	BCC_P1	1	1	Tumor	CD4_Treg
BCC_P1_Tumor_Ds0NM0_POST_Response_AGTTGGTAGATGCGAC_P1POSTCD3P	BCC	3361	1518	BCC-Ds0NM0	P1	Ds0NM0	BCC_P1	4	4	Tumor	CD4_ex1
BCC_P1_Tumor_Ds0NM0_POST_Response_AGTTGGTCACGTTGGC_P1POSTCD3P	BCC	5223	1755	BCC-Ds0NM0	P1	Ds0NM0	BCC_P1	3	3	Tumor	CD4_cm2
BCC_P1_Tumor_Ds0NM0_POST_Response_AGTTGGTTCTTTAGGG_P1POSTCD3P	BCC	4116	1622	BCC-Ds0NM0	P1	Ds0NM0	BCC_P1	5	5	Tumor	CD4_ex2
BCC_P1_Tumor_Ds0NM0_POST_Response_ATAACGCAGGTTCCTA_P1POSTCD3P	BCC	4855	1602	BCC-Ds0NM0	P1	Ds0NM0	BCC_P1	0	0	Tumor	CD4_native
BCC_P1_Tumor_Ds0NM0_POST_Response_ATAACGCCATGTCGAT_P1POSTCD3P	BCC	2769	1304	BCC-Ds0NM0	P1	Ds0NM0	BCC_P1	4	4	Tumor	CD4_ex1
BCC_P1_Tumor_Ds0NM0_POST_Response_ATAACGCGTTCAGGCC_P1POSTCD3P	BCC	6720	2096	BCC-Ds0NM0	P1	Ds0NM0	BCC_P1	5	5	Tumor	CD4_ex2
BCC_P1_Tumor_Ds0NM0_POST_Response_ATAAGAGAGGCATTGG_P1POSTCD3P	BCC	5982	2297	BCC-Ds0NM0	P1	Ds0NM0	BCC_P1	1	1	Tumor	CD4_Treg
BCC_P1_Tumor_Ds0NM0_POST_Response_ATAAGAGAGGTGGGTT_P1POSTCD3P	BCC	5184	2136	BCC-Ds0NM0	P1	Ds0NM0	BCC_P1	5	5	Tumor	CD4_ex2
BCC_P1_Tumor_Ds0NM0_POST_Response_ATAAGAGCAAGACGTG_P1POSTCD3P	BCC	5509	1657	BCC-Ds0NM0	P1	Ds0NM0	BCC_P1	2	2	Tumor	CD4_cm1
BCC_P1_Tumor_Ds0NM0_POST_Response_ATAAGAGCACCATCCT_P1POSTCD3P	BCC	5265	1949	BCC-Ds0NM0	P1	Ds0NM0	BCC_P1	4	4	Tumor	CD4_ex1
BCC_P1_Tumor_Ds0NM0_POST_Response_ATAAGAGGTAGGACAC_P1POSTCD3P	BCC	5602	2249	BCC-Ds0NM0	P1	Ds0NM0	BCC_P1	1	1	Tumor	CD4_Treg
BCC_P1_Tumor_Ds0NM0_POST_Response_ATAAGAGTCATGTAGC_P1POSTCD3P	BCC	517	378	BCC-Ds0NM0	P1	Ds0NM0	BCC_P1	2	2	Tumor	CD4_cm1
BCC_P1_Tumor_Ds0NM0_POST_Response_ATAAGAGTCGCGTTTC_P1POSTCD3P	BCC	3700	1569	BCC-Ds0NM0	P1	Ds0NM0	BCC_P1	4	4	Tumor	CD4_ex1
BCC_P1_Tumor_Ds0NM0_POST_Response_ATAGACCAGCGCTTAT_P1POSTCD3P	BCC	5380	2119	BCC-Ds0NM0	P1	Ds0NM0	BCC_P1	1	1	Tumor	CD4_Treg
BCC_P1_Tumor_Ds0NM0_POST_Response_ATAGACCCAATAACGA_P1POSTCD3P	BCC	6342	2382	BCC-Ds0NM0	P1	Ds0NM0	BCC_P1	1	1	Tumor	CD4_Treg
BCC_P1_Tumor_Ds0NM0_POST_Response_ATAGACCCACATGACT_P1POSTCD3P	BCC	6451	2387	BCC-Ds0NM0	P1	Ds0NM0	BCC_P1	4	4	Tumor	CD4_ex1
BCC_P1_Tumor_Ds0NM0_POST_Response_ATAGACCCACCGAATT_P1POSTCD3P	BCC	2440	1185	BCC-Ds0NM0	P1	Ds0NM0	BCC_P1	0	0	Tumor	CD4_native
BCC_P1_Tumor_Ds0NM0_POST_Response_ATCACGAGTCTGCAAT_P1POSTCD3P	BCC	3016	1327	BCC-Ds0NM0	P1	Ds0NM0	BCC_P1	0	0	Tumor	CD4_native
BCC_P1_Tumor_Ds0NM0_POST_Response_ATCACGATCGGTCCGA_P1POSTCD3P	BCC	2680	1340	BCC-Ds0NM0	P1	Ds0NM0	BCC_P1	2	2	Tumor	CD4_cm1
BCC_P1_Tumor_Ds0NM0_POST_Response_ATCATCTAGGTAGCTG_P1POSTCD3P	BCC	2604	1299	BCC-Ds0NM0	P1	Ds0NM0	BCC_P1	5	5	Tumor	CD4_ex2
BCC_P1_Tumor_Ds0NM0_POST_Response_ATCATCTAGTGAAGAG_P1POSTCD3P	BCC	6744	2319	BCC-Ds0NM0	P1	Ds0NM0	BCC_P1	1	1	Tumor	CD4_Treg
BCC_P1_Tumor_Ds0NM0_POST_Response_ATCATCTCAATCCAAC_P1POSTCD3P	BCC	3488	1533	BCC-Ds0NM0	P1	Ds0NM0	BCC_P1	5	5	Tumor	CD4_ex2
BCC_P1_Tumor_Ds0NM0_POST_Response_ATCATCTCAATCTACG_P1POSTCD3P	BCC	8456	2890	BCC-Ds0NM0	P1	Ds0NM0	BCC_P1	1	1	Tumor	CD4_Treg
BCC_P1_Tumor_Ds0NM0_POST_Response_ATCATCTCAGGAATCG_P1POSTCD3P	BCC	4280	1718	BCC-Ds0NM0	P1	Ds0NM0	BCC_P1	2	2	Tumor	CD4_cm1
BCC_P1_Tumor_Ds0NM0_POST_Response_ATCATCTCATACGCTA_P1POSTCD3P	BCC	2580	1115	BCC-Ds0NM0	P1	Ds0NM0	BCC_P1	5	5	Tumor	CD4_ex2
BCC_P1_Tumor_Ds0NM0_POST_Response_ATCATCTTCTCCAACC_P1POSTCD3P	BCC	3730	1550	BCC-Ds0NM0	P1	Ds0NM0	BCC_P1	0	0	Tumor	CD4_native
BCC_P1_Tumor_Ds0NM0_POST_Response_ATCATGGAGCAAATCA_P1POSTCD3P	BCC	3793	1651	BCC-Ds0NM0	P1	Ds0NM0	BCC_P1	5	5	Tumor	CD4_ex2
BCC_P1_Tumor_Ds0NM0_POST_Response_ATCATGGGTGAGGGAG_P1POSTCD3P	BCC	4111	1910	BCC-Ds0NM0	P1	Ds0NM0	BCC_P1	1	1	Tumor	CD4_Treg
BCC_P1_Tumor_Ds0NM0_POST_Response_ATCATGGGTTATCCGA_P1POSTCD3P	BCC	7673	2480	BCC-Ds0NM0	P1	Ds0NM0	BCC_P1	5	5	Tumor	CD4_ex2
BCC_P1_Tumor_Ds0NM0_POST_Response_ATCATGGTCCCTGACT_P1POSTCD3P	BCC	8812	2521	BCC-Ds0NM0	P1	Ds0NM0	BCC_P1	5	5	Tumor	CD4_ex2
BCC_P1_Tumor_Ds0NM0_POST_Response_ATCATGGTCTTGTACT_P1POSTCD3P	BCC	4361	1822	BCC-Ds0NM0	P1	Ds0NM0	BCC_P1	4	4	Tumor	CD4_ex1
BCC_P1_Tumor_Ds0NM0_POST_Response_ATCCACCAGAGCCTAG_P1POSTCD3P	BCC	8269	2717	BCC-Ds0NM0	P1	Ds0NM0	BCC_P1	4	4	Tumor	CD4_ex1
BCC_P1_Tumor_Ds0NM0_POST_Response_ATCCACCAGTCTCGGC_P1POSTCD3P	BCC	3602	1509	BCC-Ds0NM0	P1	Ds0NM0	BCC_P1	5	5	Tumor	CD4_ex2
BCC_P1_Tumor_Ds0NM0_POST_Response_ATCCACCAGTTAACGA_P1POSTCD3P	BCC	3777	1684	BCC-Ds0NM0	P1	Ds0NM0	BCC_P1	1	1	Tumor	CD4_Treg
BCC_P1_Tumor_Ds0NM0_POST_Response_ATCCACCGTCTGGTCG_P1POSTCD3P	BCC	4879	1944	BCC-Ds0NM0	P1	Ds0NM0	BCC_P1	5	5	Tumor	CD4_ex2
BCC_P1_Tumor_Ds0NM0_POST_Response_ATCCACCGTTACTGAC_P1POSTCD3P	BCC	4917	1991	BCC-Ds0NM0	P1	Ds0NM0	BCC_P1	4	4	Tumor	CD4_ex1
BCC_P1_Tumor_Ds0NM0_POST_Response_ATCCACCTCCAAACAC_P1POSTCD3P	BCC	5479	1964	BCC-Ds0NM0	P1	Ds0NM0	BCC_P1	5	5	Tumor	CD4_ex2
BCC_P1_Tumor_Ds0NM0_POST_Response_ATCCGAAAGTTGCAGG_P1POSTCD3P	BCC	3137	1100	BCC-Ds0NM0	P1	Ds0NM0	BCC_P1	2	2	Tumor	CD4_cm1
BCC_P1_Tumor_Ds0NM0_POST_Response_ATCTACTAGGCATGGT_P1POSTCD3P	BCC	3127	1742	BCC-Ds0NM0	P1	Ds0NM0	BCC_P1	4	4	Tumor	CD4_ex1
BCC_P1_Tumor_Ds0NM0_POST_Response_ATCTACTAGTTTCCTT_P1POSTCD3P	BCC	3349	1606	BCC-Ds0NM0	P1	Ds0NM0	BCC_P1	6	6	Tumor	CD4_ISG
BCC_P1_Tumor_Ds0NM0_POST_Response_ATCTACTGTTCGAATC_P1POSTCD3P	BCC	4324	1626	BCC-Ds0NM0	P1	Ds0NM0	BCC_P1	0	0	Tumor	CD4_native
BCC_P1_Tumor_Ds0NM0_POST_Response_ATGAGGGAGGCTAGGT_P1POSTCD3P	BCC	6696	2368	BCC-Ds0NM0	P1	Ds0NM0	BCC_P1	4	4	Tumor	CD4_ex1
BCC_P1_Tumor_Ds0NM0_POST_Response_ATGAGGGCAATCAGAA_P1POSTCD3P	BCC	5554	2198	BCC-Ds0NM0	P1	Ds0NM0	BCC_P1	5	5	Tumor	CD4_ex2
BCC_P1_Tumor_Ds0NM0_POST_Response_ATGCGATTCACAGGCC_P1POSTCD3P	BCC	5183	1935	BCC-Ds0NM0	P1	Ds0NM0	BCC_P1	0	0	Tumor	CD4_native
BCC_P1_Tumor_Ds0NM0_POST_Response_ATGCGATTCCTCATTA_P1POSTCD3P	BCC	4520	1547	BCC-Ds0NM0	P1	Ds0NM0	BCC_P1	2	2	Tumor	CD4_cm1
BCC_P1_Tumor_Ds0NM0_POST_Response_ATGCGATTCCTTGACC_P1POSTCD3P	BCC	576	373	BCC-Ds0NM0	P1	Ds0NM0	BCC_P1	2	2	Tumor	CD4_cm1
BCC_P1_Tumor_Ds0NM0_POST_Response_ATGGGAGAGCAGACTG_P1POSTCD3P	BCC	1373	904	BCC-Ds0NM0	P1	Ds0NM0	BCC_P1	1	1	Tumor	CD4_Treg
BCC_P1_Tumor_Ds0NM0_POST_Response_ATGGGAGAGTCCTCCT_P1POSTCD3P	BCC	2731	1271	BCC-Ds0NM0	P1	Ds0NM0	BCC_P1	4	4	Tumor	CD4_ex1
BCC_P1_Tumor_Ds0NM0_POST_Response_ATGGGAGTCATCGCTC_P1POSTCD3P	BCC	1866	931	BCC-Ds0NM0	P1	Ds0NM0	BCC_P1	0	0	Tumor	CD4_native
BCC_P1_Tumor_Ds0NM0_POST_Response_ATGTGTGAGATTACCC_P1POSTCD3P	BCC	3992	1691	BCC-Ds0NM0	P1	Ds0NM0	BCC_P1	1	1	Tumor	CD4_Treg
BCC_P1_Tumor_Ds0NM0_POST_Response_ATGTGTGTCAGTGTTG_P1POSTCD3P	BCC	3227	1437	BCC-Ds0NM0	P1	Ds0NM0	BCC_P1	5	5	Tumor	CD4_ex2
BCC_P1_Tumor_Ds0NM0_POST_Response_ATGTGTGTCTCTAGGA_P1POSTCD3P	BCC	10016	3001	BCC-Ds0NM0	P1	Ds0NM0	BCC_P1	8	8	Tumor	CD4_prolif
BCC_P1_Tumor_Ds0NM0_POST_Response_ATTACTCAGTCGTTTG_P1POSTCD3P	BCC	3619	1506	BCC-Ds0NM0	P1	Ds0NM0	BCC_P1	4	4	Tumor	CD4_ex1
BCC_P1_Tumor_Ds0NM0_POST_Response_ATTACTCCATGCATGT_P1POSTCD3P	BCC	4271	1793	BCC-Ds0NM0	P1	Ds0NM0	BCC_P1	4	4	Tumor	CD4_ex1
BCC_P1_Tumor_Ds0NM0_POST_Response_ATTACTCTCGTATCAG_P1POSTCD3P	BCC	1977	1086	BCC-Ds0NM0	P1	Ds0NM0	BCC_P1	2	2	Tumor	CD4_cm1
BCC_P1_Tumor_Ds0NM0_POST_Response_ATTACTCTCTTATCTG_P1POSTCD3P	BCC	2892	1359	BCC-Ds0NM0	P1	Ds0NM0	BCC_P1	4	4	Tumor	CD4_ex1
BCC_P1_Tumor_Ds0NM0_POST_Response_ATTATCCGTGACCAAG_P1POSTCD3P	BCC	4023	1745	BCC-Ds0NM0	P1	Ds0NM0	BCC_P1	4	4	Tumor	CD4_ex1
BCC_P1_Tumor_Ds0NM0_POST_Response_ATTATCCGTGATAAGT_P1POSTCD3P	BCC	5231	2001	BCC-Ds0NM0	P1	Ds0NM0	BCC_P1	5	5	Tumor	CD4_ex2
BCC_P1_Tumor_Ds0NM0_POST_Response_ATTATCCGTGGACGAT_P1POSTCD3P	BCC	2475	1277	BCC-Ds0NM0	P1	Ds0NM0	BCC_P1	4	4	Tumor	CD4_ex1
BCC_P1_Tumor_Ds0NM0_POST_Response_ATTATCCGTTAAGGGC_P1POSTCD3P	BCC	6059	2373	BCC-Ds0NM0	P1	Ds0NM0	BCC_P1	1	1	Tumor	CD4_Treg
BCC_P1_Tumor_Ds0NM0_POST_Response_ATTATCCTCAACCATG_P1POSTCD3P	BCC	5884	2357	BCC-Ds0NM0	P1	Ds0NM0	BCC_P1	5	5	Tumor	CD4_ex2
BCC_P1_Tumor_Ds0NM0_POST_Response_ATTATCCTCAGAGACG_P1POSTCD3P	BCC	5502	1856	BCC-Ds0NM0	P1	Ds0NM0	BCC_P1	4	4	Tumor	CD4_ex1
BCC_P1_Tumor_Ds0NM0_POST_Response_ATTATCCTCGTGGGAA_P1POSTCD3P	BCC	1547	935	BCC-Ds0NM0	P1	Ds0NM0	BCC_P1	0	0	Tumor	CD4_native
BCC_P1_Tumor_Ds0NM0_POST_Response_ATTCTACAGGTGTGGT_P1POSTCD3P	BCC	10585	3180	BCC-Ds0NM0	P1	Ds0NM0	BCC_P1	1	1	Tumor	CD4_Treg
BCC_P1_Tumor_Ds0NM0_POST_Response_ATTCTACCAAGGACAC_P1POSTCD3P	BCC	5648	2229	BCC-Ds0NM0	P1	Ds0NM0	BCC_P1	6	6	Tumor	CD4_ISG
BCC_P1_Tumor_Ds0NM0_POST_Response_ATTCTACGTCGATTGT_P1POSTCD3P	BCC	4308	1734	BCC-Ds0NM0	P1	Ds0NM0	BCC_P1	5	5	Tumor	CD4_ex2
BCC_P1_Tumor_Ds0NM0_POST_Response_ATTCTACTCATGCATG_P1POSTCD3P	BCC	4509	2017	BCC-Ds0NM0	P1	Ds0NM0	BCC_P1	4	4	Tumor	CD4_ex1
BCC_P1_Tumor_Ds0NM0_POST_Response_ATTCTACTCTGAGTGT_P1POSTCD3P	BCC	10322	3155	BCC-Ds0NM0	P1	Ds0NM0	BCC_P1	5	5	Tumor	CD4_ex2
BCC_P1_Tumor_Ds0NM0_POST_Response_ATTGGACAGGAGTTTA_P1POSTCD3P	BCC	4563	1814	BCC-Ds0NM0	P1	Ds0NM0	BCC_P1	1	1	Tumor	CD4_Treg
BCC_P1_Tumor_Ds0NM0_POST_Response_ATTGGACAGGTAGCTG_P1POSTCD3P	BCC	5467	2250	BCC-Ds0NM0	P1	Ds0NM0	BCC_P1	4	4	Tumor	CD4_ex1
BCC_P1_Tumor_Ds0NM0_POST_Response_ATTGGACCAGCTTCGG_P1POSTCD3P	BCC	3154	1398	BCC-Ds0NM0	P1	Ds0NM0	BCC_P1	1	1	Tumor	CD4_Treg
BCC_P1_Tumor_Ds0NM0_POST_Response_ATTGGACCAGTCGTGC_P1POSTCD3P	BCC	3704	1500	BCC-Ds0NM0	P1	Ds0NM0	BCC_P1	0	0	Tumor	CD4_native
BCC_P1_Tumor_Ds0NM0_POST_Response_ATTGGACTCGTGGACC_P1POSTCD3P	BCC	2064	942	BCC-Ds0NM0	P1	Ds0NM0	BCC_P1	5	5	Tumor	CD4_ex2
BCC_P1_Tumor_Ds0NM0_POST_Response_ATTGGACTCTGCCAGG_P1POSTCD3P	BCC	2636	1164	BCC-Ds0NM0	P1	Ds0NM0	BCC_P1	6	6	Tumor	CD4_ISG
BCC_P1_Tumor_Ds0NM0_POST_Response_ATTGGTGGTCCGTGAC_P1POSTCD3P	BCC	4283	1647	BCC-Ds0NM0	P1	Ds0NM0	BCC_P1	0	0	Tumor	CD4_native
BCC_P1_Tumor_Ds0NM0_POST_Response_ATTGGTGTCACATAGC_P1POSTCD3P	BCC	3531	1523	BCC-Ds0NM0	P1	Ds0NM0	BCC_P1	0	0	Tumor	CD4_native
BCC_P1_Tumor_Ds0NM0_POST_Response_ATTGGTGTCAGTGCAT_P1POSTCD3P	BCC	9594	2656	BCC-Ds0NM0	P1	Ds0NM0	BCC_P1	5	5	Tumor	CD4_ex2
BCC_P1_Tumor_Ds0NM0_POST_Response_ATTTCTGAGCCATCGC_P1POSTCD3P	BCC	2713	1421	BCC-Ds0NM0	P1	Ds0NM0	BCC_P1	4	4	Tumor	CD4_ex1
BCC_P1_Tumor_Ds0NM0_POST_Response_ATTTCTGAGGGCTTGA_P1POSTCD3P	BCC	2312	1169	BCC-Ds0NM0	P1	Ds0NM0	BCC_P1	4	4	Tumor	CD4_ex1
BCC_P1_Tumor_Ds0NM0_POST_Response_ATTTCTGCAAAGTCAA_P1POSTCD3P	BCC	971	598	BCC-Ds0NM0	P1	Ds0NM0	BCC_P1	4	4	Tumor	CD4_ex1
BCC_P1_Tumor_Ds0NM0_POST_Response_ATTTCTGCAACACCCG_P1POSTCD3P	BCC	3195	1466	BCC-Ds0NM0	P1	Ds0NM0	BCC_P1	5	5	Tumor	CD4_ex2
BCC_P1_Tumor_Ds0NM0_POST_Response_ATTTCTGCATCGGGTC_P1POSTCD3P	BCC	1488	838	BCC-Ds0NM0	P1	Ds0NM0	BCC_P1	4	4	Tumor	CD4_ex1
BCC_P1_Tumor_Ds0NM0_POST_Response_CAACCAAAGAGGACGG_P1POSTCD3P	BCC	7605	2325	BCC-Ds0NM0	P1	Ds0NM0	BCC_P1	5	5	Tumor	CD4_ex2
BCC_P1_Tumor_Ds0NM0_POST_Response_CAACCAACACCTCGGA_P1POSTCD3P	BCC	5346	2045	BCC-Ds0NM0	P1	Ds0NM0	BCC_P1	5	5	Tumor	CD4_ex2
BCC_P1_Tumor_Ds0NM0_POST_Response_CAACCAAGTAGCACGA_P1POSTCD3P	BCC	2385	1077	BCC-Ds0NM0	P1	Ds0NM0	BCC_P1	2	2	Tumor	CD4_cm1
BCC_P1_Tumor_Ds0NM0_POST_Response_CAACCAAGTCCAGTTA_P1POSTCD3P	BCC	2753	1156	BCC-Ds0NM0	P1	Ds0NM0	BCC_P1	4	4	Tumor	CD4_ex1
BCC_P1_Tumor_Ds0NM0_POST_Response_CAACCAATCCTGCAGG_P1POSTCD3P	BCC	5866	1698	BCC-Ds0NM0	P1	Ds0NM0	BCC_P1	0	0	Tumor	CD4_native
BCC_P1_Tumor_Ds0NM0_POST_Response_CAACCTCAGAAGCCCA_P1POSTCD3P	BCC	4920	1542	BCC-Ds0NM0	P1	Ds0NM0	BCC_P1	2	2	Tumor	CD4_cm1
BCC_P1_Tumor_Ds0NM0_POST_Response_CAACCTCCAAAGCAAT_P1POSTCD3P	BCC	1690	743	BCC-Ds0NM0	P1	Ds0NM0	BCC_P1	0	0	Tumor	CD4_native
BCC_P1_Tumor_Ds0NM0_POST_Response_CAACCTCGTCACTTCC_P1POSTCD3P	BCC	2556	1097	BCC-Ds0NM0	P1	Ds0NM0	BCC_P1	0	0	Tumor	CD4_native
BCC_P1_Tumor_Ds0NM0_POST_Response_CAACCTCTCCGCATCT_P1POSTCD3P	BCC	7042	2621	BCC-Ds0NM0	P1	Ds0NM0	BCC_P1	1	1	Tumor	CD4_Treg
BCC_P1_Tumor_Ds0NM0_POST_Response_CAACCTCTCCGTAGGC_P1POSTCD3P	BCC	6866	1942	BCC-Ds0NM0	P1	Ds0NM0	BCC_P1	3	3	Tumor	CD4_cm2
BCC_P1_Tumor_Ds0NM0_POST_Response_CAACCTCTCCGTTGCT_P1POSTCD3P	BCC	4666	1582	BCC-Ds0NM0	P1	Ds0NM0	BCC_P1	0	0	Tumor	CD4_native
BCC_P1_Tumor_Ds0NM0_POST_Response_CAACTAGAGTGAACAT_P1POSTCD3P	BCC	2305	1144	BCC-Ds0NM0	P1	Ds0NM0	BCC_P1	2	2	Tumor	CD4_cm1
BCC_P1_Tumor_Ds0NM0_POST_Response_CAACTAGTCATAACCG_P1POSTCD3P	BCC	2627	1133	BCC-Ds0NM0	P1	Ds0NM0	BCC_P1	0	0	Tumor	CD4_native
BCC_P1_Tumor_Ds0NM0_POST_Response_CAAGAAACAAGCCGCT_P1POSTCD3P	BCC	3592	1276	BCC-Ds0NM0	P1	Ds0NM0	BCC_P1	5	5	Tumor	CD4_ex2
BCC_P1_Tumor_Ds0NM0_POST_Response_CAAGAAACAGCTCCGA_P1POSTCD3P	BCC	2454	1391	BCC-Ds0NM0	P1	Ds0NM0	BCC_P1	5	5	Tumor	CD4_ex2
BCC_P1_Tumor_Ds0NM0_POST_Response_CAAGATCGTAGGGACT_P1POSTCD3P	BCC	1875	905	BCC-Ds0NM0	P1	Ds0NM0	BCC_P1	3	3	Tumor	CD4_cm2
BCC_P1_Tumor_Ds0NM0_POST_Response_CAAGATCGTCCTGCTT_P1POSTCD3P	BCC	4759	1815	BCC-Ds0NM0	P1	Ds0NM0	BCC_P1	5	5	Tumor	CD4_ex2
BCC_P1_Tumor_Ds0NM0_POST_Response_CAAGGCCGTTTGACTG_P1POSTCD3P	BCC	4096	1829	BCC-Ds0NM0	P1	Ds0NM0	BCC_P1	4	4	Tumor	CD4_ex1
BCC_P1_Tumor_Ds0NM0_POST_Response_CAAGTTGAGGCCCTCA_P1POSTCD3P	BCC	3857	1438	BCC-Ds0NM0	P1	Ds0NM0	BCC_P1	0	0	Tumor	CD4_native
BCC_P1_Tumor_Ds0NM0_POST_Response_CAAGTTGCATATACCG_P1POSTCD3P	BCC	2746	1223	BCC-Ds0NM0	P1	Ds0NM0	BCC_P1	10	10	Tumor	CD4_em
BCC_P1_Tumor_Ds0NM0_POST_Response_CAAGTTGGTCGCTTCT_P1POSTCD3P	BCC	2462	1076	BCC-Ds0NM0	P1	Ds0NM0	BCC_P1	2	2	Tumor	CD4_cm1
BCC_P1_Tumor_Ds0NM0_POST_Response_CACAAACAGAGAGCTC_P1POSTCD3P	BCC	5471	1868	BCC-Ds0NM0	P1	Ds0NM0	BCC_P1	5	5	Tumor	CD4_ex2
BCC_P1_Tumor_Ds0NM0_POST_Response_CACAAACCATCGGAAG_P1POSTCD3P	BCC	3004	1335	BCC-Ds0NM0	P1	Ds0NM0	BCC_P1	4	4	Tumor	CD4_ex1
BCC_P1_Tumor_Ds0NM0_POST_Response_CACAAACGTACATCCA_P1POSTCD3P	BCC	9057	2441	BCC-Ds0NM0	P1	Ds0NM0	BCC_P1	5	5	Tumor	CD4_ex2
BCC_P1_Tumor_Ds0NM0_POST_Response_CACACAAAGGCTACGA_P1POSTCD3P	BCC	3263	1449	BCC-Ds0NM0	P1	Ds0NM0	BCC_P1	2	2	Tumor	CD4_cm1
BCC_P1_Tumor_Ds0NM0_POST_Response_CACACAAAGTATCTCG_P1POSTCD3P	BCC	3299	1611	BCC-Ds0NM0	P1	Ds0NM0	BCC_P1	1	1	Tumor	CD4_Treg
BCC_P1_Tumor_Ds0NM0_POST_Response_CACACAACATTAGGCT_P1POSTCD3P	BCC	4990	2000	BCC-Ds0NM0	P1	Ds0NM0	BCC_P1	1	1	Tumor	CD4_Treg
BCC_P1_Tumor_Ds0NM0_POST_Response_CACACAATCACGCATA_P1POSTCD3P	BCC	5756	2313	BCC-Ds0NM0	P1	Ds0NM0	BCC_P1	1	1	Tumor	CD4_Treg
BCC_P1_Tumor_Ds0NM0_POST_Response_CACACAATCCTTTACA_P1POSTCD3P	BCC	2404	1199	BCC-Ds0NM0	P1	Ds0NM0	BCC_P1	2	2	Tumor	CD4_cm1
BCC_P1_Tumor_Ds0NM0_POST_Response_CACACCTCACCTTGTC_P1POSTCD3P	BCC	2855	1487	BCC-Ds0NM0	P1	Ds0NM0	BCC_P1	4	4	Tumor	CD4_ex1
BCC_P1_Tumor_Ds0NM0_POST_Response_CACACCTCATGCTAGT_P1POSTCD3P	BCC	4021	1425	BCC-Ds0NM0	P1	Ds0NM0	BCC_P1	0	0	Tumor	CD4_native
BCC_P1_Tumor_Ds0NM0_POST_Response_CACACCTGTACAGTGG_P1POSTCD3P	BCC	4297	1818	BCC-Ds0NM0	P1	Ds0NM0	BCC_P1	4	4	Tumor	CD4_ex1
BCC_P1_Tumor_Ds0NM0_POST_Response_CACACCTTCCCTCAGT_P1POSTCD3P	BCC	3364	1288	BCC-Ds0NM0	P1	Ds0NM0	BCC_P1	0	0	Tumor	CD4_native
BCC_P1_Tumor_Ds0NM0_POST_Response_CACACTCCAAGAAGAG_P1POSTCD3P	BCC	4205	1531	BCC-Ds0NM0	P1	Ds0NM0	BCC_P1	3	3	Tumor	CD4_cm2
BCC_P1_Tumor_Ds0NM0_POST_Response_CACACTCTCAAGGTAA_P1POSTCD3P	BCC	5064	1646	BCC-Ds0NM0	P1	Ds0NM0	BCC_P1	2	2	Tumor	CD4_cm1
BCC_P1_Tumor_Ds0NM0_POST_Response_CACAGGCAGATCCGAG_P1POSTCD3P	BCC	3760	1572	BCC-Ds0NM0	P1	Ds0NM0	BCC_P1	2	2	Tumor	CD4_cm1
BCC_P1_Tumor_Ds0NM0_POST_Response_CACAGGCAGTCGTACT_P1POSTCD3P	BCC	6951	2387	BCC-Ds0NM0	P1	Ds0NM0	BCC_P1	5	5	Tumor	CD4_ex2
BCC_P1_Tumor_Ds0NM0_POST_Response_CACAGGCGTCGCGGTT_P1POSTCD3P	BCC	1826	1047	BCC-Ds0NM0	P1	Ds0NM0	BCC_P1	1	1	Tumor	CD4_Treg
BCC_P1_Tumor_Ds0NM0_POST_Response_CACAGGCTCTGTTTGT_P1POSTCD3P	BCC	7468	2514	BCC-Ds0NM0	P1	Ds0NM0	BCC_P1	5	5	Tumor	CD4_ex2
BCC_P1_Tumor_Ds0NM0_POST_Response_CACAGTAAGCCAACAG_P1POSTCD3P	BCC	9137	2878	BCC-Ds0NM0	P1	Ds0NM0	BCC_P1	5	5	Tumor	CD4_ex2
BCC_P1_Tumor_Ds0NM0_POST_Response_CACAGTAAGTATCGAA_P1POSTCD3P	BCC	2180	1119	BCC-Ds0NM0	P1	Ds0NM0	BCC_P1	9	9	Tumor	CD4_Treg
BCC_P1_Tumor_Ds0NM0_POST_Response_CACAGTACAAAGGCGT_P1POSTCD3P	BCC	7919	2563	BCC-Ds0NM0	P1	Ds0NM0	BCC_P1	5	5	Tumor	CD4_ex2
BCC_P1_Tumor_Ds0NM0_POST_Response_CACAGTACATCACCCT_P1POSTCD3P	BCC	1211	803	BCC-Ds0NM0	P1	Ds0NM0	BCC_P1	4	4	Tumor	CD4_ex1
BCC_P1_Tumor_Ds0NM0_POST_Response_CACAGTAGTACCAGTT_P1POSTCD3P	BCC	2676	1206	BCC-Ds0NM0	P1	Ds0NM0	BCC_P1	0	0	Tumor	CD4_native
BCC_P1_Tumor_Ds0NM0_POST_Response_CACAGTATCTCGTTTA_P1POSTCD3P	BCC	2346	838	BCC-Ds0NM0	P1	Ds0NM0	BCC_P1	5	5	Tumor	CD4_ex2
BCC_P1_Tumor_Ds0NM0_POST_Response_CACATTTAGCTTATCG_P1POSTCD3P	BCC	4490	2020	BCC-Ds0NM0	P1	Ds0NM0	BCC_P1	4	4	Tumor	CD4_ex1
BCC_P1_Tumor_Ds0NM0_POST_Response_CACATTTAGTCTCAAC_P1POSTCD3P	BCC	6224	2353	BCC-Ds0NM0	P1	Ds0NM0	BCC_P1	1	1	Tumor	CD4_Treg
BCC_P1_Tumor_Ds0NM0_POST_Response_CACATTTCATTACGAC_P1POSTCD3P	BCC	7309	2292	BCC-Ds0NM0	P1	Ds0NM0	BCC_P1	5	5	Tumor	CD4_ex2
BCC_P1_Tumor_Ds0NM0_POST_Response_CACATTTGTATATGGA_P1POSTCD3P	BCC	6658	2492	BCC-Ds0NM0	P1	Ds0NM0	BCC_P1	4	4	Tumor	CD4_ex1
BCC_P1_Tumor_Ds0NM0_POST_Response_CACCACTAGGGCTTCC_P1POSTCD3P	BCC	5254	1882	BCC-Ds0NM0	P1	Ds0NM0	BCC_P1	5	5	Tumor	CD4_ex2
BCC_P1_Tumor_Ds0NM0_POST_Response_CACCACTCACATAACC_P1POSTCD3P	BCC	4559	1768	BCC-Ds0NM0	P1	Ds0NM0	BCC_P1	1	1	Tumor	CD4_Treg
BCC_P1_Tumor_Ds0NM0_POST_Response_CACCACTCACCAGATT_P1POSTCD3P	BCC	9495	2915	BCC-Ds0NM0	P1	Ds0NM0	BCC_P1	6	6	Tumor	CD4_ISG
BCC_P1_Tumor_Ds0NM0_POST_Response_CACCACTCAGTCCTTC_P1POSTCD3P	BCC	3316	1553	BCC-Ds0NM0	P1	Ds0NM0	BCC_P1	4	4	Tumor	CD4_ex1
BCC_P1_Tumor_Ds0NM0_POST_Response_CACCACTCATTCGACA_P1POSTCD3P	BCC	8364	2647	BCC-Ds0NM0	P1	Ds0NM0	BCC_P1	3	3	Tumor	CD4_cm2
BCC_P1_Tumor_Ds0NM0_POST_Response_CACCACTGTACTCAAC_P1POSTCD3P	BCC	5569	2287	BCC-Ds0NM0	P1	Ds0NM0	BCC_P1	4	4	Tumor	CD4_ex1
BCC_P1_Tumor_Ds0NM0_POST_Response_CACCACTGTCCTCCAT_P1POSTCD3P	BCC	2826	1374	BCC-Ds0NM0	P1	Ds0NM0	BCC_P1	4	4	Tumor	CD4_ex1
BCC_P1_Tumor_Ds0NM0_POST_Response_CACCACTTCAACACTG_P1POSTCD3P	BCC	4847	1955	BCC-Ds0NM0	P1	Ds0NM0	BCC_P1	1	1	Tumor	CD4_Treg
BCC_P1_Tumor_Ds0NM0_POST_Response_CACCAGGAGCGTGAAC_P1POSTCD3P	BCC	2620	1023	BCC-Ds0NM0	P1	Ds0NM0	BCC_P1	2	2	Tumor	CD4_cm1
BCC_P1_Tumor_Ds0NM0_POST_Response_CACCAGGCACCAGATT_P1POSTCD3P	BCC	6579	2566	BCC-Ds0NM0	P1	Ds0NM0	BCC_P1	1	1	Tumor	CD4_Treg
BCC_P1_Tumor_Ds0NM0_POST_Response_CACCAGGGTACTTCTT_P1POSTCD3P	BCC	2116	1054	BCC-Ds0NM0	P1	Ds0NM0	BCC_P1	0	0	Tumor	CD4_native
BCC_P1_Tumor_Ds0NM0_POST_Response_CACCAGGGTGTGGTTT_P1POSTCD3P	BCC	1222	692	BCC-Ds0NM0	P1	Ds0NM0	BCC_P1	4	4	Tumor	CD4_ex1
BCC_P1_Tumor_Ds0NM0_POST_Response_CACCAGGTCTCCAGGG_P1POSTCD3P	BCC	3790	1810	BCC-Ds0NM0	P1	Ds0NM0	BCC_P1	2	2	Tumor	CD4_cm1
BCC_P1_Tumor_Ds0NM0_POST_Response_CACCAGGTCTTTAGTC_P1POSTCD3P	BCC	3060	1304	BCC-Ds0NM0	P1	Ds0NM0	BCC_P1	0	0	Tumor	CD4_native
BCC_P1_Tumor_Ds0NM0_POST_Response_CACCTTGAGCTCCTCT_P1POSTCD3P	BCC	4409	1878	BCC-Ds0NM0	P1	Ds0NM0	BCC_P1	5	5	Tumor	CD4_ex2
BCC_P1_Tumor_Ds0NM0_POST_Response_CACCTTGGTACCGAGA_P1POSTCD3P	BCC	7435	2693	BCC-Ds0NM0	P1	Ds0NM0	BCC_P1	1	1	Tumor	CD4_Treg
BCC_P1_Tumor_Ds0NM0_POST_Response_CACTCCACAAGTTCTG_P1POSTCD3P	BCC	3078	1407	BCC-Ds0NM0	P1	Ds0NM0	BCC_P1	9	9	Tumor	CD4_Treg
BCC_P1_Tumor_Ds0NM0_POST_Response_CACTCCACATCTCCCA_P1POSTCD3P	BCC	4033	1690	BCC-Ds0NM0	P1	Ds0NM0	BCC_P1	5	5	Tumor	CD4_ex2
BCC_P1_Tumor_Ds0NM0_POST_Response_CACTCCAGTAAGTGTA_P1POSTCD3P	BCC	3700	1378	BCC-Ds0NM0	P1	Ds0NM0	BCC_P1	2	2	Tumor	CD4_cm1
BCC_P1_Tumor_Ds0NM0_POST_Response_CACTCCAGTATGAATG_P1POSTCD3P	BCC	5216	2373	BCC-Ds0NM0	P1	Ds0NM0	BCC_P1	1	1	Tumor	CD4_Treg
BCC_P1_Tumor_Ds0NM0_POST_Response_CACTCCATCAGCTGGC_P1POSTCD3P	BCC	3003	1544	BCC-Ds0NM0	P1	Ds0NM0	BCC_P1	1	1	Tumor	CD4_Treg
BCC_P1_Tumor_Ds0NM0_POST_Response_CAGAATCCACGCATCG_P1POSTCD3P	BCC	5472	1935	BCC-Ds0NM0	P1	Ds0NM0	BCC_P1	1	1	Tumor	CD4_Treg
BCC_P1_Tumor_Ds0NM0_POST_Response_CAGAATCGTTCAGTAC_P1POSTCD3P	BCC	4136	1753	BCC-Ds0NM0	P1	Ds0NM0	BCC_P1	5	5	Tumor	CD4_ex2
BCC_P1_Tumor_Ds0NM0_POST_Response_CAGAGAGAGCTTCGCG_P1POSTCD3P	BCC	2383	1021	BCC-Ds0NM0	P1	Ds0NM0	BCC_P1	0	0	Tumor	CD4_native
BCC_P1_Tumor_Ds0NM0_POST_Response_CAGAGAGGTCGAACAG_P1POSTCD3P	BCC	3663	1554	BCC-Ds0NM0	P1	Ds0NM0	BCC_P1	4	4	Tumor	CD4_ex1
BCC_P1_Tumor_Ds0NM0_POST_Response_CAGAGAGGTTTCCACC_P1POSTCD3P	BCC	3885	1559	BCC-Ds0NM0	P1	Ds0NM0	BCC_P1	1	1	Tumor	CD4_Treg
BCC_P1_Tumor_Ds0NM0_POST_Response_CAGAGAGGTTTCGCTC_P1POSTCD3P	BCC	1132	679	BCC-Ds0NM0	P1	Ds0NM0	BCC_P1	6	6	Tumor	CD4_ISG
BCC_P1_Tumor_Ds0NM0_POST_Response_CAGATCAAGGGATGGG_P1POSTCD3P	BCC	3682	1685	BCC-Ds0NM0	P1	Ds0NM0	BCC_P1	1	1	Tumor	CD4_Treg
BCC_P1_Tumor_Ds0NM0_POST_Response_CAGCAGCAGGCCCGTT_P1POSTCD3P	BCC	4994	2133	BCC-Ds0NM0	P1	Ds0NM0	BCC_P1	1	1	Tumor	CD4_Treg
BCC_P1_Tumor_Ds0NM0_POST_Response_CAGCAGCCAAGCCGTC_P1POSTCD3P	BCC	3333	1481	BCC-Ds0NM0	P1	Ds0NM0	BCC_P1	0	0	Tumor	CD4_native
BCC_P1_Tumor_Ds0NM0_POST_Response_CAGCAGCCATTCTCAT_P1POSTCD3P	BCC	2482	1158	BCC-Ds0NM0	P1	Ds0NM0	BCC_P1	0	0	Tumor	CD4_native
BCC_P1_Tumor_Ds0NM0_POST_Response_CAGCAGCTCAACACTG_P1POSTCD3P	BCC	2426	1059	BCC-Ds0NM0	P1	Ds0NM0	BCC_P1	0	0	Tumor	CD4_native
BCC_P1_Tumor_Ds0NM0_POST_Response_CAGCAGCTCGGCTTGG_P1POSTCD3P	BCC	3599	1462	BCC-Ds0NM0	P1	Ds0NM0	BCC_P1	5	5	Tumor	CD4_ex2
BCC_P1_Tumor_Ds0NM0_POST_Response_CAGCAGCTCTGCTGCT_P1POSTCD3P	BCC	3134	1460	BCC-Ds0NM0	P1	Ds0NM0	BCC_P1	5	5	Tumor	CD4_ex2
BCC_P1_Tumor_Ds0NM0_POST_Response_CAGCATAAGGCTAGCA_P1POSTCD3P	BCC	7011	2634	BCC-Ds0NM0	P1	Ds0NM0	BCC_P1	1	1	Tumor	CD4_Treg
BCC_P1_Tumor_Ds0NM0_POST_Response_CAGCATAAGTTTAGGA_P1POSTCD3P	BCC	3197	1282	BCC-Ds0NM0	P1	Ds0NM0	BCC_P1	2	2	Tumor	CD4_cm1
BCC_P1_Tumor_Ds0NM0_POST_Response_CAGCATACATGTTCCC_P1POSTCD3P	BCC	5783	2009	BCC-Ds0NM0	P1	Ds0NM0	BCC_P1	1	1	Tumor	CD4_Treg
BCC_P1_Tumor_Ds0NM0_POST_Response_CAGCATATCCCATTTA_P1POSTCD3P	BCC	3266	1212	BCC-Ds0NM0	P1	Ds0NM0	BCC_P1	5	5	Tumor	CD4_ex2
BCC_P1_Tumor_Ds0NM0_POST_Response_CAGCATATCCTAGAAC_P1POSTCD3P	BCC	2384	1298	BCC-Ds0NM0	P1	Ds0NM0	BCC_P1	4	4	Tumor	CD4_ex1
BCC_P1_Tumor_Ds0NM0_POST_Response_CAGCCGAAGCGCCTCA_P1POSTCD3P	BCC	3436	1402	BCC-Ds0NM0	P1	Ds0NM0	BCC_P1	5	5	Tumor	CD4_ex2
BCC_P1_Tumor_Ds0NM0_POST_Response_CAGCCGACACACCGCA_P1POSTCD3P	BCC	6098	2347	BCC-Ds0NM0	P1	Ds0NM0	BCC_P1	4	4	Tumor	CD4_ex1
BCC_P1_Tumor_Ds0NM0_POST_Response_CAGCCGACAGCGTTCG_P1POSTCD3P	BCC	5754	2096	BCC-Ds0NM0	P1	Ds0NM0	BCC_P1	10	10	Tumor	CD4_em
BCC_P1_Tumor_Ds0NM0_POST_Response_CAGCCGAGTAGCCTCG_P1POSTCD3P	BCC	4108	1624	BCC-Ds0NM0	P1	Ds0NM0	BCC_P1	5	5	Tumor	CD4_ex2
BCC_P1_Tumor_Ds0NM0_POST_Response_CAGCCGAGTCGAGTTT_P1POSTCD3P	BCC	2630	1226	BCC-Ds0NM0	P1	Ds0NM0	BCC_P1	6	6	Tumor	CD4_ISG
BCC_P1_Tumor_Ds0NM0_POST_Response_CAGCCGATCCCATTAT_P1POSTCD3P	BCC	3243	1073	BCC-Ds0NM0	P1	Ds0NM0	BCC_P1	0	0	Tumor	CD4_native
BCC_P1_Tumor_Ds0NM0_POST_Response_CAGCGACAGGAGTTGC_P1POSTCD3P	BCC	4162	1783	BCC-Ds0NM0	P1	Ds0NM0	BCC_P1	5	5	Tumor	CD4_ex2
BCC_P1_Tumor_Ds0NM0_POST_Response_CAGCGACGTGGTACAG_P1POSTCD3P	BCC	4342	1517	BCC-Ds0NM0	P1	Ds0NM0	BCC_P1	0	0	Tumor	CD4_native
BCC_P1_Tumor_Ds0NM0_POST_Response_CAGCTAAAGTTAGGTA_P1POSTCD3P	BCC	6877	2085	BCC-Ds0NM0	P1	Ds0NM0	BCC_P1	4	4	Tumor	CD4_ex1
BCC_P1_Tumor_Ds0NM0_POST_Response_CAGCTAACACGCATCG_P1POSTCD3P	BCC	5241	1968	BCC-Ds0NM0	P1	Ds0NM0	BCC_P1	5	5	Tumor	CD4_ex2
BCC_P1_Tumor_Ds0NM0_POST_Response_CAGCTAACATGGAATA_P1POSTCD3P	BCC	9170	2930	BCC-Ds0NM0	P1	Ds0NM0	BCC_P1	1	1	Tumor	CD4_Treg
BCC_P1_Tumor_Ds0NM0_POST_Response_CAGCTAAGTATAGGTA_P1POSTCD3P	BCC	5386	2075	BCC-Ds0NM0	P1	Ds0NM0	BCC_P1	5	5	Tumor	CD4_ex2
BCC_P1_Tumor_Ds0NM0_POST_Response_CAGCTAAGTCTTCGTC_P1POSTCD3P	BCC	4506	1818	BCC-Ds0NM0	P1	Ds0NM0	BCC_P1	5	5	Tumor	CD4_ex2
BCC_P1_Tumor_Ds0NM0_POST_Response_CAGCTGGAGAAGGCCT_P1POSTCD3P	BCC	4290	1902	BCC-Ds0NM0	P1	Ds0NM0	BCC_P1	1	1	Tumor	CD4_Treg
BCC_P1_Tumor_Ds0NM0_POST_Response_CAGGTGCCAGGGCATA_P1POSTCD3P	BCC	7441	2749	BCC-Ds0NM0	P1	Ds0NM0	BCC_P1	6	6	Tumor	CD4_ISG
BCC_P1_Tumor_Ds0NM0_POST_Response_CAGGTGCTCGCTTAGA_P1POSTCD3P	BCC	2750	1500	BCC-Ds0NM0	P1	Ds0NM0	BCC_P1	1	1	Tumor	CD4_Treg
BCC_P1_Tumor_Ds0NM0_POST_Response_CAGTAACGTTAAGATG_P1POSTCD3P	BCC	2054	1175	BCC-Ds0NM0	P1	Ds0NM0	BCC_P1	6	6	Tumor	CD4_ISG
BCC_P1_Tumor_Ds0NM0_POST_Response_CAGTCCTAGCCATCGC_P1POSTCD3P	BCC	3378	1347	BCC-Ds0NM0	P1	Ds0NM0	BCC_P1	5	5	Tumor	CD4_ex2
BCC_P1_Tumor_Ds0NM0_POST_Response_CAGTCCTAGCTTTGGT_P1POSTCD3P	BCC	5180	2061	BCC-Ds0NM0	P1	Ds0NM0	BCC_P1	1	1	Tumor	CD4_Treg
BCC_P1_Tumor_Ds0NM0_POST_Response_CAGTCCTCACGGCTAC_P1POSTCD3P	BCC	5399	2137	BCC-Ds0NM0	P1	Ds0NM0	BCC_P1	4	4	Tumor	CD4_ex1
BCC_P1_Tumor_Ds0NM0_POST_Response_CAGTCCTTCGGAAATA_P1POSTCD3P	BCC	3664	1509	BCC-Ds0NM0	P1	Ds0NM0	BCC_P1	2	2	Tumor	CD4_cm1
BCC_P1_Tumor_Ds0NM0_POST_Response_CAGTCCTTCTATCGCC_P1POSTCD3P	BCC	3478	1409	BCC-Ds0NM0	P1	Ds0NM0	BCC_P1	6	6	Tumor	CD4_ISG
BCC_P1_Tumor_Ds0NM0_POST_Response_CATATGGAGACCACGA_P1POSTCD3P	BCC	7983	2380	BCC-Ds0NM0	P1	Ds0NM0	BCC_P1	1	1	Tumor	CD4_Treg
BCC_P1_Tumor_Ds0NM0_POST_Response_CATATGGCAATGTAAG_P1POSTCD3P	BCC	3458	1575	BCC-Ds0NM0	P1	Ds0NM0	BCC_P1	4	4	Tumor	CD4_ex1
BCC_P1_Tumor_Ds0NM0_POST_Response_CATATGGCAGACTCGC_P1POSTCD3P	BCC	2769	1138	BCC-Ds0NM0	P1	Ds0NM0	BCC_P1	0	0	Tumor	CD4_native
BCC_P1_Tumor_Ds0NM0_POST_Response_CATATGGTCGGACAAG_P1POSTCD3P	BCC	2154	1056	BCC-Ds0NM0	P1	Ds0NM0	BCC_P1	4	4	Tumor	CD4_ex1
BCC_P1_Tumor_Ds0NM0_POST_Response_CATATTCCAGTCAGCC_P1POSTCD3P	BCC	3295	1586	BCC-Ds0NM0	P1	Ds0NM0	BCC_P1	4	4	Tumor	CD4_ex1
BCC_P1_Tumor_Ds0NM0_POST_Response_CATATTCGTTCCGGCA_P1POSTCD3P	BCC	3031	1416	BCC-Ds0NM0	P1	Ds0NM0	BCC_P1	1	1	Tumor	CD4_Treg
BCC_P1_Tumor_Ds0NM0_POST_Response_CATATTCTCGTTTAGG_P1POSTCD3P	BCC	3101	1263	BCC-Ds0NM0	P1	Ds0NM0	BCC_P1	0	0	Tumor	CD4_native
BCC_P1_Tumor_Ds0NM0_POST_Response_CATCAAGCACTATCTT_P1POSTCD3P	BCC	3401	1409	BCC-Ds0NM0	P1	Ds0NM0	BCC_P1	4	4	Tumor	CD4_ex1
BCC_P1_Tumor_Ds0NM0_POST_Response_CATCAAGGTAAGAGGA_P1POSTCD3P	BCC	5380	2236	BCC-Ds0NM0	P1	Ds0NM0	BCC_P1	1	1	Tumor	CD4_Treg
BCC_P1_Tumor_Ds0NM0_POST_Response_CATCAAGTCAACACTG_P1POSTCD3P	BCC	4184	1741	BCC-Ds0NM0	P1	Ds0NM0	BCC_P1	5	5	Tumor	CD4_ex2
BCC_P1_Tumor_Ds0NM0_POST_Response_CATCAAGTCATCACCC_P1POSTCD3P	BCC	3841	1455	BCC-Ds0NM0	P1	Ds0NM0	BCC_P1	5	5	Tumor	CD4_ex2
BCC_P1_Tumor_Ds0NM0_POST_Response_CATCAAGTCATGCATG_P1POSTCD3P	BCC	1327	771	BCC-Ds0NM0	P1	Ds0NM0	BCC_P1	4	4	Tumor	CD4_ex1
BCC_P1_Tumor_Ds0NM0_POST_Response_CATCAGAAGCACCGTC_P1POSTCD3P	BCC	4577	1859	BCC-Ds0NM0	P1	Ds0NM0	BCC_P1	0	0	Tumor	CD4_native
BCC_P1_Tumor_Ds0NM0_POST_Response_CATCAGAAGGTGGGTT_P1POSTCD3P	BCC	6687	2111	BCC-Ds0NM0	P1	Ds0NM0	BCC_P1	5	5	Tumor	CD4_ex2
BCC_P1_Tumor_Ds0NM0_POST_Response_CATCAGATCAAAGTAG_P1POSTCD3P	BCC	7541	2543	BCC-Ds0NM0	P1	Ds0NM0	BCC_P1	1	1	Tumor	CD4_Treg
BCC_P1_Tumor_Ds0NM0_POST_Response_CATCCACAGCTTCGCG_P1POSTCD3P	BCC	4681	2094	BCC-Ds0NM0	P1	Ds0NM0	BCC_P1	5	5	Tumor	CD4_ex2
BCC_P1_Tumor_Ds0NM0_POST_Response_CATCCACCACATCTTT_P1POSTCD3P	BCC	4015	1775	BCC-Ds0NM0	P1	Ds0NM0	BCC_P1	1	1	Tumor	CD4_Treg
BCC_P1_Tumor_Ds0NM0_POST_Response_CATCCACGTAGCACGA_P1POSTCD3P	BCC	4616	1907	BCC-Ds0NM0	P1	Ds0NM0	BCC_P1	1	1	Tumor	CD4_Treg
BCC_P1_Tumor_Ds0NM0_POST_Response_CATCGAAAGAGCAATT_P1POSTCD3P	BCC	2050	1105	BCC-Ds0NM0	P1	Ds0NM0	BCC_P1	4	4	Tumor	CD4_ex1
BCC_P1_Tumor_Ds0NM0_POST_Response_CATCGAAAGCCGTCGT_P1POSTCD3P	BCC	2491	996	BCC-Ds0NM0	P1	Ds0NM0	BCC_P1	0	0	Tumor	CD4_native
BCC_P1_Tumor_Ds0NM0_POST_Response_CATCGAACAATGACCT_P1POSTCD3P	BCC	3862	1751	BCC-Ds0NM0	P1	Ds0NM0	BCC_P1	10	10	Tumor	CD4_em
BCC_P1_Tumor_Ds0NM0_POST_Response_CATCGAATCGAATGGG_P1POSTCD3P	BCC	5556	1675	BCC-Ds0NM0	P1	Ds0NM0	BCC_P1	3	3	Tumor	CD4_cm2
BCC_P1_Tumor_Ds0NM0_POST_Response_CATCGAATCTTGAGAC_P1POSTCD3P	BCC	5898	2062	BCC-Ds0NM0	P1	Ds0NM0	BCC_P1	5	5	Tumor	CD4_ex2
BCC_P1_Tumor_Ds0NM0_POST_Response_CATCGGGAGAGCTGGT_P1POSTCD3P	BCC	2028	962	BCC-Ds0NM0	P1	Ds0NM0	BCC_P1	9	9	Tumor	CD4_Treg
BCC_P1_Tumor_Ds0NM0_POST_Response_CATCGGGAGCTGCAAG_P1POSTCD3P	BCC	2143	872	BCC-Ds0NM0	P1	Ds0NM0	BCC_P1	2	2	Tumor	CD4_cm1
BCC_P1_Tumor_Ds0NM0_POST_Response_CATCGGGAGGCTCATT_P1POSTCD3P	BCC	2103	1016	BCC-Ds0NM0	P1	Ds0NM0	BCC_P1	4	4	Tumor	CD4_ex1
BCC_P1_Tumor_Ds0NM0_POST_Response_CATCGGGCAGGTGCCT_P1POSTCD3P	BCC	4506	1524	BCC-Ds0NM0	P1	Ds0NM0	BCC_P1	6	6	Tumor	CD4_ISG
BCC_P1_Tumor_Ds0NM0_POST_Response_CATCGGGTCAGCGACC_P1POSTCD3P	BCC	2983	1372	BCC-Ds0NM0	P1	Ds0NM0	BCC_P1	0	0	Tumor	CD4_native
BCC_P1_Tumor_Ds0NM0_POST_Response_CATGACAGTGGACGAT_P1POSTCD3P	BCC	5441	1954	BCC-Ds0NM0	P1	Ds0NM0	BCC_P1	5	5	Tumor	CD4_ex2
BCC_P1_Tumor_Ds0NM0_POST_Response_CATGACATCTGACCTC_P1POSTCD3P	BCC	3429	1601	BCC-Ds0NM0	P1	Ds0NM0	BCC_P1	5	5	Tumor	CD4_ex2
BCC_P1_Tumor_Ds0NM0_POST_Response_CATGACATCTTTACGT_P1POSTCD3P	BCC	6207	2303	BCC-Ds0NM0	P1	Ds0NM0	BCC_P1	1	1	Tumor	CD4_Treg
BCC_P1_Tumor_Ds0NM0_POST_Response_CATGCCTCAACTGCTA_P1POSTCD3P	BCC	2734	1252	BCC-Ds0NM0	P1	Ds0NM0	BCC_P1	5	5	Tumor	CD4_ex2
BCC_P1_Tumor_Ds0NM0_POST_Response_CATGCCTCACGACTCG_P1POSTCD3P	BCC	5283	2219	BCC-Ds0NM0	P1	Ds0NM0	BCC_P1	1	1	Tumor	CD4_Treg
BCC_P1_Tumor_Ds0NM0_POST_Response_CATGCCTGTCTCTTAT_P1POSTCD3P	BCC	1990	1014	BCC-Ds0NM0	P1	Ds0NM0	BCC_P1	4	4	Tumor	CD4_ex1
BCC_P1_Tumor_Ds0NM0_POST_Response_CATGGCGCAGCTCGAC_P1POSTCD3P	BCC	2428	1147	BCC-Ds0NM0	P1	Ds0NM0	BCC_P1	9	9	Tumor	CD4_Treg
BCC_P1_Tumor_Ds0NM0_POST_Response_CATGGCGGTCCAAGTT_P1POSTCD3P	BCC	2866	1259	BCC-Ds0NM0	P1	Ds0NM0	BCC_P1	4	4	Tumor	CD4_ex1
BCC_P1_Tumor_Ds0NM0_POST_Response_CATTATCAGCAACGGT_P1POSTCD3P	BCC	5263	2060	BCC-Ds0NM0	P1	Ds0NM0	BCC_P1	1	1	Tumor	CD4_Treg
BCC_P1_Tumor_Ds0NM0_POST_Response_CATTATCAGGATGCGT_P1POSTCD3P	BCC	6345	2530	BCC-Ds0NM0	P1	Ds0NM0	BCC_P1	1	1	Tumor	CD4_Treg
BCC_P1_Tumor_Ds0NM0_POST_Response_CATTATCCAAGGGTCA_P1POSTCD3P	BCC	3781	1577	BCC-Ds0NM0	P1	Ds0NM0	BCC_P1	4	4	Tumor	CD4_ex1
BCC_P1_Tumor_Ds0NM0_POST_Response_CATTATCGTGTTAAGA_P1POSTCD3P	BCC	4100	1738	BCC-Ds0NM0	P1	Ds0NM0	BCC_P1	10	10	Tumor	CD4_em
BCC_P1_Tumor_Ds0NM0_POST_Response_CATTATCTCGGCGCAT_P1POSTCD3P	BCC	4714	1761	BCC-Ds0NM0	P1	Ds0NM0	BCC_P1	5	5	Tumor	CD4_ex2
BCC_P1_Tumor_Ds0NM0_POST_Response_CATTCGCAGGGTATCG_P1POSTCD3P	BCC	4812	2002	BCC-Ds0NM0	P1	Ds0NM0	BCC_P1	1	1	Tumor	CD4_Treg
BCC_P1_Tumor_Ds0NM0_POST_Response_CATTCGCGTCTTGTCC_P1POSTCD3P	BCC	4657	1730	BCC-Ds0NM0	P1	Ds0NM0	BCC_P1	4	4	Tumor	CD4_ex1
BCC_P1_Tumor_Ds0NM0_POST_Response_CATTCGCTCATTGCGA_P1POSTCD3P	BCC	4902	2103	BCC-Ds0NM0	P1	Ds0NM0	BCC_P1	1	1	Tumor	CD4_Treg
BCC_P1_Tumor_Ds0NM0_POST_Response_CCAATCCAGATGCGAC_P1POSTCD3P	BCC	4209	1314	BCC-Ds0NM0	P1	Ds0NM0	BCC_P1	0	0	Tumor	CD4_native
BCC_P1_Tumor_Ds0NM0_POST_Response_CCAATCCCACCACGTG_P1POSTCD3P	BCC	1470	954	BCC-Ds0NM0	P1	Ds0NM0	BCC_P1	1	1	Tumor	CD4_Treg
BCC_P1_Tumor_Ds0NM0_POST_Response_CCAATCCTCTTCCTTC_P1POSTCD3P	BCC	5258	1945	BCC-Ds0NM0	P1	Ds0NM0	BCC_P1	1	1	Tumor	CD4_Treg
BCC_P1_Tumor_Ds0NM0_POST_Response_CCACCTAAGTGTTTGC_P1POSTCD3P	BCC	2225	1366	BCC-Ds0NM0	P1	Ds0NM0	BCC_P1	1	1	Tumor	CD4_Treg
BCC_P1_Tumor_Ds0NM0_POST_Response_CCACCTAGTGCAGTAG_P1POSTCD3P	BCC	3198	1571	BCC-Ds0NM0	P1	Ds0NM0	BCC_P1	4	4	Tumor	CD4_ex1
BCC_P1_Tumor_Ds0NM0_POST_Response_CCACCTAGTGTTGAGG_P1POSTCD3P	BCC	7969	2293	BCC-Ds0NM0	P1	Ds0NM0	BCC_P1	5	5	Tumor	CD4_ex2
BCC_P1_Tumor_Ds0NM0_POST_Response_CCACCTATCTCAACTT_P1POSTCD3P	BCC	1696	1003	BCC-Ds0NM0	P1	Ds0NM0	BCC_P1	0	0	Tumor	CD4_native
BCC_P1_Tumor_Ds0NM0_POST_Response_CCACGGAGTAAACACA_P1POSTCD3P	BCC	3233	1322	BCC-Ds0NM0	P1	Ds0NM0	BCC_P1	0	0	Tumor	CD4_native
BCC_P1_Tumor_Ds0NM0_POST_Response_CCACGGAGTCACTGGC_P1POSTCD3P	BCC	10341	2920	BCC-Ds0NM0	P1	Ds0NM0	BCC_P1	1	1	Tumor	CD4_Treg
BCC_P1_Tumor_Ds0NM0_POST_Response_CCACGGAGTCCCTTGT_P1POSTCD3P	BCC	1790	842	BCC-Ds0NM0	P1	Ds0NM0	BCC_P1	5	5	Tumor	CD4_ex2
BCC_P1_Tumor_Ds0NM0_POST_Response_CCACGGATCACCCTCA_P1POSTCD3P	BCC	3846	1550	BCC-Ds0NM0	P1	Ds0NM0	BCC_P1	5	5	Tumor	CD4_ex2
BCC_P1_Tumor_Ds0NM0_POST_Response_CCACTACAGACCCACC_P1POSTCD3P	BCC	3850	1638	BCC-Ds0NM0	P1	Ds0NM0	BCC_P1	3	3	Tumor	CD4_cm2
BCC_P1_Tumor_Ds0NM0_POST_Response_CCACTACTCGTATCAG_P1POSTCD3P	BCC	1105	683	BCC-Ds0NM0	P1	Ds0NM0	BCC_P1	10	10	Tumor	CD4_em
BCC_P1_Tumor_Ds0NM0_POST_Response_CCAGCGAAGGCTCATT_P1POSTCD3P	BCC	4178	1861	BCC-Ds0NM0	P1	Ds0NM0	BCC_P1	1	1	Tumor	CD4_Treg
BCC_P1_Tumor_Ds0NM0_POST_Response_CCAGCGACACCAGGCT_P1POSTCD3P	BCC	1300	763	BCC-Ds0NM0	P1	Ds0NM0	BCC_P1	6	6	Tumor	CD4_ISG
BCC_P1_Tumor_Ds0NM0_POST_Response_CCAGCGACAGCGTTCG_P1POSTCD3P	BCC	5731	2005	BCC-Ds0NM0	P1	Ds0NM0	BCC_P1	2	2	Tumor	CD4_cm1
BCC_P1_Tumor_Ds0NM0_POST_Response_CCAGCGATCGGCGGTT_P1POSTCD3P	BCC	1456	809	BCC-Ds0NM0	P1	Ds0NM0	BCC_P1	9	9	Tumor	CD4_Treg
BCC_P1_Tumor_Ds0NM0_POST_Response_CCAGCGATCTCCCTGA_P1POSTCD3P	BCC	4149	1892	BCC-Ds0NM0	P1	Ds0NM0	BCC_P1	5	5	Tumor	CD4_ex2
BCC_P1_Tumor_Ds0NM0_POST_Response_CCATGTCAGAAGGTTT_P1POSTCD3P	BCC	3495	1612	BCC-Ds0NM0	P1	Ds0NM0	BCC_P1	4	4	Tumor	CD4_ex1
BCC_P1_Tumor_Ds0NM0_POST_Response_CCATGTCAGGACAGCT_P1POSTCD3P	BCC	4441	1913	BCC-Ds0NM0	P1	Ds0NM0	BCC_P1	1	1	Tumor	CD4_Treg
BCC_P1_Tumor_Ds0NM0_POST_Response_CCATGTCAGTCTCGGC_P1POSTCD3P	BCC	5842	2285	BCC-Ds0NM0	P1	Ds0NM0	BCC_P1	1	1	Tumor	CD4_Treg
BCC_P1_Tumor_Ds0NM0_POST_Response_CCATGTCCAAGCCTAT_P1POSTCD3P	BCC	1979	1034	BCC-Ds0NM0	P1	Ds0NM0	BCC_P1	5	5	Tumor	CD4_ex2
BCC_P1_Tumor_Ds0NM0_POST_Response_CCATGTCCAATGGAAT_P1POSTCD3P	BCC	4116	1595	BCC-Ds0NM0	P1	Ds0NM0	BCC_P1	0	0	Tumor	CD4_native
BCC_P1_Tumor_Ds0NM0_POST_Response_CCATTCGAGACATAAC_P1POSTCD3P	BCC	3586	1705	BCC-Ds0NM0	P1	Ds0NM0	BCC_P1	1	1	Tumor	CD4_Treg
BCC_P1_Tumor_Ds0NM0_POST_Response_CCATTCGAGACGCAAC_P1POSTCD3P	BCC	2232	1121	BCC-Ds0NM0	P1	Ds0NM0	BCC_P1	1	1	Tumor	CD4_Treg
BCC_P1_Tumor_Ds0NM0_POST_Response_CCATTCGAGATAGGAG_P1POSTCD3P	BCC	3375	1571	BCC-Ds0NM0	P1	Ds0NM0	BCC_P1	4	4	Tumor	CD4_ex1
BCC_P1_Tumor_Ds0NM0_POST_Response_CCATTCGCAGTTCCCT_P1POSTCD3P	BCC	6636	2271	BCC-Ds0NM0	P1	Ds0NM0	BCC_P1	1	1	Tumor	CD4_Treg
BCC_P1_Tumor_Ds0NM0_POST_Response_CCCAATCAGGTGCTTT_P1POSTCD3P	BCC	3057	1431	BCC-Ds0NM0	P1	Ds0NM0	BCC_P1	1	1	Tumor	CD4_Treg
BCC_P1_Tumor_Ds0NM0_POST_Response_CCCAATCCAGAGTGTG_P1POSTCD3P	BCC	2172	1166	BCC-Ds0NM0	P1	Ds0NM0	BCC_P1	4	4	Tumor	CD4_ex1
BCC_P1_Tumor_Ds0NM0_POST_Response_CCCAATCCATACCATG_P1POSTCD3P	BCC	6784	2373	BCC-Ds0NM0	P1	Ds0NM0	BCC_P1	5	5	Tumor	CD4_ex2
BCC_P1_Tumor_Ds0NM0_POST_Response_CCCAATCCATTCACTT_P1POSTCD3P	BCC	2788	1231	BCC-Ds0NM0	P1	Ds0NM0	BCC_P1	0	0	Tumor	CD4_native
BCC_P1_Tumor_Ds0NM0_POST_Response_CCCAATCGTAACGCGA_P1POSTCD3P	BCC	2875	1302	BCC-Ds0NM0	P1	Ds0NM0	BCC_P1	5	5	Tumor	CD4_ex2
BCC_P1_Tumor_Ds0NM0_POST_Response_CCCAATCGTTGTACAC_P1POSTCD3P	BCC	3532	1448	BCC-Ds0NM0	P1	Ds0NM0	BCC_P1	2	2	Tumor	CD4_cm1
BCC_P1_Tumor_Ds0NM0_POST_Response_CCCAGTTAGCAATCTC_P1POSTCD3P	BCC	1731	926	BCC-Ds0NM0	P1	Ds0NM0	BCC_P1	5	5	Tumor	CD4_ex2
BCC_P1_Tumor_Ds0NM0_POST_Response_CCCAGTTCAGGACCCT_P1POSTCD3P	BCC	2885	1285	BCC-Ds0NM0	P1	Ds0NM0	BCC_P1	5	5	Tumor	CD4_ex2
BCC_P1_Tumor_Ds0NM0_POST_Response_CCCAGTTCATCGGGTC_P1POSTCD3P	BCC	6199	2538	BCC-Ds0NM0	P1	Ds0NM0	BCC_P1	1	1	Tumor	CD4_Treg
BCC_P1_Tumor_Ds0NM0_POST_Response_CCCAGTTTCAGTGTTG_P1POSTCD3P	BCC	3680	1614	BCC-Ds0NM0	P1	Ds0NM0	BCC_P1	1	1	Tumor	CD4_Treg
BCC_P1_Tumor_Ds0NM0_POST_Response_CCCAGTTTCTATCCTA_P1POSTCD3P	BCC	3489	1311	BCC-Ds0NM0	P1	Ds0NM0	BCC_P1	2	2	Tumor	CD4_cm1
BCC_P1_Tumor_Ds0NM0_POST_Response_CCCATACAGGCTATCT_P1POSTCD3P	BCC	1825	797	BCC-Ds0NM0	P1	Ds0NM0	BCC_P1	9	9	Tumor	CD4_Treg
BCC_P1_Tumor_Ds0NM0_POST_Response_CCCATACTCATACGGT_P1POSTCD3P	BCC	1456	861	BCC-Ds0NM0	P1	Ds0NM0	BCC_P1	5	5	Tumor	CD4_ex2
BCC_P1_Tumor_Ds0NM0_POST_Response_CCCTCCTCAAGGTTTC_P1POSTCD3P	BCC	3505	1574	BCC-Ds0NM0	P1	Ds0NM0	BCC_P1	10	10	Tumor	CD4_em
BCC_P1_Tumor_Ds0NM0_POST_Response_CCCTCCTTCTTGCATT_P1POSTCD3P	BCC	5224	2191	BCC-Ds0NM0	P1	Ds0NM0	BCC_P1	1	1	Tumor	CD4_Treg
BCC_P1_Tumor_Ds0NM0_POST_Response_CCGGGATAGATGGGTC_P1POSTCD3P	BCC	8129	2946	BCC-Ds0NM0	P1	Ds0NM0	BCC_P1	1	1	Tumor	CD4_Treg
BCC_P1_Tumor_Ds0NM0_POST_Response_CCGGGATCAAAGAATC_P1POSTCD3P	BCC	3298	1553	BCC-Ds0NM0	P1	Ds0NM0	BCC_P1	1	1	Tumor	CD4_Treg
BCC_P1_Tumor_Ds0NM0_POST_Response_CCGGGATCAGTCGATT_P1POSTCD3P	BCC	3525	1336	BCC-Ds0NM0	P1	Ds0NM0	BCC_P1	2	2	Tumor	CD4_cm1
BCC_P1_Tumor_Ds0NM0_POST_Response_CCGGGATGTAAGTTCC_P1POSTCD3P	BCC	2537	1117	BCC-Ds0NM0	P1	Ds0NM0	BCC_P1	5	5	Tumor	CD4_ex2
BCC_P1_Tumor_Ds0NM0_POST_Response_CCGGGATTCAAGGTAA_P1POSTCD3P	BCC	8246	2912	BCC-Ds0NM0	P1	Ds0NM0	BCC_P1	1	1	Tumor	CD4_Treg
BCC_P1_Tumor_Ds0NM0_POST_Response_CCGGGATTCCAAGTAC_P1POSTCD3P	BCC	2152	1065	BCC-Ds0NM0	P1	Ds0NM0	BCC_P1	4	4	Tumor	CD4_ex1
BCC_P1_Tumor_Ds0NM0_POST_Response_CCGGTAGAGCTCAACT_P1POSTCD3P	BCC	1399	820	BCC-Ds0NM0	P1	Ds0NM0	BCC_P1	0	0	Tumor	CD4_native
BCC_P1_Tumor_Ds0NM0_POST_Response_CCGGTAGAGGCCCTTG_P1POSTCD3P	BCC	4259	1668	BCC-Ds0NM0	P1	Ds0NM0	BCC_P1	10	10	Tumor	CD4_em
BCC_P1_Tumor_Ds0NM0_POST_Response_CCGGTAGAGTAAGTAC_P1POSTCD3P	BCC	3472	1529	BCC-Ds0NM0	P1	Ds0NM0	BCC_P1	5	5	Tumor	CD4_ex2
BCC_P1_Tumor_Ds0NM0_POST_Response_CCGGTAGTCATGTCTT_P1POSTCD3P	BCC	2848	1369	BCC-Ds0NM0	P1	Ds0NM0	BCC_P1	4	4	Tumor	CD4_ex1
BCC_P1_Tumor_Ds0NM0_POST_Response_CCGGTAGTCGTGGTCG_P1POSTCD3P	BCC	2163	1156	BCC-Ds0NM0	P1	Ds0NM0	BCC_P1	4	4	Tumor	CD4_ex1
BCC_P1_Tumor_Ds0NM0_POST_Response_CCGGTAGTCTACTTAC_P1POSTCD3P	BCC	2876	1240	BCC-Ds0NM0	P1	Ds0NM0	BCC_P1	2	2	Tumor	CD4_cm1
BCC_P1_Tumor_Ds0NM0_POST_Response_CCGTACTAGGAGTTTA_P1POSTCD3P	BCC	6156	2332	BCC-Ds0NM0	P1	Ds0NM0	BCC_P1	4	4	Tumor	CD4_ex1
BCC_P1_Tumor_Ds0NM0_POST_Response_CCGTACTCATCACAAC_P1POSTCD3P	BCC	4518	1574	BCC-Ds0NM0	P1	Ds0NM0	BCC_P1	1	1	Tumor	CD4_Treg
BCC_P1_Tumor_Ds0NM0_POST_Response_CCGTACTGTAAAGTCA_P1POSTCD3P	BCC	2557	1310	BCC-Ds0NM0	P1	Ds0NM0	BCC_P1	5	5	Tumor	CD4_ex2
BCC_P1_Tumor_Ds0NM0_POST_Response_CCGTACTGTCGGATCC_P1POSTCD3P	BCC	6796	2645	BCC-Ds0NM0	P1	Ds0NM0	BCC_P1	5	5	Tumor	CD4_ex2
BCC_P1_Tumor_Ds0NM0_POST_Response_CCGTACTTCAACGAAA_P1POSTCD3P	BCC	5628	2214	BCC-Ds0NM0	P1	Ds0NM0	BCC_P1	1	1	Tumor	CD4_Treg
BCC_P1_Tumor_Ds0NM0_POST_Response_CCGTACTTCCGCATAA_P1POSTCD3P	BCC	3005	1381	BCC-Ds0NM0	P1	Ds0NM0	BCC_P1	5	5	Tumor	CD4_ex2
BCC_P1_Tumor_Ds0NM0_POST_Response_CCGTGGAAGCGTCAAG_P1POSTCD3P	BCC	3818	1404	BCC-Ds0NM0	P1	Ds0NM0	BCC_P1	0	0	Tumor	CD4_native
BCC_P1_Tumor_Ds0NM0_POST_Response_CCGTGGAGTGTCGCTG_P1POSTCD3P	BCC	1488	840	BCC-Ds0NM0	P1	Ds0NM0	BCC_P1	3	3	Tumor	CD4_cm2
BCC_P1_Tumor_Ds0NM0_POST_Response_CCGTGGAGTTGTGGCC_P1POSTCD3P	BCC	4316	1719	BCC-Ds0NM0	P1	Ds0NM0	BCC_P1	5	5	Tumor	CD4_ex2
BCC_P1_Tumor_Ds0NM0_POST_Response_CCGTGGATCACCTTAT_P1POSTCD3P	BCC	8584	3009	BCC-Ds0NM0	P1	Ds0NM0	BCC_P1	1	1	Tumor	CD4_Treg
BCC_P1_Tumor_Ds0NM0_POST_Response_CCGTTCAAGCTAGCCC_P1POSTCD3P	BCC	2450	1008	BCC-Ds0NM0	P1	Ds0NM0	BCC_P1	0	0	Tumor	CD4_native
BCC_P1_Tumor_Ds0NM0_POST_Response_CCGTTCAAGGCAGGTT_P1POSTCD3P	BCC	4153	1702	BCC-Ds0NM0	P1	Ds0NM0	BCC_P1	4	4	Tumor	CD4_ex1
BCC_P1_Tumor_Ds0NM0_POST_Response_CCGTTCAGTGAGTGAC_P1POSTCD3P	BCC	3244	1168	BCC-Ds0NM0	P1	Ds0NM0	BCC_P1	5	5	Tumor	CD4_ex2
BCC_P1_Tumor_Ds0NM0_POST_Response_CCGTTCAGTGCAGGTA_P1POSTCD3P	BCC	4339	1768	BCC-Ds0NM0	P1	Ds0NM0	BCC_P1	4	4	Tumor	CD4_ex1
BCC_P1_Tumor_Ds0NM0_POST_Response_CCGTTCAGTTACGCGC_P1POSTCD3P	BCC	4551	1777	BCC-Ds0NM0	P1	Ds0NM0	BCC_P1	2	2	Tumor	CD4_cm1
BCC_P1_Tumor_Ds0NM0_POST_Response_CCGTTCATCTAACTTC_P1POSTCD3P	BCC	5274	2235	BCC-Ds0NM0	P1	Ds0NM0	BCC_P1	1	1	Tumor	CD4_Treg
BCC_P1_Tumor_Ds0NM0_POST_Response_CCTAAAGTCTATCCCG_P1POSTCD3P	BCC	4509	1918	BCC-Ds0NM0	P1	Ds0NM0	BCC_P1	1	1	Tumor	CD4_Treg
BCC_P1_Tumor_Ds0NM0_POST_Response_CCTACACCACGAGGTA_P1POSTCD3P	BCC	2212	1027	BCC-Ds0NM0	P1	Ds0NM0	BCC_P1	0	0	Tumor	CD4_native
BCC_P1_Tumor_Ds0NM0_POST_Response_CCTACACTCCTGCTTG_P1POSTCD3P	BCC	3020	1474	BCC-Ds0NM0	P1	Ds0NM0	BCC_P1	5	5	Tumor	CD4_ex2
BCC_P1_Tumor_Ds0NM0_POST_Response_CCTACCAAGGGCTCTC_P1POSTCD3P	BCC	3638	1793	BCC-Ds0NM0	P1	Ds0NM0	BCC_P1	5	5	Tumor	CD4_ex2
BCC_P1_Tumor_Ds0NM0_POST_Response_CCTACCAAGTGAACAT_P1POSTCD3P	BCC	8995	2482	BCC-Ds0NM0	P1	Ds0NM0	BCC_P1	5	5	Tumor	CD4_ex2
BCC_P1_Tumor_Ds0NM0_POST_Response_CCTACCACACCGAATT_P1POSTCD3P	BCC	564	388	BCC-Ds0NM0	P1	Ds0NM0	BCC_P1	9	9	Tumor	CD4_Treg
BCC_P1_Tumor_Ds0NM0_POST_Response_CCTAGCTGTCATACTG_P1POSTCD3P	BCC	3207	1412	BCC-Ds0NM0	P1	Ds0NM0	BCC_P1	0	0	Tumor	CD4_native
BCC_P1_Tumor_Ds0NM0_POST_Response_CCTAGCTTCGTGGACC_P1POSTCD3P	BCC	5764	2094	BCC-Ds0NM0	P1	Ds0NM0	BCC_P1	5	5	Tumor	CD4_ex2
BCC_P1_Tumor_Ds0NM0_POST_Response_CCTATTAAGAAGAAGC_P1POSTCD3P	BCC	2572	1130	BCC-Ds0NM0	P1	Ds0NM0	BCC_P1	4	4	Tumor	CD4_ex1
BCC_P1_Tumor_Ds0NM0_POST_Response_CCTATTAAGCAGATCG_P1POSTCD3P	BCC	4362	1745	BCC-Ds0NM0	P1	Ds0NM0	BCC_P1	4	4	Tumor	CD4_ex1
BCC_P1_Tumor_Ds0NM0_POST_Response_CCTATTAGTCTTGCGG_P1POSTCD3P	BCC	5198	1885	BCC-Ds0NM0	P1	Ds0NM0	BCC_P1	1	1	Tumor	CD4_Treg
BCC_P1_Tumor_Ds0NM0_POST_Response_CCTATTAGTTGAGTTC_P1POSTCD3P	BCC	2421	1187	BCC-Ds0NM0	P1	Ds0NM0	BCC_P1	0	0	Tumor	CD4_native
BCC_P1_Tumor_Ds0NM0_POST_Response_CCTATTATCCCACTTG_P1POSTCD3P	BCC	3463	1651	BCC-Ds0NM0	P1	Ds0NM0	BCC_P1	1	1	Tumor	CD4_Treg
BCC_P1_Tumor_Ds0NM0_POST_Response_CCTATTATCCGCTGTT_P1POSTCD3P	BCC	7035	2589	BCC-Ds0NM0	P1	Ds0NM0	BCC_P1	5	5	Tumor	CD4_ex2
BCC_P1_Tumor_Ds0NM0_POST_Response_CCTCAGTCAACACGCC_P1POSTCD3P	BCC	2136	1155	BCC-Ds0NM0	P1	Ds0NM0	BCC_P1	1	1	Tumor	CD4_Treg
BCC_P1_Tumor_Ds0NM0_POST_Response_CCTCAGTCACTGTGTA_P1POSTCD3P	BCC	4473	1770	BCC-Ds0NM0	P1	Ds0NM0	BCC_P1	5	5	Tumor	CD4_ex2
BCC_P1_Tumor_Ds0NM0_POST_Response_CCTCAGTGTAGAAAGG_P1POSTCD3P	BCC	4953	2198	BCC-Ds0NM0	P1	Ds0NM0	BCC_P1	1	1	Tumor	CD4_Treg
BCC_P1_Tumor_Ds0NM0_POST_Response_CCTCTGAAGTGATCGG_P1POSTCD3P	BCC	3343	1278	BCC-Ds0NM0	P1	Ds0NM0	BCC_P1	5	5	Tumor	CD4_ex2
BCC_P1_Tumor_Ds0NM0_POST_Response_CCTCTGATCGGAGCAA_P1POSTCD3P	BCC	3193	1358	BCC-Ds0NM0	P1	Ds0NM0	BCC_P1	1	1	Tumor	CD4_Treg
BCC_P1_Tumor_Ds0NM0_POST_Response_CCTTACGAGTCATGCT_P1POSTCD3P	BCC	4855	1972	BCC-Ds0NM0	P1	Ds0NM0	BCC_P1	1	1	Tumor	CD4_Treg
BCC_P1_Tumor_Ds0NM0_POST_Response_CCTTACGGTCTAGTCA_P1POSTCD3P	BCC	3839	1603	BCC-Ds0NM0	P1	Ds0NM0	BCC_P1	2	2	Tumor	CD4_cm1
BCC_P1_Tumor_Ds0NM0_POST_Response_CCTTCCCGTCCAGTGC_P1POSTCD3P	BCC	6342	2429	BCC-Ds0NM0	P1	Ds0NM0	BCC_P1	4	4	Tumor	CD4_ex1
BCC_P1_Tumor_Ds0NM0_POST_Response_CCTTCCCGTGACAAAT_P1POSTCD3P	BCC	1750	991	BCC-Ds0NM0	P1	Ds0NM0	BCC_P1	0	0	Tumor	CD4_native
BCC_P1_Tumor_Ds0NM0_POST_Response_CCTTCCCTCAATACCG_P1POSTCD3P	BCC	1931	1072	BCC-Ds0NM0	P1	Ds0NM0	BCC_P1	4	4	Tumor	CD4_ex1
BCC_P1_Tumor_Ds0NM0_POST_Response_CCTTCGAAGTTACGGG_P1POSTCD3P	BCC	2503	1170	BCC-Ds0NM0	P1	Ds0NM0	BCC_P1	2	2	Tumor	CD4_cm1
BCC_P1_Tumor_Ds0NM0_POST_Response_CCTTCGACATAGAAAC_P1POSTCD3P	BCC	2041	1135	BCC-Ds0NM0	P1	Ds0NM0	BCC_P1	2	2	Tumor	CD4_cm1
BCC_P1_Tumor_Ds0NM0_POST_Response_CCTTCGATCAGGTTCA_P1POSTCD3P	BCC	5853	1883	BCC-Ds0NM0	P1	Ds0NM0	BCC_P1	3	3	Tumor	CD4_cm2
BCC_P1_Tumor_Ds0NM0_POST_Response_CCTTTCTAGCAATCTC_P1POSTCD3P	BCC	7982	2943	BCC-Ds0NM0	P1	Ds0NM0	BCC_P1	1	1	Tumor	CD4_Treg
BCC_P1_Tumor_Ds0NM0_POST_Response_CCTTTCTAGTAGCCGA_P1POSTCD3P	BCC	3773	1662	BCC-Ds0NM0	P1	Ds0NM0	BCC_P1	2	2	Tumor	CD4_cm1
BCC_P1_Tumor_Ds0NM0_POST_Response_CCTTTCTCAAGACGTG_P1POSTCD3P	BCC	1899	907	BCC-Ds0NM0	P1	Ds0NM0	BCC_P1	0	0	Tumor	CD4_native
BCC_P1_Tumor_Ds0NM0_POST_Response_CCTTTCTCACGGTAAG_P1POSTCD3P	BCC	8667	2718	BCC-Ds0NM0	P1	Ds0NM0	BCC_P1	5	5	Tumor	CD4_ex2
BCC_P1_Tumor_Ds0NM0_POST_Response_CCTTTCTCAGCTTAAC_P1POSTCD3P	BCC	4545	1875	BCC-Ds0NM0	P1	Ds0NM0	BCC_P1	10	10	Tumor	CD4_em
BCC_P1_Tumor_Ds0NM0_POST_Response_CCTTTCTCATACGCTA_P1POSTCD3P	BCC	1149	787	BCC-Ds0NM0	P1	Ds0NM0	BCC_P1	5	5	Tumor	CD4_ex2
BCC_P1_Tumor_Ds0NM0_POST_Response_CCTTTCTGTACCGTTA_P1POSTCD3P	BCC	5117	2260	BCC-Ds0NM0	P1	Ds0NM0	BCC_P1	4	4	Tumor	CD4_ex1
BCC_P1_Tumor_Ds0NM0_POST_Response_CCTTTCTTCGACCAGC_P1POSTCD3P	BCC	3445	1422	BCC-Ds0NM0	P1	Ds0NM0	BCC_P1	0	0	Tumor	CD4_native
BCC_P1_Tumor_Ds0NM0_POST_Response_CGAACATCAGCTGTGC_P1POSTCD3P	BCC	13261	3638	BCC-Ds0NM0	P1	Ds0NM0	BCC_P1	1	1	Tumor	CD4_Treg
BCC_P1_Tumor_Ds0NM0_POST_Response_CGAACATGTTCTGGTA_P1POSTCD3P	BCC	3331	1569	BCC-Ds0NM0	P1	Ds0NM0	BCC_P1	4	4	Tumor	CD4_ex1
BCC_P1_Tumor_Ds0NM0_POST_Response_CGAACATGTTGGTGGA_P1POSTCD3P	BCC	4252	1618	BCC-Ds0NM0	P1	Ds0NM0	BCC_P1	0	0	Tumor	CD4_native
BCC_P1_Tumor_Ds0NM0_POST_Response_CGAACATTCTCGATGA_P1POSTCD3P	BCC	5701	1776	BCC-Ds0NM0	P1	Ds0NM0	BCC_P1	3	3	Tumor	CD4_cm2
BCC_P1_Tumor_Ds0NM0_POST_Response_CGAATGTAGCTAGTGG_P1POSTCD3P	BCC	2618	1139	BCC-Ds0NM0	P1	Ds0NM0	BCC_P1	2	2	Tumor	CD4_cm1
BCC_P1_Tumor_Ds0NM0_POST_Response_CGAATGTAGGTGATAT_P1POSTCD3P	BCC	1839	1007	BCC-Ds0NM0	P1	Ds0NM0	BCC_P1	5	5	Tumor	CD4_ex2
BCC_P1_Tumor_Ds0NM0_POST_Response_CGAATGTCAATGAAAC_P1POSTCD3P	BCC	4433	1731	BCC-Ds0NM0	P1	Ds0NM0	BCC_P1	9	9	Tumor	CD4_Treg
BCC_P1_Tumor_Ds0NM0_POST_Response_CGAATGTGTGTAAGTA_P1POSTCD3P	BCC	3734	1519	BCC-Ds0NM0	P1	Ds0NM0	BCC_P1	0	0	Tumor	CD4_native
BCC_P1_Tumor_Ds0NM0_POST_Response_CGAATGTTCGCATGGC_P1POSTCD3P	BCC	6483	2047	BCC-Ds0NM0	P1	Ds0NM0	BCC_P1	5	5	Tumor	CD4_ex2
BCC_P1_Tumor_Ds0NM0_POST_Response_CGACCTTAGTGTTAGA_P1POSTCD3P	BCC	4342	1904	BCC-Ds0NM0	P1	Ds0NM0	BCC_P1	0	0	Tumor	CD4_native
BCC_P1_Tumor_Ds0NM0_POST_Response_CGACCTTCAATGAATG_P1POSTCD3P	BCC	4041	1608	BCC-Ds0NM0	P1	Ds0NM0	BCC_P1	5	5	Tumor	CD4_ex2
BCC_P1_Tumor_Ds0NM0_POST_Response_CGACCTTTCCGTAGTA_P1POSTCD3P	BCC	3114	1286	BCC-Ds0NM0	P1	Ds0NM0	BCC_P1	0	0	Tumor	CD4_native
BCC_P1_Tumor_Ds0NM0_POST_Response_CGACTTCAGTGAATTG_P1POSTCD3P	BCC	2356	1129	BCC-Ds0NM0	P1	Ds0NM0	BCC_P1	6	6	Tumor	CD4_ISG
BCC_P1_Tumor_Ds0NM0_POST_Response_CGACTTCCACGAAGCA_P1POSTCD3P	BCC	2560	1104	BCC-Ds0NM0	P1	Ds0NM0	BCC_P1	2	2	Tumor	CD4_cm1
BCC_P1_Tumor_Ds0NM0_POST_Response_CGACTTCCATCACAAC_P1POSTCD3P	BCC	5468	2295	BCC-Ds0NM0	P1	Ds0NM0	BCC_P1	5	5	Tumor	CD4_ex2
BCC_P1_Tumor_Ds0NM0_POST_Response_CGAGAAGGTGGTCTCG_P1POSTCD3P	BCC	4755	1593	BCC-Ds0NM0	P1	Ds0NM0	BCC_P1	5	5	Tumor	CD4_ex2
BCC_P1_Tumor_Ds0NM0_POST_Response_CGAGAAGTCCCGGATG_P1POSTCD3P	BCC	9907	2913	BCC-Ds0NM0	P1	Ds0NM0	BCC_P1	5	5	Tumor	CD4_ex2
BCC_P1_Tumor_Ds0NM0_POST_Response_CGAGAAGTCTGCTGTC_P1POSTCD3P	BCC	1498	811	BCC-Ds0NM0	P1	Ds0NM0	BCC_P1	10	10	Tumor	CD4_em
BCC_P1_Tumor_Ds0NM0_POST_Response_CGAGCACCACGGACAA_P1POSTCD3P	BCC	3791	1362	BCC-Ds0NM0	P1	Ds0NM0	BCC_P1	0	0	Tumor	CD4_native
BCC_P1_Tumor_Ds0NM0_POST_Response_CGAGCACGTTTGTTTC_P1POSTCD3P	BCC	1957	1101	BCC-Ds0NM0	P1	Ds0NM0	BCC_P1	0	0	Tumor	CD4_native
BCC_P1_Tumor_Ds0NM0_POST_Response_CGAGCCAAGAGAACAG_P1POSTCD3P	BCC	6886	2463	BCC-Ds0NM0	P1	Ds0NM0	BCC_P1	5	5	Tumor	CD4_ex2
BCC_P1_Tumor_Ds0NM0_POST_Response_CGAGCCACACCCATGG_P1POSTCD3P	BCC	2299	1004	BCC-Ds0NM0	P1	Ds0NM0	BCC_P1	0	0	Tumor	CD4_native
BCC_P1_Tumor_Ds0NM0_POST_Response_CGAGCCATCTACCTGC_P1POSTCD3P	BCC	1308	683	BCC-Ds0NM0	P1	Ds0NM0	BCC_P1	0	0	Tumor	CD4_native
BCC_P1_Tumor_Ds0NM0_POST_Response_CGATCGGAGGCAAAGA_P1POSTCD3P	BCC	1082	672	BCC-Ds0NM0	P1	Ds0NM0	BCC_P1	10	10	Tumor	CD4_em
BCC_P1_Tumor_Ds0NM0_POST_Response_CGATCGGCACTTGGAT_P1POSTCD3P	BCC	6514	2457	BCC-Ds0NM0	P1	Ds0NM0	BCC_P1	1	1	Tumor	CD4_Treg
BCC_P1_Tumor_Ds0NM0_POST_Response_CGATCGGGTCCGCTGA_P1POSTCD3P	BCC	5039	2029	BCC-Ds0NM0	P1	Ds0NM0	BCC_P1	5	5	Tumor	CD4_ex2
BCC_P1_Tumor_Ds0NM0_POST_Response_CGATCGGGTTCAGACT_P1POSTCD3P	BCC	4465	1258	BCC-Ds0NM0	P1	Ds0NM0	BCC_P1	3	3	Tumor	CD4_cm2
BCC_P1_Tumor_Ds0NM0_POST_Response_CGATCGGGTTTGACTG_P1POSTCD3P	BCC	2952	1159	BCC-Ds0NM0	P1	Ds0NM0	BCC_P1	3	3	Tumor	CD4_cm2
BCC_P1_Tumor_Ds0NM0_POST_Response_CGATCGGTCGGTTCGG_P1POSTCD3P	BCC	3517	1670	BCC-Ds0NM0	P1	Ds0NM0	BCC_P1	1	1	Tumor	CD4_Treg
BCC_P1_Tumor_Ds0NM0_POST_Response_CGATCGGTCTGAGTGT_P1POSTCD3P	BCC	1641	797	BCC-Ds0NM0	P1	Ds0NM0	BCC_P1	0	0	Tumor	CD4_native
BCC_P1_Tumor_Ds0NM0_POST_Response_CGATGGCAGCTACCGC_P1POSTCD3P	BCC	4974	2140	BCC-Ds0NM0	P1	Ds0NM0	BCC_P1	4	4	Tumor	CD4_ex1
BCC_P1_Tumor_Ds0NM0_POST_Response_CGATGGCAGGCTATCT_P1POSTCD3P	BCC	5214	2687	BCC-Ds0NM0	P1	Ds0NM0	BCC_P1	1	1	Tumor	CD4_Treg
BCC_P1_Tumor_Ds0NM0_POST_Response_CGATGGCCACGAAGCA_P1POSTCD3P	BCC	4349	1707	BCC-Ds0NM0	P1	Ds0NM0	BCC_P1	4	4	Tumor	CD4_ex1
BCC_P1_Tumor_Ds0NM0_POST_Response_CGATGGCGTCACACGC_P1POSTCD3P	BCC	1713	1024	BCC-Ds0NM0	P1	Ds0NM0	BCC_P1	1	1	Tumor	CD4_Treg
BCC_P1_Tumor_Ds0NM0_POST_Response_CGATGGCGTTAAGGGC_P1POSTCD3P	BCC	4475	2087	BCC-Ds0NM0	P1	Ds0NM0	BCC_P1	1	1	Tumor	CD4_Treg
BCC_P1_Tumor_Ds0NM0_POST_Response_CGATGTACAGCTGTGC_P1POSTCD3P	BCC	5730	2207	BCC-Ds0NM0	P1	Ds0NM0	BCC_P1	5	5	Tumor	CD4_ex2
BCC_P1_Tumor_Ds0NM0_POST_Response_CGATGTAGTAGAAAGG_P1POSTCD3P	BCC	3966	1613	BCC-Ds0NM0	P1	Ds0NM0	BCC_P1	0	0	Tumor	CD4_native
BCC_P1_Tumor_Ds0NM0_POST_Response_CGATGTAGTTCGGGCT_P1POSTCD3P	BCC	7393	2737	BCC-Ds0NM0	P1	Ds0NM0	BCC_P1	1	1	Tumor	CD4_Treg
BCC_P1_Tumor_Ds0NM0_POST_Response_CGATTGACAATTCCTT_P1POSTCD3P	BCC	3543	1571	BCC-Ds0NM0	P1	Ds0NM0	BCC_P1	3	3	Tumor	CD4_cm2
BCC_P1_Tumor_Ds0NM0_POST_Response_CGATTGACATCCGCGA_P1POSTCD3P	BCC	2455	1090	BCC-Ds0NM0	P1	Ds0NM0	BCC_P1	5	5	Tumor	CD4_ex2
BCC_P1_Tumor_Ds0NM0_POST_Response_CGATTGACATGGATGG_P1POSTCD3P	BCC	2887	1347	BCC-Ds0NM0	P1	Ds0NM0	BCC_P1	4	4	Tumor	CD4_ex1
BCC_P1_Tumor_Ds0NM0_POST_Response_CGATTGATCTGAGGGA_P1POSTCD3P	BCC	4580	2183	BCC-Ds0NM0	P1	Ds0NM0	BCC_P1	1	1	Tumor	CD4_Treg
BCC_P1_Tumor_Ds0NM0_POST_Response_CGCCAAGAGACGCTTT_P1POSTCD3P	BCC	7863	2695	BCC-Ds0NM0	P1	Ds0NM0	BCC_P1	1	1	Tumor	CD4_Treg
BCC_P1_Tumor_Ds0NM0_POST_Response_CGCCAAGCAAGAAAGG_P1POSTCD3P	BCC	2543	826	BCC-Ds0NM0	P1	Ds0NM0	BCC_P1	0	0	Tumor	CD4_native
BCC_P1_Tumor_Ds0NM0_POST_Response_CGCCAAGCAGTCGTGC_P1POSTCD3P	BCC	1247	749	BCC-Ds0NM0	P1	Ds0NM0	BCC_P1	6	6	Tumor	CD4_ISG
BCC_P1_Tumor_Ds0NM0_POST_Response_CGCCAAGGTACAGTTC_P1POSTCD3P	BCC	5578	2181	BCC-Ds0NM0	P1	Ds0NM0	BCC_P1	4	4	Tumor	CD4_ex1
BCC_P1_Tumor_Ds0NM0_POST_Response_CGCCAAGGTGGAAAGA_P1POSTCD3P	BCC	5379	1840	BCC-Ds0NM0	P1	Ds0NM0	BCC_P1	2	2	Tumor	CD4_cm1
BCC_P1_Tumor_Ds0NM0_POST_Response_CGCCAAGTCATGGTCA_P1POSTCD3P	BCC	3885	1696	BCC-Ds0NM0	P1	Ds0NM0	BCC_P1	4	4	Tumor	CD4_ex1
BCC_P1_Tumor_Ds0NM0_POST_Response_CGCCAAGTCGATGAGG_P1POSTCD3P	BCC	5223	1783	BCC-Ds0NM0	P1	Ds0NM0	BCC_P1	0	0	Tumor	CD4_native
BCC_P1_Tumor_Ds0NM0_POST_Response_CGCGGTAAGATGTAAC_P1POSTCD3P	BCC	4067	1741	BCC-Ds0NM0	P1	Ds0NM0	BCC_P1	5	5	Tumor	CD4_ex2
BCC_P1_Tumor_Ds0NM0_POST_Response_CGCGGTACAAGCGTAG_P1POSTCD3P	BCC	3624	1329	BCC-Ds0NM0	P1	Ds0NM0	BCC_P1	10	10	Tumor	CD4_em
BCC_P1_Tumor_Ds0NM0_POST_Response_CGCGGTACATGTAGTC_P1POSTCD3P	BCC	2683	1194	BCC-Ds0NM0	P1	Ds0NM0	BCC_P1	10	10	Tumor	CD4_em
BCC_P1_Tumor_Ds0NM0_POST_Response_CGCGTTTAGTCGCCGT_P1POSTCD3P	BCC	4437	1815	BCC-Ds0NM0	P1	Ds0NM0	BCC_P1	5	5	Tumor	CD4_ex2
BCC_P1_Tumor_Ds0NM0_POST_Response_CGCGTTTCATGTTGAC_P1POSTCD3P	BCC	3737	1491	BCC-Ds0NM0	P1	Ds0NM0	BCC_P1	5	5	Tumor	CD4_ex2
BCC_P1_Tumor_Ds0NM0_POST_Response_CGCTATCCACGGCTAC_P1POSTCD3P	BCC	7673	2546	BCC-Ds0NM0	P1	Ds0NM0	BCC_P1	1	1	Tumor	CD4_Treg
BCC_P1_Tumor_Ds0NM0_POST_Response_CGCTATCGTAAGGATT_P1POSTCD3P	BCC	6097	2128	BCC-Ds0NM0	P1	Ds0NM0	BCC_P1	4	4	Tumor	CD4_ex1
BCC_P1_Tumor_Ds0NM0_POST_Response_CGCTATCGTATCAGTC_P1POSTCD3P	BCC	6979	2553	BCC-Ds0NM0	P1	Ds0NM0	BCC_P1	5	5	Tumor	CD4_ex2
BCC_P1_Tumor_Ds0NM0_POST_Response_CGCTATCGTTCGCGAC_P1POSTCD3P	BCC	6176	2119	BCC-Ds0NM0	P1	Ds0NM0	BCC_P1	5	5	Tumor	CD4_ex2
BCC_P1_Tumor_Ds0NM0_POST_Response_CGCTATCTCAGGCCCA_P1POSTCD3P	BCC	2241	1149	BCC-Ds0NM0	P1	Ds0NM0	BCC_P1	2	2	Tumor	CD4_cm1
BCC_P1_Tumor_Ds0NM0_POST_Response_CGCTGGACATACAGCT_P1POSTCD3P	BCC	3755	1716	BCC-Ds0NM0	P1	Ds0NM0	BCC_P1	5	5	Tumor	CD4_ex2
BCC_P1_Tumor_Ds0NM0_POST_Response_CGCTGGACATGTAAGA_P1POSTCD3P	BCC	3391	1383	BCC-Ds0NM0	P1	Ds0NM0	BCC_P1	5	5	Tumor	CD4_ex2
BCC_P1_Tumor_Ds0NM0_POST_Response_CGCTGGAGTGATGCCC_P1POSTCD3P	BCC	2922	1344	BCC-Ds0NM0	P1	Ds0NM0	BCC_P1	4	4	Tumor	CD4_ex1
BCC_P1_Tumor_Ds0NM0_POST_Response_CGCTTCAAGATATACG_P1POSTCD3P	BCC	3767	1649	BCC-Ds0NM0	P1	Ds0NM0	BCC_P1	5	5	Tumor	CD4_ex2
BCC_P1_Tumor_Ds0NM0_POST_Response_CGCTTCACAAGAAGAG_P1POSTCD3P	BCC	2654	1213	BCC-Ds0NM0	P1	Ds0NM0	BCC_P1	0	0	Tumor	CD4_native
BCC_P1_Tumor_Ds0NM0_POST_Response_CGCTTCAGTCCGAGTC_P1POSTCD3P	BCC	3894	1566	BCC-Ds0NM0	P1	Ds0NM0	BCC_P1	10	10	Tumor	CD4_em
BCC_P1_Tumor_Ds0NM0_POST_Response_CGCTTCAGTGTAACGG_P1POSTCD3P	BCC	2432	1313	BCC-Ds0NM0	P1	Ds0NM0	BCC_P1	4	4	Tumor	CD4_ex1
BCC_P1_Tumor_Ds0NM0_POST_Response_CGCTTCAGTTATCACG_P1POSTCD3P	BCC	1280	692	BCC-Ds0NM0	P1	Ds0NM0	BCC_P1	0	0	Tumor	CD4_native
BCC_P1_Tumor_Ds0NM0_POST_Response_CGGACACAGCCCTAAT_P1POSTCD3P	BCC	2957	1471	BCC-Ds0NM0	P1	Ds0NM0	BCC_P1	1	1	Tumor	CD4_Treg
BCC_P1_Tumor_Ds0NM0_POST_Response_CGGACACTCCCTTGCA_P1POSTCD3P	BCC	4260	1576	BCC-Ds0NM0	P1	Ds0NM0	BCC_P1	5	5	Tumor	CD4_ex2
BCC_P1_Tumor_Ds0NM0_POST_Response_CGGACACTCGCGCCAA_P1POSTCD3P	BCC	4841	2095	BCC-Ds0NM0	P1	Ds0NM0	BCC_P1	1	1	Tumor	CD4_Treg
BCC_P1_Tumor_Ds0NM0_POST_Response_CGGACGTTCGCGTAGC_P1POSTCD3P	BCC	636	439	BCC-Ds0NM0	P1	Ds0NM0	BCC_P1	1	1	Tumor	CD4_Treg
BCC_P1_Tumor_Ds0NM0_POST_Response_CGGACTGAGAGTCGGT_P1POSTCD3P	BCC	6989	2218	BCC-Ds0NM0	P1	Ds0NM0	BCC_P1	5	5	Tumor	CD4_ex2
BCC_P1_Tumor_Ds0NM0_POST_Response_CGGACTGAGCAACGGT_P1POSTCD3P	BCC	8301	2989	BCC-Ds0NM0	P1	Ds0NM0	BCC_P1	1	1	Tumor	CD4_Treg
BCC_P1_Tumor_Ds0NM0_POST_Response_CGGACTGCATGTCCTC_P1POSTCD3P	BCC	8565	2902	BCC-Ds0NM0	P1	Ds0NM0	BCC_P1	1	1	Tumor	CD4_Treg
BCC_P1_Tumor_Ds0NM0_POST_Response_CGGAGCTAGTAATCCC_P1POSTCD3P	BCC	5555	1925	BCC-Ds0NM0	P1	Ds0NM0	BCC_P1	5	5	Tumor	CD4_ex2
BCC_P1_Tumor_Ds0NM0_POST_Response_CGGAGCTAGTGTACGG_P1POSTCD3P	BCC	1394	816	BCC-Ds0NM0	P1	Ds0NM0	BCC_P1	4	4	Tumor	CD4_ex1
BCC_P1_Tumor_Ds0NM0_POST_Response_CGGAGCTCATCGATTG_P1POSTCD3P	BCC	4838	2112	BCC-Ds0NM0	P1	Ds0NM0	BCC_P1	1	1	Tumor	CD4_Treg
BCC_P1_Tumor_Ds0NM0_POST_Response_CGGAGCTGTAGAGTGC_P1POSTCD3P	BCC	1434	960	BCC-Ds0NM0	P1	Ds0NM0	BCC_P1	6	6	Tumor	CD4_ISG
BCC_P1_Tumor_Ds0NM0_POST_Response_CGGAGCTGTCATGCAT_P1POSTCD3P	BCC	6162	2270	BCC-Ds0NM0	P1	Ds0NM0	BCC_P1	8	8	Tumor	CD4_prolif
BCC_P1_Tumor_Ds0NM0_POST_Response_CGGAGCTGTCTAGGTT_P1POSTCD3P	BCC	3919	1588	BCC-Ds0NM0	P1	Ds0NM0	BCC_P1	1	1	Tumor	CD4_Treg
BCC_P1_Tumor_Ds0NM0_POST_Response_CGGAGCTTCTTTAGTC_P1POSTCD3P	BCC	1283	888	BCC-Ds0NM0	P1	Ds0NM0	BCC_P1	1	1	Tumor	CD4_Treg
BCC_P1_Tumor_Ds0NM0_POST_Response_CGGAGTCAGTCCGTAT_P1POSTCD3P	BCC	1532	971	BCC-Ds0NM0	P1	Ds0NM0	BCC_P1	4	4	Tumor	CD4_ex1
BCC_P1_Tumor_Ds0NM0_POST_Response_CGGAGTCAGTGGTAAT_P1POSTCD3P	BCC	5107	2054	BCC-Ds0NM0	P1	Ds0NM0	BCC_P1	1	1	Tumor	CD4_Treg
BCC_P1_Tumor_Ds0NM0_POST_Response_CGGAGTCCACGACTCG_P1POSTCD3P	BCC	2063	1191	BCC-Ds0NM0	P1	Ds0NM0	BCC_P1	4	4	Tumor	CD4_ex1
BCC_P1_Tumor_Ds0NM0_POST_Response_CGGAGTCCAGTCCTTC_P1POSTCD3P	BCC	932	629	BCC-Ds0NM0	P1	Ds0NM0	BCC_P1	1	1	Tumor	CD4_Treg
BCC_P1_Tumor_Ds0NM0_POST_Response_CGGAGTCGTTTGACTG_P1POSTCD3P	BCC	2537	1368	BCC-Ds0NM0	P1	Ds0NM0	BCC_P1	1	1	Tumor	CD4_Treg
BCC_P1_Tumor_Ds0NM0_POST_Response_CGGAGTCTCGTACGGC_P1POSTCD3P	BCC	3904	1419	BCC-Ds0NM0	P1	Ds0NM0	BCC_P1	3	3	Tumor	CD4_cm2
BCC_P1_Tumor_Ds0NM0_POST_Response_CGGAGTCTCTGGGCCA_P1POSTCD3P	BCC	6421	2034	BCC-Ds0NM0	P1	Ds0NM0	BCC_P1	0	0	Tumor	CD4_native
BCC_P1_Tumor_Ds0NM0_POST_Response_CGGCTAGCAGCGTAAG_P1POSTCD3P	BCC	2959	1247	BCC-Ds0NM0	P1	Ds0NM0	BCC_P1	0	0	Tumor	CD4_native
BCC_P1_Tumor_Ds0NM0_POST_Response_CGGCTAGGTCCTCTTG_P1POSTCD3P	BCC	2773	1381	BCC-Ds0NM0	P1	Ds0NM0	BCC_P1	9	9	Tumor	CD4_Treg
BCC_P1_Tumor_Ds0NM0_POST_Response_CGGCTAGGTGAGGGTT_P1POSTCD3P	BCC	2485	1181	BCC-Ds0NM0	P1	Ds0NM0	BCC_P1	3	3	Tumor	CD4_cm2
BCC_P1_Tumor_Ds0NM0_POST_Response_CGGGTCAAGTTCCACA_P1POSTCD3P	BCC	3626	1609	BCC-Ds0NM0	P1	Ds0NM0	BCC_P1	4	4	Tumor	CD4_ex1
BCC_P1_Tumor_Ds0NM0_POST_Response_CGGGTCAGTAGTGAAT_P1POSTCD3P	BCC	6591	2222	BCC-Ds0NM0	P1	Ds0NM0	BCC_P1	5	5	Tumor	CD4_ex2
BCC_P1_Tumor_Ds0NM0_POST_Response_CGGGTCAGTTTACTCT_P1POSTCD3P	BCC	1783	1096	BCC-Ds0NM0	P1	Ds0NM0	BCC_P1	2	2	Tumor	CD4_cm1
BCC_P1_Tumor_Ds0NM0_POST_Response_CGGGTCATCGCCCTTA_P1POSTCD3P	BCC	3901	1310	BCC-Ds0NM0	P1	Ds0NM0	BCC_P1	0	0	Tumor	CD4_native
BCC_P1_Tumor_Ds0NM0_POST_Response_CGGTTAATCGCTGATA_P1POSTCD3P	BCC	4691	1504	BCC-Ds0NM0	P1	Ds0NM0	BCC_P1	3	3	Tumor	CD4_cm2
BCC_P1_Tumor_Ds0NM0_POST_Response_CGGTTAATCTGCTGCT_P1POSTCD3P	BCC	3015	1468	BCC-Ds0NM0	P1	Ds0NM0	BCC_P1	4	4	Tumor	CD4_ex1
BCC_P1_Tumor_Ds0NM0_POST_Response_CGTAGCGAGTACGTTC_P1POSTCD3P	BCC	2571	1235	BCC-Ds0NM0	P1	Ds0NM0	BCC_P1	1	1	Tumor	CD4_Treg
BCC_P1_Tumor_Ds0NM0_POST_Response_CGTAGCGCACGAAACG_P1POSTCD3P	BCC	1552	904	BCC-Ds0NM0	P1	Ds0NM0	BCC_P1	9	9	Tumor	CD4_Treg
BCC_P1_Tumor_Ds0NM0_POST_Response_CGTAGCGTCATGCAAC_P1POSTCD3P	BCC	2870	1426	BCC-Ds0NM0	P1	Ds0NM0	BCC_P1	5	5	Tumor	CD4_ex2
BCC_P1_Tumor_Ds0NM0_POST_Response_CGTAGCGTCCCTCTTT_P1POSTCD3P	BCC	2793	1121	BCC-Ds0NM0	P1	Ds0NM0	BCC_P1	2	2	Tumor	CD4_cm1
BCC_P1_Tumor_Ds0NM0_POST_Response_CGTAGCGTCCCTGACT_P1POSTCD3P	BCC	3573	1598	BCC-Ds0NM0	P1	Ds0NM0	BCC_P1	4	4	Tumor	CD4_ex1
BCC_P1_Tumor_Ds0NM0_POST_Response_CGTAGGCAGCCCTAAT_P1POSTCD3P	BCC	3424	1380	BCC-Ds0NM0	P1	Ds0NM0	BCC_P1	0	0	Tumor	CD4_native
BCC_P1_Tumor_Ds0NM0_POST_Response_CGTAGGCTCATCGATG_P1POSTCD3P	BCC	3549	1412	BCC-Ds0NM0	P1	Ds0NM0	BCC_P1	2	2	Tumor	CD4_cm1
BCC_P1_Tumor_Ds0NM0_POST_Response_CGTAGGCTCCACGACG_P1POSTCD3P	BCC	9500	2981	BCC-Ds0NM0	P1	Ds0NM0	BCC_P1	4	4	Tumor	CD4_ex1
BCC_P1_Tumor_Ds0NM0_POST_Response_CGTAGGCTCTGTCTAT_P1POSTCD3P	BCC	4666	1656	BCC-Ds0NM0	P1	Ds0NM0	BCC_P1	5	5	Tumor	CD4_ex2
BCC_P1_Tumor_Ds0NM0_POST_Response_CGTCACTCAGGTCCAC_P1POSTCD3P	BCC	5371	1841	BCC-Ds0NM0	P1	Ds0NM0	BCC_P1	4	4	Tumor	CD4_ex1
BCC_P1_Tumor_Ds0NM0_POST_Response_CGTCACTTCCAGAAGG_P1POSTCD3P	BCC	3410	1454	BCC-Ds0NM0	P1	Ds0NM0	BCC_P1	0	0	Tumor	CD4_native
BCC_P1_Tumor_Ds0NM0_POST_Response_CGTCACTTCGTCCGTT_P1POSTCD3P	BCC	6351	2291	BCC-Ds0NM0	P1	Ds0NM0	BCC_P1	4	4	Tumor	CD4_ex1
BCC_P1_Tumor_Ds0NM0_POST_Response_CGTCAGGTCGCCTGTT_P1POSTCD3P	BCC	2576	1460	BCC-Ds0NM0	P1	Ds0NM0	BCC_P1	5	5	Tumor	CD4_ex2
BCC_P1_Tumor_Ds0NM0_POST_Response_CGTCCATAGAGTCTGG_P1POSTCD3P	BCC	2273	1110	BCC-Ds0NM0	P1	Ds0NM0	BCC_P1	4	4	Tumor	CD4_ex1
BCC_P1_Tumor_Ds0NM0_POST_Response_CGTCCATCAAGCTGAG_P1POSTCD3P	BCC	4892	2026	BCC-Ds0NM0	P1	Ds0NM0	BCC_P1	5	5	Tumor	CD4_ex2
BCC_P1_Tumor_Ds0NM0_POST_Response_CGTCCATCACATTCGA_P1POSTCD3P	BCC	6557	2198	BCC-Ds0NM0	P1	Ds0NM0	BCC_P1	5	5	Tumor	CD4_ex2
BCC_P1_Tumor_Ds0NM0_POST_Response_CGTCCATGTGGTAACG_P1POSTCD3P	BCC	7480	2355	BCC-Ds0NM0	P1	Ds0NM0	BCC_P1	5	5	Tumor	CD4_ex2
BCC_P1_Tumor_Ds0NM0_POST_Response_CGTCCATGTTCATGGT_P1POSTCD3P	BCC	5605	2220	BCC-Ds0NM0	P1	Ds0NM0	BCC_P1	1	1	Tumor	CD4_Treg
BCC_P1_Tumor_Ds0NM0_POST_Response_CGTCTACAGACAGACC_P1POSTCD3P	BCC	1769	939	BCC-Ds0NM0	P1	Ds0NM0	BCC_P1	0	0	Tumor	CD4_native
BCC_P1_Tumor_Ds0NM0_POST_Response_CGTCTACAGATGTGGC_P1POSTCD3P	BCC	5951	2456	BCC-Ds0NM0	P1	Ds0NM0	BCC_P1	1	1	Tumor	CD4_Treg
BCC_P1_Tumor_Ds0NM0_POST_Response_CGTCTACAGCCGATTT_P1POSTCD3P	BCC	7659	2902	BCC-Ds0NM0	P1	Ds0NM0	BCC_P1	1	1	Tumor	CD4_Treg
BCC_P1_Tumor_Ds0NM0_POST_Response_CGTCTACAGTGTCCAT_P1POSTCD3P	BCC	16328	3613	BCC-Ds0NM0	P1	Ds0NM0	BCC_P1	1	1	Tumor	CD4_Treg
BCC_P1_Tumor_Ds0NM0_POST_Response_CGTCTACGTTCCACAA_P1POSTCD3P	BCC	5439	1620	BCC-Ds0NM0	P1	Ds0NM0	BCC_P1	3	3	Tumor	CD4_cm2
BCC_P1_Tumor_Ds0NM0_POST_Response_CGTGAGCCAGCCTGTG_P1POSTCD3P	BCC	2906	1254	BCC-Ds0NM0	P1	Ds0NM0	BCC_P1	0	0	Tumor	CD4_native
BCC_P1_Tumor_Ds0NM0_POST_Response_CGTGAGCGTGTCCTCT_P1POSTCD3P	BCC	3746	1675	BCC-Ds0NM0	P1	Ds0NM0	BCC_P1	5	5	Tumor	CD4_ex2
BCC_P1_Tumor_Ds0NM0_POST_Response_CGTGTAAAGTTGAGAT_P1POSTCD3P	BCC	4089	1612	BCC-Ds0NM0	P1	Ds0NM0	BCC_P1	6	6	Tumor	CD4_ISG
BCC_P1_Tumor_Ds0NM0_POST_Response_CGTGTAAGTTATCACG_P1POSTCD3P	BCC	2657	1331	BCC-Ds0NM0	P1	Ds0NM0	BCC_P1	5	5	Tumor	CD4_ex2
BCC_P1_Tumor_Ds0NM0_POST_Response_CGTGTAATCGGTCTAA_P1POSTCD3P	BCC	2078	1046	BCC-Ds0NM0	P1	Ds0NM0	BCC_P1	10	10	Tumor	CD4_em
BCC_P1_Tumor_Ds0NM0_POST_Response_CGTGTCTAGATCTGCT_P1POSTCD3P	BCC	1894	1306	BCC-Ds0NM0	P1	Ds0NM0	BCC_P1	8	8	Tumor	CD4_prolif
BCC_P1_Tumor_Ds0NM0_POST_Response_CGTGTCTGTCAGAGGT_P1POSTCD3P	BCC	5003	1966	BCC-Ds0NM0	P1	Ds0NM0	BCC_P1	5	5	Tumor	CD4_ex2
BCC_P1_Tumor_Ds0NM0_POST_Response_CGTGTCTTCAGTCCCT_P1POSTCD3P	BCC	1762	1046	BCC-Ds0NM0	P1	Ds0NM0	BCC_P1	1	1	Tumor	CD4_Treg
BCC_P1_Tumor_Ds0NM0_POST_Response_CGTGTCTTCTACCAGA_P1POSTCD3P	BCC	1491	785	BCC-Ds0NM0	P1	Ds0NM0	BCC_P1	5	5	Tumor	CD4_ex2
BCC_P1_Tumor_Ds0NM0_POST_Response_CGTTAGAAGACGACGT_P1POSTCD3P	BCC	3296	1451	BCC-Ds0NM0	P1	Ds0NM0	BCC_P1	4	4	Tumor	CD4_ex1
BCC_P1_Tumor_Ds0NM0_POST_Response_CGTTAGACAATGAAAC_P1POSTCD3P	BCC	1670	1016	BCC-Ds0NM0	P1	Ds0NM0	BCC_P1	5	5	Tumor	CD4_ex2
BCC_P1_Tumor_Ds0NM0_POST_Response_CGTTAGATCAGGCCCA_P1POSTCD3P	BCC	10247	3251	BCC-Ds0NM0	P1	Ds0NM0	BCC_P1	1	1	Tumor	CD4_Treg
BCC_P1_Tumor_Ds0NM0_POST_Response_CGTTCTGAGCGAGAAA_P1POSTCD3P	BCC	3443	1524	BCC-Ds0NM0	P1	Ds0NM0	BCC_P1	4	4	Tumor	CD4_ex1
BCC_P1_Tumor_Ds0NM0_POST_Response_CGTTCTGCATCCCACT_P1POSTCD3P	BCC	3168	1233	BCC-Ds0NM0	P1	Ds0NM0	BCC_P1	5	5	Tumor	CD4_ex2
BCC_P1_Tumor_Ds0NM0_POST_Response_CGTTCTGGTACTCGCG_P1POSTCD3P	BCC	1698	959	BCC-Ds0NM0	P1	Ds0NM0	BCC_P1	2	2	Tumor	CD4_cm1
BCC_P1_Tumor_Ds0NM0_POST_Response_CGTTCTGGTATTCGTG_P1POSTCD3P	BCC	2627	1153	BCC-Ds0NM0	P1	Ds0NM0	BCC_P1	2	2	Tumor	CD4_cm1
BCC_P1_Tumor_Ds0NM0_POST_Response_CGTTCTGTCATTGCCC_P1POSTCD3P	BCC	6285	2349	BCC-Ds0NM0	P1	Ds0NM0	BCC_P1	1	1	Tumor	CD4_Treg
BCC_P1_Tumor_Ds0NM0_POST_Response_CGTTGGGAGGTAGCCA_P1POSTCD3P	BCC	2958	1586	BCC-Ds0NM0	P1	Ds0NM0	BCC_P1	5	5	Tumor	CD4_ex2
BCC_P1_Tumor_Ds0NM0_POST_Response_CGTTGGGAGTCGATAA_P1POSTCD3P	BCC	5158	1852	BCC-Ds0NM0	P1	Ds0NM0	BCC_P1	3	3	Tumor	CD4_cm2
BCC_P1_Tumor_Ds0NM0_POST_Response_CGTTGGGAGTGCCATT_P1POSTCD3P	BCC	3316	1369	BCC-Ds0NM0	P1	Ds0NM0	BCC_P1	5	5	Tumor	CD4_ex2
BCC_P1_Tumor_Ds0NM0_POST_Response_CGTTGGGAGTGGGCTA_P1POSTCD3P	BCC	2511	1098	BCC-Ds0NM0	P1	Ds0NM0	BCC_P1	0	0	Tumor	CD4_native
BCC_P1_Tumor_Ds0NM0_POST_Response_CGTTGGGCAGCTGCAC_P1POSTCD3P	BCC	3202	1563	BCC-Ds0NM0	P1	Ds0NM0	BCC_P1	1	1	Tumor	CD4_Treg
BCC_P1_Tumor_Ds0NM0_POST_Response_CGTTGGGCAGGAATGC_P1POSTCD3P	BCC	4739	1820	BCC-Ds0NM0	P1	Ds0NM0	BCC_P1	4	4	Tumor	CD4_ex1
BCC_P1_Tumor_Ds0NM0_POST_Response_CTAACTTCATGAACCT_P1POSTCD3P	BCC	3087	1275	BCC-Ds0NM0	P1	Ds0NM0	BCC_P1	0	0	Tumor	CD4_native
BCC_P1_Tumor_Ds0NM0_POST_Response_CTAACTTTCAATACCG_P1POSTCD3P	BCC	9561	3279	BCC-Ds0NM0	P1	Ds0NM0	BCC_P1	1	1	Tumor	CD4_Treg
BCC_P1_Tumor_Ds0NM0_POST_Response_CTAACTTTCCCTCAGT_P1POSTCD3P	BCC	1410	853	BCC-Ds0NM0	P1	Ds0NM0	BCC_P1	1	1	Tumor	CD4_Treg
BCC_P1_Tumor_Ds0NM0_POST_Response_CTAACTTTCCGTCATC_P1POSTCD3P	BCC	2654	1244	BCC-Ds0NM0	P1	Ds0NM0	BCC_P1	5	5	Tumor	CD4_ex2
BCC_P1_Tumor_Ds0NM0_POST_Response_CTAACTTTCCTGCTTG_P1POSTCD3P	BCC	2647	1300	BCC-Ds0NM0	P1	Ds0NM0	BCC_P1	4	4	Tumor	CD4_ex1
BCC_P1_Tumor_Ds0NM0_POST_Response_CTAAGACAGAGCTTCT_P1POSTCD3P	BCC	4477	1631	BCC-Ds0NM0	P1	Ds0NM0	BCC_P1	5	5	Tumor	CD4_ex2
BCC_P1_Tumor_Ds0NM0_POST_Response_CTAAGACAGATCCTGT_P1POSTCD3P	BCC	6685	1913	BCC-Ds0NM0	P1	Ds0NM0	BCC_P1	0	0	Tumor	CD4_native
BCC_P1_Tumor_Ds0NM0_POST_Response_CTAAGACAGCGTGAAC_P1POSTCD3P	BCC	2599	1117	BCC-Ds0NM0	P1	Ds0NM0	BCC_P1	5	5	Tumor	CD4_ex2
BCC_P1_Tumor_Ds0NM0_POST_Response_CTAAGACCAATTCCTT_P1POSTCD3P	BCC	3461	1483	BCC-Ds0NM0	P1	Ds0NM0	BCC_P1	4	4	Tumor	CD4_ex1
BCC_P1_Tumor_Ds0NM0_POST_Response_CTAAGACGTTCGCGAC_P1POSTCD3P	BCC	4796	1622	BCC-Ds0NM0	P1	Ds0NM0	BCC_P1	5	5	Tumor	CD4_ex2
BCC_P1_Tumor_Ds0NM0_POST_Response_CTAAGACGTTGACGTT_P1POSTCD3P	BCC	6438	2366	BCC-Ds0NM0	P1	Ds0NM0	BCC_P1	5	5	Tumor	CD4_ex2
BCC_P1_Tumor_Ds0NM0_POST_Response_CTAAGACTCTTGTCAT_P1POSTCD3P	BCC	1655	895	BCC-Ds0NM0	P1	Ds0NM0	BCC_P1	0	0	Tumor	CD4_native
BCC_P1_Tumor_Ds0NM0_POST_Response_CTAATGGGTACCGGCT_P1POSTCD3P	BCC	4308	1713	BCC-Ds0NM0	P1	Ds0NM0	BCC_P1	4	4	Tumor	CD4_ex1
BCC_P1_Tumor_Ds0NM0_POST_Response_CTACACCAGAGGTTAT_P1POSTCD3P	BCC	25049	3969	BCC-Ds0NM0	P1	Ds0NM0	BCC_P1	8	8	Tumor	CD4_prolif
BCC_P1_Tumor_Ds0NM0_POST_Response_CTACACCAGATATGCA_P1POSTCD3P	BCC	4335	1741	BCC-Ds0NM0	P1	Ds0NM0	BCC_P1	1	1	Tumor	CD4_Treg
BCC_P1_Tumor_Ds0NM0_POST_Response_CTACACCAGTTTGCGT_P1POSTCD3P	BCC	5478	2283	BCC-Ds0NM0	P1	Ds0NM0	BCC_P1	1	1	Tumor	CD4_Treg
BCC_P1_Tumor_Ds0NM0_POST_Response_CTACACCCAACACCCG_P1POSTCD3P	BCC	3566	1733	BCC-Ds0NM0	P1	Ds0NM0	BCC_P1	1	1	Tumor	CD4_Treg
BCC_P1_Tumor_Ds0NM0_POST_Response_CTACACCGTAAGAGGA_P1POSTCD3P	BCC	3228	1224	BCC-Ds0NM0	P1	Ds0NM0	BCC_P1	2	2	Tumor	CD4_cm1
BCC_P1_Tumor_Ds0NM0_POST_Response_CTACACCTCATTCACT_P1POSTCD3P	BCC	3447	1597	BCC-Ds0NM0	P1	Ds0NM0	BCC_P1	4	4	Tumor	CD4_ex1
BCC_P1_Tumor_Ds0NM0_POST_Response_CTACACCTCTATCCCG_P1POSTCD3P	BCC	7473	1979	BCC-Ds0NM0	P1	Ds0NM0	BCC_P1	3	3	Tumor	CD4_cm2
BCC_P1_Tumor_Ds0NM0_POST_Response_CTACATTAGCGATCCC_P1POSTCD3P	BCC	5972	1915	BCC-Ds0NM0	P1	Ds0NM0	BCC_P1	0	0	Tumor	CD4_native
BCC_P1_Tumor_Ds0NM0_POST_Response_CTACATTCATACTACG_P1POSTCD3P	BCC	1458	789	BCC-Ds0NM0	P1	Ds0NM0	BCC_P1	5	5	Tumor	CD4_ex2
BCC_P1_Tumor_Ds0NM0_POST_Response_CTACATTCATTTCAGG_P1POSTCD3P	BCC	5482	2150	BCC-Ds0NM0	P1	Ds0NM0	BCC_P1	5	5	Tumor	CD4_ex2
BCC_P1_Tumor_Ds0NM0_POST_Response_CTACATTGTACCAGTT_P1POSTCD3P	BCC	5142	1787	BCC-Ds0NM0	P1	Ds0NM0	BCC_P1	0	0	Tumor	CD4_native
BCC_P1_Tumor_Ds0NM0_POST_Response_CTACATTGTACCCAAT_P1POSTCD3P	BCC	4760	2076	BCC-Ds0NM0	P1	Ds0NM0	BCC_P1	1	1	Tumor	CD4_Treg
BCC_P1_Tumor_Ds0NM0_POST_Response_CTACATTGTGGTACAG_P1POSTCD3P	BCC	3591	1440	BCC-Ds0NM0	P1	Ds0NM0	BCC_P1	0	0	Tumor	CD4_native
BCC_P1_Tumor_Ds0NM0_POST_Response_CTACATTTCTGCAAGT_P1POSTCD3P	BCC	6033	1748	BCC-Ds0NM0	P1	Ds0NM0	BCC_P1	0	0	Tumor	CD4_native
BCC_P1_Tumor_Ds0NM0_POST_Response_CTACCCACAACACCCG_P1POSTCD3P	BCC	2745	1262	BCC-Ds0NM0	P1	Ds0NM0	BCC_P1	5	5	Tumor	CD4_ex2
BCC_P1_Tumor_Ds0NM0_POST_Response_CTACCCACATTTCACT_P1POSTCD3P	BCC	3568	1347	BCC-Ds0NM0	P1	Ds0NM0	BCC_P1	0	0	Tumor	CD4_native
BCC_P1_Tumor_Ds0NM0_POST_Response_CTACCCATCCCAAGTA_P1POSTCD3P	BCC	3750	1457	BCC-Ds0NM0	P1	Ds0NM0	BCC_P1	5	5	Tumor	CD4_ex2
BCC_P1_Tumor_Ds0NM0_POST_Response_CTACCCATCCTAGGGC_P1POSTCD3P	BCC	1761	814	BCC-Ds0NM0	P1	Ds0NM0	BCC_P1	0	0	Tumor	CD4_native
BCC_P1_Tumor_Ds0NM0_POST_Response_CTACGTCCATCACCCT_P1POSTCD3P	BCC	1399	795	BCC-Ds0NM0	P1	Ds0NM0	BCC_P1	10	10	Tumor	CD4_em
BCC_P1_Tumor_Ds0NM0_POST_Response_CTACGTCGTACTCAAC_P1POSTCD3P	BCC	5402	1964	BCC-Ds0NM0	P1	Ds0NM0	BCC_P1	2	2	Tumor	CD4_cm1
BCC_P1_Tumor_Ds0NM0_POST_Response_CTAGAGTCATACTCTT_P1POSTCD3P	BCC	2683	1231	BCC-Ds0NM0	P1	Ds0NM0	BCC_P1	5	5	Tumor	CD4_ex2
BCC_P1_Tumor_Ds0NM0_POST_Response_CTAGCCTAGTACGATA_P1POSTCD3P	BCC	4807	1930	BCC-Ds0NM0	P1	Ds0NM0	BCC_P1	5	5	Tumor	CD4_ex2
BCC_P1_Tumor_Ds0NM0_POST_Response_CTAGCCTCAAGTAATG_P1POSTCD3P	BCC	4922	1976	BCC-Ds0NM0	P1	Ds0NM0	BCC_P1	4	4	Tumor	CD4_ex1
BCC_P1_Tumor_Ds0NM0_POST_Response_CTAGCCTCATGCATGT_P1POSTCD3P	BCC	7218	2449	BCC-Ds0NM0	P1	Ds0NM0	BCC_P1	1	1	Tumor	CD4_Treg
BCC_P1_Tumor_Ds0NM0_POST_Response_CTAGCCTGTTTGTTTC_P1POSTCD3P	BCC	2792	1204	BCC-Ds0NM0	P1	Ds0NM0	BCC_P1	1	1	Tumor	CD4_Treg
BCC_P1_Tumor_Ds0NM0_POST_Response_CTAGTGAAGCAACGGT_P1POSTCD3P	BCC	9252	2969	BCC-Ds0NM0	P1	Ds0NM0	BCC_P1	1	1	Tumor	CD4_Treg
BCC_P1_Tumor_Ds0NM0_POST_Response_CTAGTGAAGCAGGTCA_P1POSTCD3P	BCC	4320	1825	BCC-Ds0NM0	P1	Ds0NM0	BCC_P1	5	5	Tumor	CD4_ex2
BCC_P1_Tumor_Ds0NM0_POST_Response_CTAGTGAAGTCCAGGA_P1POSTCD3P	BCC	5388	2221	BCC-Ds0NM0	P1	Ds0NM0	BCC_P1	1	1	Tumor	CD4_Treg
BCC_P1_Tumor_Ds0NM0_POST_Response_CTAGTGACAGAGCCAA_P1POSTCD3P	BCC	3698	1786	BCC-Ds0NM0	P1	Ds0NM0	BCC_P1	4	4	Tumor	CD4_ex1
BCC_P1_Tumor_Ds0NM0_POST_Response_CTAGTGACAGTGGAGT_P1POSTCD3P	BCC	2769	1320	BCC-Ds0NM0	P1	Ds0NM0	BCC_P1	5	5	Tumor	CD4_ex2
BCC_P1_Tumor_Ds0NM0_POST_Response_CTAGTGACATCAGTCA_P1POSTCD3P	BCC	3153	1411	BCC-Ds0NM0	P1	Ds0NM0	BCC_P1	4	4	Tumor	CD4_ex1
BCC_P1_Tumor_Ds0NM0_POST_Response_CTAGTGACATGCCACG_P1POSTCD3P	BCC	3431	1379	BCC-Ds0NM0	P1	Ds0NM0	BCC_P1	0	0	Tumor	CD4_native
BCC_P1_Tumor_Ds0NM0_POST_Response_CTAGTGAGTAGCGCAA_P1POSTCD3P	BCC	4541	1726	BCC-Ds0NM0	P1	Ds0NM0	BCC_P1	2	2	Tumor	CD4_cm1
BCC_P1_Tumor_Ds0NM0_POST_Response_CTAGTGAGTCATGCAT_P1POSTCD3P	BCC	1368	910	BCC-Ds0NM0	P1	Ds0NM0	BCC_P1	6	6	Tumor	CD4_ISG
BCC_P1_Tumor_Ds0NM0_POST_Response_CTCACACAGAAGATTC_P1POSTCD3P	BCC	4698	1619	BCC-Ds0NM0	P1	Ds0NM0	BCC_P1	3	3	Tumor	CD4_cm2
BCC_P1_Tumor_Ds0NM0_POST_Response_CTCACACAGGCATGTG_P1POSTCD3P	BCC	3596	1703	BCC-Ds0NM0	P1	Ds0NM0	BCC_P1	4	4	Tumor	CD4_ex1
BCC_P1_Tumor_Ds0NM0_POST_Response_CTCACACGTAGGGTAC_P1POSTCD3P	BCC	4043	1476	BCC-Ds0NM0	P1	Ds0NM0	BCC_P1	3	3	Tumor	CD4_cm2
BCC_P1_Tumor_Ds0NM0_POST_Response_CTCACACTCTGTCTCG_P1POSTCD3P	BCC	2998	1209	BCC-Ds0NM0	P1	Ds0NM0	BCC_P1	2	2	Tumor	CD4_cm1
BCC_P1_Tumor_Ds0NM0_POST_Response_CTCAGAACAAGGTGTG_P1POSTCD3P	BCC	4082	1629	BCC-Ds0NM0	P1	Ds0NM0	BCC_P1	4	4	Tumor	CD4_ex1
BCC_P1_Tumor_Ds0NM0_POST_Response_CTCAGAACAATCAGAA_P1POSTCD3P	BCC	4102	1577	BCC-Ds0NM0	P1	Ds0NM0	BCC_P1	3	3	Tumor	CD4_cm2
BCC_P1_Tumor_Ds0NM0_POST_Response_CTCAGAACAGCATGAG_P1POSTCD3P	BCC	4334	1678	BCC-Ds0NM0	P1	Ds0NM0	BCC_P1	1	1	Tumor	CD4_Treg
BCC_P1_Tumor_Ds0NM0_POST_Response_CTCAGAACATACTACG_P1POSTCD3P	BCC	4089	1733	BCC-Ds0NM0	P1	Ds0NM0	BCC_P1	10	10	Tumor	CD4_em
BCC_P1_Tumor_Ds0NM0_POST_Response_CTCAGAAGTCTCTCTG_P1POSTCD3P	BCC	3647	1623	BCC-Ds0NM0	P1	Ds0NM0	BCC_P1	4	4	Tumor	CD4_ex1
BCC_P1_Tumor_Ds0NM0_POST_Response_CTCATTAAGTCACGCC_P1POSTCD3P	BCC	1357	731	BCC-Ds0NM0	P1	Ds0NM0	BCC_P1	5	5	Tumor	CD4_ex2
BCC_P1_Tumor_Ds0NM0_POST_Response_CTCATTATCAACACGT_P1POSTCD3P	BCC	3794	1679	BCC-Ds0NM0	P1	Ds0NM0	BCC_P1	4	4	Tumor	CD4_ex1
BCC_P1_Tumor_Ds0NM0_POST_Response_CTCCTAGCAATTCCTT_P1POSTCD3P	BCC	2767	1258	BCC-Ds0NM0	P1	Ds0NM0	BCC_P1	5	5	Tumor	CD4_ex2
BCC_P1_Tumor_Ds0NM0_POST_Response_CTCCTAGCATCCTAGA_P1POSTCD3P	BCC	1849	1089	BCC-Ds0NM0	P1	Ds0NM0	BCC_P1	9	9	Tumor	CD4_Treg
BCC_P1_Tumor_Ds0NM0_POST_Response_CTCCTAGCATGGATGG_P1POSTCD3P	BCC	3787	1625	BCC-Ds0NM0	P1	Ds0NM0	BCC_P1	10	10	Tumor	CD4_em
BCC_P1_Tumor_Ds0NM0_POST_Response_CTCCTAGGTGACAAAT_P1POSTCD3P	BCC	3257	1453	BCC-Ds0NM0	P1	Ds0NM0	BCC_P1	2	2	Tumor	CD4_cm1
BCC_P1_Tumor_Ds0NM0_POST_Response_CTCCTAGTCAATCTCT_P1POSTCD3P	BCC	2329	1249	BCC-Ds0NM0	P1	Ds0NM0	BCC_P1	3	3	Tumor	CD4_cm2
BCC_P1_Tumor_Ds0NM0_POST_Response_CTCCTAGTCGGTCCGA_P1POSTCD3P	BCC	4470	1778	BCC-Ds0NM0	P1	Ds0NM0	BCC_P1	5	5	Tumor	CD4_ex2
BCC_P1_Tumor_Ds0NM0_POST_Response_CTCGAAACACCTCGTT_P1POSTCD3P	BCC	5053	1861	BCC-Ds0NM0	P1	Ds0NM0	BCC_P1	5	5	Tumor	CD4_ex2
BCC_P1_Tumor_Ds0NM0_POST_Response_CTCGAAACACGTGAGA_P1POSTCD3P	BCC	5219	1954	BCC-Ds0NM0	P1	Ds0NM0	BCC_P1	5	5	Tumor	CD4_ex2
BCC_P1_Tumor_Ds0NM0_POST_Response_CTCGAGGAGAAACGCC_P1POSTCD3P	BCC	3114	1679	BCC-Ds0NM0	P1	Ds0NM0	BCC_P1	5	5	Tumor	CD4_ex2
BCC_P1_Tumor_Ds0NM0_POST_Response_CTCGAGGGTAGCTTGT_P1POSTCD3P	BCC	5633	2265	BCC-Ds0NM0	P1	Ds0NM0	BCC_P1	5	5	Tumor	CD4_ex2
BCC_P1_Tumor_Ds0NM0_POST_Response_CTCGAGGTCGCCATAA_P1POSTCD3P	BCC	2424	1371	BCC-Ds0NM0	P1	Ds0NM0	BCC_P1	1	1	Tumor	CD4_Treg
BCC_P1_Tumor_Ds0NM0_POST_Response_CTCGAGGTCTACCTGC_P1POSTCD3P	BCC	3128	1418	BCC-Ds0NM0	P1	Ds0NM0	BCC_P1	6	6	Tumor	CD4_ISG
BCC_P1_Tumor_Ds0NM0_POST_Response_CTCGGAGAGTGAACAT_P1POSTCD3P	BCC	5507	1781	BCC-Ds0NM0	P1	Ds0NM0	BCC_P1	1	1	Tumor	CD4_Treg
BCC_P1_Tumor_Ds0NM0_POST_Response_CTCGGAGTCTCGCATC_P1POSTCD3P	BCC	7870	2769	BCC-Ds0NM0	P1	Ds0NM0	BCC_P1	1	1	Tumor	CD4_Treg
BCC_P1_Tumor_Ds0NM0_POST_Response_CTCGGGAAGGCCATAG_P1POSTCD3P	BCC	4916	1745	BCC-Ds0NM0	P1	Ds0NM0	BCC_P1	2	2	Tumor	CD4_cm1
BCC_P1_Tumor_Ds0NM0_POST_Response_CTCGGGATCATAGCAC_P1POSTCD3P	BCC	1664	989	BCC-Ds0NM0	P1	Ds0NM0	BCC_P1	1	1	Tumor	CD4_Treg
BCC_P1_Tumor_Ds0NM0_POST_Response_CTCGTCAAGTATGACA_P1POSTCD3P	BCC	6075	2013	BCC-Ds0NM0	P1	Ds0NM0	BCC_P1	2	2	Tumor	CD4_cm1
BCC_P1_Tumor_Ds0NM0_POST_Response_CTCGTCACACTAAGTC_P1POSTCD3P	BCC	4069	1720	BCC-Ds0NM0	P1	Ds0NM0	BCC_P1	1	1	Tumor	CD4_Treg
BCC_P1_Tumor_Ds0NM0_POST_Response_CTCGTCACAGCTTCGG_P1POSTCD3P	BCC	3206	1363	BCC-Ds0NM0	P1	Ds0NM0	BCC_P1	4	4	Tumor	CD4_ex1
BCC_P1_Tumor_Ds0NM0_POST_Response_CTCGTCACATAAAGGT_P1POSTCD3P	BCC	2750	1396	BCC-Ds0NM0	P1	Ds0NM0	BCC_P1	1	1	Tumor	CD4_Treg
BCC_P1_Tumor_Ds0NM0_POST_Response_CTCGTCAGTCCGAATT_P1POSTCD3P	BCC	5691	2288	BCC-Ds0NM0	P1	Ds0NM0	BCC_P1	4	4	Tumor	CD4_ex1
BCC_P1_Tumor_Ds0NM0_POST_Response_CTCGTCAGTGATGTGG_P1POSTCD3P	BCC	2708	1328	BCC-Ds0NM0	P1	Ds0NM0	BCC_P1	5	5	Tumor	CD4_ex2
BCC_P1_Tumor_Ds0NM0_POST_Response_CTCGTCATCCAACCAA_P1POSTCD3P	BCC	10332	3117	BCC-Ds0NM0	P1	Ds0NM0	BCC_P1	5	5	Tumor	CD4_ex2
BCC_P1_Tumor_Ds0NM0_POST_Response_CTCTAATAGCGTCTAT_P1POSTCD3P	BCC	5486	2329	BCC-Ds0NM0	P1	Ds0NM0	BCC_P1	1	1	Tumor	CD4_Treg
BCC_P1_Tumor_Ds0NM0_POST_Response_CTCTAATGTGCCTGGT_P1POSTCD3P	BCC	3544	1253	BCC-Ds0NM0	P1	Ds0NM0	BCC_P1	0	0	Tumor	CD4_native
BCC_P1_Tumor_Ds0NM0_POST_Response_CTCTAATTCGCAAGCC_P1POSTCD3P	BCC	990	661	BCC-Ds0NM0	P1	Ds0NM0	BCC_P1	1	1	Tumor	CD4_Treg
BCC_P1_Tumor_Ds0NM0_POST_Response_CTCTACGAGACAAAGG_P1POSTCD3P	BCC	4726	1748	BCC-Ds0NM0	P1	Ds0NM0	BCC_P1	2	2	Tumor	CD4_cm1
BCC_P1_Tumor_Ds0NM0_POST_Response_CTCTACGAGTCCGGTC_P1POSTCD3P	BCC	5834	2258	BCC-Ds0NM0	P1	Ds0NM0	BCC_P1	1	1	Tumor	CD4_Treg
BCC_P1_Tumor_Ds0NM0_POST_Response_CTCTACGCACGTGAGA_P1POSTCD3P	BCC	5756	2184	BCC-Ds0NM0	P1	Ds0NM0	BCC_P1	10	10	Tumor	CD4_em
BCC_P1_Tumor_Ds0NM0_POST_Response_CTCTGGTAGCAGGTCA_P1POSTCD3P	BCC	7444	2362	BCC-Ds0NM0	P1	Ds0NM0	BCC_P1	5	5	Tumor	CD4_ex2
BCC_P1_Tumor_Ds0NM0_POST_Response_CTCTGGTGTTTGGGCC_P1POSTCD3P	BCC	12160	2965	BCC-Ds0NM0	P1	Ds0NM0	BCC_P1	3	3	Tumor	CD4_cm2
BCC_P1_Tumor_Ds0NM0_POST_Response_CTGAAACCAAGTTGTC_P1POSTCD3P	BCC	4110	1650	BCC-Ds0NM0	P1	Ds0NM0	BCC_P1	5	5	Tumor	CD4_ex2
BCC_P1_Tumor_Ds0NM0_POST_Response_CTGAAACGTACCGAGA_P1POSTCD3P	BCC	2005	1048	BCC-Ds0NM0	P1	Ds0NM0	BCC_P1	5	5	Tumor	CD4_ex2
BCC_P1_Tumor_Ds0NM0_POST_Response_CTGAAACGTTACAGAA_P1POSTCD3P	BCC	1302	753	BCC-Ds0NM0	P1	Ds0NM0	BCC_P1	5	5	Tumor	CD4_ex2
BCC_P1_Tumor_Ds0NM0_POST_Response_CTGAAACGTTGCTCCT_P1POSTCD3P	BCC	2912	1299	BCC-Ds0NM0	P1	Ds0NM0	BCC_P1	4	4	Tumor	CD4_ex1
BCC_P1_Tumor_Ds0NM0_POST_Response_CTGAAACTCTCATTCA_P1POSTCD3P	BCC	877	595	BCC-Ds0NM0	P1	Ds0NM0	BCC_P1	1	1	Tumor	CD4_Treg
BCC_P1_Tumor_Ds0NM0_POST_Response_CTGAAGTTCATGTCCC_P1POSTCD3P	BCC	5983	2089	BCC-Ds0NM0	P1	Ds0NM0	BCC_P1	1	1	Tumor	CD4_Treg
BCC_P1_Tumor_Ds0NM0_POST_Response_CTGAAGTTCCTTGGTC_P1POSTCD3P	BCC	2993	1797	BCC-Ds0NM0	P1	Ds0NM0	BCC_P1	5	5	Tumor	CD4_ex2
BCC_P1_Tumor_Ds0NM0_POST_Response_CTGATAGAGCACCGTC_P1POSTCD3P	BCC	2932	1315	BCC-Ds0NM0	P1	Ds0NM0	BCC_P1	5	5	Tumor	CD4_ex2
BCC_P1_Tumor_Ds0NM0_POST_Response_CTGATAGAGCGTGTCC_P1POSTCD3P	BCC	956	569	BCC-Ds0NM0	P1	Ds0NM0	BCC_P1	0	0	Tumor	CD4_native
BCC_P1_Tumor_Ds0NM0_POST_Response_CTGATAGCATTGGCGC_P1POSTCD3P	BCC	3390	1415	BCC-Ds0NM0	P1	Ds0NM0	BCC_P1	3	3	Tumor	CD4_cm2
BCC_P1_Tumor_Ds0NM0_POST_Response_CTGATAGTCGACCAGC_P1POSTCD3P	BCC	4293	1593	BCC-Ds0NM0	P1	Ds0NM0	BCC_P1	0	0	Tumor	CD4_native
BCC_P1_Tumor_Ds0NM0_POST_Response_CTGATCCAGACTAGGC_P1POSTCD3P	BCC	5960	1980	BCC-Ds0NM0	P1	Ds0NM0	BCC_P1	5	5	Tumor	CD4_ex2
BCC_P1_Tumor_Ds0NM0_POST_Response_CTGATCCGTGCAGACA_P1POSTCD3P	BCC	2293	1161	BCC-Ds0NM0	P1	Ds0NM0	BCC_P1	0	0	Tumor	CD4_native
BCC_P1_Tumor_Ds0NM0_POST_Response_CTGATCCTCACATACG_P1POSTCD3P	BCC	4632	1830	BCC-Ds0NM0	P1	Ds0NM0	BCC_P1	5	5	Tumor	CD4_ex2
BCC_P1_Tumor_Ds0NM0_POST_Response_CTGATCCTCATCTGTT_P1POSTCD3P	BCC	1995	1083	BCC-Ds0NM0	P1	Ds0NM0	BCC_P1	1	1	Tumor	CD4_Treg
BCC_P1_Tumor_Ds0NM0_POST_Response_CTGATCCTCCGTAGGC_P1POSTCD3P	BCC	2697	1465	BCC-Ds0NM0	P1	Ds0NM0	BCC_P1	5	5	Tumor	CD4_ex2
BCC_P1_Tumor_Ds0NM0_POST_Response_CTGATCCTCTGGCGAC_P1POSTCD3P	BCC	4009	1492	BCC-Ds0NM0	P1	Ds0NM0	BCC_P1	2	2	Tumor	CD4_cm1
BCC_P1_Tumor_Ds0NM0_POST_Response_CTGCCTATCAAACCAC_P1POSTCD3P	BCC	5523	1938	BCC-Ds0NM0	P1	Ds0NM0	BCC_P1	10	10	Tumor	CD4_em
BCC_P1_Tumor_Ds0NM0_POST_Response_CTGCGGACATACTACG_P1POSTCD3P	BCC	6417	2560	BCC-Ds0NM0	P1	Ds0NM0	BCC_P1	1	1	Tumor	CD4_Treg
BCC_P1_Tumor_Ds0NM0_POST_Response_CTGCGGATCCCACTTG_P1POSTCD3P	BCC	4989	1778	BCC-Ds0NM0	P1	Ds0NM0	BCC_P1	2	2	Tumor	CD4_cm1
BCC_P1_Tumor_Ds0NM0_POST_Response_CTGCTGTGTCGACTAT_P1POSTCD3P	BCC	8003	2449	BCC-Ds0NM0	P1	Ds0NM0	BCC_P1	5	5	Tumor	CD4_ex2
BCC_P1_Tumor_Ds0NM0_POST_Response_CTGGTCTCACACAGAG_P1POSTCD3P	BCC	7455	2456	BCC-Ds0NM0	P1	Ds0NM0	BCC_P1	5	5	Tumor	CD4_ex2
BCC_P1_Tumor_Ds0NM0_POST_Response_CTGTGCTCAAGGACTG_P1POSTCD3P	BCC	4408	1588	BCC-Ds0NM0	P1	Ds0NM0	BCC_P1	0	0	Tumor	CD4_native
BCC_P1_Tumor_Ds0NM0_POST_Response_CTGTGCTCAGCAGTTT_P1POSTCD3P	BCC	5055	2090	BCC-Ds0NM0	P1	Ds0NM0	BCC_P1	5	5	Tumor	CD4_ex2
BCC_P1_Tumor_Ds0NM0_POST_Response_CTGTGCTGTTCCCGAG_P1POSTCD3P	BCC	3156	1213	BCC-Ds0NM0	P1	Ds0NM0	BCC_P1	0	0	Tumor	CD4_native
BCC_P1_Tumor_Ds0NM0_POST_Response_CTGTTTATCAACGGCC_P1POSTCD3P	BCC	6848	2389	BCC-Ds0NM0	P1	Ds0NM0	BCC_P1	4	4	Tumor	CD4_ex1
BCC_P1_Tumor_Ds0NM0_POST_Response_CTTAACTAGAATGTTG_P1POSTCD3P	BCC	2434	1109	BCC-Ds0NM0	P1	Ds0NM0	BCC_P1	5	5	Tumor	CD4_ex2
BCC_P1_Tumor_Ds0NM0_POST_Response_CTTAACTAGATCCCGC_P1POSTCD3P	BCC	1116	666	BCC-Ds0NM0	P1	Ds0NM0	BCC_P1	0	0	Tumor	CD4_native
BCC_P1_Tumor_Ds0NM0_POST_Response_CTTAACTCAATAAGCA_P1POSTCD3P	BCC	3159	1604	BCC-Ds0NM0	P1	Ds0NM0	BCC_P1	5	5	Tumor	CD4_ex2
BCC_P1_Tumor_Ds0NM0_POST_Response_CTTAACTGTGTTTGGT_P1POSTCD3P	BCC	5480	2325	BCC-Ds0NM0	P1	Ds0NM0	BCC_P1	1	1	Tumor	CD4_Treg
BCC_P1_Tumor_Ds0NM0_POST_Response_CTTAACTGTTGATTCG_P1POSTCD3P	BCC	4864	2033	BCC-Ds0NM0	P1	Ds0NM0	BCC_P1	1	1	Tumor	CD4_Treg
BCC_P1_Tumor_Ds0NM0_POST_Response_CTTACCGAGACTTTCG_P1POSTCD3P	BCC	5774	2357	BCC-Ds0NM0	P1	Ds0NM0	BCC_P1	1	1	Tumor	CD4_Treg
BCC_P1_Tumor_Ds0NM0_POST_Response_CTTACCGAGCTAGTCT_P1POSTCD3P	BCC	3302	1328	BCC-Ds0NM0	P1	Ds0NM0	BCC_P1	1	1	Tumor	CD4_Treg
BCC_P1_Tumor_Ds0NM0_POST_Response_CTTACCGGTACCGTTA_P1POSTCD3P	BCC	7205	2822	BCC-Ds0NM0	P1	Ds0NM0	BCC_P1	1	1	Tumor	CD4_Treg
BCC_P1_Tumor_Ds0NM0_POST_Response_CTTACCGGTTCGTGAT_P1POSTCD3P	BCC	5228	2021	BCC-Ds0NM0	P1	Ds0NM0	BCC_P1	5	5	Tumor	CD4_ex2
BCC_P1_Tumor_Ds0NM0_POST_Response_CTTACCGTCATGCAAC_P1POSTCD3P	BCC	2089	1000	BCC-Ds0NM0	P1	Ds0NM0	BCC_P1	0	0	Tumor	CD4_native
BCC_P1_Tumor_Ds0NM0_POST_Response_CTTAGGAAGAGTACAT_P1POSTCD3P	BCC	7226	2311	BCC-Ds0NM0	P1	Ds0NM0	BCC_P1	1	1	Tumor	CD4_Treg
BCC_P1_Tumor_Ds0NM0_POST_Response_CTTAGGAAGTAGGTGC_P1POSTCD3P	BCC	4558	1625	BCC-Ds0NM0	P1	Ds0NM0	BCC_P1	10	10	Tumor	CD4_em
BCC_P1_Tumor_Ds0NM0_POST_Response_CTTAGGAGTATATCCG_P1POSTCD3P	BCC	10075	2941	BCC-Ds0NM0	P1	Ds0NM0	BCC_P1	5	5	Tumor	CD4_ex2
BCC_P1_Tumor_Ds0NM0_POST_Response_CTTAGGAGTGGAAAGA_P1POSTCD3P	BCC	4624	1986	BCC-Ds0NM0	P1	Ds0NM0	BCC_P1	1	1	Tumor	CD4_Treg
BCC_P1_Tumor_Ds0NM0_POST_Response_CTTAGGAGTGTAACGG_P1POSTCD3P	BCC	1555	1005	BCC-Ds0NM0	P1	Ds0NM0	BCC_P1	2	2	Tumor	CD4_cm1
BCC_P1_Tumor_Ds0NM0_POST_Response_CTTAGGATCCTGCAGG_P1POSTCD3P	BCC	3484	1501	BCC-Ds0NM0	P1	Ds0NM0	BCC_P1	5	5	Tumor	CD4_ex2
BCC_P1_Tumor_Ds0NM0_POST_Response_CTTCTCTAGGAGTTGC_P1POSTCD3P	BCC	5121	2088	BCC-Ds0NM0	P1	Ds0NM0	BCC_P1	1	1	Tumor	CD4_Treg
BCC_P1_Tumor_Ds0NM0_POST_Response_CTTCTCTCATATGCTG_P1POSTCD3P	BCC	3164	1292	BCC-Ds0NM0	P1	Ds0NM0	BCC_P1	0	0	Tumor	CD4_native
BCC_P1_Tumor_Ds0NM0_POST_Response_CTTGGCTAGATCCCAT_P1POSTCD3P	BCC	1187	635	BCC-Ds0NM0	P1	Ds0NM0	BCC_P1	0	0	Tumor	CD4_native
BCC_P1_Tumor_Ds0NM0_POST_Response_CTTGGCTAGGCATGTG_P1POSTCD3P	BCC	2424	1456	BCC-Ds0NM0	P1	Ds0NM0	BCC_P1	1	1	Tumor	CD4_Treg
BCC_P1_Tumor_Ds0NM0_POST_Response_CTTGGCTGTCGGCACT_P1POSTCD3P	BCC	4106	1557	BCC-Ds0NM0	P1	Ds0NM0	BCC_P1	3	3	Tumor	CD4_cm2
BCC_P1_Tumor_Ds0NM0_POST_Response_CTTGGCTTCTCCCTGA_P1POSTCD3P	BCC	5736	2057	BCC-Ds0NM0	P1	Ds0NM0	BCC_P1	6	6	Tumor	CD4_ISG
BCC_P1_Tumor_Ds0NM0_POST_Response_CTTTGCGGTGCTTCTC_P1POSTCD3P	BCC	4286	1595	BCC-Ds0NM0	P1	Ds0NM0	BCC_P1	5	5	Tumor	CD4_ex2
BCC_P1_Tumor_Ds0NM0_POST_Response_CTTTGCGGTGGTCCGT_P1POSTCD3P	BCC	4204	1787	BCC-Ds0NM0	P1	Ds0NM0	BCC_P1	4	4	Tumor	CD4_ex1
BCC_P1_Tumor_Ds0NM0_POST_Response_CTTTGCGTCAACACGT_P1POSTCD3P	BCC	3416	1250	BCC-Ds0NM0	P1	Ds0NM0	BCC_P1	0	0	Tumor	CD4_native
BCC_P1_Tumor_Ds0NM0_POST_Response_CTTTGCGTCGCATGGC_P1POSTCD3P	BCC	8150	2608	BCC-Ds0NM0	P1	Ds0NM0	BCC_P1	10	10	Tumor	CD4_em
BCC_P1_Tumor_Ds0NM0_POST_Response_CTTTGCGTCGTGGTCG_P1POSTCD3P	BCC	1176	716	BCC-Ds0NM0	P1	Ds0NM0	BCC_P1	1	1	Tumor	CD4_Treg
BCC_P1_Tumor_Ds0NM0_POST_Response_GAAACTCCAACACGCC_P1POSTCD3P	BCC	2630	1360	BCC-Ds0NM0	P1	Ds0NM0	BCC_P1	4	4	Tumor	CD4_ex1
BCC_P1_Tumor_Ds0NM0_POST_Response_GAAACTCCAGTAAGCG_P1POSTCD3P	BCC	7485	2731	BCC-Ds0NM0	P1	Ds0NM0	BCC_P1	1	1	Tumor	CD4_Treg
BCC_P1_Tumor_Ds0NM0_POST_Response_GAAACTCGTTGTCGCG_P1POSTCD3P	BCC	5614	1826	BCC-Ds0NM0	P1	Ds0NM0	BCC_P1	2	2	Tumor	CD4_cm1
BCC_P1_Tumor_Ds0NM0_POST_Response_GAAACTCTCAGTACGT_P1POSTCD3P	BCC	4940	2106	BCC-Ds0NM0	P1	Ds0NM0	BCC_P1	4	4	Tumor	CD4_ex1
BCC_P1_Tumor_Ds0NM0_POST_Response_GAAACTCTCGTAGGAG_P1POSTCD3P	BCC	6876	2603	BCC-Ds0NM0	P1	Ds0NM0	BCC_P1	1	1	Tumor	CD4_Treg
BCC_P1_Tumor_Ds0NM0_POST_Response_GAAATGAAGAAGGACA_P1POSTCD3P	BCC	6098	2304	BCC-Ds0NM0	P1	Ds0NM0	BCC_P1	1	1	Tumor	CD4_Treg
BCC_P1_Tumor_Ds0NM0_POST_Response_GAAATGAAGATCACGG_P1POSTCD3P	BCC	2898	1326	BCC-Ds0NM0	P1	Ds0NM0	BCC_P1	2	2	Tumor	CD4_cm1
BCC_P1_Tumor_Ds0NM0_POST_Response_GAAATGACACAAGTAA_P1POSTCD3P	BCC	4615	1661	BCC-Ds0NM0	P1	Ds0NM0	BCC_P1	0	0	Tumor	CD4_native
BCC_P1_Tumor_Ds0NM0_POST_Response_GAAATGACAGACACTT_P1POSTCD3P	BCC	3295	1312	BCC-Ds0NM0	P1	Ds0NM0	BCC_P1	0	0	Tumor	CD4_native
BCC_P1_Tumor_Ds0NM0_POST_Response_GAAATGACAGCTGTTA_P1POSTCD3P	BCC	6231	1632	BCC-Ds0NM0	P1	Ds0NM0	BCC_P1	2	2	Tumor	CD4_cm1
BCC_P1_Tumor_Ds0NM0_POST_Response_GAAATGAGTCTCGTTC_P1POSTCD3P	BCC	4319	1465	BCC-Ds0NM0	P1	Ds0NM0	BCC_P1	5	5	Tumor	CD4_ex2
BCC_P1_Tumor_Ds0NM0_POST_Response_GAAATGAGTGGTCCGT_P1POSTCD3P	BCC	8791	2666	BCC-Ds0NM0	P1	Ds0NM0	BCC_P1	1	1	Tumor	CD4_Treg
BCC_P1_Tumor_Ds0NM0_POST_Response_GAAATGAGTTCGAATC_P1POSTCD3P	BCC	4671	1491	BCC-Ds0NM0	P1	Ds0NM0	BCC_P1	0	0	Tumor	CD4_native
BCC_P1_Tumor_Ds0NM0_POST_Response_GAACATCAGGAGTCTG_P1POSTCD3P	BCC	4586	1858	BCC-Ds0NM0	P1	Ds0NM0	BCC_P1	1	1	Tumor	CD4_Treg
BCC_P1_Tumor_Ds0NM0_POST_Response_GAACATCCAGGAATCG_P1POSTCD3P	BCC	4924	1891	BCC-Ds0NM0	P1	Ds0NM0	BCC_P1	3	3	Tumor	CD4_cm2
BCC_P1_Tumor_Ds0NM0_POST_Response_GAACCTACAACTGGCC_P1POSTCD3P	BCC	3966	1829	BCC-Ds0NM0	P1	Ds0NM0	BCC_P1	4	4	Tumor	CD4_ex1
BCC_P1_Tumor_Ds0NM0_POST_Response_GAACCTAGTCACCCAG_P1POSTCD3P	BCC	6512	2150	BCC-Ds0NM0	P1	Ds0NM0	BCC_P1	5	5	Tumor	CD4_ex2
BCC_P1_Tumor_Ds0NM0_POST_Response_GAACCTAGTCGCTTCT_P1POSTCD3P	BCC	5171	1986	BCC-Ds0NM0	P1	Ds0NM0	BCC_P1	6	6	Tumor	CD4_ISG
BCC_P1_Tumor_Ds0NM0_POST_Response_GAACGGAAGAGCAATT_P1POSTCD3P	BCC	2409	1063	BCC-Ds0NM0	P1	Ds0NM0	BCC_P1	4	4	Tumor	CD4_ex1
BCC_P1_Tumor_Ds0NM0_POST_Response_GAACGGACATGAACCT_P1POSTCD3P	BCC	3954	1421	BCC-Ds0NM0	P1	Ds0NM0	BCC_P1	3	3	Tumor	CD4_cm2
BCC_P1_Tumor_Ds0NM0_POST_Response_GAACGGAGTAAACACA_P1POSTCD3P	BCC	5615	2001	BCC-Ds0NM0	P1	Ds0NM0	BCC_P1	5	5	Tumor	CD4_ex2
BCC_P1_Tumor_Ds0NM0_POST_Response_GAACGGAGTAGGCTGA_P1POSTCD3P	BCC	6380	2046	BCC-Ds0NM0	P1	Ds0NM0	BCC_P1	0	0	Tumor	CD4_native
BCC_P1_Tumor_Ds0NM0_POST_Response_GAACGGAGTGCCTTGG_P1POSTCD3P	BCC	4163	1728	BCC-Ds0NM0	P1	Ds0NM0	BCC_P1	5	5	Tumor	CD4_ex2
BCC_P1_Tumor_Ds0NM0_POST_Response_GAACGGATCGTTACGA_P1POSTCD3P	BCC	5740	1710	BCC-Ds0NM0	P1	Ds0NM0	BCC_P1	0	0	Tumor	CD4_native
BCC_P1_Tumor_Ds0NM0_POST_Response_GAAGCAGAGACCCACC_P1POSTCD3P	BCC	1889	969	BCC-Ds0NM0	P1	Ds0NM0	BCC_P1	10	10	Tumor	CD4_em
BCC_P1_Tumor_Ds0NM0_POST_Response_GAAGCAGCACTCTGTC_P1POSTCD3P	BCC	4426	1820	BCC-Ds0NM0	P1	Ds0NM0	BCC_P1	5	5	Tumor	CD4_ex2
BCC_P1_Tumor_Ds0NM0_POST_Response_GAAGCAGGTACCTACA_P1POSTCD3P	BCC	3778	1606	BCC-Ds0NM0	P1	Ds0NM0	BCC_P1	4	4	Tumor	CD4_ex1
BCC_P1_Tumor_Ds0NM0_POST_Response_GAATAAGAGAATGTGT_P1POSTCD3P	BCC	5327	1795	BCC-Ds0NM0	P1	Ds0NM0	BCC_P1	2	2	Tumor	CD4_cm1
BCC_P1_Tumor_Ds0NM0_POST_Response_GAATAAGAGTGAACAT_P1POSTCD3P	BCC	2233	1011	BCC-Ds0NM0	P1	Ds0NM0	BCC_P1	4	4	Tumor	CD4_ex1
BCC_P1_Tumor_Ds0NM0_POST_Response_GAATAAGCAATTGCTG_P1POSTCD3P	BCC	2358	1241	BCC-Ds0NM0	P1	Ds0NM0	BCC_P1	2	2	Tumor	CD4_cm1
BCC_P1_Tumor_Ds0NM0_POST_Response_GAATAAGTCATCACCC_P1POSTCD3P	BCC	6155	2271	BCC-Ds0NM0	P1	Ds0NM0	BCC_P1	5	5	Tumor	CD4_ex2
BCC_P1_Tumor_Ds0NM0_POST_Response_GAATGAAAGAGATGAG_P1POSTCD3P	BCC	5202	2053	BCC-Ds0NM0	P1	Ds0NM0	BCC_P1	5	5	Tumor	CD4_ex2
BCC_P1_Tumor_Ds0NM0_POST_Response_GAATGAAGTCTCTTTA_P1POSTCD3P	BCC	3974	1631	BCC-Ds0NM0	P1	Ds0NM0	BCC_P1	1	1	Tumor	CD4_Treg
BCC_P1_Tumor_Ds0NM0_POST_Response_GAATGAAGTGATGTGG_P1POSTCD3P	BCC	3221	1312	BCC-Ds0NM0	P1	Ds0NM0	BCC_P1	1	1	Tumor	CD4_Treg
BCC_P1_Tumor_Ds0NM0_POST_Response_GAATGAAGTGTGACCC_P1POSTCD3P	BCC	3051	1423	BCC-Ds0NM0	P1	Ds0NM0	BCC_P1	4	4	Tumor	CD4_ex1
BCC_P1_Tumor_Ds0NM0_POST_Response_GAATGAATCAACGGCC_P1POSTCD3P	BCC	5274	2299	BCC-Ds0NM0	P1	Ds0NM0	BCC_P1	1	1	Tumor	CD4_Treg
BCC_P1_Tumor_Ds0NM0_POST_Response_GACACGCAGCCACGCT_P1POSTCD3P	BCC	3281	1468	BCC-Ds0NM0	P1	Ds0NM0	BCC_P1	6	6	Tumor	CD4_ISG
BCC_P1_Tumor_Ds0NM0_POST_Response_GACACGCCACAGATTC_P1POSTCD3P	BCC	2585	1301	BCC-Ds0NM0	P1	Ds0NM0	BCC_P1	2	2	Tumor	CD4_cm1
BCC_P1_Tumor_Ds0NM0_POST_Response_GACACGCTCGACCAGC_P1POSTCD3P	BCC	1605	980	BCC-Ds0NM0	P1	Ds0NM0	BCC_P1	5	5	Tumor	CD4_ex2
BCC_P1_Tumor_Ds0NM0_POST_Response_GACAGAGAGATATGGT_P1POSTCD3P	BCC	8926	2627	BCC-Ds0NM0	P1	Ds0NM0	BCC_P1	4	4	Tumor	CD4_ex1
BCC_P1_Tumor_Ds0NM0_POST_Response_GACAGAGGTTCTGGTA_P1POSTCD3P	BCC	4261	1728	BCC-Ds0NM0	P1	Ds0NM0	BCC_P1	4	4	Tumor	CD4_ex1
BCC_P1_Tumor_Ds0NM0_POST_Response_GACAGAGTCACAGGCC_P1POSTCD3P	BCC	3722	1756	BCC-Ds0NM0	P1	Ds0NM0	BCC_P1	4	4	Tumor	CD4_ex1
BCC_P1_Tumor_Ds0NM0_POST_Response_GACAGAGTCCTACAGA_P1POSTCD3P	BCC	1552	946	BCC-Ds0NM0	P1	Ds0NM0	BCC_P1	0	0	Tumor	CD4_native
BCC_P1_Tumor_Ds0NM0_POST_Response_GACCAATAGGGTGTGT_P1POSTCD3P	BCC	10167	2817	BCC-Ds0NM0	P1	Ds0NM0	BCC_P1	1	1	Tumor	CD4_Treg
BCC_P1_Tumor_Ds0NM0_POST_Response_GACCAATCAACAACCT_P1POSTCD3P	BCC	4178	1835	BCC-Ds0NM0	P1	Ds0NM0	BCC_P1	1	1	Tumor	CD4_Treg
BCC_P1_Tumor_Ds0NM0_POST_Response_GACCAATTCCACTGGG_P1POSTCD3P	BCC	3971	1387	BCC-Ds0NM0	P1	Ds0NM0	BCC_P1	0	0	Tumor	CD4_native
BCC_P1_Tumor_Ds0NM0_POST_Response_GACCAATTCTTGACGA_P1POSTCD3P	BCC	4472	1783	BCC-Ds0NM0	P1	Ds0NM0	BCC_P1	5	5	Tumor	CD4_ex2
BCC_P1_Tumor_Ds0NM0_POST_Response_GACCTGGAGCTAGCCC_P1POSTCD3P	BCC	6932	2493	BCC-Ds0NM0	P1	Ds0NM0	BCC_P1	1	1	Tumor	CD4_Treg
BCC_P1_Tumor_Ds0NM0_POST_Response_GACCTGGCAAGTCTAC_P1POSTCD3P	BCC	4287	1914	BCC-Ds0NM0	P1	Ds0NM0	BCC_P1	5	5	Tumor	CD4_ex2
BCC_P1_Tumor_Ds0NM0_POST_Response_GACCTGGGTCTCATCC_P1POSTCD3P	BCC	7850	2663	BCC-Ds0NM0	P1	Ds0NM0	BCC_P1	5	5	Tumor	CD4_ex2
BCC_P1_Tumor_Ds0NM0_POST_Response_GACCTGGTCACGACTA_P1POSTCD3P	BCC	1589	1024	BCC-Ds0NM0	P1	Ds0NM0	BCC_P1	1	1	Tumor	CD4_Treg
BCC_P1_Tumor_Ds0NM0_POST_Response_GACGCGTAGCCGCCTA_P1POSTCD3P	BCC	5721	2055	BCC-Ds0NM0	P1	Ds0NM0	BCC_P1	2	2	Tumor	CD4_cm1
BCC_P1_Tumor_Ds0NM0_POST_Response_GACGCGTAGTTTCCTT_P1POSTCD3P	BCC	7833	2262	BCC-Ds0NM0	P1	Ds0NM0	BCC_P1	3	3	Tumor	CD4_cm2
BCC_P1_Tumor_Ds0NM0_POST_Response_GACGCGTGTTCCATGA_P1POSTCD3P	BCC	4301	1655	BCC-Ds0NM0	P1	Ds0NM0	BCC_P1	1	1	Tumor	CD4_Treg
BCC_P1_Tumor_Ds0NM0_POST_Response_GACGCGTTCAAACAAG_P1POSTCD3P	BCC	10447	3209	BCC-Ds0NM0	P1	Ds0NM0	BCC_P1	4	4	Tumor	CD4_ex1
BCC_P1_Tumor_Ds0NM0_POST_Response_GACGCGTTCACTTACT_P1POSTCD3P	BCC	4147	1852	BCC-Ds0NM0	P1	Ds0NM0	BCC_P1	4	4	Tumor	CD4_ex1
BCC_P1_Tumor_Ds0NM0_POST_Response_GACGCGTTCAGGCCCA_P1POSTCD3P	BCC	4283	1974	BCC-Ds0NM0	P1	Ds0NM0	BCC_P1	4	4	Tumor	CD4_ex1
BCC_P1_Tumor_Ds0NM0_POST_Response_GACGCGTTCATCTGCC_P1POSTCD3P	BCC	2434	1177	BCC-Ds0NM0	P1	Ds0NM0	BCC_P1	1	1	Tumor	CD4_Treg
BCC_P1_Tumor_Ds0NM0_POST_Response_GACGCGTTCGCTTGTC_P1POSTCD3P	BCC	2099	975	BCC-Ds0NM0	P1	Ds0NM0	BCC_P1	0	0	Tumor	CD4_native
BCC_P1_Tumor_Ds0NM0_POST_Response_GACGCGTTCTATGTGG_P1POSTCD3P	BCC	6736	2270	BCC-Ds0NM0	P1	Ds0NM0	BCC_P1	5	5	Tumor	CD4_ex2
BCC_P1_Tumor_Ds0NM0_POST_Response_GACGGCTAGCTAACAA_P1POSTCD3P	BCC	5492	2006	BCC-Ds0NM0	P1	Ds0NM0	BCC_P1	1	1	Tumor	CD4_Treg
BCC_P1_Tumor_Ds0NM0_POST_Response_GACGGCTCATCGGAAG_P1POSTCD3P	BCC	3731	1274	BCC-Ds0NM0	P1	Ds0NM0	BCC_P1	2	2	Tumor	CD4_cm1
BCC_P1_Tumor_Ds0NM0_POST_Response_GACGTGCAGGAGTACC_P1POSTCD3P	BCC	3587	1549	BCC-Ds0NM0	P1	Ds0NM0	BCC_P1	1	1	Tumor	CD4_Treg
BCC_P1_Tumor_Ds0NM0_POST_Response_GACGTGCAGTCAATAG_P1POSTCD3P	BCC	2094	1138	BCC-Ds0NM0	P1	Ds0NM0	BCC_P1	0	0	Tumor	CD4_native
BCC_P1_Tumor_Ds0NM0_POST_Response_GACGTGCCAAAGAATC_P1POSTCD3P	BCC	4036	1713	BCC-Ds0NM0	P1	Ds0NM0	BCC_P1	0	0	Tumor	CD4_native
BCC_P1_Tumor_Ds0NM0_POST_Response_GACGTGCGTACAAGTA_P1POSTCD3P	BCC	2397	1382	BCC-Ds0NM0	P1	Ds0NM0	BCC_P1	1	1	Tumor	CD4_Treg
BCC_P1_Tumor_Ds0NM0_POST_Response_GACGTGCGTCGCATCG_P1POSTCD3P	BCC	4554	1729	BCC-Ds0NM0	P1	Ds0NM0	BCC_P1	5	5	Tumor	CD4_ex2
BCC_P1_Tumor_Ds0NM0_POST_Response_GACGTTAGTAACGACG_P1POSTCD3P	BCC	2022	877	BCC-Ds0NM0	P1	Ds0NM0	BCC_P1	0	0	Tumor	CD4_native
BCC_P1_Tumor_Ds0NM0_POST_Response_GACGTTAGTAAGTGGC_P1POSTCD3P	BCC	6063	2461	BCC-Ds0NM0	P1	Ds0NM0	BCC_P1	1	1	Tumor	CD4_Treg
BCC_P1_Tumor_Ds0NM0_POST_Response_GACGTTAGTAGCGTAG_P1POSTCD3P	BCC	3121	1367	BCC-Ds0NM0	P1	Ds0NM0	BCC_P1	2	2	Tumor	CD4_cm1
BCC_P1_Tumor_Ds0NM0_POST_Response_GACTAACAGCCACGCT_P1POSTCD3P	BCC	3189	1290	BCC-Ds0NM0	P1	Ds0NM0	BCC_P1	0	0	Tumor	CD4_native
BCC_P1_Tumor_Ds0NM0_POST_Response_GACTAACCATTGCGGC_P1POSTCD3P	BCC	20319	4266	BCC-Ds0NM0	P1	Ds0NM0	BCC_P1	8	8	Tumor	CD4_prolif
BCC_P1_Tumor_Ds0NM0_POST_Response_GACTAACTCTCCGGTT_P1POSTCD3P	BCC	1793	994	BCC-Ds0NM0	P1	Ds0NM0	BCC_P1	1	1	Tumor	CD4_Treg
BCC_P1_Tumor_Ds0NM0_POST_Response_GACTACACACTCGACG_P1POSTCD3P	BCC	3248	1231	BCC-Ds0NM0	P1	Ds0NM0	BCC_P1	1	1	Tumor	CD4_Treg
BCC_P1_Tumor_Ds0NM0_POST_Response_GACTACAGTCAAGCGA_P1POSTCD3P	BCC	5614	2159	BCC-Ds0NM0	P1	Ds0NM0	BCC_P1	5	5	Tumor	CD4_ex2
BCC_P1_Tumor_Ds0NM0_POST_Response_GACTACAGTGCAGACA_P1POSTCD3P	BCC	5197	2273	BCC-Ds0NM0	P1	Ds0NM0	BCC_P1	5	5	Tumor	CD4_ex2
BCC_P1_Tumor_Ds0NM0_POST_Response_GACTGCGGTAAGGATT_P1POSTCD3P	BCC	4276	1660	BCC-Ds0NM0	P1	Ds0NM0	BCC_P1	10	10	Tumor	CD4_em
BCC_P1_Tumor_Ds0NM0_POST_Response_GACTGCGGTTACTGAC_P1POSTCD3P	BCC	5815	1806	BCC-Ds0NM0	P1	Ds0NM0	BCC_P1	5	5	Tumor	CD4_ex2
BCC_P1_Tumor_Ds0NM0_POST_Response_GACTGCGTCTTCGAGA_P1POSTCD3P	BCC	2501	1180	BCC-Ds0NM0	P1	Ds0NM0	BCC_P1	2	2	Tumor	CD4_cm1
BCC_P1_Tumor_Ds0NM0_POST_Response_GAGCAGAGTATATGGA_P1POSTCD3P	BCC	6101	1962	BCC-Ds0NM0	P1	Ds0NM0	BCC_P1	2	2	Tumor	CD4_cm1
BCC_P1_Tumor_Ds0NM0_POST_Response_GAGCAGATCAGAGACG_P1POSTCD3P	BCC	1252	685	BCC-Ds0NM0	P1	Ds0NM0	BCC_P1	0	0	Tumor	CD4_native
BCC_P1_Tumor_Ds0NM0_POST_Response_GAGGTGAAGAAACCTA_P1POSTCD3P	BCC	3304	1503	BCC-Ds0NM0	P1	Ds0NM0	BCC_P1	10	10	Tumor	CD4_em
BCC_P1_Tumor_Ds0NM0_POST_Response_GAGGTGACAGCGAACA_P1POSTCD3P	BCC	4773	1827	BCC-Ds0NM0	P1	Ds0NM0	BCC_P1	9	9	Tumor	CD4_Treg
BCC_P1_Tumor_Ds0NM0_POST_Response_GAGGTGAGTGCAGTAG_P1POSTCD3P	BCC	2738	1276	BCC-Ds0NM0	P1	Ds0NM0	BCC_P1	4	4	Tumor	CD4_ex1
BCC_P1_Tumor_Ds0NM0_POST_Response_GAGGTGAGTTGCTCCT_P1POSTCD3P	BCC	4599	1977	BCC-Ds0NM0	P1	Ds0NM0	BCC_P1	4	4	Tumor	CD4_ex1
BCC_P1_Tumor_Ds0NM0_POST_Response_GAGGTGATCTTTAGTC_P1POSTCD3P	BCC	3492	1455	BCC-Ds0NM0	P1	Ds0NM0	BCC_P1	2	2	Tumor	CD4_cm1
BCC_P1_Tumor_Ds0NM0_POST_Response_GAGTCCGGTTAGAACA_P1POSTCD3P	BCC	3490	1341	BCC-Ds0NM0	P1	Ds0NM0	BCC_P1	6	6	Tumor	CD4_ISG
BCC_P1_Tumor_Ds0NM0_POST_Response_GATCAGTAGCCTTGAT_P1POSTCD3P	BCC	1645	970	BCC-Ds0NM0	P1	Ds0NM0	BCC_P1	1	1	Tumor	CD4_Treg
BCC_P1_Tumor_Ds0NM0_POST_Response_GATCAGTGTACAGTGG_P1POSTCD3P	BCC	7614	2520	BCC-Ds0NM0	P1	Ds0NM0	BCC_P1	5	5	Tumor	CD4_ex2
BCC_P1_Tumor_Ds0NM0_POST_Response_GATCAGTGTGAAGGCT_P1POSTCD3P	BCC	1637	904	BCC-Ds0NM0	P1	Ds0NM0	BCC_P1	2	2	Tumor	CD4_cm1
BCC_P1_Tumor_Ds0NM0_POST_Response_GATCAGTTCCCTTGCA_P1POSTCD3P	BCC	2506	1211	BCC-Ds0NM0	P1	Ds0NM0	BCC_P1	0	0	Tumor	CD4_native
BCC_P1_Tumor_Ds0NM0_POST_Response_GATCAGTTCGCCAAAT_P1POSTCD3P	BCC	1538	765	BCC-Ds0NM0	P1	Ds0NM0	BCC_P1	0	0	Tumor	CD4_native
BCC_P1_Tumor_Ds0NM0_POST_Response_GATCAGTTCTTAACCT_P1POSTCD3P	BCC	2641	1117	BCC-Ds0NM0	P1	Ds0NM0	BCC_P1	0	0	Tumor	CD4_native
BCC_P1_Tumor_Ds0NM0_POST_Response_GATCGATAGTCAAGGC_P1POSTCD3P	BCC	3808	1616	BCC-Ds0NM0	P1	Ds0NM0	BCC_P1	4	4	Tumor	CD4_ex1
BCC_P1_Tumor_Ds0NM0_POST_Response_GATCGATGTACAAGTA_P1POSTCD3P	BCC	7005	2397	BCC-Ds0NM0	P1	Ds0NM0	BCC_P1	5	5	Tumor	CD4_ex2
BCC_P1_Tumor_Ds0NM0_POST_Response_GATCGATGTGAGGCTA_P1POSTCD3P	BCC	7012	2479	BCC-Ds0NM0	P1	Ds0NM0	BCC_P1	1	1	Tumor	CD4_Treg
BCC_P1_Tumor_Ds0NM0_POST_Response_GATCGCGAGATAGTCA_P1POSTCD3P	BCC	5152	1765	BCC-Ds0NM0	P1	Ds0NM0	BCC_P1	2	2	Tumor	CD4_cm1
BCC_P1_Tumor_Ds0NM0_POST_Response_GATCGCGAGCCGGTAA_P1POSTCD3P	BCC	759	462	BCC-Ds0NM0	P1	Ds0NM0	BCC_P1	8	8	Tumor	CD4_prolif
BCC_P1_Tumor_Ds0NM0_POST_Response_GATCGCGAGTACGCGA_P1POSTCD3P	BCC	4433	1839	BCC-Ds0NM0	P1	Ds0NM0	BCC_P1	5	5	Tumor	CD4_ex2
BCC_P1_Tumor_Ds0NM0_POST_Response_GATCGCGCAGTATCTG_P1POSTCD3P	BCC	4113	1564	BCC-Ds0NM0	P1	Ds0NM0	BCC_P1	3	3	Tumor	CD4_cm2
BCC_P1_Tumor_Ds0NM0_POST_Response_GATCGCGCATATGGTC_P1POSTCD3P	BCC	5397	1983	BCC-Ds0NM0	P1	Ds0NM0	BCC_P1	1	1	Tumor	CD4_Treg
BCC_P1_Tumor_Ds0NM0_POST_Response_GATCGTAAGCTCTCGG_P1POSTCD3P	BCC	2189	984	BCC-Ds0NM0	P1	Ds0NM0	BCC_P1	0	0	Tumor	CD4_native
BCC_P1_Tumor_Ds0NM0_POST_Response_GATCTAGAGCAATCTC_P1POSTCD3P	BCC	2631	1271	BCC-Ds0NM0	P1	Ds0NM0	BCC_P1	5	5	Tumor	CD4_ex2
BCC_P1_Tumor_Ds0NM0_POST_Response_GATCTAGAGGACAGAA_P1POSTCD3P	BCC	5699	2094	BCC-Ds0NM0	P1	Ds0NM0	BCC_P1	5	5	Tumor	CD4_ex2
BCC_P1_Tumor_Ds0NM0_POST_Response_GATCTAGCAACGATGG_P1POSTCD3P	BCC	3254	1332	BCC-Ds0NM0	P1	Ds0NM0	BCC_P1	2	2	Tumor	CD4_cm1
BCC_P1_Tumor_Ds0NM0_POST_Response_GATCTAGCAGCTGTGC_P1POSTCD3P	BCC	4600	2049	BCC-Ds0NM0	P1	Ds0NM0	BCC_P1	1	1	Tumor	CD4_Treg
BCC_P1_Tumor_Ds0NM0_POST_Response_GATCTAGGTGATGTCT_P1POSTCD3P	BCC	5950	2191	BCC-Ds0NM0	P1	Ds0NM0	BCC_P1	4	4	Tumor	CD4_ex1
BCC_P1_Tumor_Ds0NM0_POST_Response_GATGAAAAGTCCAGGA_P1POSTCD3P	BCC	3783	1675	BCC-Ds0NM0	P1	Ds0NM0	BCC_P1	4	4	Tumor	CD4_ex1
BCC_P1_Tumor_Ds0NM0_POST_Response_GATGAAAAGTGTACGG_P1POSTCD3P	BCC	1413	908	BCC-Ds0NM0	P1	Ds0NM0	BCC_P1	0	0	Tumor	CD4_native
BCC_P1_Tumor_Ds0NM0_POST_Response_GATGAAACAAGTTAAG_P1POSTCD3P	BCC	7228	2467	BCC-Ds0NM0	P1	Ds0NM0	BCC_P1	5	5	Tumor	CD4_ex2
BCC_P1_Tumor_Ds0NM0_POST_Response_GATGAAACATGTAAGA_P1POSTCD3P	BCC	4295	1641	BCC-Ds0NM0	P1	Ds0NM0	BCC_P1	2	2	Tumor	CD4_cm1
BCC_P1_Tumor_Ds0NM0_POST_Response_GATGAAAGTCTTTCAT_P1POSTCD3P	BCC	3002	1436	BCC-Ds0NM0	P1	Ds0NM0	BCC_P1	4	4	Tumor	CD4_ex1
BCC_P1_Tumor_Ds0NM0_POST_Response_GATGAGGAGGGTGTTG_P1POSTCD3P	BCC	7601	2567	BCC-Ds0NM0	P1	Ds0NM0	BCC_P1	1	1	Tumor	CD4_Treg
BCC_P1_Tumor_Ds0NM0_POST_Response_GATGAGGTCGCCCTTA_P1POSTCD3P	BCC	9024	2799	BCC-Ds0NM0	P1	Ds0NM0	BCC_P1	5	5	Tumor	CD4_ex2
BCC_P1_Tumor_Ds0NM0_POST_Response_GATGAGGTCTCGAGTA_P1POSTCD3P	BCC	2047	1173	BCC-Ds0NM0	P1	Ds0NM0	BCC_P1	5	5	Tumor	CD4_ex2
BCC_P1_Tumor_Ds0NM0_POST_Response_GATGCTAAGGATCGCA_P1POSTCD3P	BCC	4161	1645	BCC-Ds0NM0	P1	Ds0NM0	BCC_P1	5	5	Tumor	CD4_ex2
BCC_P1_Tumor_Ds0NM0_POST_Response_GATGCTAAGTGCAAGC_P1POSTCD3P	BCC	3733	1398	BCC-Ds0NM0	P1	Ds0NM0	BCC_P1	2	2	Tumor	CD4_cm1
BCC_P1_Tumor_Ds0NM0_POST_Response_GATTCAGAGACCTTTG_P1POSTCD3P	BCC	3527	1633	BCC-Ds0NM0	P1	Ds0NM0	BCC_P1	10	10	Tumor	CD4_em
BCC_P1_Tumor_Ds0NM0_POST_Response_GATTCAGCAGTCGATT_P1POSTCD3P	BCC	4977	1966	BCC-Ds0NM0	P1	Ds0NM0	BCC_P1	1	1	Tumor	CD4_Treg
BCC_P1_Tumor_Ds0NM0_POST_Response_GATTCAGCATCACGTA_P1POSTCD3P	BCC	4893	1751	BCC-Ds0NM0	P1	Ds0NM0	BCC_P1	4	4	Tumor	CD4_ex1
BCC_P1_Tumor_Ds0NM0_POST_Response_GATTCAGTCCGCAAGC_P1POSTCD3P	BCC	2833	1306	BCC-Ds0NM0	P1	Ds0NM0	BCC_P1	6	6	Tumor	CD4_ISG
BCC_P1_Tumor_Ds0NM0_POST_Response_GATTCAGTCCTTCAAT_P1POSTCD3P	BCC	3567	1558	BCC-Ds0NM0	P1	Ds0NM0	BCC_P1	5	5	Tumor	CD4_ex2
BCC_P1_Tumor_Ds0NM0_POST_Response_GCAAACTAGAAACGCC_P1POSTCD3P	BCC	13450	3304	BCC-Ds0NM0	P1	Ds0NM0	BCC_P1	5	5	Tumor	CD4_ex2
BCC_P1_Tumor_Ds0NM0_POST_Response_GCAAACTCATCGTCGG_P1POSTCD3P	BCC	5863	1986	BCC-Ds0NM0	P1	Ds0NM0	BCC_P1	5	5	Tumor	CD4_ex2
BCC_P1_Tumor_Ds0NM0_POST_Response_GCAAACTGTTCGCTAA_P1POSTCD3P	BCC	4623	1724	BCC-Ds0NM0	P1	Ds0NM0	BCC_P1	3	3	Tumor	CD4_cm2
BCC_P1_Tumor_Ds0NM0_POST_Response_GCAATCAAGATGTAAC_P1POSTCD3P	BCC	3443	1466	BCC-Ds0NM0	P1	Ds0NM0	BCC_P1	1	1	Tumor	CD4_Treg
BCC_P1_Tumor_Ds0NM0_POST_Response_GCACATAAGTCGTACT_P1POSTCD3P	BCC	7123	2519	BCC-Ds0NM0	P1	Ds0NM0	BCC_P1	5	5	Tumor	CD4_ex2
BCC_P1_Tumor_Ds0NM0_POST_Response_GCACATACAAGAGTCG_P1POSTCD3P	BCC	5987	1993	BCC-Ds0NM0	P1	Ds0NM0	BCC_P1	5	5	Tumor	CD4_ex2
BCC_P1_Tumor_Ds0NM0_POST_Response_GCACATACAGAGTGTG_P1POSTCD3P	BCC	830	560	BCC-Ds0NM0	P1	Ds0NM0	BCC_P1	10	10	Tumor	CD4_em
BCC_P1_Tumor_Ds0NM0_POST_Response_GCACATACAGCAGTTT_P1POSTCD3P	BCC	5576	1754	BCC-Ds0NM0	P1	Ds0NM0	BCC_P1	2	2	Tumor	CD4_cm1
BCC_P1_Tumor_Ds0NM0_POST_Response_GCACATAGTAATAGCA_P1POSTCD3P	BCC	4895	1944	BCC-Ds0NM0	P1	Ds0NM0	BCC_P1	0	0	Tumor	CD4_native
BCC_P1_Tumor_Ds0NM0_POST_Response_GCACATAGTCCGAATT_P1POSTCD3P	BCC	5035	1680	BCC-Ds0NM0	P1	Ds0NM0	BCC_P1	0	0	Tumor	CD4_native
BCC_P1_Tumor_Ds0NM0_POST_Response_GCACATAGTGAGGGTT_P1POSTCD3P	BCC	4538	1838	BCC-Ds0NM0	P1	Ds0NM0	BCC_P1	1	1	Tumor	CD4_Treg
BCC_P1_Tumor_Ds0NM0_POST_Response_GCACATATCCTTCAAT_P1POSTCD3P	BCC	2753	1255	BCC-Ds0NM0	P1	Ds0NM0	BCC_P1	5	5	Tumor	CD4_ex2
BCC_P1_Tumor_Ds0NM0_POST_Response_GCACATATCCTTTCGG_P1POSTCD3P	BCC	8200	2766	BCC-Ds0NM0	P1	Ds0NM0	BCC_P1	1	1	Tumor	CD4_Treg
BCC_P1_Tumor_Ds0NM0_POST_Response_GCACATATCGAGAGCA_P1POSTCD3P	BCC	3389	1468	BCC-Ds0NM0	P1	Ds0NM0	BCC_P1	9	9	Tumor	CD4_Treg
BCC_P1_Tumor_Ds0NM0_POST_Response_GCACTCTCAATGTTGC_P1POSTCD3P	BCC	5926	2453	BCC-Ds0NM0	P1	Ds0NM0	BCC_P1	5	5	Tumor	CD4_ex2
BCC_P1_Tumor_Ds0NM0_POST_Response_GCAGCCAAGCTAACTC_P1POSTCD3P	BCC	6225	2210	BCC-Ds0NM0	P1	Ds0NM0	BCC_P1	1	1	Tumor	CD4_Treg
BCC_P1_Tumor_Ds0NM0_POST_Response_GCAGCCACAAGGTTTC_P1POSTCD3P	BCC	3528	1465	BCC-Ds0NM0	P1	Ds0NM0	BCC_P1	6	6	Tumor	CD4_ISG
BCC_P1_Tumor_Ds0NM0_POST_Response_GCAGCCACAGTAACGG_P1POSTCD3P	BCC	2286	1096	BCC-Ds0NM0	P1	Ds0NM0	BCC_P1	1	1	Tumor	CD4_Treg
BCC_P1_Tumor_Ds0NM0_POST_Response_GCAGCCAGTCAATACC_P1POSTCD3P	BCC	1482	954	BCC-Ds0NM0	P1	Ds0NM0	BCC_P1	1	1	Tumor	CD4_Treg
BCC_P1_Tumor_Ds0NM0_POST_Response_GCAGTTAAGTGGTAGC_P1POSTCD3P	BCC	4683	1819	BCC-Ds0NM0	P1	Ds0NM0	BCC_P1	5	5	Tumor	CD4_ex2
BCC_P1_Tumor_Ds0NM0_POST_Response_GCAGTTAGTTATCACG_P1POSTCD3P	BCC	5090	1967	BCC-Ds0NM0	P1	Ds0NM0	BCC_P1	2	2	Tumor	CD4_cm1
BCC_P1_Tumor_Ds0NM0_POST_Response_GCATACAGTCATTAGC_P1POSTCD3P	BCC	3426	1400	BCC-Ds0NM0	P1	Ds0NM0	BCC_P1	5	5	Tumor	CD4_ex2
BCC_P1_Tumor_Ds0NM0_POST_Response_GCATACAGTTCCGTCT_P1POSTCD3P	BCC	1651	994	BCC-Ds0NM0	P1	Ds0NM0	BCC_P1	1	1	Tumor	CD4_Treg
BCC_P1_Tumor_Ds0NM0_POST_Response_GCATACATCAACACCA_P1POSTCD3P	BCC	5281	2067	BCC-Ds0NM0	P1	Ds0NM0	BCC_P1	5	5	Tumor	CD4_ex2
BCC_P1_Tumor_Ds0NM0_POST_Response_GCATACATCATAGCAC_P1POSTCD3P	BCC	4731	1968	BCC-Ds0NM0	P1	Ds0NM0	BCC_P1	5	5	Tumor	CD4_ex2
BCC_P1_Tumor_Ds0NM0_POST_Response_GCATGATAGACTACAA_P1POSTCD3P	BCC	11733	3654	BCC-Ds0NM0	P1	Ds0NM0	BCC_P1	1	1	Tumor	CD4_Treg
BCC_P1_Tumor_Ds0NM0_POST_Response_GCATGATGTTCATGGT_P1POSTCD3P	BCC	2508	1240	BCC-Ds0NM0	P1	Ds0NM0	BCC_P1	4	4	Tumor	CD4_ex1
BCC_P1_Tumor_Ds0NM0_POST_Response_GCATGATGTTTAGCTG_P1POSTCD3P	BCC	1866	1024	BCC-Ds0NM0	P1	Ds0NM0	BCC_P1	1	1	Tumor	CD4_Treg
BCC_P1_Tumor_Ds0NM0_POST_Response_GCATGCGAGACAAAGG_P1POSTCD3P	BCC	2551	1112	BCC-Ds0NM0	P1	Ds0NM0	BCC_P1	0	0	Tumor	CD4_native
BCC_P1_Tumor_Ds0NM0_POST_Response_GCATGCGCAGACGCAA_P1POSTCD3P	BCC	6538	2571	BCC-Ds0NM0	P1	Ds0NM0	BCC_P1	1	1	Tumor	CD4_Treg
BCC_P1_Tumor_Ds0NM0_POST_Response_GCATGCGCATCGTCGG_P1POSTCD3P	BCC	2335	1086	BCC-Ds0NM0	P1	Ds0NM0	BCC_P1	4	4	Tumor	CD4_ex1
BCC_P1_Tumor_Ds0NM0_POST_Response_GCATGCGGTGCACGAA_P1POSTCD3P	BCC	2219	998	BCC-Ds0NM0	P1	Ds0NM0	BCC_P1	5	5	Tumor	CD4_ex2
BCC_P1_Tumor_Ds0NM0_POST_Response_GCATGTAAGATCGGGT_P1POSTCD3P	BCC	2086	1046	BCC-Ds0NM0	P1	Ds0NM0	BCC_P1	5	5	Tumor	CD4_ex2
BCC_P1_Tumor_Ds0NM0_POST_Response_GCATGTACAGCGATCC_P1POSTCD3P	BCC	2607	1075	BCC-Ds0NM0	P1	Ds0NM0	BCC_P1	0	0	Tumor	CD4_native
BCC_P1_Tumor_Ds0NM0_POST_Response_GCATGTACATCTCCCA_P1POSTCD3P	BCC	4416	1569	BCC-Ds0NM0	P1	Ds0NM0	BCC_P1	10	10	Tumor	CD4_em
BCC_P1_Tumor_Ds0NM0_POST_Response_GCCAAATAGTAGATGT_P1POSTCD3P	BCC	3477	1627	BCC-Ds0NM0	P1	Ds0NM0	BCC_P1	4	4	Tumor	CD4_ex1
BCC_P1_Tumor_Ds0NM0_POST_Response_GCCAAATGTTCTGGTA_P1POSTCD3P	BCC	4543	1708	BCC-Ds0NM0	P1	Ds0NM0	BCC_P1	5	5	Tumor	CD4_ex2
BCC_P1_Tumor_Ds0NM0_POST_Response_GCCAAATTCCCAAGTA_P1POSTCD3P	BCC	4075	1551	BCC-Ds0NM0	P1	Ds0NM0	BCC_P1	5	5	Tumor	CD4_ex2
BCC_P1_Tumor_Ds0NM0_POST_Response_GCCAAATTCCCGACTT_P1POSTCD3P	BCC	2237	1138	BCC-Ds0NM0	P1	Ds0NM0	BCC_P1	2	2	Tumor	CD4_cm1
BCC_P1_Tumor_Ds0NM0_POST_Response_GCCAAATTCTCGTTTA_P1POSTCD3P	BCC	3841	1392	BCC-Ds0NM0	P1	Ds0NM0	BCC_P1	0	0	Tumor	CD4_native
BCC_P1_Tumor_Ds0NM0_POST_Response_GCCTCTAAGATGTTAG_P1POSTCD3P	BCC	3229	1165	BCC-Ds0NM0	P1	Ds0NM0	BCC_P1	0	0	Tumor	CD4_native
BCC_P1_Tumor_Ds0NM0_POST_Response_GCCTCTAAGGGCATGT_P1POSTCD3P	BCC	5631	2472	BCC-Ds0NM0	P1	Ds0NM0	BCC_P1	5	5	Tumor	CD4_ex2
BCC_P1_Tumor_Ds0NM0_POST_Response_GCCTCTACAGACGCCT_P1POSTCD3P	BCC	4285	1609	BCC-Ds0NM0	P1	Ds0NM0	BCC_P1	3	3	Tumor	CD4_cm2
BCC_P1_Tumor_Ds0NM0_POST_Response_GCCTCTATCTCATTCA_P1POSTCD3P	BCC	5014	2053	BCC-Ds0NM0	P1	Ds0NM0	BCC_P1	1	1	Tumor	CD4_Treg
BCC_P1_Tumor_Ds0NM0_POST_Response_GCGACCACAATAACGA_P1POSTCD3P	BCC	5050	1980	BCC-Ds0NM0	P1	Ds0NM0	BCC_P1	1	1	Tumor	CD4_Treg
BCC_P1_Tumor_Ds0NM0_POST_Response_GCGAGAAAGTACATGA_P1POSTCD3P	BCC	5312	2316	BCC-Ds0NM0	P1	Ds0NM0	BCC_P1	1	1	Tumor	CD4_Treg
BCC_P1_Tumor_Ds0NM0_POST_Response_GCGAGAAAGTAGATGT_P1POSTCD3P	BCC	4762	1721	BCC-Ds0NM0	P1	Ds0NM0	BCC_P1	5	5	Tumor	CD4_ex2
BCC_P1_Tumor_Ds0NM0_POST_Response_GCGAGAACAGCCTGTG_P1POSTCD3P	BCC	4402	1768	BCC-Ds0NM0	P1	Ds0NM0	BCC_P1	4	4	Tumor	CD4_ex1
BCC_P1_Tumor_Ds0NM0_POST_Response_GCGAGAAGTCCCTTGT_P1POSTCD3P	BCC	3856	1682	BCC-Ds0NM0	P1	Ds0NM0	BCC_P1	4	4	Tumor	CD4_ex1
BCC_P1_Tumor_Ds0NM0_POST_Response_GCGAGAAGTTGAACTC_P1POSTCD3P	BCC	5138	1988	BCC-Ds0NM0	P1	Ds0NM0	BCC_P1	5	5	Tumor	CD4_ex2
BCC_P1_Tumor_Ds0NM0_POST_Response_GCGCAACGTTCTCATT_P1POSTCD3P	BCC	3992	1512	BCC-Ds0NM0	P1	Ds0NM0	BCC_P1	3	3	Tumor	CD4_cm2
BCC_P1_Tumor_Ds0NM0_POST_Response_GCGCAGTAGAACTCGG_P1POSTCD3P	BCC	4943	1725	BCC-Ds0NM0	P1	Ds0NM0	BCC_P1	9	9	Tumor	CD4_Treg
BCC_P1_Tumor_Ds0NM0_POST_Response_GCGCAGTGTTTAGGAA_P1POSTCD3P	BCC	5474	1796	BCC-Ds0NM0	P1	Ds0NM0	BCC_P1	2	2	Tumor	CD4_cm1
BCC_P1_Tumor_Ds0NM0_POST_Response_GCGCCAAAGACAAGCC_P1POSTCD3P	BCC	9520	2882	BCC-Ds0NM0	P1	Ds0NM0	BCC_P1	5	5	Tumor	CD4_ex2
BCC_P1_Tumor_Ds0NM0_POST_Response_GCGGGTTAGACAGAGA_P1POSTCD3P	BCC	2633	1220	BCC-Ds0NM0	P1	Ds0NM0	BCC_P1	1	1	Tumor	CD4_Treg
BCC_P1_Tumor_Ds0NM0_POST_Response_GCGGGTTGTAGTACCT_P1POSTCD3P	BCC	6188	2188	BCC-Ds0NM0	P1	Ds0NM0	BCC_P1	5	5	Tumor	CD4_ex2
BCC_P1_Tumor_Ds0NM0_POST_Response_GCGGGTTGTGGTTTCA_P1POSTCD3P	BCC	2303	1234	BCC-Ds0NM0	P1	Ds0NM0	BCC_P1	2	2	Tumor	CD4_cm1
BCC_P1_Tumor_Ds0NM0_POST_Response_GCGGGTTTCTTGCCGT_P1POSTCD3P	BCC	2075	956	BCC-Ds0NM0	P1	Ds0NM0	BCC_P1	5	5	Tumor	CD4_ex2
BCC_P1_Tumor_Ds0NM0_POST_Response_GCTCCTACAGATCTGT_P1POSTCD3P	BCC	8009	2863	BCC-Ds0NM0	P1	Ds0NM0	BCC_P1	5	5	Tumor	CD4_ex2
BCC_P1_Tumor_Ds0NM0_POST_Response_GCTCCTATCGGCGCTA_P1POSTCD3P	BCC	2262	1068	BCC-Ds0NM0	P1	Ds0NM0	BCC_P1	2	2	Tumor	CD4_cm1
BCC_P1_Tumor_Ds0NM0_POST_Response_GCTCCTATCTCCAACC_P1POSTCD3P	BCC	3211	1535	BCC-Ds0NM0	P1	Ds0NM0	BCC_P1	4	4	Tumor	CD4_ex1
BCC_P1_Tumor_Ds0NM0_POST_Response_GCTCTGTAGAGGTACC_P1POSTCD3P	BCC	8618	2644	BCC-Ds0NM0	P1	Ds0NM0	BCC_P1	5	5	Tumor	CD4_ex2
BCC_P1_Tumor_Ds0NM0_POST_Response_GCTGCAGAGGTCATCT_P1POSTCD3P	BCC	4969	2052	BCC-Ds0NM0	P1	Ds0NM0	BCC_P1	5	5	Tumor	CD4_ex2
BCC_P1_Tumor_Ds0NM0_POST_Response_GCTGCAGCACTAGTAC_P1POSTCD3P	BCC	4718	1821	BCC-Ds0NM0	P1	Ds0NM0	BCC_P1	4	4	Tumor	CD4_ex1
BCC_P1_Tumor_Ds0NM0_POST_Response_GCTGCAGGTAAACGCG_P1POSTCD3P	BCC	4792	1578	BCC-Ds0NM0	P1	Ds0NM0	BCC_P1	6	6	Tumor	CD4_ISG
BCC_P1_Tumor_Ds0NM0_POST_Response_GCTGCAGGTACTTAGC_P1POSTCD3P	BCC	2979	1341	BCC-Ds0NM0	P1	Ds0NM0	BCC_P1	2	2	Tumor	CD4_cm1
BCC_P1_Tumor_Ds0NM0_POST_Response_GCTGCAGGTATTCGTG_P1POSTCD3P	BCC	3089	1534	BCC-Ds0NM0	P1	Ds0NM0	BCC_P1	1	1	Tumor	CD4_Treg
BCC_P1_Tumor_Ds0NM0_POST_Response_GCTGCAGGTCCGAACC_P1POSTCD3P	BCC	3174	1465	BCC-Ds0NM0	P1	Ds0NM0	BCC_P1	5	5	Tumor	CD4_ex2
BCC_P1_Tumor_Ds0NM0_POST_Response_GCTGCAGGTGTTGGGA_P1POSTCD3P	BCC	3899	1647	BCC-Ds0NM0	P1	Ds0NM0	BCC_P1	4	4	Tumor	CD4_ex1
BCC_P1_Tumor_Ds0NM0_POST_Response_GCTGCAGTCTGTCCGT_P1POSTCD3P	BCC	2563	1256	BCC-Ds0NM0	P1	Ds0NM0	BCC_P1	4	4	Tumor	CD4_ex1
BCC_P1_Tumor_Ds0NM0_POST_Response_GCTGCAGTCTTCGGTC_P1POSTCD3P	BCC	2935	1400	BCC-Ds0NM0	P1	Ds0NM0	BCC_P1	4	4	Tumor	CD4_ex1
BCC_P1_Tumor_Ds0NM0_POST_Response_GCTGCGAAGGCGATAC_P1POSTCD3P	BCC	5582	2138	BCC-Ds0NM0	P1	Ds0NM0	BCC_P1	1	1	Tumor	CD4_Treg
BCC_P1_Tumor_Ds0NM0_POST_Response_GCTGCGACACCAGTTA_P1POSTCD3P	BCC	3840	1642	BCC-Ds0NM0	P1	Ds0NM0	BCC_P1	5	5	Tumor	CD4_ex2
BCC_P1_Tumor_Ds0NM0_POST_Response_GCTGCGACAGGAACGT_P1POSTCD3P	BCC	4655	2073	BCC-Ds0NM0	P1	Ds0NM0	BCC_P1	1	1	Tumor	CD4_Treg
BCC_P1_Tumor_Ds0NM0_POST_Response_GCTGCGAGTACTCGCG_P1POSTCD3P	BCC	19891	4125	BCC-Ds0NM0	P1	Ds0NM0	BCC_P1	8	8	Tumor	CD4_prolif
BCC_P1_Tumor_Ds0NM0_POST_Response_GCTGCGAGTCGTTGTA_P1POSTCD3P	BCC	1254	753	BCC-Ds0NM0	P1	Ds0NM0	BCC_P1	6	6	Tumor	CD4_ISG
BCC_P1_Tumor_Ds0NM0_POST_Response_GCTGCGAGTCTAGCGC_P1POSTCD3P	BCC	9486	2966	BCC-Ds0NM0	P1	Ds0NM0	BCC_P1	1	1	Tumor	CD4_Treg
BCC_P1_Tumor_Ds0NM0_POST_Response_GCTGCGATCAGTACGT_P1POSTCD3P	BCC	5567	2277	BCC-Ds0NM0	P1	Ds0NM0	BCC_P1	1	1	Tumor	CD4_Treg
BCC_P1_Tumor_Ds0NM0_POST_Response_GCTGCTTCAAAGGAAG_P1POSTCD3P	BCC	3373	1291	BCC-Ds0NM0	P1	Ds0NM0	BCC_P1	0	0	Tumor	CD4_native
BCC_P1_Tumor_Ds0NM0_POST_Response_GCTGCTTGTACGCTGC_P1POSTCD3P	BCC	1934	1221	BCC-Ds0NM0	P1	Ds0NM0	BCC_P1	8	8	Tumor	CD4_prolif
BCC_P1_Tumor_Ds0NM0_POST_Response_GCTGGGTCACAAGACG_P1POSTCD3P	BCC	1938	1096	BCC-Ds0NM0	P1	Ds0NM0	BCC_P1	4	4	Tumor	CD4_ex1
BCC_P1_Tumor_Ds0NM0_POST_Response_GCTGGGTGTCTTGATG_P1POSTCD3P	BCC	2446	1233	BCC-Ds0NM0	P1	Ds0NM0	BCC_P1	0	0	Tumor	CD4_native
BCC_P1_Tumor_Ds0NM0_POST_Response_GCTGGGTTCGACAGCC_P1POSTCD3P	BCC	6886	2303	BCC-Ds0NM0	P1	Ds0NM0	BCC_P1	0	0	Tumor	CD4_native
BCC_P1_Tumor_Ds0NM0_POST_Response_GCTTCCAAGCTAGCCC_P1POSTCD3P	BCC	5263	1876	BCC-Ds0NM0	P1	Ds0NM0	BCC_P1	4	4	Tumor	CD4_ex1
BCC_P1_Tumor_Ds0NM0_POST_Response_GCTTCCATCCAGAAGG_P1POSTCD3P	BCC	1781	926	BCC-Ds0NM0	P1	Ds0NM0	BCC_P1	5	5	Tumor	CD4_ex2
BCC_P1_Tumor_Ds0NM0_POST_Response_GCTTGAAAGCAGACTG_P1POSTCD3P	BCC	4418	1589	BCC-Ds0NM0	P1	Ds0NM0	BCC_P1	2	2	Tumor	CD4_cm1
BCC_P1_Tumor_Ds0NM0_POST_Response_GCTTGAAAGCTTCGCG_P1POSTCD3P	BCC	4925	1960	BCC-Ds0NM0	P1	Ds0NM0	BCC_P1	1	1	Tumor	CD4_Treg
BCC_P1_Tumor_Ds0NM0_POST_Response_GCTTGAAGTAGCTAAA_P1POSTCD3P	BCC	3157	1328	BCC-Ds0NM0	P1	Ds0NM0	BCC_P1	2	2	Tumor	CD4_cm1
BCC_P1_Tumor_Ds0NM0_POST_Response_GCTTGAATCGCGTAGC_P1POSTCD3P	BCC	5738	2105	BCC-Ds0NM0	P1	Ds0NM0	BCC_P1	5	5	Tumor	CD4_ex2
BCC_P1_Tumor_Ds0NM0_POST_Response_GGAAAGCAGTGTCTCA_P1POSTCD3P	BCC	3418	1408	BCC-Ds0NM0	P1	Ds0NM0	BCC_P1	4	4	Tumor	CD4_ex1
BCC_P1_Tumor_Ds0NM0_POST_Response_GGAAAGCCACAGTCGC_P1POSTCD3P	BCC	4002	1671	BCC-Ds0NM0	P1	Ds0NM0	BCC_P1	1	1	Tumor	CD4_Treg
BCC_P1_Tumor_Ds0NM0_POST_Response_GGAAAGCCAGTACACT_P1POSTCD3P	BCC	2750	1193	BCC-Ds0NM0	P1	Ds0NM0	BCC_P1	0	0	Tumor	CD4_native
BCC_P1_Tumor_Ds0NM0_POST_Response_GGAAAGCGTCTAGTGT_P1POSTCD3P	BCC	2396	1007	BCC-Ds0NM0	P1	Ds0NM0	BCC_P1	3	3	Tumor	CD4_cm2
BCC_P1_Tumor_Ds0NM0_POST_Response_GGAACTTAGACTAGAT_P1POSTCD3P	BCC	5450	1921	BCC-Ds0NM0	P1	Ds0NM0	BCC_P1	2	2	Tumor	CD4_cm1
BCC_P1_Tumor_Ds0NM0_POST_Response_GGAACTTAGATATGCA_P1POSTCD3P	BCC	1985	1032	BCC-Ds0NM0	P1	Ds0NM0	BCC_P1	2	2	Tumor	CD4_cm1
BCC_P1_Tumor_Ds0NM0_POST_Response_GGAACTTAGTCTCAAC_P1POSTCD3P	BCC	6338	2309	BCC-Ds0NM0	P1	Ds0NM0	BCC_P1	1	1	Tumor	CD4_Treg
BCC_P1_Tumor_Ds0NM0_POST_Response_GGAACTTCAATGCCAT_P1POSTCD3P	BCC	7421	2533	BCC-Ds0NM0	P1	Ds0NM0	BCC_P1	5	5	Tumor	CD4_ex2
BCC_P1_Tumor_Ds0NM0_POST_Response_GGAACTTGTCACACGC_P1POSTCD3P	BCC	2875	1249	BCC-Ds0NM0	P1	Ds0NM0	BCC_P1	0	0	Tumor	CD4_native
BCC_P1_Tumor_Ds0NM0_POST_Response_GGAACTTGTTGGACCC_P1POSTCD3P	BCC	4226	1427	BCC-Ds0NM0	P1	Ds0NM0	BCC_P1	5	5	Tumor	CD4_ex2
BCC_P1_Tumor_Ds0NM0_POST_Response_GGAACTTTCCACGTGG_P1POSTCD3P	BCC	3518	1338	BCC-Ds0NM0	P1	Ds0NM0	BCC_P1	4	4	Tumor	CD4_ex1
BCC_P1_Tumor_Ds0NM0_POST_Response_GGAACTTTCCCTTGTG_P1POSTCD3P	BCC	4188	1638	BCC-Ds0NM0	P1	Ds0NM0	BCC_P1	3	3	Tumor	CD4_cm2
BCC_P1_Tumor_Ds0NM0_POST_Response_GGAATAATCACAGGCC_P1POSTCD3P	BCC	5083	2160	BCC-Ds0NM0	P1	Ds0NM0	BCC_P1	1	1	Tumor	CD4_Treg
BCC_P1_Tumor_Ds0NM0_POST_Response_GGACAAGCACTTAACG_P1POSTCD3P	BCC	3304	1531	BCC-Ds0NM0	P1	Ds0NM0	BCC_P1	4	4	Tumor	CD4_ex1
BCC_P1_Tumor_Ds0NM0_POST_Response_GGACAAGGTAACGTTC_P1POSTCD3P	BCC	3056	1387	BCC-Ds0NM0	P1	Ds0NM0	BCC_P1	6	6	Tumor	CD4_ISG
BCC_P1_Tumor_Ds0NM0_POST_Response_GGACAAGTCACTTCAT_P1POSTCD3P	BCC	2733	1080	BCC-Ds0NM0	P1	Ds0NM0	BCC_P1	0	0	Tumor	CD4_native
BCC_P1_Tumor_Ds0NM0_POST_Response_GGACAAGTCGGTTCGG_P1POSTCD3P	BCC	4772	1953	BCC-Ds0NM0	P1	Ds0NM0	BCC_P1	1	1	Tumor	CD4_Treg
BCC_P1_Tumor_Ds0NM0_POST_Response_GGACAGATCGTCTGAA_P1POSTCD3P	BCC	2419	1265	BCC-Ds0NM0	P1	Ds0NM0	BCC_P1	1	1	Tumor	CD4_Treg
BCC_P1_Tumor_Ds0NM0_POST_Response_GGACAGATCTAGCACA_P1POSTCD3P	BCC	4467	1746	BCC-Ds0NM0	P1	Ds0NM0	BCC_P1	2	2	Tumor	CD4_cm1
BCC_P1_Tumor_Ds0NM0_POST_Response_GGACAGATCTGGTTCC_P1POSTCD3P	BCC	4464	1798	BCC-Ds0NM0	P1	Ds0NM0	BCC_P1	4	4	Tumor	CD4_ex1
BCC_P1_Tumor_Ds0NM0_POST_Response_GGACATTAGGGTTCCC_P1POSTCD3P	BCC	5721	2109	BCC-Ds0NM0	P1	Ds0NM0	BCC_P1	5	5	Tumor	CD4_ex2
BCC_P1_Tumor_Ds0NM0_POST_Response_GGACATTCAAGTTCTG_P1POSTCD3P	BCC	9162	2954	BCC-Ds0NM0	P1	Ds0NM0	BCC_P1	5	5	Tumor	CD4_ex2
BCC_P1_Tumor_Ds0NM0_POST_Response_GGACATTGTATCAGTC_P1POSTCD3P	BCC	3128	1494	BCC-Ds0NM0	P1	Ds0NM0	BCC_P1	5	5	Tumor	CD4_ex2
BCC_P1_Tumor_Ds0NM0_POST_Response_GGACATTGTGCGCTTG_P1POSTCD3P	BCC	4563	1976	BCC-Ds0NM0	P1	Ds0NM0	BCC_P1	4	4	Tumor	CD4_ex1
BCC_P1_Tumor_Ds0NM0_POST_Response_GGACGTCAGCTGATAA_P1POSTCD3P	BCC	2362	1098	BCC-Ds0NM0	P1	Ds0NM0	BCC_P1	5	5	Tumor	CD4_ex2
BCC_P1_Tumor_Ds0NM0_POST_Response_GGACGTCCAAGCCGCT_P1POSTCD3P	BCC	1110	706	BCC-Ds0NM0	P1	Ds0NM0	BCC_P1	1	1	Tumor	CD4_Treg
BCC_P1_Tumor_Ds0NM0_POST_Response_GGACGTCGTCATATCG_P1POSTCD3P	BCC	2942	1367	BCC-Ds0NM0	P1	Ds0NM0	BCC_P1	4	4	Tumor	CD4_ex1
BCC_P1_Tumor_Ds0NM0_POST_Response_GGACGTCTCGGAATCT_P1POSTCD3P	BCC	5207	2252	BCC-Ds0NM0	P1	Ds0NM0	BCC_P1	1	1	Tumor	CD4_Treg
BCC_P1_Tumor_Ds0NM0_POST_Response_GGAGCAACATGACGGA_P1POSTCD3P	BCC	1765	866	BCC-Ds0NM0	P1	Ds0NM0	BCC_P1	0	0	Tumor	CD4_native
BCC_P1_Tumor_Ds0NM0_POST_Response_GGAGCAATCCGCATAA_P1POSTCD3P	BCC	737	544	BCC-Ds0NM0	P1	Ds0NM0	BCC_P1	10	10	Tumor	CD4_em
BCC_P1_Tumor_Ds0NM0_POST_Response_GGAGCAATCTAACCGA_P1POSTCD3P	BCC	1583	1037	BCC-Ds0NM0	P1	Ds0NM0	BCC_P1	1	1	Tumor	CD4_Treg
BCC_P1_Tumor_Ds0NM0_POST_Response_GGATGTTAGATCGATA_P1POSTCD3P	BCC	2220	1079	BCC-Ds0NM0	P1	Ds0NM0	BCC_P1	10	10	Tumor	CD4_em
BCC_P1_Tumor_Ds0NM0_POST_Response_GGATGTTAGCAAATCA_P1POSTCD3P	BCC	7820	2564	BCC-Ds0NM0	P1	Ds0NM0	BCC_P1	5	5	Tumor	CD4_ex2
BCC_P1_Tumor_Ds0NM0_POST_Response_GGATGTTCACCTTGTC_P1POSTCD3P	BCC	2312	1449	BCC-Ds0NM0	P1	Ds0NM0	BCC_P1	4	4	Tumor	CD4_ex1
BCC_P1_Tumor_Ds0NM0_POST_Response_GGATGTTCAGTGACAG_P1POSTCD3P	BCC	5780	1968	BCC-Ds0NM0	P1	Ds0NM0	BCC_P1	5	5	Tumor	CD4_ex2
BCC_P1_Tumor_Ds0NM0_POST_Response_GGATGTTGTCCGTGAC_P1POSTCD3P	BCC	2685	1319	BCC-Ds0NM0	P1	Ds0NM0	BCC_P1	1	1	Tumor	CD4_Treg
BCC_P1_Tumor_Ds0NM0_POST_Response_GGATGTTGTTTACTCT_P1POSTCD3P	BCC	3818	1503	BCC-Ds0NM0	P1	Ds0NM0	BCC_P1	5	5	Tumor	CD4_ex2
BCC_P1_Tumor_Ds0NM0_POST_Response_GGATTACAGCTAACTC_P1POSTCD3P	BCC	2994	1366	BCC-Ds0NM0	P1	Ds0NM0	BCC_P1	0	0	Tumor	CD4_native
BCC_P1_Tumor_Ds0NM0_POST_Response_GGATTACGTCAGAGGT_P1POSTCD3P	BCC	4432	1910	BCC-Ds0NM0	P1	Ds0NM0	BCC_P1	1	1	Tumor	CD4_Treg
BCC_P1_Tumor_Ds0NM0_POST_Response_GGATTACTCTACTTAC_P1POSTCD3P	BCC	3842	1496	BCC-Ds0NM0	P1	Ds0NM0	BCC_P1	2	2	Tumor	CD4_cm1
BCC_P1_Tumor_Ds0NM0_POST_Response_GGCAATTAGATGTGTA_P1POSTCD3P	BCC	3828	1671	BCC-Ds0NM0	P1	Ds0NM0	BCC_P1	1	1	Tumor	CD4_Treg
BCC_P1_Tumor_Ds0NM0_POST_Response_GGCCGATGTCAGAATA_P1POSTCD3P	BCC	2996	1428	BCC-Ds0NM0	P1	Ds0NM0	BCC_P1	1	1	Tumor	CD4_Treg
BCC_P1_Tumor_Ds0NM0_POST_Response_GGCCGATGTCATCCCT_P1POSTCD3P	BCC	1743	994	BCC-Ds0NM0	P1	Ds0NM0	BCC_P1	2	2	Tumor	CD4_cm1
BCC_P1_Tumor_Ds0NM0_POST_Response_GGCCGATGTGCAACTT_P1POSTCD3P	BCC	6957	2497	BCC-Ds0NM0	P1	Ds0NM0	BCC_P1	1	1	Tumor	CD4_Treg
BCC_P1_Tumor_Ds0NM0_POST_Response_GGCCGATGTGCATCTA_P1POSTCD3P	BCC	5278	1620	BCC-Ds0NM0	P1	Ds0NM0	BCC_P1	0	0	Tumor	CD4_native
BCC_P1_Tumor_Ds0NM0_POST_Response_GGCCGATTCGTGACAT_P1POSTCD3P	BCC	2274	961	BCC-Ds0NM0	P1	Ds0NM0	BCC_P1	5	5	Tumor	CD4_ex2
BCC_P1_Tumor_Ds0NM0_POST_Response_GGCCGATTCTATCGCC_P1POSTCD3P	BCC	5205	2255	BCC-Ds0NM0	P1	Ds0NM0	BCC_P1	1	1	Tumor	CD4_Treg
BCC_P1_Tumor_Ds0NM0_POST_Response_GGCGACTAGCTAACTC_P1POSTCD3P	BCC	2933	1208	BCC-Ds0NM0	P1	Ds0NM0	BCC_P1	4	4	Tumor	CD4_ex1
BCC_P1_Tumor_Ds0NM0_POST_Response_GGCGACTAGCTAGTTC_P1POSTCD3P	BCC	2889	1218	BCC-Ds0NM0	P1	Ds0NM0	BCC_P1	6	6	Tumor	CD4_ISG
BCC_P1_Tumor_Ds0NM0_POST_Response_GGCGACTAGTGGTAGC_P1POSTCD3P	BCC	5179	1875	BCC-Ds0NM0	P1	Ds0NM0	BCC_P1	5	5	Tumor	CD4_ex2
BCC_P1_Tumor_Ds0NM0_POST_Response_GGCGACTGTAGAAGGA_P1POSTCD3P	BCC	3590	1607	BCC-Ds0NM0	P1	Ds0NM0	BCC_P1	4	4	Tumor	CD4_ex1
BCC_P1_Tumor_Ds0NM0_POST_Response_GGCGACTGTGCGAAAC_P1POSTCD3P	BCC	4161	1569	BCC-Ds0NM0	P1	Ds0NM0	BCC_P1	0	0	Tumor	CD4_native
BCC_P1_Tumor_Ds0NM0_POST_Response_GGCGACTTCTTGCATT_P1POSTCD3P	BCC	2783	1261	BCC-Ds0NM0	P1	Ds0NM0	BCC_P1	0	0	Tumor	CD4_native
BCC_P1_Tumor_Ds0NM0_POST_Response_GGCGTGTAGATATACG_P1POSTCD3P	BCC	1778	962	BCC-Ds0NM0	P1	Ds0NM0	BCC_P1	4	4	Tumor	CD4_ex1
BCC_P1_Tumor_Ds0NM0_POST_Response_GGCGTGTGTGTATGGG_P1POSTCD3P	BCC	2805	1316	BCC-Ds0NM0	P1	Ds0NM0	BCC_P1	4	4	Tumor	CD4_ex1
BCC_P1_Tumor_Ds0NM0_POST_Response_GGCTCGAAGCAGATCG_P1POSTCD3P	BCC	4558	1740	BCC-Ds0NM0	P1	Ds0NM0	BCC_P1	5	5	Tumor	CD4_ex2
BCC_P1_Tumor_Ds0NM0_POST_Response_GGCTCGAGTTACGTCA_P1POSTCD3P	BCC	1364	792	BCC-Ds0NM0	P1	Ds0NM0	BCC_P1	10	10	Tumor	CD4_em
BCC_P1_Tumor_Ds0NM0_POST_Response_GGCTCGAGTTGTCTTT_P1POSTCD3P	BCC	3131	1636	BCC-Ds0NM0	P1	Ds0NM0	BCC_P1	0	0	Tumor	CD4_native
BCC_P1_Tumor_Ds0NM0_POST_Response_GGCTCGATCTTTCCTC_P1POSTCD3P	BCC	2976	1214	BCC-Ds0NM0	P1	Ds0NM0	BCC_P1	0	0	Tumor	CD4_native
BCC_P1_Tumor_Ds0NM0_POST_Response_GGCTGGTAGCTCCTTC_P1POSTCD3P	BCC	3874	1548	BCC-Ds0NM0	P1	Ds0NM0	BCC_P1	3	3	Tumor	CD4_cm2
BCC_P1_Tumor_Ds0NM0_POST_Response_GGGAATGAGATGTCGG_P1POSTCD3P	BCC	3706	1760	BCC-Ds0NM0	P1	Ds0NM0	BCC_P1	4	4	Tumor	CD4_ex1
BCC_P1_Tumor_Ds0NM0_POST_Response_GGGAATGAGCTAAACA_P1POSTCD3P	BCC	2217	1244	BCC-Ds0NM0	P1	Ds0NM0	BCC_P1	5	5	Tumor	CD4_ex2
BCC_P1_Tumor_Ds0NM0_POST_Response_GGGAATGAGGGATCTG_P1POSTCD3P	BCC	3128	1436	BCC-Ds0NM0	P1	Ds0NM0	BCC_P1	4	4	Tumor	CD4_ex1
BCC_P1_Tumor_Ds0NM0_POST_Response_GGGAATGAGTAATCCC_P1POSTCD3P	BCC	2871	1417	BCC-Ds0NM0	P1	Ds0NM0	BCC_P1	4	4	Tumor	CD4_ex1
BCC_P1_Tumor_Ds0NM0_POST_Response_GGGAATGCACCAGATT_P1POSTCD3P	BCC	4951	2105	BCC-Ds0NM0	P1	Ds0NM0	BCC_P1	5	5	Tumor	CD4_ex2
BCC_P1_Tumor_Ds0NM0_POST_Response_GGGAATGGTCTCCCTA_P1POSTCD3P	BCC	1644	1015	BCC-Ds0NM0	P1	Ds0NM0	BCC_P1	1	1	Tumor	CD4_Treg
BCC_P1_Tumor_Ds0NM0_POST_Response_GGGACCTAGATATACG_P1POSTCD3P	BCC	1973	1105	BCC-Ds0NM0	P1	Ds0NM0	BCC_P1	5	5	Tumor	CD4_ex2
BCC_P1_Tumor_Ds0NM0_POST_Response_GGGACCTAGTGAACGC_P1POSTCD3P	BCC	2534	1089	BCC-Ds0NM0	P1	Ds0NM0	BCC_P1	0	0	Tumor	CD4_native
BCC_P1_Tumor_Ds0NM0_POST_Response_GGGACCTGTTATCACG_P1POSTCD3P	BCC	4827	1771	BCC-Ds0NM0	P1	Ds0NM0	BCC_P1	4	4	Tumor	CD4_ex1
BCC_P1_Tumor_Ds0NM0_POST_Response_GGGAGATAGCCCAACC_P1POSTCD3P	BCC	1646	1027	BCC-Ds0NM0	P1	Ds0NM0	BCC_P1	4	4	Tumor	CD4_ex1
BCC_P1_Tumor_Ds0NM0_POST_Response_GGGAGATCACAACTGT_P1POSTCD3P	BCC	3381	1374	BCC-Ds0NM0	P1	Ds0NM0	BCC_P1	1	1	Tumor	CD4_Treg
BCC_P1_Tumor_Ds0NM0_POST_Response_GGGAGATCACCTGGTG_P1POSTCD3P	BCC	1530	783	BCC-Ds0NM0	P1	Ds0NM0	BCC_P1	0	0	Tumor	CD4_native
BCC_P1_Tumor_Ds0NM0_POST_Response_GGGAGATCAGTCTTCC_P1POSTCD3P	BCC	3831	1684	BCC-Ds0NM0	P1	Ds0NM0	BCC_P1	4	4	Tumor	CD4_ex1
BCC_P1_Tumor_Ds0NM0_POST_Response_GGGATGAAGTTGTAGA_P1POSTCD3P	BCC	2460	1201	BCC-Ds0NM0	P1	Ds0NM0	BCC_P1	2	2	Tumor	CD4_cm1
BCC_P1_Tumor_Ds0NM0_POST_Response_GGGATGACACAGACAG_P1POSTCD3P	BCC	2518	1266	BCC-Ds0NM0	P1	Ds0NM0	BCC_P1	0	0	Tumor	CD4_native
BCC_P1_Tumor_Ds0NM0_POST_Response_GGGATGAGTTCTGTTT_P1POSTCD3P	BCC	6255	2484	BCC-Ds0NM0	P1	Ds0NM0	BCC_P1	5	5	Tumor	CD4_ex2
BCC_P1_Tumor_Ds0NM0_POST_Response_GGGCACTAGCGCCTCA_P1POSTCD3P	BCC	9940	3100	BCC-Ds0NM0	P1	Ds0NM0	BCC_P1	4	4	Tumor	CD4_ex1
BCC_P1_Tumor_Ds0NM0_POST_Response_GGGCACTCATCCGCGA_P1POSTCD3P	BCC	2813	1459	BCC-Ds0NM0	P1	Ds0NM0	BCC_P1	4	4	Tumor	CD4_ex1
BCC_P1_Tumor_Ds0NM0_POST_Response_GGGCACTCATCGGAAG_P1POSTCD3P	BCC	2971	1444	BCC-Ds0NM0	P1	Ds0NM0	BCC_P1	1	1	Tumor	CD4_Treg
BCC_P1_Tumor_Ds0NM0_POST_Response_GGGCACTGTTTAGGAA_P1POSTCD3P	BCC	6766	2382	BCC-Ds0NM0	P1	Ds0NM0	BCC_P1	4	4	Tumor	CD4_ex1
BCC_P1_Tumor_Ds0NM0_POST_Response_GGGCATCGTAGGAGTC_P1POSTCD3P	BCC	2391	1201	BCC-Ds0NM0	P1	Ds0NM0	BCC_P1	0	0	Tumor	CD4_native
BCC_P1_Tumor_Ds0NM0_POST_Response_GGGTCTGAGGTGCTAG_P1POSTCD3P	BCC	5612	2440	BCC-Ds0NM0	P1	Ds0NM0	BCC_P1	1	1	Tumor	CD4_Treg
BCC_P1_Tumor_Ds0NM0_POST_Response_GGGTCTGGTCCGTGAC_P1POSTCD3P	BCC	5305	2024	BCC-Ds0NM0	P1	Ds0NM0	BCC_P1	4	4	Tumor	CD4_ex1
BCC_P1_Tumor_Ds0NM0_POST_Response_GGGTCTGGTGGAAAGA_P1POSTCD3P	BCC	7139	2611	BCC-Ds0NM0	P1	Ds0NM0	BCC_P1	5	5	Tumor	CD4_ex2
BCC_P1_Tumor_Ds0NM0_POST_Response_GGGTTGCAGAGGACGG_P1POSTCD3P	BCC	4771	1846	BCC-Ds0NM0	P1	Ds0NM0	BCC_P1	5	5	Tumor	CD4_ex2
BCC_P1_Tumor_Ds0NM0_POST_Response_GGGTTGCCAGTGACAG_P1POSTCD3P	BCC	2219	1235	BCC-Ds0NM0	P1	Ds0NM0	BCC_P1	2	2	Tumor	CD4_cm1
BCC_P1_Tumor_Ds0NM0_POST_Response_GGGTTGCGTCTGCAAT_P1POSTCD3P	BCC	5283	1716	BCC-Ds0NM0	P1	Ds0NM0	BCC_P1	0	0	Tumor	CD4_native
BCC_P1_Tumor_Ds0NM0_POST_Response_GGGTTGCGTGTGCGTC_P1POSTCD3P	BCC	4014	1569	BCC-Ds0NM0	P1	Ds0NM0	BCC_P1	1	1	Tumor	CD4_Treg
BCC_P1_Tumor_Ds0NM0_POST_Response_GGGTTGCTCTATCCTA_P1POSTCD3P	BCC	1817	896	BCC-Ds0NM0	P1	Ds0NM0	BCC_P1	5	5	Tumor	CD4_ex2
BCC_P1_Tumor_Ds0NM0_POST_Response_GGTATTGTCTGCTGCT_P1POSTCD3P	BCC	2751	1262	BCC-Ds0NM0	P1	Ds0NM0	BCC_P1	1	1	Tumor	CD4_Treg
BCC_P1_Tumor_Ds0NM0_POST_Response_GGTGAAGGTCGTGGCT_P1POSTCD3P	BCC	6093	2147	BCC-Ds0NM0	P1	Ds0NM0	BCC_P1	8	8	Tumor	CD4_prolif
BCC_P1_Tumor_Ds0NM0_POST_Response_GGTGAAGTCAAGGCTT_P1POSTCD3P	BCC	3579	1618	BCC-Ds0NM0	P1	Ds0NM0	BCC_P1	4	4	Tumor	CD4_ex1
BCC_P1_Tumor_Ds0NM0_POST_Response_GGTGCGTAGCGCTCCA_P1POSTCD3P	BCC	5314	1744	BCC-Ds0NM0	P1	Ds0NM0	BCC_P1	3	3	Tumor	CD4_cm2
BCC_P1_Tumor_Ds0NM0_POST_Response_GGTGCGTCACCACGTG_P1POSTCD3P	BCC	3050	1128	BCC-Ds0NM0	P1	Ds0NM0	BCC_P1	0	0	Tumor	CD4_native
BCC_P1_Tumor_Ds0NM0_POST_Response_GGTGCGTGTATAGGGC_P1POSTCD3P	BCC	1065	643	BCC-Ds0NM0	P1	Ds0NM0	BCC_P1	9	9	Tumor	CD4_Treg
BCC_P1_Tumor_Ds0NM0_POST_Response_GGTGCGTTCTAGAGTC_P1POSTCD3P	BCC	3841	1555	BCC-Ds0NM0	P1	Ds0NM0	BCC_P1	4	4	Tumor	CD4_ex1
BCC_P1_Tumor_Ds0NM0_POST_Response_GGTGTTAGTGACTCAT_P1POSTCD3P	BCC	1502	960	BCC-Ds0NM0	P1	Ds0NM0	BCC_P1	4	4	Tumor	CD4_ex1
BCC_P1_Tumor_Ds0NM0_POST_Response_GGTGTTATCCAACCAA_P1POSTCD3P	BCC	2970	1025	BCC-Ds0NM0	P1	Ds0NM0	BCC_P1	5	5	Tumor	CD4_ex2
BCC_P1_Tumor_Ds0NM0_POST_Response_GTAACGTCACGCCAGT_P1POSTCD3P	BCC	3331	1418	BCC-Ds0NM0	P1	Ds0NM0	BCC_P1	4	4	Tumor	CD4_ex1
BCC_P1_Tumor_Ds0NM0_POST_Response_GTAACGTCAGTGGGAT_P1POSTCD3P	BCC	2289	1062	BCC-Ds0NM0	P1	Ds0NM0	BCC_P1	0	0	Tumor	CD4_native
BCC_P1_Tumor_Ds0NM0_POST_Response_GTAACTGCACTACAGT_P1POSTCD3P	BCC	9574	2826	BCC-Ds0NM0	P1	Ds0NM0	BCC_P1	1	1	Tumor	CD4_Treg
BCC_P1_Tumor_Ds0NM0_POST_Response_GTAACTGGTGCAACTT_P1POSTCD3P	BCC	1369	777	BCC-Ds0NM0	P1	Ds0NM0	BCC_P1	5	5	Tumor	CD4_ex2
BCC_P1_Tumor_Ds0NM0_POST_Response_GTACGTAAGCAGGCTA_P1POSTCD3P	BCC	6080	2131	BCC-Ds0NM0	P1	Ds0NM0	BCC_P1	6	6	Tumor	CD4_ISG
BCC_P1_Tumor_Ds0NM0_POST_Response_GTACGTACACATGACT_P1POSTCD3P	BCC	6808	2315	BCC-Ds0NM0	P1	Ds0NM0	BCC_P1	5	5	Tumor	CD4_ex2
BCC_P1_Tumor_Ds0NM0_POST_Response_GTACGTAGTAAGCACG_P1POSTCD3P	BCC	4395	1755	BCC-Ds0NM0	P1	Ds0NM0	BCC_P1	1	1	Tumor	CD4_Treg
BCC_P1_Tumor_Ds0NM0_POST_Response_GTACGTAGTCGAGATG_P1POSTCD3P	BCC	2771	1134	BCC-Ds0NM0	P1	Ds0NM0	BCC_P1	10	10	Tumor	CD4_em
BCC_P1_Tumor_Ds0NM0_POST_Response_GTACGTATCCTACAGA_P1POSTCD3P	BCC	5437	2148	BCC-Ds0NM0	P1	Ds0NM0	BCC_P1	5	5	Tumor	CD4_ex2
BCC_P1_Tumor_Ds0NM0_POST_Response_GTACGTATCTCCAACC_P1POSTCD3P	BCC	2825	1038	BCC-Ds0NM0	P1	Ds0NM0	BCC_P1	0	0	Tumor	CD4_native
BCC_P1_Tumor_Ds0NM0_POST_Response_GTACTCCAGCCGTCGT_P1POSTCD3P	BCC	3102	1266	BCC-Ds0NM0	P1	Ds0NM0	BCC_P1	0	0	Tumor	CD4_native
BCC_P1_Tumor_Ds0NM0_POST_Response_GTACTCCCAAAGAATC_P1POSTCD3P	BCC	4210	1634	BCC-Ds0NM0	P1	Ds0NM0	BCC_P1	4	4	Tumor	CD4_ex1
BCC_P1_Tumor_Ds0NM0_POST_Response_GTACTCCTCAGTCAGT_P1POSTCD3P	BCC	10004	2955	BCC-Ds0NM0	P1	Ds0NM0	BCC_P1	8	8	Tumor	CD4_prolif
BCC_P1_Tumor_Ds0NM0_POST_Response_GTACTTTAGAGCCCAA_P1POSTCD3P	BCC	5635	2060	BCC-Ds0NM0	P1	Ds0NM0	BCC_P1	4	4	Tumor	CD4_ex1
BCC_P1_Tumor_Ds0NM0_POST_Response_GTACTTTAGCACACAG_P1POSTCD3P	BCC	4436	1891	BCC-Ds0NM0	P1	Ds0NM0	BCC_P1	5	5	Tumor	CD4_ex2
BCC_P1_Tumor_Ds0NM0_POST_Response_GTAGGCCCACGAGGTA_P1POSTCD3P	BCC	4824	1604	BCC-Ds0NM0	P1	Ds0NM0	BCC_P1	10	10	Tumor	CD4_em
BCC_P1_Tumor_Ds0NM0_POST_Response_GTAGGCCCAGATGGGT_P1POSTCD3P	BCC	4276	1691	BCC-Ds0NM0	P1	Ds0NM0	BCC_P1	5	5	Tumor	CD4_ex2
BCC_P1_Tumor_Ds0NM0_POST_Response_GTAGGCCGTCCCTACT_P1POSTCD3P	BCC	7649	2627	BCC-Ds0NM0	P1	Ds0NM0	BCC_P1	4	4	Tumor	CD4_ex1
BCC_P1_Tumor_Ds0NM0_POST_Response_GTAGTCAAGAACTCGG_P1POSTCD3P	BCC	4300	1745	BCC-Ds0NM0	P1	Ds0NM0	BCC_P1	2	2	Tumor	CD4_cm1
BCC_P1_Tumor_Ds0NM0_POST_Response_GTAGTCACATCACCCT_P1POSTCD3P	BCC	3127	1441	BCC-Ds0NM0	P1	Ds0NM0	BCC_P1	4	4	Tumor	CD4_ex1
BCC_P1_Tumor_Ds0NM0_POST_Response_GTAGTCATCAAGGTAA_P1POSTCD3P	BCC	1591	980	BCC-Ds0NM0	P1	Ds0NM0	BCC_P1	1	1	Tumor	CD4_Treg
BCC_P1_Tumor_Ds0NM0_POST_Response_GTAGTCATCACCGGGT_P1POSTCD3P	BCC	3969	1655	BCC-Ds0NM0	P1	Ds0NM0	BCC_P1	1	1	Tumor	CD4_Treg
BCC_P1_Tumor_Ds0NM0_POST_Response_GTAGTCATCCTGTAGA_P1POSTCD3P	BCC	1564	929	BCC-Ds0NM0	P1	Ds0NM0	BCC_P1	5	5	Tumor	CD4_ex2
BCC_P1_Tumor_Ds0NM0_POST_Response_GTATCTTAGATGTCGG_P1POSTCD3P	BCC	2762	1374	BCC-Ds0NM0	P1	Ds0NM0	BCC_P1	2	2	Tumor	CD4_cm1
BCC_P1_Tumor_Ds0NM0_POST_Response_GTATCTTAGGAGCGAG_P1POSTCD3P	BCC	7321	2606	BCC-Ds0NM0	P1	Ds0NM0	BCC_P1	1	1	Tumor	CD4_Treg
BCC_P1_Tumor_Ds0NM0_POST_Response_GTATCTTAGTGTTGAA_P1POSTCD3P	BCC	9308	3018	BCC-Ds0NM0	P1	Ds0NM0	BCC_P1	1	1	Tumor	CD4_Treg
BCC_P1_Tumor_Ds0NM0_POST_Response_GTATCTTGTCTAACGT_P1POSTCD3P	BCC	3051	1356	BCC-Ds0NM0	P1	Ds0NM0	BCC_P1	4	4	Tumor	CD4_ex1
BCC_P1_Tumor_Ds0NM0_POST_Response_GTATCTTTCCCAACGG_P1POSTCD3P	BCC	5749	2430	BCC-Ds0NM0	P1	Ds0NM0	BCC_P1	1	1	Tumor	CD4_Treg
BCC_P1_Tumor_Ds0NM0_POST_Response_GTATCTTTCCTGCCAT_P1POSTCD3P	BCC	3056	1379	BCC-Ds0NM0	P1	Ds0NM0	BCC_P1	4	4	Tumor	CD4_ex1
BCC_P1_Tumor_Ds0NM0_POST_Response_GTATTCTCAAGAAAGG_P1POSTCD3P	BCC	5684	1924	BCC-Ds0NM0	P1	Ds0NM0	BCC_P1	5	5	Tumor	CD4_ex2
BCC_P1_Tumor_Ds0NM0_POST_Response_GTATTCTCAGTTTACG_P1POSTCD3P	BCC	2687	1322	BCC-Ds0NM0	P1	Ds0NM0	BCC_P1	0	0	Tumor	CD4_native
BCC_P1_Tumor_Ds0NM0_POST_Response_GTATTCTCATGCATGT_P1POSTCD3P	BCC	3663	1511	BCC-Ds0NM0	P1	Ds0NM0	BCC_P1	2	2	Tumor	CD4_cm1
BCC_P1_Tumor_Ds0NM0_POST_Response_GTATTCTGTTACGGAG_P1POSTCD3P	BCC	3436	1467	BCC-Ds0NM0	P1	Ds0NM0	BCC_P1	5	5	Tumor	CD4_ex2
BCC_P1_Tumor_Ds0NM0_POST_Response_GTATTCTTCCATGCTC_P1POSTCD3P	BCC	11137	2961	BCC-Ds0NM0	P1	Ds0NM0	BCC_P1	1	1	Tumor	CD4_Treg
BCC_P1_Tumor_Ds0NM0_POST_Response_GTCAAGTCACTTAAGC_P1POSTCD3P	BCC	7763	2897	BCC-Ds0NM0	P1	Ds0NM0	BCC_P1	1	1	Tumor	CD4_Treg
BCC_P1_Tumor_Ds0NM0_POST_Response_GTCAAGTGTCACTGGC_P1POSTCD3P	BCC	4298	1690	BCC-Ds0NM0	P1	Ds0NM0	BCC_P1	5	5	Tumor	CD4_ex2
BCC_P1_Tumor_Ds0NM0_POST_Response_GTCAAGTGTCATCCCT_P1POSTCD3P	BCC	5427	2053	BCC-Ds0NM0	P1	Ds0NM0	BCC_P1	1	1	Tumor	CD4_Treg
BCC_P1_Tumor_Ds0NM0_POST_Response_GTCACAAAGGCCCTTG_P1POSTCD3P	BCC	5021	1632	BCC-Ds0NM0	P1	Ds0NM0	BCC_P1	0	0	Tumor	CD4_native
BCC_P1_Tumor_Ds0NM0_POST_Response_GTCACAAAGTAAGTAC_P1POSTCD3P	BCC	5466	2154	BCC-Ds0NM0	P1	Ds0NM0	BCC_P1	5	5	Tumor	CD4_ex2
BCC_P1_Tumor_Ds0NM0_POST_Response_GTCACAACACGCCAGT_P1POSTCD3P	BCC	6771	2285	BCC-Ds0NM0	P1	Ds0NM0	BCC_P1	1	1	Tumor	CD4_Treg
BCC_P1_Tumor_Ds0NM0_POST_Response_GTCACAACATCGATGT_P1POSTCD3P	BCC	4585	1980	BCC-Ds0NM0	P1	Ds0NM0	BCC_P1	4	4	Tumor	CD4_ex1
BCC_P1_Tumor_Ds0NM0_POST_Response_GTCACAAGTCGAGTTT_P1POSTCD3P	BCC	6927	2087	BCC-Ds0NM0	P1	Ds0NM0	BCC_P1	5	5	Tumor	CD4_ex2
BCC_P1_Tumor_Ds0NM0_POST_Response_GTCACAAGTCTCTTAT_P1POSTCD3P	BCC	3513	1332	BCC-Ds0NM0	P1	Ds0NM0	BCC_P1	2	2	Tumor	CD4_cm1
BCC_P1_Tumor_Ds0NM0_POST_Response_GTCACAATCTTGAGAC_P1POSTCD3P	BCC	4316	1833	BCC-Ds0NM0	P1	Ds0NM0	BCC_P1	1	1	Tumor	CD4_Treg
BCC_P1_Tumor_Ds0NM0_POST_Response_GTCACGGCAATCCAAC_P1POSTCD3P	BCC	3692	1598	BCC-Ds0NM0	P1	Ds0NM0	BCC_P1	4	4	Tumor	CD4_ex1
BCC_P1_Tumor_Ds0NM0_POST_Response_GTCACGGCATAACCTG_P1POSTCD3P	BCC	3507	1232	BCC-Ds0NM0	P1	Ds0NM0	BCC_P1	0	0	Tumor	CD4_native
BCC_P1_Tumor_Ds0NM0_POST_Response_GTCACGGGTCGCCATG_P1POSTCD3P	BCC	4341	1978	BCC-Ds0NM0	P1	Ds0NM0	BCC_P1	1	1	Tumor	CD4_Treg
BCC_P1_Tumor_Ds0NM0_POST_Response_GTCACGGTCAGGTTCA_P1POSTCD3P	BCC	3099	1331	BCC-Ds0NM0	P1	Ds0NM0	BCC_P1	0	0	Tumor	CD4_native
BCC_P1_Tumor_Ds0NM0_POST_Response_GTCATTTAGTTACCCA_P1POSTCD3P	BCC	3005	1217	BCC-Ds0NM0	P1	Ds0NM0	BCC_P1	4	4	Tumor	CD4_ex1
BCC_P1_Tumor_Ds0NM0_POST_Response_GTCATTTCACGTAAGG_P1POSTCD3P	BCC	4538	1960	BCC-Ds0NM0	P1	Ds0NM0	BCC_P1	6	6	Tumor	CD4_ISG
BCC_P1_Tumor_Ds0NM0_POST_Response_GTCATTTCATGCCACG_P1POSTCD3P	BCC	3134	1264	BCC-Ds0NM0	P1	Ds0NM0	BCC_P1	0	0	Tumor	CD4_native
BCC_P1_Tumor_Ds0NM0_POST_Response_GTCCTCAAGATCCTGT_P1POSTCD3P	BCC	3876	1562	BCC-Ds0NM0	P1	Ds0NM0	BCC_P1	0	0	Tumor	CD4_native
BCC_P1_Tumor_Ds0NM0_POST_Response_GTCCTCAAGATGTAAC_P1POSTCD3P	BCC	3664	1625	BCC-Ds0NM0	P1	Ds0NM0	BCC_P1	5	5	Tumor	CD4_ex2
BCC_P1_Tumor_Ds0NM0_POST_Response_GTCCTCAGTCAACTGT_P1POSTCD3P	BCC	3514	1411	BCC-Ds0NM0	P1	Ds0NM0	BCC_P1	2	2	Tumor	CD4_cm1
BCC_P1_Tumor_Ds0NM0_POST_Response_GTCGGGTAGCAGGCTA_P1POSTCD3P	BCC	2964	1186	BCC-Ds0NM0	P1	Ds0NM0	BCC_P1	3	3	Tumor	CD4_cm2
BCC_P1_Tumor_Ds0NM0_POST_Response_GTCGGGTGTACCCAAT_P1POSTCD3P	BCC	5141	1948	BCC-Ds0NM0	P1	Ds0NM0	BCC_P1	5	5	Tumor	CD4_ex2
BCC_P1_Tumor_Ds0NM0_POST_Response_GTCGGGTGTCGACTGC_P1POSTCD3P	BCC	3857	1386	BCC-Ds0NM0	P1	Ds0NM0	BCC_P1	5	5	Tumor	CD4_ex2
BCC_P1_Tumor_Ds0NM0_POST_Response_GTCGGGTTCCCTTGCA_P1POSTCD3P	BCC	4702	1820	BCC-Ds0NM0	P1	Ds0NM0	BCC_P1	8	8	Tumor	CD4_prolif
BCC_P1_Tumor_Ds0NM0_POST_Response_GTCGTAAAGCACCGCT_P1POSTCD3P	BCC	7715	2562	BCC-Ds0NM0	P1	Ds0NM0	BCC_P1	5	5	Tumor	CD4_ex2
BCC_P1_Tumor_Ds0NM0_POST_Response_GTCGTAAGTCAACATC_P1POSTCD3P	BCC	4201	1563	BCC-Ds0NM0	P1	Ds0NM0	BCC_P1	2	2	Tumor	CD4_cm1
BCC_P1_Tumor_Ds0NM0_POST_Response_GTCGTAATCCCTAACC_P1POSTCD3P	BCC	4342	1660	BCC-Ds0NM0	P1	Ds0NM0	BCC_P1	5	5	Tumor	CD4_ex2
BCC_P1_Tumor_Ds0NM0_POST_Response_GTCGTAATCGTTACAG_P1POSTCD3P	BCC	1174	760	BCC-Ds0NM0	P1	Ds0NM0	BCC_P1	4	4	Tumor	CD4_ex1
BCC_P1_Tumor_Ds0NM0_POST_Response_GTCTCGTAGGCATGGT_P1POSTCD3P	BCC	3334	1467	BCC-Ds0NM0	P1	Ds0NM0	BCC_P1	1	1	Tumor	CD4_Treg
BCC_P1_Tumor_Ds0NM0_POST_Response_GTCTCGTGTGTTTGGT_P1POSTCD3P	BCC	3951	1525	BCC-Ds0NM0	P1	Ds0NM0	BCC_P1	0	0	Tumor	CD4_native
BCC_P1_Tumor_Ds0NM0_POST_Response_GTCTCGTTCTGGAGCC_P1POSTCD3P	BCC	3427	1288	BCC-Ds0NM0	P1	Ds0NM0	BCC_P1	2	2	Tumor	CD4_cm1
BCC_P1_Tumor_Ds0NM0_POST_Response_GTCTTCGAGAAACCAT_P1POSTCD3P	BCC	4462	1741	BCC-Ds0NM0	P1	Ds0NM0	BCC_P1	1	1	Tumor	CD4_Treg
BCC_P1_Tumor_Ds0NM0_POST_Response_GTCTTCGAGAAAGTGG_P1POSTCD3P	BCC	3060	1430	BCC-Ds0NM0	P1	Ds0NM0	BCC_P1	5	5	Tumor	CD4_ex2
BCC_P1_Tumor_Ds0NM0_POST_Response_GTCTTCGCAGTGGGAT_P1POSTCD3P	BCC	3946	1824	BCC-Ds0NM0	P1	Ds0NM0	BCC_P1	5	5	Tumor	CD4_ex2
BCC_P1_Tumor_Ds0NM0_POST_Response_GTCTTCGGTATATCCG_P1POSTCD3P	BCC	4196	1727	BCC-Ds0NM0	P1	Ds0NM0	BCC_P1	4	4	Tumor	CD4_ex1
BCC_P1_Tumor_Ds0NM0_POST_Response_GTCTTCGGTCCGAGTC_P1POSTCD3P	BCC	3239	1418	BCC-Ds0NM0	P1	Ds0NM0	BCC_P1	5	5	Tumor	CD4_ex2
BCC_P1_Tumor_Ds0NM0_POST_Response_GTCTTCGTCGTTTGCC_P1POSTCD3P	BCC	3361	1329	BCC-Ds0NM0	P1	Ds0NM0	BCC_P1	0	0	Tumor	CD4_native
BCC_P1_Tumor_Ds0NM0_POST_Response_GTCTTCGTCTGCGTAA_P1POSTCD3P	BCC	4965	1855	BCC-Ds0NM0	P1	Ds0NM0	BCC_P1	0	0	Tumor	CD4_native
BCC_P1_Tumor_Ds0NM0_POST_Response_GTGAAGGGTCCAAGTT_P1POSTCD3P	BCC	9557	2818	BCC-Ds0NM0	P1	Ds0NM0	BCC_P1	5	5	Tumor	CD4_ex2
BCC_P1_Tumor_Ds0NM0_POST_Response_GTGAAGGGTCCATGAT_P1POSTCD3P	BCC	4136	1493	BCC-Ds0NM0	P1	Ds0NM0	BCC_P1	2	2	Tumor	CD4_cm1
BCC_P1_Tumor_Ds0NM0_POST_Response_GTGAAGGTCCAAGCCG_P1POSTCD3P	BCC	1006	726	BCC-Ds0NM0	P1	Ds0NM0	BCC_P1	1	1	Tumor	CD4_Treg
BCC_P1_Tumor_Ds0NM0_POST_Response_GTGCAGCGTATGGTTC_P1POSTCD3P	BCC	4011	1846	BCC-Ds0NM0	P1	Ds0NM0	BCC_P1	1	1	Tumor	CD4_Treg
BCC_P1_Tumor_Ds0NM0_POST_Response_GTGCAGCTCCTAGGGC_P1POSTCD3P	BCC	9922	2920	BCC-Ds0NM0	P1	Ds0NM0	BCC_P1	5	5	Tumor	CD4_ex2
BCC_P1_Tumor_Ds0NM0_POST_Response_GTGCATAAGACAATAC_P1POSTCD3P	BCC	5782	2028	BCC-Ds0NM0	P1	Ds0NM0	BCC_P1	4	4	Tumor	CD4_ex1
BCC_P1_Tumor_Ds0NM0_POST_Response_GTGCATAAGAGCCCAA_P1POSTCD3P	BCC	6337	2329	BCC-Ds0NM0	P1	Ds0NM0	BCC_P1	0	0	Tumor	CD4_native
BCC_P1_Tumor_Ds0NM0_POST_Response_GTGCATAAGGACATTA_P1POSTCD3P	BCC	6346	2410	BCC-Ds0NM0	P1	Ds0NM0	BCC_P1	5	5	Tumor	CD4_ex2
BCC_P1_Tumor_Ds0NM0_POST_Response_GTGCATAAGGCATTGG_P1POSTCD3P	BCC	3004	1318	BCC-Ds0NM0	P1	Ds0NM0	BCC_P1	0	0	Tumor	CD4_native
BCC_P1_Tumor_Ds0NM0_POST_Response_GTGCATAGTGATGATA_P1POSTCD3P	BCC	3268	1553	BCC-Ds0NM0	P1	Ds0NM0	BCC_P1	1	1	Tumor	CD4_Treg
BCC_P1_Tumor_Ds0NM0_POST_Response_GTGCATATCAGAGCTT_P1POSTCD3P	BCC	5104	2228	BCC-Ds0NM0	P1	Ds0NM0	BCC_P1	1	1	Tumor	CD4_Treg
BCC_P1_Tumor_Ds0NM0_POST_Response_GTGCATATCGGCGCAT_P1POSTCD3P	BCC	5970	2306	BCC-Ds0NM0	P1	Ds0NM0	BCC_P1	1	1	Tumor	CD4_Treg
BCC_P1_Tumor_Ds0NM0_POST_Response_GTGCGGTAGAAGCCCA_P1POSTCD3P	BCC	5782	2426	BCC-Ds0NM0	P1	Ds0NM0	BCC_P1	1	1	Tumor	CD4_Treg
BCC_P1_Tumor_Ds0NM0_POST_Response_GTGCGGTAGGTGCTTT_P1POSTCD3P	BCC	5055	2226	BCC-Ds0NM0	P1	Ds0NM0	BCC_P1	1	1	Tumor	CD4_Treg
BCC_P1_Tumor_Ds0NM0_POST_Response_GTGCGGTGTCTCGTTC_P1POSTCD3P	BCC	4810	1805	BCC-Ds0NM0	P1	Ds0NM0	BCC_P1	5	5	Tumor	CD4_ex2
BCC_P1_Tumor_Ds0NM0_POST_Response_GTGCTTCAGACGACGT_P1POSTCD3P	BCC	13418	3355	BCC-Ds0NM0	P1	Ds0NM0	BCC_P1	2	2	Tumor	CD4_cm1
BCC_P1_Tumor_Ds0NM0_POST_Response_GTGCTTCCACAAGCCC_P1POSTCD3P	BCC	4597	1634	BCC-Ds0NM0	P1	Ds0NM0	BCC_P1	5	5	Tumor	CD4_ex2
BCC_P1_Tumor_Ds0NM0_POST_Response_GTGCTTCGTAGTAGTA_P1POSTCD3P	BCC	7004	2614	BCC-Ds0NM0	P1	Ds0NM0	BCC_P1	5	5	Tumor	CD4_ex2
BCC_P1_Tumor_Ds0NM0_POST_Response_GTGCTTCTCAGAGACG_P1POSTCD3P	BCC	3915	1478	BCC-Ds0NM0	P1	Ds0NM0	BCC_P1	10	10	Tumor	CD4_em
BCC_P1_Tumor_Ds0NM0_POST_Response_GTGGGTCCACGTAAGG_P1POSTCD3P	BCC	3894	1362	BCC-Ds0NM0	P1	Ds0NM0	BCC_P1	0	0	Tumor	CD4_native
BCC_P1_Tumor_Ds0NM0_POST_Response_GTGGGTCTCCATGCTC_P1POSTCD3P	BCC	4906	1983	BCC-Ds0NM0	P1	Ds0NM0	BCC_P1	5	5	Tumor	CD4_ex2
BCC_P1_Tumor_Ds0NM0_POST_Response_GTGTGCGCAGCGTTCG_P1POSTCD3P	BCC	2667	1271	BCC-Ds0NM0	P1	Ds0NM0	BCC_P1	2	2	Tumor	CD4_cm1
BCC_P1_Tumor_Ds0NM0_POST_Response_GTGTGCGTCGCGTTTC_P1POSTCD3P	BCC	2061	713	BCC-Ds0NM0	P1	Ds0NM0	BCC_P1	0	0	Tumor	CD4_native
BCC_P1_Tumor_Ds0NM0_POST_Response_GTGTGCGTCGTCTGAA_P1POSTCD3P	BCC	2949	1277	BCC-Ds0NM0	P1	Ds0NM0	BCC_P1	4	4	Tumor	CD4_ex1
BCC_P1_Tumor_Ds0NM0_POST_Response_GTGTTAGCACCCAGTG_P1POSTCD3P	BCC	3995	1522	BCC-Ds0NM0	P1	Ds0NM0	BCC_P1	3	3	Tumor	CD4_cm2
BCC_P1_Tumor_Ds0NM0_POST_Response_GTGTTAGGTAAGTTCC_P1POSTCD3P	BCC	2832	1363	BCC-Ds0NM0	P1	Ds0NM0	BCC_P1	1	1	Tumor	CD4_Treg
BCC_P1_Tumor_Ds0NM0_POST_Response_GTGTTAGTCTGGGCCA_P1POSTCD3P	BCC	5223	1880	BCC-Ds0NM0	P1	Ds0NM0	BCC_P1	5	5	Tumor	CD4_ex2
BCC_P1_Tumor_Ds0NM0_POST_Response_GTTAAGCAGGGTTCCC_P1POSTCD3P	BCC	4743	1586	BCC-Ds0NM0	P1	Ds0NM0	BCC_P1	2	2	Tumor	CD4_cm1
BCC_P1_Tumor_Ds0NM0_POST_Response_GTTAAGCCAAGCCTAT_P1POSTCD3P	BCC	2600	1199	BCC-Ds0NM0	P1	Ds0NM0	BCC_P1	5	5	Tumor	CD4_ex2
BCC_P1_Tumor_Ds0NM0_POST_Response_GTTAAGCCAGACACTT_P1POSTCD3P	BCC	7012	2680	BCC-Ds0NM0	P1	Ds0NM0	BCC_P1	1	1	Tumor	CD4_Treg
BCC_P1_Tumor_Ds0NM0_POST_Response_GTTAAGCGTCAACATC_P1POSTCD3P	BCC	4610	1735	BCC-Ds0NM0	P1	Ds0NM0	BCC_P1	1	1	Tumor	CD4_Treg
BCC_P1_Tumor_Ds0NM0_POST_Response_GTTAAGCTCCCTAACC_P1POSTCD3P	BCC	4037	1650	BCC-Ds0NM0	P1	Ds0NM0	BCC_P1	5	5	Tumor	CD4_ex2
BCC_P1_Tumor_Ds0NM0_POST_Response_GTTAAGCTCCGTCATC_P1POSTCD3P	BCC	5305	2055	BCC-Ds0NM0	P1	Ds0NM0	BCC_P1	8	8	Tumor	CD4_prolif
BCC_P1_Tumor_Ds0NM0_POST_Response_GTTAAGCTCTAACGGT_P1POSTCD3P	BCC	4238	1716	BCC-Ds0NM0	P1	Ds0NM0	BCC_P1	10	10	Tumor	CD4_em
BCC_P1_Tumor_Ds0NM0_POST_Response_GTTACAGAGGGTCTCC_P1POSTCD3P	BCC	7063	2570	BCC-Ds0NM0	P1	Ds0NM0	BCC_P1	5	5	Tumor	CD4_ex2
BCC_P1_Tumor_Ds0NM0_POST_Response_GTTACAGCACTGTGTA_P1POSTCD3P	BCC	1286	741	BCC-Ds0NM0	P1	Ds0NM0	BCC_P1	1	1	Tumor	CD4_Treg
BCC_P1_Tumor_Ds0NM0_POST_Response_GTTACAGCAGGAATGC_P1POSTCD3P	BCC	6647	2321	BCC-Ds0NM0	P1	Ds0NM0	BCC_P1	5	5	Tumor	CD4_ex2
BCC_P1_Tumor_Ds0NM0_POST_Response_GTTCATTCACCAGGTC_P1POSTCD3P	BCC	5648	1894	BCC-Ds0NM0	P1	Ds0NM0	BCC_P1	5	5	Tumor	CD4_ex2
BCC_P1_Tumor_Ds0NM0_POST_Response_GTTCATTGTCAGTGGA_P1POSTCD3P	BCC	5032	1890	BCC-Ds0NM0	P1	Ds0NM0	BCC_P1	4	4	Tumor	CD4_ex1
BCC_P1_Tumor_Ds0NM0_POST_Response_GTTCATTGTGGTAACG_P1POSTCD3P	BCC	3285	1607	BCC-Ds0NM0	P1	Ds0NM0	BCC_P1	1	1	Tumor	CD4_Treg
BCC_P1_Tumor_Ds0NM0_POST_Response_GTTCATTTCTTCGGTC_P1POSTCD3P	BCC	8769	3033	BCC-Ds0NM0	P1	Ds0NM0	BCC_P1	1	1	Tumor	CD4_Treg
BCC_P1_Tumor_Ds0NM0_POST_Response_GTTCATTTCTTGTCAT_P1POSTCD3P	BCC	2978	1342	BCC-Ds0NM0	P1	Ds0NM0	BCC_P1	5	5	Tumor	CD4_ex2
BCC_P1_Tumor_Ds0NM0_POST_Response_GTTCGGGAGAATCTCC_P1POSTCD3P	BCC	1342	763	BCC-Ds0NM0	P1	Ds0NM0	BCC_P1	5	5	Tumor	CD4_ex2
BCC_P1_Tumor_Ds0NM0_POST_Response_GTTCGGGGTCAGAAGC_P1POSTCD3P	BCC	5001	1766	BCC-Ds0NM0	P1	Ds0NM0	BCC_P1	4	4	Tumor	CD4_ex1
BCC_P1_Tumor_Ds0NM0_POST_Response_GTTCGGGGTGACCAAG_P1POSTCD3P	BCC	3648	1455	BCC-Ds0NM0	P1	Ds0NM0	BCC_P1	2	2	Tumor	CD4_cm1
BCC_P1_Tumor_Ds0NM0_POST_Response_GTTCGGGGTGTTGGGA_P1POSTCD3P	BCC	4354	1898	BCC-Ds0NM0	P1	Ds0NM0	BCC_P1	5	5	Tumor	CD4_ex2
BCC_P1_Tumor_Ds0NM0_POST_Response_GTTCGGGGTTCTCATT_P1POSTCD3P	BCC	10870	3135	BCC-Ds0NM0	P1	Ds0NM0	BCC_P1	5	5	Tumor	CD4_ex2
BCC_P1_Tumor_Ds0NM0_POST_Response_GTTCGGGTCGGAGGTA_P1POSTCD3P	BCC	2583	1181	BCC-Ds0NM0	P1	Ds0NM0	BCC_P1	0	0	Tumor	CD4_native
BCC_P1_Tumor_Ds0NM0_POST_Response_GTTCTCGCAAAGGCGT_P1POSTCD3P	BCC	3259	1269	BCC-Ds0NM0	P1	Ds0NM0	BCC_P1	0	0	Tumor	CD4_native
BCC_P1_Tumor_Ds0NM0_POST_Response_GTTCTCGCATGCCCGA_P1POSTCD3P	BCC	1302	821	BCC-Ds0NM0	P1	Ds0NM0	BCC_P1	0	0	Tumor	CD4_native
BCC_P1_Tumor_Ds0NM0_POST_Response_GTTCTCGGTCCGTTAA_P1POSTCD3P	BCC	1352	781	BCC-Ds0NM0	P1	Ds0NM0	BCC_P1	6	6	Tumor	CD4_ISG
BCC_P1_Tumor_Ds0NM0_POST_Response_GTTTCTAAGGCTATCT_P1POSTCD3P	BCC	3152	1524	BCC-Ds0NM0	P1	Ds0NM0	BCC_P1	4	4	Tumor	CD4_ex1
BCC_P1_Tumor_Ds0NM0_POST_Response_GTTTCTAGTGACCAAG_P1POSTCD3P	BCC	3144	1426	BCC-Ds0NM0	P1	Ds0NM0	BCC_P1	10	10	Tumor	CD4_em
BCC_P1_Tumor_Ds0NM0_POST_Response_GTTTCTATCCACGTTC_P1POSTCD3P	BCC	4555	1789	BCC-Ds0NM0	P1	Ds0NM0	BCC_P1	0	0	Tumor	CD4_native
BCC_P1_Tumor_Ds0NM0_POST_Response_TAAACCGAGTGCTGCC_P1POSTCD3P	BCC	6348	1912	BCC-Ds0NM0	P1	Ds0NM0	BCC_P1	4	4	Tumor	CD4_ex1
BCC_P1_Tumor_Ds0NM0_POST_Response_TAAACCGCAAGAAGAG_P1POSTCD3P	BCC	10889	3021	BCC-Ds0NM0	P1	Ds0NM0	BCC_P1	5	5	Tumor	CD4_ex2
BCC_P1_Tumor_Ds0NM0_POST_Response_TAAACCGCACATCCGG_P1POSTCD3P	BCC	2809	1318	BCC-Ds0NM0	P1	Ds0NM0	BCC_P1	5	5	Tumor	CD4_ex2
BCC_P1_Tumor_Ds0NM0_POST_Response_TAAACCGCAGCTCCGA_P1POSTCD3P	BCC	4290	1731	BCC-Ds0NM0	P1	Ds0NM0	BCC_P1	5	5	Tumor	CD4_ex2
BCC_P1_Tumor_Ds0NM0_POST_Response_TAAACCGCATATACGC_P1POSTCD3P	BCC	6273	2250	BCC-Ds0NM0	P1	Ds0NM0	BCC_P1	5	5	Tumor	CD4_ex2
BCC_P1_Tumor_Ds0NM0_POST_Response_TAAACCGCATCAGTCA_P1POSTCD3P	BCC	3954	1786	BCC-Ds0NM0	P1	Ds0NM0	BCC_P1	1	1	Tumor	CD4_Treg
BCC_P1_Tumor_Ds0NM0_POST_Response_TAAACCGGTACTTAGC_P1POSTCD3P	BCC	3412	1371	BCC-Ds0NM0	P1	Ds0NM0	BCC_P1	5	5	Tumor	CD4_ex2
BCC_P1_Tumor_Ds0NM0_POST_Response_TAAACCGTCCGAATGT_P1POSTCD3P	BCC	3694	1576	BCC-Ds0NM0	P1	Ds0NM0	BCC_P1	4	4	Tumor	CD4_ex1
BCC_P1_Tumor_Ds0NM0_POST_Response_TAAGAGAAGACCTTTG_P1POSTCD3P	BCC	5457	1652	BCC-Ds0NM0	P1	Ds0NM0	BCC_P1	0	0	Tumor	CD4_native
BCC_P1_Tumor_Ds0NM0_POST_Response_TAAGAGAAGTATGACA_P1POSTCD3P	BCC	7401	2649	BCC-Ds0NM0	P1	Ds0NM0	BCC_P1	5	5	Tumor	CD4_ex2
BCC_P1_Tumor_Ds0NM0_POST_Response_TAAGAGACAGCTGCAC_P1POSTCD3P	BCC	1096	597	BCC-Ds0NM0	P1	Ds0NM0	BCC_P1	0	0	Tumor	CD4_native
BCC_P1_Tumor_Ds0NM0_POST_Response_TAAGAGAGTCTTTCAT_P1POSTCD3P	BCC	2987	1025	BCC-Ds0NM0	P1	Ds0NM0	BCC_P1	2	2	Tumor	CD4_cm1
BCC_P1_Tumor_Ds0NM0_POST_Response_TAAGAGATCTTGTTTG_P1POSTCD3P	BCC	3074	1331	BCC-Ds0NM0	P1	Ds0NM0	BCC_P1	4	4	Tumor	CD4_ex1
BCC_P1_Tumor_Ds0NM0_POST_Response_TAAGCGTAGCACGCCT_P1POSTCD3P	BCC	3797	1652	BCC-Ds0NM0	P1	Ds0NM0	BCC_P1	1	1	Tumor	CD4_Treg
BCC_P1_Tumor_Ds0NM0_POST_Response_TAAGCGTCACGAAATA_P1POSTCD3P	BCC	2932	901	BCC-Ds0NM0	P1	Ds0NM0	BCC_P1	0	0	Tumor	CD4_native
BCC_P1_Tumor_Ds0NM0_POST_Response_TAAGCGTGTCGAAAGC_P1POSTCD3P	BCC	2284	1394	BCC-Ds0NM0	P1	Ds0NM0	BCC_P1	1	1	Tumor	CD4_Treg
BCC_P1_Tumor_Ds0NM0_POST_Response_TAAGTGCAGGCATGGT_P1POSTCD3P	BCC	4757	1593	BCC-Ds0NM0	P1	Ds0NM0	BCC_P1	3	3	Tumor	CD4_cm2
BCC_P1_Tumor_Ds0NM0_POST_Response_TAAGTGCTCATCGGAT_P1POSTCD3P	BCC	2330	1163	BCC-Ds0NM0	P1	Ds0NM0	BCC_P1	0	0	Tumor	CD4_native
BCC_P1_Tumor_Ds0NM0_POST_Response_TACACGAGTCAAACTC_P1POSTCD3P	BCC	4778	1699	BCC-Ds0NM0	P1	Ds0NM0	BCC_P1	5	5	Tumor	CD4_ex2
BCC_P1_Tumor_Ds0NM0_POST_Response_TACACGAGTTTGTGTG_P1POSTCD3P	BCC	3491	1452	BCC-Ds0NM0	P1	Ds0NM0	BCC_P1	4	4	Tumor	CD4_ex1
BCC_P1_Tumor_Ds0NM0_POST_Response_TACACGATCTAACTCT_P1POSTCD3P	BCC	3023	1430	BCC-Ds0NM0	P1	Ds0NM0	BCC_P1	4	4	Tumor	CD4_ex1
BCC_P1_Tumor_Ds0NM0_POST_Response_TACAGTGAGCAGGCTA_P1POSTCD3P	BCC	3481	1383	BCC-Ds0NM0	P1	Ds0NM0	BCC_P1	3	3	Tumor	CD4_cm2
BCC_P1_Tumor_Ds0NM0_POST_Response_TACAGTGAGGCTAGGT_P1POSTCD3P	BCC	4855	1965	BCC-Ds0NM0	P1	Ds0NM0	BCC_P1	10	10	Tumor	CD4_em
BCC_P1_Tumor_Ds0NM0_POST_Response_TACAGTGAGTGAATTG_P1POSTCD3P	BCC	3134	1703	BCC-Ds0NM0	P1	Ds0NM0	BCC_P1	1	1	Tumor	CD4_Treg
BCC_P1_Tumor_Ds0NM0_POST_Response_TACAGTGTCCACGACG_P1POSTCD3P	BCC	3139	1399	BCC-Ds0NM0	P1	Ds0NM0	BCC_P1	4	4	Tumor	CD4_ex1
BCC_P1_Tumor_Ds0NM0_POST_Response_TACAGTGTCGGACAAG_P1POSTCD3P	BCC	1040	729	BCC-Ds0NM0	P1	Ds0NM0	BCC_P1	4	4	Tumor	CD4_ex1
BCC_P1_Tumor_Ds0NM0_POST_Response_TACAGTGTCTCATTCA_P1POSTCD3P	BCC	3542	1652	BCC-Ds0NM0	P1	Ds0NM0	BCC_P1	5	5	Tumor	CD4_ex2
BCC_P1_Tumor_Ds0NM0_POST_Response_TACCTATCACGACGAA_P1POSTCD3P	BCC	4566	1818	BCC-Ds0NM0	P1	Ds0NM0	BCC_P1	5	5	Tumor	CD4_ex2
BCC_P1_Tumor_Ds0NM0_POST_Response_TACCTATGTGATAAAC_P1POSTCD3P	BCC	2473	1227	BCC-Ds0NM0	P1	Ds0NM0	BCC_P1	1	1	Tumor	CD4_Treg
BCC_P1_Tumor_Ds0NM0_POST_Response_TACCTATTCAGAGCTT_P1POSTCD3P	BCC	12338	3460	BCC-Ds0NM0	P1	Ds0NM0	BCC_P1	8	8	Tumor	CD4_prolif
BCC_P1_Tumor_Ds0NM0_POST_Response_TACCTATTCGGATGGA_P1POSTCD3P	BCC	4963	1591	BCC-Ds0NM0	P1	Ds0NM0	BCC_P1	2	2	Tumor	CD4_cm1
BCC_P1_Tumor_Ds0NM0_POST_Response_TACCTTAGTCAGAGGT_P1POSTCD3P	BCC	3139	1525	BCC-Ds0NM0	P1	Ds0NM0	BCC_P1	4	4	Tumor	CD4_ex1
BCC_P1_Tumor_Ds0NM0_POST_Response_TACCTTAGTGATAAAC_P1POSTCD3P	BCC	5647	1959	BCC-Ds0NM0	P1	Ds0NM0	BCC_P1	0	0	Tumor	CD4_native
BCC_P1_Tumor_Ds0NM0_POST_Response_TACGGATCAGATGGGT_P1POSTCD3P	BCC	3808	1830	BCC-Ds0NM0	P1	Ds0NM0	BCC_P1	4	4	Tumor	CD4_ex1
BCC_P1_Tumor_Ds0NM0_POST_Response_TACGGATGTCAGCTAT_P1POSTCD3P	BCC	3462	1417	BCC-Ds0NM0	P1	Ds0NM0	BCC_P1	2	2	Tumor	CD4_cm1
BCC_P1_Tumor_Ds0NM0_POST_Response_TACGGATGTTCAGGCC_P1POSTCD3P	BCC	7423	2580	BCC-Ds0NM0	P1	Ds0NM0	BCC_P1	1	1	Tumor	CD4_Treg
BCC_P1_Tumor_Ds0NM0_POST_Response_TACGGATTCCCGGATG_P1POSTCD3P	BCC	4590	1495	BCC-Ds0NM0	P1	Ds0NM0	BCC_P1	0	0	Tumor	CD4_native
BCC_P1_Tumor_Ds0NM0_POST_Response_TACGGGCAGTTAGGTA_P1POSTCD3P	BCC	3795	1405	BCC-Ds0NM0	P1	Ds0NM0	BCC_P1	0	0	Tumor	CD4_native
BCC_P1_Tumor_Ds0NM0_POST_Response_TACGGGCTCCAGTATG_P1POSTCD3P	BCC	8031	2272	BCC-Ds0NM0	P1	Ds0NM0	BCC_P1	5	5	Tumor	CD4_ex2
BCC_P1_Tumor_Ds0NM0_POST_Response_TACGGTAAGAAGGTGA_P1POSTCD3P	BCC	4817	1899	BCC-Ds0NM0	P1	Ds0NM0	BCC_P1	3	3	Tumor	CD4_cm2
BCC_P1_Tumor_Ds0NM0_POST_Response_TACGGTACAAGGACAC_P1POSTCD3P	BCC	5792	1942	BCC-Ds0NM0	P1	Ds0NM0	BCC_P1	4	4	Tumor	CD4_ex1
BCC_P1_Tumor_Ds0NM0_POST_Response_TACGGTATCACGCGGT_P1POSTCD3P	BCC	14373	3528	BCC-Ds0NM0	P1	Ds0NM0	BCC_P1	1	1	Tumor	CD4_Treg
BCC_P1_Tumor_Ds0NM0_POST_Response_TACTCATAGAAGAAGC_P1POSTCD3P	BCC	3943	1560	BCC-Ds0NM0	P1	Ds0NM0	BCC_P1	5	5	Tumor	CD4_ex2
BCC_P1_Tumor_Ds0NM0_POST_Response_TACTCATAGAGCCTAG_P1POSTCD3P	BCC	7385	2405	BCC-Ds0NM0	P1	Ds0NM0	BCC_P1	5	5	Tumor	CD4_ex2
BCC_P1_Tumor_Ds0NM0_POST_Response_TACTCATCAACTGCTA_P1POSTCD3P	BCC	8601	2416	BCC-Ds0NM0	P1	Ds0NM0	BCC_P1	5	5	Tumor	CD4_ex2
BCC_P1_Tumor_Ds0NM0_POST_Response_TACTCGCAGAATAGGG_P1POSTCD3P	BCC	4389	1713	BCC-Ds0NM0	P1	Ds0NM0	BCC_P1	1	1	Tumor	CD4_Treg
BCC_P1_Tumor_Ds0NM0_POST_Response_TACTCGCCAAGTAATG_P1POSTCD3P	BCC	4937	2109	BCC-Ds0NM0	P1	Ds0NM0	BCC_P1	1	1	Tumor	CD4_Treg
BCC_P1_Tumor_Ds0NM0_POST_Response_TACTCGCCACTACAGT_P1POSTCD3P	BCC	2438	1103	BCC-Ds0NM0	P1	Ds0NM0	BCC_P1	0	0	Tumor	CD4_native
BCC_P1_Tumor_Ds0NM0_POST_Response_TACTCGCGTACAGCAG_P1POSTCD3P	BCC	6342	2127	BCC-Ds0NM0	P1	Ds0NM0	BCC_P1	5	5	Tumor	CD4_ex2
BCC_P1_Tumor_Ds0NM0_POST_Response_TACTCGCGTCGCGAAA_P1POSTCD3P	BCC	2403	1156	BCC-Ds0NM0	P1	Ds0NM0	BCC_P1	0	0	Tumor	CD4_native
BCC_P1_Tumor_Ds0NM0_POST_Response_TACTCGCTCGCGTAGC_P1POSTCD3P	BCC	2765	1355	BCC-Ds0NM0	P1	Ds0NM0	BCC_P1	4	4	Tumor	CD4_ex1
BCC_P1_Tumor_Ds0NM0_POST_Response_TACTTACAGAAGCCCA_P1POSTCD3P	BCC	2808	1271	BCC-Ds0NM0	P1	Ds0NM0	BCC_P1	0	0	Tumor	CD4_native
BCC_P1_Tumor_Ds0NM0_POST_Response_TACTTACAGGCAAAGA_P1POSTCD3P	BCC	5235	1965	BCC-Ds0NM0	P1	Ds0NM0	BCC_P1	5	5	Tumor	CD4_ex2
BCC_P1_Tumor_Ds0NM0_POST_Response_TACTTACAGGGAAACA_P1POSTCD3P	BCC	9826	3027	BCC-Ds0NM0	P1	Ds0NM0	BCC_P1	5	5	Tumor	CD4_ex2
BCC_P1_Tumor_Ds0NM0_POST_Response_TACTTACCATTGGGCC_P1POSTCD3P	BCC	4750	1942	BCC-Ds0NM0	P1	Ds0NM0	BCC_P1	1	1	Tumor	CD4_Treg
BCC_P1_Tumor_Ds0NM0_POST_Response_TACTTACGTCTAAACC_P1POSTCD3P	BCC	5326	1924	BCC-Ds0NM0	P1	Ds0NM0	BCC_P1	5	5	Tumor	CD4_ex2
BCC_P1_Tumor_Ds0NM0_POST_Response_TACTTGTAGAGCTGGT_P1POSTCD3P	BCC	4386	1865	BCC-Ds0NM0	P1	Ds0NM0	BCC_P1	4	4	Tumor	CD4_ex1
BCC_P1_Tumor_Ds0NM0_POST_Response_TACTTGTGTCTAACGT_P1POSTCD3P	BCC	9636	2508	BCC-Ds0NM0	P1	Ds0NM0	BCC_P1	5	5	Tumor	CD4_ex2
BCC_P1_Tumor_Ds0NM0_POST_Response_TACTTGTTCTAACTCT_P1POSTCD3P	BCC	4917	1872	BCC-Ds0NM0	P1	Ds0NM0	BCC_P1	2	2	Tumor	CD4_cm1
BCC_P1_Tumor_Ds0NM0_POST_Response_TAGACCAAGCTAGGCA_P1POSTCD3P	BCC	5196	2117	BCC-Ds0NM0	P1	Ds0NM0	BCC_P1	10	10	Tumor	CD4_em
BCC_P1_Tumor_Ds0NM0_POST_Response_TAGACCAGTCAGATAA_P1POSTCD3P	BCC	8697	2470	BCC-Ds0NM0	P1	Ds0NM0	BCC_P1	5	5	Tumor	CD4_ex2
BCC_P1_Tumor_Ds0NM0_POST_Response_TAGACCAGTCGCATAT_P1POSTCD3P	BCC	1767	1034	BCC-Ds0NM0	P1	Ds0NM0	BCC_P1	4	4	Tumor	CD4_ex1
BCC_P1_Tumor_Ds0NM0_POST_Response_TAGACCAGTCGTGGCT_P1POSTCD3P	BCC	2330	1104	BCC-Ds0NM0	P1	Ds0NM0	BCC_P1	2	2	Tumor	CD4_cm1
BCC_P1_Tumor_Ds0NM0_POST_Response_TAGAGCTCACACATGT_P1POSTCD3P	BCC	1700	1011	BCC-Ds0NM0	P1	Ds0NM0	BCC_P1	1	1	Tumor	CD4_Treg
BCC_P1_Tumor_Ds0NM0_POST_Response_TAGCCGGAGTAGGTGC_P1POSTCD3P	BCC	1345	654	BCC-Ds0NM0	P1	Ds0NM0	BCC_P1	8	8	Tumor	CD4_prolif
BCC_P1_Tumor_Ds0NM0_POST_Response_TAGCCGGGTTAGGGTG_P1POSTCD3P	BCC	3064	1200	BCC-Ds0NM0	P1	Ds0NM0	BCC_P1	0	0	Tumor	CD4_native
BCC_P1_Tumor_Ds0NM0_POST_Response_TAGCCGGTCAGGCGAA_P1POSTCD3P	BCC	4305	1516	BCC-Ds0NM0	P1	Ds0NM0	BCC_P1	3	3	Tumor	CD4_cm2
BCC_P1_Tumor_Ds0NM0_POST_Response_TAGGCATAGTACCGGA_P1POSTCD3P	BCC	5361	2221	BCC-Ds0NM0	P1	Ds0NM0	BCC_P1	4	4	Tumor	CD4_ex1
BCC_P1_Tumor_Ds0NM0_POST_Response_TAGGCATCAATGGAAT_P1POSTCD3P	BCC	3155	1361	BCC-Ds0NM0	P1	Ds0NM0	BCC_P1	4	4	Tumor	CD4_ex1
BCC_P1_Tumor_Ds0NM0_POST_Response_TAGGCATCAGTATGCT_P1POSTCD3P	BCC	5405	2132	BCC-Ds0NM0	P1	Ds0NM0	BCC_P1	5	5	Tumor	CD4_ex2
BCC_P1_Tumor_Ds0NM0_POST_Response_TAGGCATGTCATGCCG_P1POSTCD3P	BCC	10585	2711	BCC-Ds0NM0	P1	Ds0NM0	BCC_P1	3	3	Tumor	CD4_cm2
BCC_P1_Tumor_Ds0NM0_POST_Response_TAGGCATGTGTGACCC_P1POSTCD3P	BCC	3773	1565	BCC-Ds0NM0	P1	Ds0NM0	BCC_P1	4	4	Tumor	CD4_ex1
BCC_P1_Tumor_Ds0NM0_POST_Response_TAGTGGTTCTTCGAGA_P1POSTCD3P	BCC	1719	941	BCC-Ds0NM0	P1	Ds0NM0	BCC_P1	0	0	Tumor	CD4_native
BCC_P1_Tumor_Ds0NM0_POST_Response_TAGTGGTTCTTGCATT_P1POSTCD3P	BCC	3517	1725	BCC-Ds0NM0	P1	Ds0NM0	BCC_P1	4	4	Tumor	CD4_ex1
BCC_P1_Tumor_Ds0NM0_POST_Response_TAGTTGGTCGCAAACT_P1POSTCD3P	BCC	3095	1218	BCC-Ds0NM0	P1	Ds0NM0	BCC_P1	0	0	Tumor	CD4_native
BCC_P1_Tumor_Ds0NM0_POST_Response_TAGTTGGTCTCAAGTG_P1POSTCD3P	BCC	7255	2179	BCC-Ds0NM0	P1	Ds0NM0	BCC_P1	5	5	Tumor	CD4_ex2
BCC_P1_Tumor_Ds0NM0_POST_Response_TATCAGGAGATCCCGC_P1POSTCD3P	BCC	2913	980	BCC-Ds0NM0	P1	Ds0NM0	BCC_P1	0	0	Tumor	CD4_native
BCC_P1_Tumor_Ds0NM0_POST_Response_TATCAGGAGATCCTGT_P1POSTCD3P	BCC	3633	1669	BCC-Ds0NM0	P1	Ds0NM0	BCC_P1	4	4	Tumor	CD4_ex1
BCC_P1_Tumor_Ds0NM0_POST_Response_TATCAGGCAACTGCGC_P1POSTCD3P	BCC	5526	2029	BCC-Ds0NM0	P1	Ds0NM0	BCC_P1	1	1	Tumor	CD4_Treg
BCC_P1_Tumor_Ds0NM0_POST_Response_TATCAGGCACAGCGTC_P1POSTCD3P	BCC	1909	967	BCC-Ds0NM0	P1	Ds0NM0	BCC_P1	4	4	Tumor	CD4_ex1
BCC_P1_Tumor_Ds0NM0_POST_Response_TATCAGGGTCCGACGT_P1POSTCD3P	BCC	2902	1288	BCC-Ds0NM0	P1	Ds0NM0	BCC_P1	4	4	Tumor	CD4_ex1
BCC_P1_Tumor_Ds0NM0_POST_Response_TATCAGGTCTCTGCTG_P1POSTCD3P	BCC	4194	1718	BCC-Ds0NM0	P1	Ds0NM0	BCC_P1	5	5	Tumor	CD4_ex2
BCC_P1_Tumor_Ds0NM0_POST_Response_TATCTCAAGTCGTTTG_P1POSTCD3P	BCC	2241	1075	BCC-Ds0NM0	P1	Ds0NM0	BCC_P1	5	5	Tumor	CD4_ex2
BCC_P1_Tumor_Ds0NM0_POST_Response_TATCTCAAGTGCTGCC_P1POSTCD3P	BCC	4692	1959	BCC-Ds0NM0	P1	Ds0NM0	BCC_P1	1	1	Tumor	CD4_Treg
BCC_P1_Tumor_Ds0NM0_POST_Response_TATCTCAGTGTATGGG_P1POSTCD3P	BCC	9530	3068	BCC-Ds0NM0	P1	Ds0NM0	BCC_P1	5	5	Tumor	CD4_ex2
BCC_P1_Tumor_Ds0NM0_POST_Response_TATCTCATCAACACTG_P1POSTCD3P	BCC	3142	1480	BCC-Ds0NM0	P1	Ds0NM0	BCC_P1	2	2	Tumor	CD4_cm1
BCC_P1_Tumor_Ds0NM0_POST_Response_TATCTCATCATAACCG_P1POSTCD3P	BCC	2850	1230	BCC-Ds0NM0	P1	Ds0NM0	BCC_P1	0	0	Tumor	CD4_native
BCC_P1_Tumor_Ds0NM0_POST_Response_TATGCCCTCACAGGCC_P1POSTCD3P	BCC	6830	2504	BCC-Ds0NM0	P1	Ds0NM0	BCC_P1	5	5	Tumor	CD4_ex2
BCC_P1_Tumor_Ds0NM0_POST_Response_TATTACCGTTAAGGGC_P1POSTCD3P	BCC	5043	2185	BCC-Ds0NM0	P1	Ds0NM0	BCC_P1	5	5	Tumor	CD4_ex2
BCC_P1_Tumor_Ds0NM0_POST_Response_TATTACCTCTGAAAGA_P1POSTCD3P	BCC	4885	2100	BCC-Ds0NM0	P1	Ds0NM0	BCC_P1	4	4	Tumor	CD4_ex1
BCC_P1_Tumor_Ds0NM0_POST_Response_TCAACGAGTATAGGTA_P1POSTCD3P	BCC	5318	2298	BCC-Ds0NM0	P1	Ds0NM0	BCC_P1	1	1	Tumor	CD4_Treg
BCC_P1_Tumor_Ds0NM0_POST_Response_TCAATCTCAATGAATG_P1POSTCD3P	BCC	5082	1975	BCC-Ds0NM0	P1	Ds0NM0	BCC_P1	4	4	Tumor	CD4_ex1
BCC_P1_Tumor_Ds0NM0_POST_Response_TCAATCTCACCGATAT_P1POSTCD3P	BCC	4804	1706	BCC-Ds0NM0	P1	Ds0NM0	BCC_P1	4	4	Tumor	CD4_ex1
BCC_P1_Tumor_Ds0NM0_POST_Response_TCAATCTTCGGTTCGG_P1POSTCD3P	BCC	4470	1729	BCC-Ds0NM0	P1	Ds0NM0	BCC_P1	4	4	Tumor	CD4_ex1
BCC_P1_Tumor_Ds0NM0_POST_Response_TCACAAGGTCTCTCGT_P1POSTCD3P	BCC	1313	851	BCC-Ds0NM0	P1	Ds0NM0	BCC_P1	2	2	Tumor	CD4_cm1
BCC_P1_Tumor_Ds0NM0_POST_Response_TCACAAGTCAATACCG_P1POSTCD3P	BCC	5193	2087	BCC-Ds0NM0	P1	Ds0NM0	BCC_P1	1	1	Tumor	CD4_Treg
BCC_P1_Tumor_Ds0NM0_POST_Response_TCACAAGTCTCGAGTA_P1POSTCD3P	BCC	3048	1372	BCC-Ds0NM0	P1	Ds0NM0	BCC_P1	1	1	Tumor	CD4_Treg
BCC_P1_Tumor_Ds0NM0_POST_Response_TCACGAACATACGCTA_P1POSTCD3P	BCC	6975	2445	BCC-Ds0NM0	P1	Ds0NM0	BCC_P1	5	5	Tumor	CD4_ex2
BCC_P1_Tumor_Ds0NM0_POST_Response_TCACGAACATACTACG_P1POSTCD3P	BCC	7630	2607	BCC-Ds0NM0	P1	Ds0NM0	BCC_P1	5	5	Tumor	CD4_ex2
BCC_P1_Tumor_Ds0NM0_POST_Response_TCAGATGCAGATGGCA_P1POSTCD3P	BCC	3921	1504	BCC-Ds0NM0	P1	Ds0NM0	BCC_P1	1	1	Tumor	CD4_Treg
BCC_P1_Tumor_Ds0NM0_POST_Response_TCAGATGTCCGGGTGT_P1POSTCD3P	BCC	5288	2075	BCC-Ds0NM0	P1	Ds0NM0	BCC_P1	4	4	Tumor	CD4_ex1
BCC_P1_Tumor_Ds0NM0_POST_Response_TCAGCAAAGGAGTCTG_P1POSTCD3P	BCC	4297	1867	BCC-Ds0NM0	P1	Ds0NM0	BCC_P1	4	4	Tumor	CD4_ex1
BCC_P1_Tumor_Ds0NM0_POST_Response_TCAGCAACAGCTGCAC_P1POSTCD3P	BCC	5182	1811	BCC-Ds0NM0	P1	Ds0NM0	BCC_P1	0	0	Tumor	CD4_native
BCC_P1_Tumor_Ds0NM0_POST_Response_TCAGCAATCGTACCGG_P1POSTCD3P	BCC	3184	1441	BCC-Ds0NM0	P1	Ds0NM0	BCC_P1	9	9	Tumor	CD4_Treg
BCC_P1_Tumor_Ds0NM0_POST_Response_TCAGCTCTCACTTATC_P1POSTCD3P	BCC	3880	1699	BCC-Ds0NM0	P1	Ds0NM0	BCC_P1	1	1	Tumor	CD4_Treg
BCC_P1_Tumor_Ds0NM0_POST_Response_TCAGCTCTCCGCAGTG_P1POSTCD3P	BCC	1853	900	BCC-Ds0NM0	P1	Ds0NM0	BCC_P1	5	5	Tumor	CD4_ex2
BCC_P1_Tumor_Ds0NM0_POST_Response_TCAGCTCTCGGCCGAT_P1POSTCD3P	BCC	2468	1334	BCC-Ds0NM0	P1	Ds0NM0	BCC_P1	1	1	Tumor	CD4_Treg
BCC_P1_Tumor_Ds0NM0_POST_Response_TCAGGATCATTCCTCG_P1POSTCD3P	BCC	3881	1588	BCC-Ds0NM0	P1	Ds0NM0	BCC_P1	4	4	Tumor	CD4_ex1
BCC_P1_Tumor_Ds0NM0_POST_Response_TCAGGATGTCAAGCGA_P1POSTCD3P	BCC	3565	1397	BCC-Ds0NM0	P1	Ds0NM0	BCC_P1	0	0	Tumor	CD4_native
BCC_P1_Tumor_Ds0NM0_POST_Response_TCAGGATGTCACTGGC_P1POSTCD3P	BCC	3850	1455	BCC-Ds0NM0	P1	Ds0NM0	BCC_P1	0	0	Tumor	CD4_native
BCC_P1_Tumor_Ds0NM0_POST_Response_TCAGGATGTCGTTGTA_P1POSTCD3P	BCC	2820	1335	BCC-Ds0NM0	P1	Ds0NM0	BCC_P1	4	4	Tumor	CD4_ex1
BCC_P1_Tumor_Ds0NM0_POST_Response_TCAGGATGTTACTGAC_P1POSTCD3P	BCC	7311	1845	BCC-Ds0NM0	P1	Ds0NM0	BCC_P1	0	0	Tumor	CD4_native
BCC_P1_Tumor_Ds0NM0_POST_Response_TCAGGTAAGTGTACGG_P1POSTCD3P	BCC	4893	1926	BCC-Ds0NM0	P1	Ds0NM0	BCC_P1	4	4	Tumor	CD4_ex1
BCC_P1_Tumor_Ds0NM0_POST_Response_TCAGGTACACCAACCG_P1POSTCD3P	BCC	7510	2788	BCC-Ds0NM0	P1	Ds0NM0	BCC_P1	5	5	Tumor	CD4_ex2
BCC_P1_Tumor_Ds0NM0_POST_Response_TCAGGTAGTAGCCTAT_P1POSTCD3P	BCC	1487	935	BCC-Ds0NM0	P1	Ds0NM0	BCC_P1	10	10	Tumor	CD4_em
BCC_P1_Tumor_Ds0NM0_POST_Response_TCAGGTATCTTAGCCC_P1POSTCD3P	BCC	2593	1280	BCC-Ds0NM0	P1	Ds0NM0	BCC_P1	0	0	Tumor	CD4_native
BCC_P1_Tumor_Ds0NM0_POST_Response_TCATTACAGATAGCAT_P1POSTCD3P	BCC	9199	2906	BCC-Ds0NM0	P1	Ds0NM0	BCC_P1	5	5	Tumor	CD4_ex2
BCC_P1_Tumor_Ds0NM0_POST_Response_TCATTACAGGACGAAA_P1POSTCD3P	BCC	6150	1822	BCC-Ds0NM0	P1	Ds0NM0	BCC_P1	2	2	Tumor	CD4_cm1
BCC_P1_Tumor_Ds0NM0_POST_Response_TCATTACCACCATCCT_P1POSTCD3P	BCC	3510	1421	BCC-Ds0NM0	P1	Ds0NM0	BCC_P1	3	3	Tumor	CD4_cm2
BCC_P1_Tumor_Ds0NM0_POST_Response_TCATTACCACGCATCG_P1POSTCD3P	BCC	4497	1549	BCC-Ds0NM0	P1	Ds0NM0	BCC_P1	6	6	Tumor	CD4_ISG
BCC_P1_Tumor_Ds0NM0_POST_Response_TCATTACGTAAGTGGC_P1POSTCD3P	BCC	3104	1526	BCC-Ds0NM0	P1	Ds0NM0	BCC_P1	4	4	Tumor	CD4_ex1
BCC_P1_Tumor_Ds0NM0_POST_Response_TCATTACGTAGGGTAC_P1POSTCD3P	BCC	4245	1647	BCC-Ds0NM0	P1	Ds0NM0	BCC_P1	1	1	Tumor	CD4_Treg
BCC_P1_Tumor_Ds0NM0_POST_Response_TCATTTGCACAAGACG_P1POSTCD3P	BCC	3985	1461	BCC-Ds0NM0	P1	Ds0NM0	BCC_P1	2	2	Tumor	CD4_cm1
BCC_P1_Tumor_Ds0NM0_POST_Response_TCATTTGCACTGAAGG_P1POSTCD3P	BCC	4556	1788	BCC-Ds0NM0	P1	Ds0NM0	BCC_P1	10	10	Tumor	CD4_em
BCC_P1_Tumor_Ds0NM0_POST_Response_TCATTTGCAGACGCCT_P1POSTCD3P	BCC	5182	1817	BCC-Ds0NM0	P1	Ds0NM0	BCC_P1	2	2	Tumor	CD4_cm1
BCC_P1_Tumor_Ds0NM0_POST_Response_TCATTTGTCCGATATG_P1POSTCD3P	BCC	2930	1179	BCC-Ds0NM0	P1	Ds0NM0	BCC_P1	0	0	Tumor	CD4_native
BCC_P1_Tumor_Ds0NM0_POST_Response_TCATTTGTCCGCAGTG_P1POSTCD3P	BCC	3180	1428	BCC-Ds0NM0	P1	Ds0NM0	BCC_P1	4	4	Tumor	CD4_ex1
BCC_P1_Tumor_Ds0NM0_POST_Response_TCCACACAGGCACATG_P1POSTCD3P	BCC	5818	2435	BCC-Ds0NM0	P1	Ds0NM0	BCC_P1	5	5	Tumor	CD4_ex2
BCC_P1_Tumor_Ds0NM0_POST_Response_TCCACACCACAAGCCC_P1POSTCD3P	BCC	2133	994	BCC-Ds0NM0	P1	Ds0NM0	BCC_P1	3	3	Tumor	CD4_cm2
BCC_P1_Tumor_Ds0NM0_POST_Response_TCCACACTCCTATGTT_P1POSTCD3P	BCC	3598	1606	BCC-Ds0NM0	P1	Ds0NM0	BCC_P1	4	4	Tumor	CD4_ex1
BCC_P1_Tumor_Ds0NM0_POST_Response_TCCCGATAGATCGATA_P1POSTCD3P	BCC	3166	1378	BCC-Ds0NM0	P1	Ds0NM0	BCC_P1	4	4	Tumor	CD4_ex1
BCC_P1_Tumor_Ds0NM0_POST_Response_TCCCGATAGGTCATCT_P1POSTCD3P	BCC	1742	946	BCC-Ds0NM0	P1	Ds0NM0	BCC_P1	5	5	Tumor	CD4_ex2
BCC_P1_Tumor_Ds0NM0_POST_Response_TCCCGATCAAGTAGTA_P1POSTCD3P	BCC	2362	1154	BCC-Ds0NM0	P1	Ds0NM0	BCC_P1	5	5	Tumor	CD4_ex2
BCC_P1_Tumor_Ds0NM0_POST_Response_TCCCGATTCAGGTTCA_P1POSTCD3P	BCC	3641	1739	BCC-Ds0NM0	P1	Ds0NM0	BCC_P1	1	1	Tumor	CD4_Treg
BCC_P1_Tumor_Ds0NM0_POST_Response_TCCCGATTCTTGTACT_P1POSTCD3P	BCC	13098	3369	BCC-Ds0NM0	P1	Ds0NM0	BCC_P1	5	5	Tumor	CD4_ex2
BCC_P1_Tumor_Ds0NM0_POST_Response_TCGCGAGTCATGGTCA_P1POSTCD3P	BCC	2092	1073	BCC-Ds0NM0	P1	Ds0NM0	BCC_P1	1	1	Tumor	CD4_Treg
BCC_P1_Tumor_Ds0NM0_POST_Response_TCGCGTTAGTGCCAGA_P1POSTCD3P	BCC	4965	1860	BCC-Ds0NM0	P1	Ds0NM0	BCC_P1	5	5	Tumor	CD4_ex2
BCC_P1_Tumor_Ds0NM0_POST_Response_TCGCGTTCATGAACCT_P1POSTCD3P	BCC	2705	1349	BCC-Ds0NM0	P1	Ds0NM0	BCC_P1	1	1	Tumor	CD4_Treg
BCC_P1_Tumor_Ds0NM0_POST_Response_TCGCGTTGTACCTACA_P1POSTCD3P	BCC	4207	1770	BCC-Ds0NM0	P1	Ds0NM0	BCC_P1	6	6	Tumor	CD4_ISG
BCC_P1_Tumor_Ds0NM0_POST_Response_TCGGGACCACACCGAC_P1POSTCD3P	BCC	6891	1683	BCC-Ds0NM0	P1	Ds0NM0	BCC_P1	3	3	Tumor	CD4_cm2
BCC_P1_Tumor_Ds0NM0_POST_Response_TCGGGACTCGTTACAG_P1POSTCD3P	BCC	3593	1433	BCC-Ds0NM0	P1	Ds0NM0	BCC_P1	4	4	Tumor	CD4_ex1
BCC_P1_Tumor_Ds0NM0_POST_Response_TCGGTAAAGTACACCT_P1POSTCD3P	BCC	1726	937	BCC-Ds0NM0	P1	Ds0NM0	BCC_P1	2	2	Tumor	CD4_cm1
BCC_P1_Tumor_Ds0NM0_POST_Response_TCGGTAAAGTCTCAAC_P1POSTCD3P	BCC	2974	1286	BCC-Ds0NM0	P1	Ds0NM0	BCC_P1	0	0	Tumor	CD4_native
BCC_P1_Tumor_Ds0NM0_POST_Response_TCGGTAACACCGAAAG_P1POSTCD3P	BCC	3413	1298	BCC-Ds0NM0	P1	Ds0NM0	BCC_P1	2	2	Tumor	CD4_cm1
BCC_P1_Tumor_Ds0NM0_POST_Response_TCGGTAACATCAGTCA_P1POSTCD3P	BCC	3095	1454	BCC-Ds0NM0	P1	Ds0NM0	BCC_P1	1	1	Tumor	CD4_Treg
BCC_P1_Tumor_Ds0NM0_POST_Response_TCGGTAAGTAAACACA_P1POSTCD3P	BCC	5416	1869	BCC-Ds0NM0	P1	Ds0NM0	BCC_P1	2	2	Tumor	CD4_cm1
BCC_P1_Tumor_Ds0NM0_POST_Response_TCGGTAAGTAAGAGGA_P1POSTCD3P	BCC	5689	1853	BCC-Ds0NM0	P1	Ds0NM0	BCC_P1	3	3	Tumor	CD4_cm2
BCC_P1_Tumor_Ds0NM0_POST_Response_TCGGTAATCGTTTATC_P1POSTCD3P	BCC	2673	1218	BCC-Ds0NM0	P1	Ds0NM0	BCC_P1	4	4	Tumor	CD4_ex1
BCC_P1_Tumor_Ds0NM0_POST_Response_TCGGTAATCTTGTACT_P1POSTCD3P	BCC	4314	1888	BCC-Ds0NM0	P1	Ds0NM0	BCC_P1	1	1	Tumor	CD4_Treg
BCC_P1_Tumor_Ds0NM0_POST_Response_TCGTACCAGAGCTATA_P1POSTCD3P	BCC	4257	1767	BCC-Ds0NM0	P1	Ds0NM0	BCC_P1	0	0	Tumor	CD4_native
BCC_P1_Tumor_Ds0NM0_POST_Response_TCGTACCAGATCGGGT_P1POSTCD3P	BCC	2762	1257	BCC-Ds0NM0	P1	Ds0NM0	BCC_P1	4	4	Tumor	CD4_ex1
BCC_P1_Tumor_Ds0NM0_POST_Response_TCGTACCGTTATGCGT_P1POSTCD3P	BCC	4945	1595	BCC-Ds0NM0	P1	Ds0NM0	BCC_P1	3	3	Tumor	CD4_cm2
BCC_P1_Tumor_Ds0NM0_POST_Response_TCGTAGAAGCAGGTCA_P1POSTCD3P	BCC	4829	2003	BCC-Ds0NM0	P1	Ds0NM0	BCC_P1	1	1	Tumor	CD4_Treg
BCC_P1_Tumor_Ds0NM0_POST_Response_TCGTAGAAGGTCGGAT_P1POSTCD3P	BCC	5979	2100	BCC-Ds0NM0	P1	Ds0NM0	BCC_P1	1	1	Tumor	CD4_Treg
BCC_P1_Tumor_Ds0NM0_POST_Response_TCGTAGAAGTGTCCCG_P1POSTCD3P	BCC	4006	1825	BCC-Ds0NM0	P1	Ds0NM0	BCC_P1	1	1	Tumor	CD4_Treg
BCC_P1_Tumor_Ds0NM0_POST_Response_TCGTAGACATCTCCCA_P1POSTCD3P	BCC	2444	1436	BCC-Ds0NM0	P1	Ds0NM0	BCC_P1	1	1	Tumor	CD4_Treg
BCC_P1_Tumor_Ds0NM0_POST_Response_TCGTAGACATTGCGGC_P1POSTCD3P	BCC	3734	1701	BCC-Ds0NM0	P1	Ds0NM0	BCC_P1	1	1	Tumor	CD4_Treg
BCC_P1_Tumor_Ds0NM0_POST_Response_TCGTAGACATTTGCCC_P1POSTCD3P	BCC	2514	1176	BCC-Ds0NM0	P1	Ds0NM0	BCC_P1	4	4	Tumor	CD4_ex1
BCC_P1_Tumor_Ds0NM0_POST_Response_TCGTAGAGTTAAAGAC_P1POSTCD3P	BCC	4311	1657	BCC-Ds0NM0	P1	Ds0NM0	BCC_P1	5	5	Tumor	CD4_ex2
BCC_P1_Tumor_Ds0NM0_POST_Response_TCTATTGCATGACGGA_P1POSTCD3P	BCC	8755	3186	BCC-Ds0NM0	P1	Ds0NM0	BCC_P1	1	1	Tumor	CD4_Treg
BCC_P1_Tumor_Ds0NM0_POST_Response_TCTCATAAGCTCCTCT_P1POSTCD3P	BCC	3694	1428	BCC-Ds0NM0	P1	Ds0NM0	BCC_P1	0	0	Tumor	CD4_native
BCC_P1_Tumor_Ds0NM0_POST_Response_TCTCATATCAACGCTA_P1POSTCD3P	BCC	2328	1005	BCC-Ds0NM0	P1	Ds0NM0	BCC_P1	5	5	Tumor	CD4_ex2
BCC_P1_Tumor_Ds0NM0_POST_Response_TCTCTAAGTGGTCCGT_P1POSTCD3P	BCC	3191	1302	BCC-Ds0NM0	P1	Ds0NM0	BCC_P1	4	4	Tumor	CD4_ex1
BCC_P1_Tumor_Ds0NM0_POST_Response_TCTCTAAGTTAAGTAG_P1POSTCD3P	BCC	5979	1747	BCC-Ds0NM0	P1	Ds0NM0	BCC_P1	2	2	Tumor	CD4_cm1
BCC_P1_Tumor_Ds0NM0_POST_Response_TCTCTAAGTTCAGACT_P1POSTCD3P	BCC	10593	3019	BCC-Ds0NM0	P1	Ds0NM0	BCC_P1	5	5	Tumor	CD4_ex2
BCC_P1_Tumor_Ds0NM0_POST_Response_TCTCTAATCTTAGCCC_P1POSTCD3P	BCC	4040	1564	BCC-Ds0NM0	P1	Ds0NM0	BCC_P1	5	5	Tumor	CD4_ex2
BCC_P1_Tumor_Ds0NM0_POST_Response_TCTGAGAAGAGGTACC_P1POSTCD3P	BCC	5466	1870	BCC-Ds0NM0	P1	Ds0NM0	BCC_P1	5	5	Tumor	CD4_ex2
BCC_P1_Tumor_Ds0NM0_POST_Response_TCTGAGAAGAGTTGGC_P1POSTCD3P	BCC	4233	1807	BCC-Ds0NM0	P1	Ds0NM0	BCC_P1	4	4	Tumor	CD4_ex1
BCC_P1_Tumor_Ds0NM0_POST_Response_TCTGAGAAGATGTGGC_P1POSTCD3P	BCC	1456	923	BCC-Ds0NM0	P1	Ds0NM0	BCC_P1	1	1	Tumor	CD4_Treg
BCC_P1_Tumor_Ds0NM0_POST_Response_TCTGAGACATTGTGCA_P1POSTCD3P	BCC	14028	3522	BCC-Ds0NM0	P1	Ds0NM0	BCC_P1	1	1	Tumor	CD4_Treg
BCC_P1_Tumor_Ds0NM0_POST_Response_TCTGGAACACGGCCAT_P1POSTCD3P	BCC	4741	1965	BCC-Ds0NM0	P1	Ds0NM0	BCC_P1	5	5	Tumor	CD4_ex2
BCC_P1_Tumor_Ds0NM0_POST_Response_TCTGGAAGTAAGCACG_P1POSTCD3P	BCC	4038	1734	BCC-Ds0NM0	P1	Ds0NM0	BCC_P1	1	1	Tumor	CD4_Treg
BCC_P1_Tumor_Ds0NM0_POST_Response_TCTGGAAGTGCAACTT_P1POSTCD3P	BCC	10972	3344	BCC-Ds0NM0	P1	Ds0NM0	BCC_P1	1	1	Tumor	CD4_Treg
BCC_P1_Tumor_Ds0NM0_POST_Response_TCTGGAATCTACCAGA_P1POSTCD3P	BCC	1790	1003	BCC-Ds0NM0	P1	Ds0NM0	BCC_P1	4	4	Tumor	CD4_ex1
BCC_P1_Tumor_Ds0NM0_POST_Response_TCTTCGGAGAAGGTTT_P1POSTCD3P	BCC	1438	709	BCC-Ds0NM0	P1	Ds0NM0	BCC_P1	1	1	Tumor	CD4_Treg
BCC_P1_Tumor_Ds0NM0_POST_Response_TCTTCGGCAAGTCATC_P1POSTCD3P	BCC	7556	2677	BCC-Ds0NM0	P1	Ds0NM0	BCC_P1	4	4	Tumor	CD4_ex1
BCC_P1_Tumor_Ds0NM0_POST_Response_TCTTCGGCATAAAGGT_P1POSTCD3P	BCC	2577	1338	BCC-Ds0NM0	P1	Ds0NM0	BCC_P1	1	1	Tumor	CD4_Treg
BCC_P1_Tumor_Ds0NM0_POST_Response_TCTTCGGGTGTGACCC_P1POSTCD3P	BCC	6563	2341	BCC-Ds0NM0	P1	Ds0NM0	BCC_P1	1	1	Tumor	CD4_Treg
BCC_P1_Tumor_Ds0NM0_POST_Response_TCTTCGGTCGGAGGTA_P1POSTCD3P	BCC	5345	2112	BCC-Ds0NM0	P1	Ds0NM0	BCC_P1	1	1	Tumor	CD4_Treg
BCC_P1_Tumor_Ds0NM0_POST_Response_TCTTTCCAGACAATAC_P1POSTCD3P	BCC	3959	1754	BCC-Ds0NM0	P1	Ds0NM0	BCC_P1	5	5	Tumor	CD4_ex2
BCC_P1_Tumor_Ds0NM0_POST_Response_TCTTTCCAGACTAGAT_P1POSTCD3P	BCC	3977	1825	BCC-Ds0NM0	P1	Ds0NM0	BCC_P1	1	1	Tumor	CD4_Treg
BCC_P1_Tumor_Ds0NM0_POST_Response_TCTTTCCAGTCGAGTG_P1POSTCD3P	BCC	3935	1912	BCC-Ds0NM0	P1	Ds0NM0	BCC_P1	1	1	Tumor	CD4_Treg
BCC_P1_Tumor_Ds0NM0_POST_Response_TCTTTCCCATCTCGCT_P1POSTCD3P	BCC	2975	1261	BCC-Ds0NM0	P1	Ds0NM0	BCC_P1	4	4	Tumor	CD4_ex1
BCC_P1_Tumor_Ds0NM0_POST_Response_TCTTTCCGTTACCGAT_P1POSTCD3P	BCC	5121	1982	BCC-Ds0NM0	P1	Ds0NM0	BCC_P1	5	5	Tumor	CD4_ex2
BCC_P1_Tumor_Ds0NM0_POST_Response_TCTTTCCTCCGCAAGC_P1POSTCD3P	BCC	3008	1453	BCC-Ds0NM0	P1	Ds0NM0	BCC_P1	4	4	Tumor	CD4_ex1
BCC_P1_Tumor_Ds0NM0_POST_Response_TCTTTCCTCGAGGTAG_P1POSTCD3P	BCC	3461	1546	BCC-Ds0NM0	P1	Ds0NM0	BCC_P1	4	4	Tumor	CD4_ex1
BCC_P1_Tumor_Ds0NM0_POST_Response_TGAAAGAAGGCTAGGT_P1POSTCD3P	BCC	1684	820	BCC-Ds0NM0	P1	Ds0NM0	BCC_P1	1	1	Tumor	CD4_Treg
BCC_P1_Tumor_Ds0NM0_POST_Response_TGAAAGAAGGGTGTTG_P1POSTCD3P	BCC	5498	2244	BCC-Ds0NM0	P1	Ds0NM0	BCC_P1	1	1	Tumor	CD4_Treg
BCC_P1_Tumor_Ds0NM0_POST_Response_TGAAAGACATCCCACT_P1POSTCD3P	BCC	6438	1945	BCC-Ds0NM0	P1	Ds0NM0	BCC_P1	5	5	Tumor	CD4_ex2
BCC_P1_Tumor_Ds0NM0_POST_Response_TGAAAGAGTGCTGTAT_P1POSTCD3P	BCC	3542	1283	BCC-Ds0NM0	P1	Ds0NM0	BCC_P1	0	0	Tumor	CD4_native
BCC_P1_Tumor_Ds0NM0_POST_Response_TGACAACGTCAAAGCG_P1POSTCD3P	BCC	3122	1341	BCC-Ds0NM0	P1	Ds0NM0	BCC_P1	4	4	Tumor	CD4_ex1
BCC_P1_Tumor_Ds0NM0_POST_Response_TGACAACTCAACACCA_P1POSTCD3P	BCC	4030	1755	BCC-Ds0NM0	P1	Ds0NM0	BCC_P1	1	1	Tumor	CD4_Treg
BCC_P1_Tumor_Ds0NM0_POST_Response_TGACGGCGTGGTACAG_P1POSTCD3P	BCC	4628	2071	BCC-Ds0NM0	P1	Ds0NM0	BCC_P1	1	1	Tumor	CD4_Treg
BCC_P1_Tumor_Ds0NM0_POST_Response_TGACGGCTCGGCCGAT_P1POSTCD3P	BCC	3134	1411	BCC-Ds0NM0	P1	Ds0NM0	BCC_P1	5	5	Tumor	CD4_ex2
BCC_P1_Tumor_Ds0NM0_POST_Response_TGACTAGAGCCCAATT_P1POSTCD3P	BCC	6115	2100	BCC-Ds0NM0	P1	Ds0NM0	BCC_P1	5	5	Tumor	CD4_ex2
BCC_P1_Tumor_Ds0NM0_POST_Response_TGACTAGTCTCAACTT_P1POSTCD3P	BCC	2283	1187	BCC-Ds0NM0	P1	Ds0NM0	BCC_P1	4	4	Tumor	CD4_ex1
BCC_P1_Tumor_Ds0NM0_POST_Response_TGACTTTAGAGGTTAT_P1POSTCD3P	BCC	7554	2708	BCC-Ds0NM0	P1	Ds0NM0	BCC_P1	1	1	Tumor	CD4_Treg
BCC_P1_Tumor_Ds0NM0_POST_Response_TGACTTTCAAGAGTCG_P1POSTCD3P	BCC	2179	1137	BCC-Ds0NM0	P1	Ds0NM0	BCC_P1	4	4	Tumor	CD4_ex1
BCC_P1_Tumor_Ds0NM0_POST_Response_TGACTTTCATTATCTC_P1POSTCD3P	BCC	6750	2047	BCC-Ds0NM0	P1	Ds0NM0	BCC_P1	2	2	Tumor	CD4_cm1
BCC_P1_Tumor_Ds0NM0_POST_Response_TGACTTTGTCGAAAGC_P1POSTCD3P	BCC	3570	1463	BCC-Ds0NM0	P1	Ds0NM0	BCC_P1	2	2	Tumor	CD4_cm1
BCC_P1_Tumor_Ds0NM0_POST_Response_TGACTTTGTCTCAACA_P1POSTCD3P	BCC	5984	2211	BCC-Ds0NM0	P1	Ds0NM0	BCC_P1	4	4	Tumor	CD4_ex1
BCC_P1_Tumor_Ds0NM0_POST_Response_TGACTTTTCTAACGGT_P1POSTCD3P	BCC	1889	1009	BCC-Ds0NM0	P1	Ds0NM0	BCC_P1	0	0	Tumor	CD4_native
BCC_P1_Tumor_Ds0NM0_POST_Response_TGAGAGGAGTATCGAA_P1POSTCD3P	BCC	3510	1634	BCC-Ds0NM0	P1	Ds0NM0	BCC_P1	1	1	Tumor	CD4_Treg
BCC_P1_Tumor_Ds0NM0_POST_Response_TGAGAGGCAGCCTTTC_P1POSTCD3P	BCC	1456	815	BCC-Ds0NM0	P1	Ds0NM0	BCC_P1	10	10	Tumor	CD4_em
BCC_P1_Tumor_Ds0NM0_POST_Response_TGAGAGGGTCCTCTTG_P1POSTCD3P	BCC	1691	1067	BCC-Ds0NM0	P1	Ds0NM0	BCC_P1	4	4	Tumor	CD4_ex1
BCC_P1_Tumor_Ds0NM0_POST_Response_TGAGAGGGTGCACTTA_P1POSTCD3P	BCC	5401	1864	BCC-Ds0NM0	P1	Ds0NM0	BCC_P1	4	4	Tumor	CD4_ex1
BCC_P1_Tumor_Ds0NM0_POST_Response_TGAGAGGTCATGTCTT_P1POSTCD3P	BCC	8355	2371	BCC-Ds0NM0	P1	Ds0NM0	BCC_P1	5	5	Tumor	CD4_ex2
BCC_P1_Tumor_Ds0NM0_POST_Response_TGAGAGGTCCTATTCA_P1POSTCD3P	BCC	1680	893	BCC-Ds0NM0	P1	Ds0NM0	BCC_P1	6	6	Tumor	CD4_ISG
BCC_P1_Tumor_Ds0NM0_POST_Response_TGAGCATAGTCCAGGA_P1POSTCD3P	BCC	5106	1467	BCC-Ds0NM0	P1	Ds0NM0	BCC_P1	2	2	Tumor	CD4_cm1
BCC_P1_Tumor_Ds0NM0_POST_Response_TGAGCATCATCTATGG_P1POSTCD3P	BCC	4975	1623	BCC-Ds0NM0	P1	Ds0NM0	BCC_P1	0	0	Tumor	CD4_native
BCC_P1_Tumor_Ds0NM0_POST_Response_TGAGCATGTCAGGACA_P1POSTCD3P	BCC	3492	1256	BCC-Ds0NM0	P1	Ds0NM0	BCC_P1	0	0	Tumor	CD4_native
BCC_P1_Tumor_Ds0NM0_POST_Response_TGAGCATTCGACAGCC_P1POSTCD3P	BCC	4762	1535	BCC-Ds0NM0	P1	Ds0NM0	BCC_P1	0	0	Tumor	CD4_native
BCC_P1_Tumor_Ds0NM0_POST_Response_TGAGCCGAGGCGATAC_P1POSTCD3P	BCC	3482	1435	BCC-Ds0NM0	P1	Ds0NM0	BCC_P1	0	0	Tumor	CD4_native
BCC_P1_Tumor_Ds0NM0_POST_Response_TGAGCCGAGGGTCTCC_P1POSTCD3P	BCC	6284	2316	BCC-Ds0NM0	P1	Ds0NM0	BCC_P1	1	1	Tumor	CD4_Treg
BCC_P1_Tumor_Ds0NM0_POST_Response_TGAGCCGGTCATATGC_P1POSTCD3P	BCC	2897	1287	BCC-Ds0NM0	P1	Ds0NM0	BCC_P1	4	4	Tumor	CD4_ex1
BCC_P1_Tumor_Ds0NM0_POST_Response_TGAGCCGGTCCGTGAC_P1POSTCD3P	BCC	3802	1565	BCC-Ds0NM0	P1	Ds0NM0	BCC_P1	10	10	Tumor	CD4_em
BCC_P1_Tumor_Ds0NM0_POST_Response_TGAGCCGTCCGTAGTA_P1POSTCD3P	BCC	2291	1068	BCC-Ds0NM0	P1	Ds0NM0	BCC_P1	5	5	Tumor	CD4_ex2
BCC_P1_Tumor_Ds0NM0_POST_Response_TGAGCCGTCGTCCAGG_P1POSTCD3P	BCC	2910	1314	BCC-Ds0NM0	P1	Ds0NM0	BCC_P1	4	4	Tumor	CD4_ex1
BCC_P1_Tumor_Ds0NM0_POST_Response_TGAGGGAAGAGTAATC_P1POSTCD3P	BCC	1949	1128	BCC-Ds0NM0	P1	Ds0NM0	BCC_P1	4	4	Tumor	CD4_ex1
BCC_P1_Tumor_Ds0NM0_POST_Response_TGAGGGAAGGCTACGA_P1POSTCD3P	BCC	5138	1884	BCC-Ds0NM0	P1	Ds0NM0	BCC_P1	4	4	Tumor	CD4_ex1
BCC_P1_Tumor_Ds0NM0_POST_Response_TGAGGGAGTGTGGCTC_P1POSTCD3P	BCC	2193	1086	BCC-Ds0NM0	P1	Ds0NM0	BCC_P1	4	4	Tumor	CD4_ex1
BCC_P1_Tumor_Ds0NM0_POST_Response_TGATTTCAGCTAGCCC_P1POSTCD3P	BCC	5141	1608	BCC-Ds0NM0	P1	Ds0NM0	BCC_P1	2	2	Tumor	CD4_cm1
BCC_P1_Tumor_Ds0NM0_POST_Response_TGATTTCCACCCAGTG_P1POSTCD3P	BCC	3652	1665	BCC-Ds0NM0	P1	Ds0NM0	BCC_P1	1	1	Tumor	CD4_Treg
BCC_P1_Tumor_Ds0NM0_POST_Response_TGATTTCCACGCTTTC_P1POSTCD3P	BCC	2886	1367	BCC-Ds0NM0	P1	Ds0NM0	BCC_P1	5	5	Tumor	CD4_ex2
BCC_P1_Tumor_Ds0NM0_POST_Response_TGCACCTAGATGCCAG_P1POSTCD3P	BCC	3319	1499	BCC-Ds0NM0	P1	Ds0NM0	BCC_P1	0	0	Tumor	CD4_native
BCC_P1_Tumor_Ds0NM0_POST_Response_TGCACCTAGCTGATAA_P1POSTCD3P	BCC	1381	843	BCC-Ds0NM0	P1	Ds0NM0	BCC_P1	6	6	Tumor	CD4_ISG
BCC_P1_Tumor_Ds0NM0_POST_Response_TGCACCTCAAGGTTCT_P1POSTCD3P	BCC	6310	2421	BCC-Ds0NM0	P1	Ds0NM0	BCC_P1	1	1	Tumor	CD4_Treg
BCC_P1_Tumor_Ds0NM0_POST_Response_TGCACCTCAGACGCTC_P1POSTCD3P	BCC	4273	1584	BCC-Ds0NM0	P1	Ds0NM0	BCC_P1	0	0	Tumor	CD4_native
BCC_P1_Tumor_Ds0NM0_POST_Response_TGCACCTCATTGAGCT_P1POSTCD3P	BCC	3086	1299	BCC-Ds0NM0	P1	Ds0NM0	BCC_P1	2	2	Tumor	CD4_cm1
BCC_P1_Tumor_Ds0NM0_POST_Response_TGCACCTGTGCTCTTC_P1POSTCD3P	BCC	4291	2053	BCC-Ds0NM0	P1	Ds0NM0	BCC_P1	6	6	Tumor	CD4_ISG
BCC_P1_Tumor_Ds0NM0_POST_Response_TGCCAAAAGGGTCTCC_P1POSTCD3P	BCC	3418	1392	BCC-Ds0NM0	P1	Ds0NM0	BCC_P1	5	5	Tumor	CD4_ex2
BCC_P1_Tumor_Ds0NM0_POST_Response_TGCCAAACATGGATGG_P1POSTCD3P	BCC	4647	1710	BCC-Ds0NM0	P1	Ds0NM0	BCC_P1	5	5	Tumor	CD4_ex2
BCC_P1_Tumor_Ds0NM0_POST_Response_TGCCAAAGTCCAGTTA_P1POSTCD3P	BCC	5077	2073	BCC-Ds0NM0	P1	Ds0NM0	BCC_P1	1	1	Tumor	CD4_Treg
BCC_P1_Tumor_Ds0NM0_POST_Response_TGCCAAATCGCGGATC_P1POSTCD3P	BCC	3401	1574	BCC-Ds0NM0	P1	Ds0NM0	BCC_P1	4	4	Tumor	CD4_ex1
BCC_P1_Tumor_Ds0NM0_POST_Response_TGCCAAATCTCTAGGA_P1POSTCD3P	BCC	5380	1949	BCC-Ds0NM0	P1	Ds0NM0	BCC_P1	5	5	Tumor	CD4_ex2
BCC_P1_Tumor_Ds0NM0_POST_Response_TGCCCATAGATGGGTC_P1POSTCD3P	BCC	2511	1173	BCC-Ds0NM0	P1	Ds0NM0	BCC_P1	4	4	Tumor	CD4_ex1
BCC_P1_Tumor_Ds0NM0_POST_Response_TGCCCATAGGAATGGA_P1POSTCD3P	BCC	3995	1576	BCC-Ds0NM0	P1	Ds0NM0	BCC_P1	5	5	Tumor	CD4_ex2
BCC_P1_Tumor_Ds0NM0_POST_Response_TGCCCATGTAAGTTCC_P1POSTCD3P	BCC	3954	1886	BCC-Ds0NM0	P1	Ds0NM0	BCC_P1	1	1	Tumor	CD4_Treg
BCC_P1_Tumor_Ds0NM0_POST_Response_TGCCCATTCATCTGCC_P1POSTCD3P	BCC	2304	1225	BCC-Ds0NM0	P1	Ds0NM0	BCC_P1	4	4	Tumor	CD4_ex1
BCC_P1_Tumor_Ds0NM0_POST_Response_TGCCCTAAGGATTCGG_P1POSTCD3P	BCC	2993	1517	BCC-Ds0NM0	P1	Ds0NM0	BCC_P1	1	1	Tumor	CD4_Treg
BCC_P1_Tumor_Ds0NM0_POST_Response_TGCCCTACACTCAGGC_P1POSTCD3P	BCC	3827	1533	BCC-Ds0NM0	P1	Ds0NM0	BCC_P1	3	3	Tumor	CD4_cm2
BCC_P1_Tumor_Ds0NM0_POST_Response_TGCCCTAGTAGGACAC_P1POSTCD3P	BCC	5494	2311	BCC-Ds0NM0	P1	Ds0NM0	BCC_P1	1	1	Tumor	CD4_Treg
BCC_P1_Tumor_Ds0NM0_POST_Response_TGCGCAGAGTTACCCA_P1POSTCD3P	BCC	2723	1184	BCC-Ds0NM0	P1	Ds0NM0	BCC_P1	0	0	Tumor	CD4_native
BCC_P1_Tumor_Ds0NM0_POST_Response_TGCGCAGCACACAGAG_P1POSTCD3P	BCC	3004	1313	BCC-Ds0NM0	P1	Ds0NM0	BCC_P1	5	5	Tumor	CD4_ex2
BCC_P1_Tumor_Ds0NM0_POST_Response_TGCGCAGGTGTCAATC_P1POSTCD3P	BCC	2871	1208	BCC-Ds0NM0	P1	Ds0NM0	BCC_P1	2	2	Tumor	CD4_cm1
BCC_P1_Tumor_Ds0NM0_POST_Response_TGCGCAGGTTTGTGTG_P1POSTCD3P	BCC	4951	2066	BCC-Ds0NM0	P1	Ds0NM0	BCC_P1	1	1	Tumor	CD4_Treg
BCC_P1_Tumor_Ds0NM0_POST_Response_TGCGCAGTCAAGGCTT_P1POSTCD3P	BCC	2362	1231	BCC-Ds0NM0	P1	Ds0NM0	BCC_P1	5	5	Tumor	CD4_ex2
BCC_P1_Tumor_Ds0NM0_POST_Response_TGCGCAGTCGATGAGG_P1POSTCD3P	BCC	5674	2413	BCC-Ds0NM0	P1	Ds0NM0	BCC_P1	1	1	Tumor	CD4_Treg
BCC_P1_Tumor_Ds0NM0_POST_Response_TGCGCAGTCTCCCTGA_P1POSTCD3P	BCC	4075	1611	BCC-Ds0NM0	P1	Ds0NM0	BCC_P1	10	10	Tumor	CD4_em
BCC_P1_Tumor_Ds0NM0_POST_Response_TGCGGGTCAAAGAATC_P1POSTCD3P	BCC	4629	1928	BCC-Ds0NM0	P1	Ds0NM0	BCC_P1	5	5	Tumor	CD4_ex2
BCC_P1_Tumor_Ds0NM0_POST_Response_TGCGGGTCAGTACACT_P1POSTCD3P	BCC	4480	2066	BCC-Ds0NM0	P1	Ds0NM0	BCC_P1	1	1	Tumor	CD4_Treg
BCC_P1_Tumor_Ds0NM0_POST_Response_TGCGGGTCATTGGTAC_P1POSTCD3P	BCC	2803	1320	BCC-Ds0NM0	P1	Ds0NM0	BCC_P1	10	10	Tumor	CD4_em
BCC_P1_Tumor_Ds0NM0_POST_Response_TGCGGGTGTAAGTAGT_P1POSTCD3P	BCC	5920	2193	BCC-Ds0NM0	P1	Ds0NM0	BCC_P1	5	5	Tumor	CD4_ex2
BCC_P1_Tumor_Ds0NM0_POST_Response_TGCGGGTGTCCAACTA_P1POSTCD3P	BCC	4611	1511	BCC-Ds0NM0	P1	Ds0NM0	BCC_P1	2	2	Tumor	CD4_cm1
BCC_P1_Tumor_Ds0NM0_POST_Response_TGCGGGTGTTCCGGCA_P1POSTCD3P	BCC	6627	2633	BCC-Ds0NM0	P1	Ds0NM0	BCC_P1	1	1	Tumor	CD4_Treg
BCC_P1_Tumor_Ds0NM0_POST_Response_TGCGTGGAGAGCTGCA_P1POSTCD3P	BCC	1104	629	BCC-Ds0NM0	P1	Ds0NM0	BCC_P1	2	2	Tumor	CD4_cm1
BCC_P1_Tumor_Ds0NM0_POST_Response_TGCGTGGAGTGAAGTT_P1POSTCD3P	BCC	4498	1755	BCC-Ds0NM0	P1	Ds0NM0	BCC_P1	5	5	Tumor	CD4_ex2
BCC_P1_Tumor_Ds0NM0_POST_Response_TGCGTGGCAGTGGAGT_P1POSTCD3P	BCC	1559	955	BCC-Ds0NM0	P1	Ds0NM0	BCC_P1	4	4	Tumor	CD4_ex1
BCC_P1_Tumor_Ds0NM0_POST_Response_TGCGTGGGTAATCACC_P1POSTCD3P	BCC	4274	1740	BCC-Ds0NM0	P1	Ds0NM0	BCC_P1	5	5	Tumor	CD4_ex2
BCC_P1_Tumor_Ds0NM0_POST_Response_TGCGTGGGTCACTTCC_P1POSTCD3P	BCC	5792	2035	BCC-Ds0NM0	P1	Ds0NM0	BCC_P1	5	5	Tumor	CD4_ex2
BCC_P1_Tumor_Ds0NM0_POST_Response_TGCTACCAGAAACGAG_P1POSTCD3P	BCC	6240	2102	BCC-Ds0NM0	P1	Ds0NM0	BCC_P1	5	5	Tumor	CD4_ex2
BCC_P1_Tumor_Ds0NM0_POST_Response_TGCTACCAGTACGTAA_P1POSTCD3P	BCC	1933	1046	BCC-Ds0NM0	P1	Ds0NM0	BCC_P1	6	6	Tumor	CD4_ISG
BCC_P1_Tumor_Ds0NM0_POST_Response_TGCTACCCAAGAAAGG_P1POSTCD3P	BCC	6427	2227	BCC-Ds0NM0	P1	Ds0NM0	BCC_P1	5	5	Tumor	CD4_ex2
BCC_P1_Tumor_Ds0NM0_POST_Response_TGCTACCCATTCTTAC_P1POSTCD3P	BCC	2333	1044	BCC-Ds0NM0	P1	Ds0NM0	BCC_P1	0	0	Tumor	CD4_native
BCC_P1_Tumor_Ds0NM0_POST_Response_TGCTACCTCAAGATCC_P1POSTCD3P	BCC	3763	1377	BCC-Ds0NM0	P1	Ds0NM0	BCC_P1	0	0	Tumor	CD4_native
BCC_P1_Tumor_Ds0NM0_POST_Response_TGCTACCTCCTGCAGG_P1POSTCD3P	BCC	4142	1600	BCC-Ds0NM0	P1	Ds0NM0	BCC_P1	5	5	Tumor	CD4_ex2
BCC_P1_Tumor_Ds0NM0_POST_Response_TGCTGCTAGAATTGTG_P1POSTCD3P	BCC	2681	1341	BCC-Ds0NM0	P1	Ds0NM0	BCC_P1	4	4	Tumor	CD4_ex1
BCC_P1_Tumor_Ds0NM0_POST_Response_TGCTGCTCAGCATGAG_P1POSTCD3P	BCC	4558	2055	BCC-Ds0NM0	P1	Ds0NM0	BCC_P1	5	5	Tumor	CD4_ex2
BCC_P1_Tumor_Ds0NM0_POST_Response_TGCTGCTGTGCAGGTA_P1POSTCD3P	BCC	3925	1665	BCC-Ds0NM0	P1	Ds0NM0	BCC_P1	5	5	Tumor	CD4_ex2
BCC_P1_Tumor_Ds0NM0_POST_Response_TGGACGCTCGCTTAGA_P1POSTCD3P	BCC	17495	4062	BCC-Ds0NM0	P1	Ds0NM0	BCC_P1	5	5	Tumor	CD4_ex2
BCC_P1_Tumor_Ds0NM0_POST_Response_TGGCCAGCACATGGGA_P1POSTCD3P	BCC	3850	1538	BCC-Ds0NM0	P1	Ds0NM0	BCC_P1	4	4	Tumor	CD4_ex1
BCC_P1_Tumor_Ds0NM0_POST_Response_TGGCCAGCACGAGGTA_P1POSTCD3P	BCC	3392	1428	BCC-Ds0NM0	P1	Ds0NM0	BCC_P1	4	4	Tumor	CD4_ex1
BCC_P1_Tumor_Ds0NM0_POST_Response_TGGCCAGGTGCCTGGT_P1POSTCD3P	BCC	5976	1727	BCC-Ds0NM0	P1	Ds0NM0	BCC_P1	2	2	Tumor	CD4_cm1
BCC_P1_Tumor_Ds0NM0_POST_Response_TGGCCAGGTGTTGGGA_P1POSTCD3P	BCC	5422	2077	BCC-Ds0NM0	P1	Ds0NM0	BCC_P1	1	1	Tumor	CD4_Treg
BCC_P1_Tumor_Ds0NM0_POST_Response_TGGCCAGGTTACAGAA_P1POSTCD3P	BCC	3554	1601	BCC-Ds0NM0	P1	Ds0NM0	BCC_P1	2	2	Tumor	CD4_cm1
BCC_P1_Tumor_Ds0NM0_POST_Response_TGGCGCAAGTAGCGGT_P1POSTCD3P	BCC	1095	619	BCC-Ds0NM0	P1	Ds0NM0	BCC_P1	0	0	Tumor	CD4_native
BCC_P1_Tumor_Ds0NM0_POST_Response_TGGCGCACAAACTGTC_P1POSTCD3P	BCC	3547	1521	BCC-Ds0NM0	P1	Ds0NM0	BCC_P1	1	1	Tumor	CD4_Treg
BCC_P1_Tumor_Ds0NM0_POST_Response_TGGCGCACACACGCTG_P1POSTCD3P	BCC	7813	3053	BCC-Ds0NM0	P1	Ds0NM0	BCC_P1	1	1	Tumor	CD4_Treg
BCC_P1_Tumor_Ds0NM0_POST_Response_TGGCGCAGTATATCCG_P1POSTCD3P	BCC	3216	1485	BCC-Ds0NM0	P1	Ds0NM0	BCC_P1	1	1	Tumor	CD4_Treg
BCC_P1_Tumor_Ds0NM0_POST_Response_TGGCTGGAGACTCGGA_P1POSTCD3P	BCC	4272	1771	BCC-Ds0NM0	P1	Ds0NM0	BCC_P1	1	1	Tumor	CD4_Treg
BCC_P1_Tumor_Ds0NM0_POST_Response_TGGCTGGAGCAGATCG_P1POSTCD3P	BCC	4383	1647	BCC-Ds0NM0	P1	Ds0NM0	BCC_P1	0	0	Tumor	CD4_native
BCC_P1_Tumor_Ds0NM0_POST_Response_TGGCTGGAGGCTAGGT_P1POSTCD3P	BCC	5433	2031	BCC-Ds0NM0	P1	Ds0NM0	BCC_P1	1	1	Tumor	CD4_Treg
BCC_P1_Tumor_Ds0NM0_POST_Response_TGGCTGGCATGACATC_P1POSTCD3P	BCC	3400	1692	BCC-Ds0NM0	P1	Ds0NM0	BCC_P1	1	1	Tumor	CD4_Treg
BCC_P1_Tumor_Ds0NM0_POST_Response_TGGCTGGCATTGGCGC_P1POSTCD3P	BCC	3538	1723	BCC-Ds0NM0	P1	Ds0NM0	BCC_P1	1	1	Tumor	CD4_Treg
BCC_P1_Tumor_Ds0NM0_POST_Response_TGGCTGGGTCCGTGAC_P1POSTCD3P	BCC	5953	2319	BCC-Ds0NM0	P1	Ds0NM0	BCC_P1	5	5	Tumor	CD4_ex2
BCC_P1_Tumor_Ds0NM0_POST_Response_TGGGAAGAGCCTATGT_P1POSTCD3P	BCC	3448	1216	BCC-Ds0NM0	P1	Ds0NM0	BCC_P1	0	0	Tumor	CD4_native
BCC_P1_Tumor_Ds0NM0_POST_Response_TGGGCGTGTCAGTGGA_P1POSTCD3P	BCC	2880	1225	BCC-Ds0NM0	P1	Ds0NM0	BCC_P1	4	4	Tumor	CD4_ex1
BCC_P1_Tumor_Ds0NM0_POST_Response_TGGGCGTGTGAGTATA_P1POSTCD3P	BCC	2302	1057	BCC-Ds0NM0	P1	Ds0NM0	BCC_P1	5	5	Tumor	CD4_ex2
BCC_P1_Tumor_Ds0NM0_POST_Response_TGGGCGTTCAGGCGAA_P1POSTCD3P	BCC	7106	2432	BCC-Ds0NM0	P1	Ds0NM0	BCC_P1	1	1	Tumor	CD4_Treg
BCC_P1_Tumor_Ds0NM0_POST_Response_TGGTTAGAGCACCGTC_P1POSTCD3P	BCC	3424	1435	BCC-Ds0NM0	P1	Ds0NM0	BCC_P1	1	1	Tumor	CD4_Treg
BCC_P1_Tumor_Ds0NM0_POST_Response_TGGTTAGAGGAATCGC_P1POSTCD3P	BCC	5809	1865	BCC-Ds0NM0	P1	Ds0NM0	BCC_P1	3	3	Tumor	CD4_cm2
BCC_P1_Tumor_Ds0NM0_POST_Response_TGGTTAGAGGATGGAA_P1POSTCD3P	BCC	2047	1008	BCC-Ds0NM0	P1	Ds0NM0	BCC_P1	2	2	Tumor	CD4_cm1
BCC_P1_Tumor_Ds0NM0_POST_Response_TGGTTAGGTCGATTGT_P1POSTCD3P	BCC	4735	1611	BCC-Ds0NM0	P1	Ds0NM0	BCC_P1	0	0	Tumor	CD4_native
BCC_P1_Tumor_Ds0NM0_POST_Response_TGGTTAGGTGTTCTTT_P1POSTCD3P	BCC	2488	1172	BCC-Ds0NM0	P1	Ds0NM0	BCC_P1	10	10	Tumor	CD4_em
BCC_P1_Tumor_Ds0NM0_POST_Response_TGGTTCCCAACTGGCC_P1POSTCD3P	BCC	3469	1431	BCC-Ds0NM0	P1	Ds0NM0	BCC_P1	5	5	Tumor	CD4_ex2
BCC_P1_Tumor_Ds0NM0_POST_Response_TGGTTCCCACGGTAAG_P1POSTCD3P	BCC	764	461	BCC-Ds0NM0	P1	Ds0NM0	BCC_P1	2	2	Tumor	CD4_cm1
BCC_P1_Tumor_Ds0NM0_POST_Response_TGGTTCCGTTACCGAT_P1POSTCD3P	BCC	5797	2303	BCC-Ds0NM0	P1	Ds0NM0	BCC_P1	4	4	Tumor	CD4_ex1
BCC_P1_Tumor_Ds0NM0_POST_Response_TGGTTCCTCATCTGTT_P1POSTCD3P	BCC	5260	2324	BCC-Ds0NM0	P1	Ds0NM0	BCC_P1	1	1	Tumor	CD4_Treg
BCC_P1_Tumor_Ds0NM0_POST_Response_TGGTTCCTCATTCACT_P1POSTCD3P	BCC	2433	1054	BCC-Ds0NM0	P1	Ds0NM0	BCC_P1	0	0	Tumor	CD4_native
BCC_P1_Tumor_Ds0NM0_POST_Response_TGGTTCCTCGTGGACC_P1POSTCD3P	BCC	4811	1822	BCC-Ds0NM0	P1	Ds0NM0	BCC_P1	4	4	Tumor	CD4_ex1
BCC_P1_Tumor_Ds0NM0_POST_Response_TGTATTCCAATGTTGC_P1POSTCD3P	BCC	3694	1540	BCC-Ds0NM0	P1	Ds0NM0	BCC_P1	1	1	Tumor	CD4_Treg
BCC_P1_Tumor_Ds0NM0_POST_Response_TGTATTCCAGACACTT_P1POSTCD3P	BCC	4386	1516	BCC-Ds0NM0	P1	Ds0NM0	BCC_P1	0	0	Tumor	CD4_native
BCC_P1_Tumor_Ds0NM0_POST_Response_TGTATTCGTGCTTCTC_P1POSTCD3P	BCC	1446	951	BCC-Ds0NM0	P1	Ds0NM0	BCC_P1	1	1	Tumor	CD4_Treg
BCC_P1_Tumor_Ds0NM0_POST_Response_TGTATTCGTTTGGCGC_P1POSTCD3P	BCC	2086	1057	BCC-Ds0NM0	P1	Ds0NM0	BCC_P1	4	4	Tumor	CD4_ex1
BCC_P1_Tumor_Ds0NM0_POST_Response_TGTCCCAAGATATGGT_P1POSTCD3P	BCC	3503	1465	BCC-Ds0NM0	P1	Ds0NM0	BCC_P1	10	10	Tumor	CD4_em
BCC_P1_Tumor_Ds0NM0_POST_Response_TGTCCCACACCACCAG_P1POSTCD3P	BCC	4482	1606	BCC-Ds0NM0	P1	Ds0NM0	BCC_P1	0	0	Tumor	CD4_native
BCC_P1_Tumor_Ds0NM0_POST_Response_TGTCCCAGTGACGCCT_P1POSTCD3P	BCC	4194	1772	BCC-Ds0NM0	P1	Ds0NM0	BCC_P1	1	1	Tumor	CD4_Treg
BCC_P1_Tumor_Ds0NM0_POST_Response_TGTCCCAGTGCTCTTC_P1POSTCD3P	BCC	1108	651	BCC-Ds0NM0	P1	Ds0NM0	BCC_P1	1	1	Tumor	CD4_Treg
BCC_P1_Tumor_Ds0NM0_POST_Response_TGTGGTAAGATGTCGG_P1POSTCD3P	BCC	8125	2896	BCC-Ds0NM0	P1	Ds0NM0	BCC_P1	5	5	Tumor	CD4_ex2
BCC_P1_Tumor_Ds0NM0_POST_Response_TGTGGTAAGATTACCC_P1POSTCD3P	BCC	5988	2339	BCC-Ds0NM0	P1	Ds0NM0	BCC_P1	1	1	Tumor	CD4_Treg
BCC_P1_Tumor_Ds0NM0_POST_Response_TGTGGTAAGGCGACAT_P1POSTCD3P	BCC	9775	2554	BCC-Ds0NM0	P1	Ds0NM0	BCC_P1	5	5	Tumor	CD4_ex2
BCC_P1_Tumor_Ds0NM0_POST_Response_TGTGGTACAGCTGTAT_P1POSTCD3P	BCC	2383	1306	BCC-Ds0NM0	P1	Ds0NM0	BCC_P1	1	1	Tumor	CD4_Treg
BCC_P1_Tumor_Ds0NM0_POST_Response_TGTGGTAGTCCTCCAT_P1POSTCD3P	BCC	5216	1741	BCC-Ds0NM0	P1	Ds0NM0	BCC_P1	5	5	Tumor	CD4_ex2
BCC_P1_Tumor_Ds0NM0_POST_Response_TGTGGTATCAGTGTTG_P1POSTCD3P	BCC	3566	1560	BCC-Ds0NM0	P1	Ds0NM0	BCC_P1	1	1	Tumor	CD4_Treg
BCC_P1_Tumor_Ds0NM0_POST_Response_TGTGGTATCCACGTGG_P1POSTCD3P	BCC	1740	1126	BCC-Ds0NM0	P1	Ds0NM0	BCC_P1	1	1	Tumor	CD4_Treg
BCC_P1_Tumor_Ds0NM0_POST_Response_TGTGGTATCTGTCTCG_P1POSTCD3P	BCC	5069	1578	BCC-Ds0NM0	P1	Ds0NM0	BCC_P1	0	0	Tumor	CD4_native
BCC_P1_Tumor_Ds0NM0_POST_Response_TGTGTTTAGCCTATGT_P1POSTCD3P	BCC	9335	2657	BCC-Ds0NM0	P1	Ds0NM0	BCC_P1	5	5	Tumor	CD4_ex2
BCC_P1_Tumor_Ds0NM0_POST_Response_TGTGTTTCAAAGTGCG_P1POSTCD3P	BCC	3319	1240	BCC-Ds0NM0	P1	Ds0NM0	BCC_P1	10	10	Tumor	CD4_em
BCC_P1_Tumor_Ds0NM0_POST_Response_TGTTCCGAGGGCACTA_P1POSTCD3P	BCC	1543	844	BCC-Ds0NM0	P1	Ds0NM0	BCC_P1	4	4	Tumor	CD4_ex1
BCC_P1_Tumor_Ds0NM0_POST_Response_TGTTCCGGTCTAGCGC_P1POSTCD3P	BCC	1481	1044	BCC-Ds0NM0	P1	Ds0NM0	BCC_P1	6	6	Tumor	CD4_ISG
BCC_P1_Tumor_Ds0NM0_POST_Response_TGTTCCGGTTAAGTAG_P1POSTCD3P	BCC	2506	1222	BCC-Ds0NM0	P1	Ds0NM0	BCC_P1	5	5	Tumor	CD4_ex2
BCC_P1_Tumor_Ds0NM0_POST_Response_TGTTCCGTCCAAACTG_P1POSTCD3P	BCC	4181	1682	BCC-Ds0NM0	P1	Ds0NM0	BCC_P1	2	2	Tumor	CD4_cm1
BCC_P1_Tumor_Ds0NM0_POST_Response_TTAACTCAGCTTATCG_P1POSTCD3P	BCC	3707	1444	BCC-Ds0NM0	P1	Ds0NM0	BCC_P1	0	0	Tumor	CD4_native
BCC_P1_Tumor_Ds0NM0_POST_Response_TTAACTCCAAGACGTG_P1POSTCD3P	BCC	1950	1035	BCC-Ds0NM0	P1	Ds0NM0	BCC_P1	1	1	Tumor	CD4_Treg
BCC_P1_Tumor_Ds0NM0_POST_Response_TTAACTCCACCAGTTA_P1POSTCD3P	BCC	2659	1294	BCC-Ds0NM0	P1	Ds0NM0	BCC_P1	1	1	Tumor	CD4_Treg
BCC_P1_Tumor_Ds0NM0_POST_Response_TTAACTCGTATATCCG_P1POSTCD3P	BCC	8192	3043	BCC-Ds0NM0	P1	Ds0NM0	BCC_P1	1	1	Tumor	CD4_Treg
BCC_P1_Tumor_Ds0NM0_POST_Response_TTAACTCTCCACTGGG_P1POSTCD3P	BCC	5599	2193	BCC-Ds0NM0	P1	Ds0NM0	BCC_P1	4	4	Tumor	CD4_ex1
BCC_P1_Tumor_Ds0NM0_POST_Response_TTAACTCTCGAGAGCA_P1POSTCD3P	BCC	6860	2571	BCC-Ds0NM0	P1	Ds0NM0	BCC_P1	4	4	Tumor	CD4_ex1
BCC_P1_Tumor_Ds0NM0_POST_Response_TTAGGACAGACAGACC_P1POSTCD3P	BCC	2984	1421	BCC-Ds0NM0	P1	Ds0NM0	BCC_P1	5	5	Tumor	CD4_ex2
BCC_P1_Tumor_Ds0NM0_POST_Response_TTAGGACCACAACTGT_P1POSTCD3P	BCC	3245	1523	BCC-Ds0NM0	P1	Ds0NM0	BCC_P1	5	5	Tumor	CD4_ex2
BCC_P1_Tumor_Ds0NM0_POST_Response_TTAGGACCAGTCACTA_P1POSTCD3P	BCC	10529	3030	BCC-Ds0NM0	P1	Ds0NM0	BCC_P1	5	5	Tumor	CD4_ex2
BCC_P1_Tumor_Ds0NM0_POST_Response_TTAGGACCATTGGTAC_P1POSTCD3P	BCC	8448	2954	BCC-Ds0NM0	P1	Ds0NM0	BCC_P1	5	5	Tumor	CD4_ex2
BCC_P1_Tumor_Ds0NM0_POST_Response_TTAGGACGTATGGTTC_P1POSTCD3P	BCC	2967	1117	BCC-Ds0NM0	P1	Ds0NM0	BCC_P1	2	2	Tumor	CD4_cm1
BCC_P1_Tumor_Ds0NM0_POST_Response_TTAGGACGTCTCTCGT_P1POSTCD3P	BCC	5823	1768	BCC-Ds0NM0	P1	Ds0NM0	BCC_P1	2	2	Tumor	CD4_cm1
BCC_P1_Tumor_Ds0NM0_POST_Response_TTAGGACGTTCCATGA_P1POSTCD3P	BCC	3891	1419	BCC-Ds0NM0	P1	Ds0NM0	BCC_P1	0	0	Tumor	CD4_native
BCC_P1_Tumor_Ds0NM0_POST_Response_TTAGGCACAACTGCGC_P1POSTCD3P	BCC	5035	2137	BCC-Ds0NM0	P1	Ds0NM0	BCC_P1	1	1	Tumor	CD4_Treg
BCC_P1_Tumor_Ds0NM0_POST_Response_TTAGGCACATGCAACT_P1POSTCD3P	BCC	6974	2549	BCC-Ds0NM0	P1	Ds0NM0	BCC_P1	1	1	Tumor	CD4_Treg
BCC_P1_Tumor_Ds0NM0_POST_Response_TTAGGCAGTCGCGAAA_P1POSTCD3P	BCC	11556	3066	BCC-Ds0NM0	P1	Ds0NM0	BCC_P1	5	5	Tumor	CD4_ex2
BCC_P1_Tumor_Ds0NM0_POST_Response_TTAGTTCGTTACCAGT_P1POSTCD3P	BCC	3002	1407	BCC-Ds0NM0	P1	Ds0NM0	BCC_P1	6	6	Tumor	CD4_ISG
BCC_P1_Tumor_Ds0NM0_POST_Response_TTAGTTCTCCACGCAG_P1POSTCD3P	BCC	4930	2144	BCC-Ds0NM0	P1	Ds0NM0	BCC_P1	5	5	Tumor	CD4_ex2
BCC_P1_Tumor_Ds0NM0_POST_Response_TTAGTTCTCGACAGCC_P1POSTCD3P	BCC	5375	1806	BCC-Ds0NM0	P1	Ds0NM0	BCC_P1	2	2	Tumor	CD4_cm1
BCC_P1_Tumor_Ds0NM0_POST_Response_TTATGCTGTAGGCTGA_P1POSTCD3P	BCC	2447	1205	BCC-Ds0NM0	P1	Ds0NM0	BCC_P1	6	6	Tumor	CD4_ISG
BCC_P1_Tumor_Ds0NM0_POST_Response_TTCCCAGAGACAAAGG_P1POSTCD3P	BCC	5686	2444	BCC-Ds0NM0	P1	Ds0NM0	BCC_P1	1	1	Tumor	CD4_Treg
BCC_P1_Tumor_Ds0NM0_POST_Response_TTCCCAGAGACTAGAT_P1POSTCD3P	BCC	2899	1267	BCC-Ds0NM0	P1	Ds0NM0	BCC_P1	0	0	Tumor	CD4_native
BCC_P1_Tumor_Ds0NM0_POST_Response_TTCCCAGAGCTTTGGT_P1POSTCD3P	BCC	3284	1490	BCC-Ds0NM0	P1	Ds0NM0	BCC_P1	1	1	Tumor	CD4_Treg
BCC_P1_Tumor_Ds0NM0_POST_Response_TTCCCAGCAGTATGCT_P1POSTCD3P	BCC	5794	2435	BCC-Ds0NM0	P1	Ds0NM0	BCC_P1	1	1	Tumor	CD4_Treg
BCC_P1_Tumor_Ds0NM0_POST_Response_TTCCCAGGTCGATTGT_P1POSTCD3P	BCC	3010	1368	BCC-Ds0NM0	P1	Ds0NM0	BCC_P1	0	0	Tumor	CD4_native
BCC_P1_Tumor_Ds0NM0_POST_Response_TTCCCAGGTCTTGATG_P1POSTCD3P	BCC	2963	1474	BCC-Ds0NM0	P1	Ds0NM0	BCC_P1	5	5	Tumor	CD4_ex2
BCC_P1_Tumor_Ds0NM0_POST_Response_TTCCCAGGTTTGACTG_P1POSTCD3P	BCC	5418	1996	BCC-Ds0NM0	P1	Ds0NM0	BCC_P1	5	5	Tumor	CD4_ex2
BCC_P1_Tumor_Ds0NM0_POST_Response_TTCGAAGAGCATGGCA_P1POSTCD3P	BCC	9280	2738	BCC-Ds0NM0	P1	Ds0NM0	BCC_P1	5	5	Tumor	CD4_ex2
BCC_P1_Tumor_Ds0NM0_POST_Response_TTCGAAGCAATAAGCA_P1POSTCD3P	BCC	3434	1590	BCC-Ds0NM0	P1	Ds0NM0	BCC_P1	1	1	Tumor	CD4_Treg
BCC_P1_Tumor_Ds0NM0_POST_Response_TTCGAAGCACCTATCC_P1POSTCD3P	BCC	3762	1647	BCC-Ds0NM0	P1	Ds0NM0	BCC_P1	4	4	Tumor	CD4_ex1
BCC_P1_Tumor_Ds0NM0_POST_Response_TTCGGTCCAACGATGG_P1POSTCD3P	BCC	10566	2500	BCC-Ds0NM0	P1	Ds0NM0	BCC_P1	4	4	Tumor	CD4_ex1
BCC_P1_Tumor_Ds0NM0_POST_Response_TTCGGTCCATGTAAGA_P1POSTCD3P	BCC	3245	1429	BCC-Ds0NM0	P1	Ds0NM0	BCC_P1	4	4	Tumor	CD4_ex1
BCC_P1_Tumor_Ds0NM0_POST_Response_TTCGGTCGTGGAAAGA_P1POSTCD3P	BCC	1855	857	BCC-Ds0NM0	P1	Ds0NM0	BCC_P1	0	0	Tumor	CD4_native
BCC_P1_Tumor_Ds0NM0_POST_Response_TTCGGTCTCAGGATCT_P1POSTCD3P	BCC	5257	1888	BCC-Ds0NM0	P1	Ds0NM0	BCC_P1	2	2	Tumor	CD4_cm1
BCC_P1_Tumor_Ds0NM0_POST_Response_TTCGGTCTCATTCACT_P1POSTCD3P	BCC	3132	1412	BCC-Ds0NM0	P1	Ds0NM0	BCC_P1	2	2	Tumor	CD4_cm1
BCC_P1_Tumor_Ds0NM0_POST_Response_TTCTACAGTTAAGACA_P1POSTCD3P	BCC	5662	1933	BCC-Ds0NM0	P1	Ds0NM0	BCC_P1	0	0	Tumor	CD4_native
BCC_P1_Tumor_Ds0NM0_POST_Response_TTCTCAACATAGAAAC_P1POSTCD3P	BCC	5762	2116	BCC-Ds0NM0	P1	Ds0NM0	BCC_P1	2	2	Tumor	CD4_cm1
BCC_P1_Tumor_Ds0NM0_POST_Response_TTCTCAAGTCGAAAGC_P1POSTCD3P	BCC	2432	963	BCC-Ds0NM0	P1	Ds0NM0	BCC_P1	2	2	Tumor	CD4_cm1
BCC_P1_Tumor_Ds0NM0_POST_Response_TTCTCAAGTGACCAAG_P1POSTCD3P	BCC	4323	1671	BCC-Ds0NM0	P1	Ds0NM0	BCC_P1	5	5	Tumor	CD4_ex2
BCC_P1_Tumor_Ds0NM0_POST_Response_TTCTCAATCCGAAGAG_P1POSTCD3P	BCC	4851	1615	BCC-Ds0NM0	P1	Ds0NM0	BCC_P1	2	2	Tumor	CD4_cm1
BCC_P1_Tumor_Ds0NM0_POST_Response_TTCTCCTCAGTAACGG_P1POSTCD3P	BCC	2205	1163	BCC-Ds0NM0	P1	Ds0NM0	BCC_P1	4	4	Tumor	CD4_ex1
BCC_P1_Tumor_Ds0NM0_POST_Response_TTCTCCTTCGAGAGCA_P1POSTCD3P	BCC	740	387	BCC-Ds0NM0	P1	Ds0NM0	BCC_P1	2	2	Tumor	CD4_cm1
BCC_P1_Tumor_Ds0NM0_POST_Response_TTCTTAGCACGGCCAT_P1POSTCD3P	BCC	4506	1739	BCC-Ds0NM0	P1	Ds0NM0	BCC_P1	1	1	Tumor	CD4_Treg
BCC_P1_Tumor_Ds0NM0_POST_Response_TTCTTAGGTGCAGTAG_P1POSTCD3P	BCC	4042	1913	BCC-Ds0NM0	P1	Ds0NM0	BCC_P1	5	5	Tumor	CD4_ex2
BCC_P1_Tumor_Ds0NM0_POST_Response_TTCTTAGGTGGCGAAT_P1POSTCD3P	BCC	9450	3001	BCC-Ds0NM0	P1	Ds0NM0	BCC_P1	4	4	Tumor	CD4_ex1
BCC_P1_Tumor_Ds0NM0_POST_Response_TTCTTAGTCGTCTGCT_P1POSTCD3P	BCC	3329	1209	BCC-Ds0NM0	P1	Ds0NM0	BCC_P1	3	3	Tumor	CD4_cm2
BCC_P1_Tumor_Ds0NM0_POST_Response_TTGAACGAGATCACGG_P1POSTCD3P	BCC	5757	2125	BCC-Ds0NM0	P1	Ds0NM0	BCC_P1	5	5	Tumor	CD4_ex2
BCC_P1_Tumor_Ds0NM0_POST_Response_TTGAACGAGCGCCTTG_P1POSTCD3P	BCC	1812	697	BCC-Ds0NM0	P1	Ds0NM0	BCC_P1	5	5	Tumor	CD4_ex2
BCC_P1_Tumor_Ds0NM0_POST_Response_TTGAACGCACGTTGGC_P1POSTCD3P	BCC	3806	1554	BCC-Ds0NM0	P1	Ds0NM0	BCC_P1	1	1	Tumor	CD4_Treg
BCC_P1_Tumor_Ds0NM0_POST_Response_TTGAACGCATCGTCGG_P1POSTCD3P	BCC	2727	1180	BCC-Ds0NM0	P1	Ds0NM0	BCC_P1	2	2	Tumor	CD4_cm1
BCC_P1_Tumor_Ds0NM0_POST_Response_TTGAACGGTGATGATA_P1POSTCD3P	BCC	5317	1889	BCC-Ds0NM0	P1	Ds0NM0	BCC_P1	5	5	Tumor	CD4_ex2
BCC_P1_Tumor_Ds0NM0_POST_Response_TTGAACGGTTGGACCC_P1POSTCD3P	BCC	5228	2043	BCC-Ds0NM0	P1	Ds0NM0	BCC_P1	1	1	Tumor	CD4_Treg
BCC_P1_Tumor_Ds0NM0_POST_Response_TTGACTTAGCTATGCT_P1POSTCD3P	BCC	4838	1770	BCC-Ds0NM0	P1	Ds0NM0	BCC_P1	3	3	Tumor	CD4_cm2
BCC_P1_Tumor_Ds0NM0_POST_Response_TTGACTTGTTGAGGTG_P1POSTCD3P	BCC	5548	2183	BCC-Ds0NM0	P1	Ds0NM0	BCC_P1	5	5	Tumor	CD4_ex2
BCC_P1_Tumor_Ds0NM0_POST_Response_TTGACTTTCGGAATCT_P1POSTCD3P	BCC	2411	1311	BCC-Ds0NM0	P1	Ds0NM0	BCC_P1	5	5	Tumor	CD4_ex2
BCC_P1_Tumor_Ds0NM0_POST_Response_TTGCCGTAGCACGCCT_P1POSTCD3P	BCC	4093	2004	BCC-Ds0NM0	P1	Ds0NM0	BCC_P1	5	5	Tumor	CD4_ex2
BCC_P1_Tumor_Ds0NM0_POST_Response_TTGCCGTAGGTGCACA_P1POSTCD3P	BCC	2888	1490	BCC-Ds0NM0	P1	Ds0NM0	BCC_P1	1	1	Tumor	CD4_Treg
BCC_P1_Tumor_Ds0NM0_POST_Response_TTGCCGTAGTCCAGGA_P1POSTCD3P	BCC	2715	1225	BCC-Ds0NM0	P1	Ds0NM0	BCC_P1	5	5	Tumor	CD4_ex2
BCC_P1_Tumor_Ds0NM0_POST_Response_TTGCCGTCAGTTTACG_P1POSTCD3P	BCC	3207	1320	BCC-Ds0NM0	P1	Ds0NM0	BCC_P1	4	4	Tumor	CD4_ex1
BCC_P1_Tumor_Ds0NM0_POST_Response_TTGCCGTCATGCCTAA_P1POSTCD3P	BCC	2368	1230	BCC-Ds0NM0	P1	Ds0NM0	BCC_P1	4	4	Tumor	CD4_ex1
BCC_P1_Tumor_Ds0NM0_POST_Response_TTGCGTCAGCAGCCTC_P1POSTCD3P	BCC	4002	1498	BCC-Ds0NM0	P1	Ds0NM0	BCC_P1	3	3	Tumor	CD4_cm2
BCC_P1_Tumor_Ds0NM0_POST_Response_TTGCGTCCACGAGGTA_P1POSTCD3P	BCC	2883	1195	BCC-Ds0NM0	P1	Ds0NM0	BCC_P1	0	0	Tumor	CD4_native
BCC_P1_Tumor_Ds0NM0_POST_Response_TTGCGTCCACTTAACG_P1POSTCD3P	BCC	5780	2646	BCC-Ds0NM0	P1	Ds0NM0	BCC_P1	8	8	Tumor	CD4_prolif
BCC_P1_Tumor_Ds0NM0_POST_Response_TTGGAACAGACAGACC_P1POSTCD3P	BCC	3079	1366	BCC-Ds0NM0	P1	Ds0NM0	BCC_P1	4	4	Tumor	CD4_ex1
BCC_P1_Tumor_Ds0NM0_POST_Response_TTGGAACCACCGCTAG_P1POSTCD3P	BCC	7434	2246	BCC-Ds0NM0	P1	Ds0NM0	BCC_P1	1	1	Tumor	CD4_Treg
BCC_P1_Tumor_Ds0NM0_POST_Response_TTGGAACCAGGTCGTC_P1POSTCD3P	BCC	2373	954	BCC-Ds0NM0	P1	Ds0NM0	BCC_P1	0	0	Tumor	CD4_native
BCC_P1_Tumor_Ds0NM0_POST_Response_TTGGAACTCCCAGGTG_P1POSTCD3P	BCC	2753	1326	BCC-Ds0NM0	P1	Ds0NM0	BCC_P1	1	1	Tumor	CD4_Treg
BCC_P1_Tumor_Ds0NM0_POST_Response_TTGGAACTCGGTTAAC_P1POSTCD3P	BCC	6221	2305	BCC-Ds0NM0	P1	Ds0NM0	BCC_P1	1	1	Tumor	CD4_Treg
BCC_P1_Tumor_Ds0NM0_POST_Response_TTGGCAAAGTACGTAA_P1POSTCD3P	BCC	4443	1582	BCC-Ds0NM0	P1	Ds0NM0	BCC_P1	2	2	Tumor	CD4_cm1
BCC_P1_Tumor_Ds0NM0_POST_Response_TTGGCAAAGTGGTCCC_P1POSTCD3P	BCC	5413	2279	BCC-Ds0NM0	P1	Ds0NM0	BCC_P1	1	1	Tumor	CD4_Treg
BCC_P1_Tumor_Ds0NM0_POST_Response_TTGGCAACAAATCCGT_P1POSTCD3P	BCC	2488	1101	BCC-Ds0NM0	P1	Ds0NM0	BCC_P1	0	0	Tumor	CD4_native
BCC_P1_Tumor_Ds0NM0_POST_Response_TTGGCAACACAGACAG_P1POSTCD3P	BCC	3908	1466	BCC-Ds0NM0	P1	Ds0NM0	BCC_P1	0	0	Tumor	CD4_native
BCC_P1_Tumor_Ds0NM0_POST_Response_TTGGCAACATCTCCCA_P1POSTCD3P	BCC	4338	1350	BCC-Ds0NM0	P1	Ds0NM0	BCC_P1	0	0	Tumor	CD4_native
BCC_P1_Tumor_Ds0NM0_POST_Response_TTGTAGGAGATATACG_P1POSTCD3P	BCC	4892	1663	BCC-Ds0NM0	P1	Ds0NM0	BCC_P1	2	2	Tumor	CD4_cm1
BCC_P1_Tumor_Ds0NM0_POST_Response_TTGTAGGAGGGCACTA_P1POSTCD3P	BCC	3888	1677	BCC-Ds0NM0	P1	Ds0NM0	BCC_P1	1	1	Tumor	CD4_Treg
BCC_P1_Tumor_Ds0NM0_POST_Response_TTGTAGGCACCTATCC_P1POSTCD3P	BCC	4407	1216	BCC-Ds0NM0	P1	Ds0NM0	BCC_P1	3	3	Tumor	CD4_cm2
BCC_P1_Tumor_Ds0NM0_POST_Response_TTGTAGGCAGCTGTAT_P1POSTCD3P	BCC	3192	1469	BCC-Ds0NM0	P1	Ds0NM0	BCC_P1	10	10	Tumor	CD4_em
BCC_P1_Tumor_Ds0NM0_POST_Response_TTGTAGGCATGACATC_P1POSTCD3P	BCC	4124	1772	BCC-Ds0NM0	P1	Ds0NM0	BCC_P1	4	4	Tumor	CD4_ex1
BCC_P1_Tumor_Ds0NM0_POST_Response_TTGTAGGCATGCAACT_P1POSTCD3P	BCC	5525	1964	BCC-Ds0NM0	P1	Ds0NM0	BCC_P1	5	5	Tumor	CD4_ex2
BCC_P1_Tumor_Ds0NM0_POST_Response_TTGTAGGTCATTATCC_P1POSTCD3P	BCC	6377	2561	BCC-Ds0NM0	P1	Ds0NM0	BCC_P1	1	1	Tumor	CD4_Treg
BCC_P1_Tumor_Ds0NM0_POST_Response_TTGTAGGTCCTTAATC_P1POSTCD3P	BCC	6955	2084	BCC-Ds0NM0	P1	Ds0NM0	BCC_P1	5	5	Tumor	CD4_ex2
BCC_P1_Tumor_Ds0NM0_POST_Response_TTGTAGGTCGCTAGCG_P1POSTCD3P	BCC	3435	1404	BCC-Ds0NM0	P1	Ds0NM0	BCC_P1	0	0	Tumor	CD4_native
BCC_P1_Tumor_Ds0NM0_POST_Response_TTTACTGAGCACGCCT_P1POSTCD3P	BCC	4161	1584	BCC-Ds0NM0	P1	Ds0NM0	BCC_P1	5	5	Tumor	CD4_ex2
BCC_P1_Tumor_Ds0NM0_POST_Response_TTTACTGCAGACACTT_P1POSTCD3P	BCC	2457	1262	BCC-Ds0NM0	P1	Ds0NM0	BCC_P1	4	4	Tumor	CD4_ex1
BCC_P1_Tumor_Ds0NM0_POST_Response_TTTACTGGTAGCACGA_P1POSTCD3P	BCC	5903	2003	BCC-Ds0NM0	P1	Ds0NM0	BCC_P1	5	5	Tumor	CD4_ex2
BCC_P1_Tumor_Ds0NM0_POST_Response_TTTACTGGTCAACATC_P1POSTCD3P	BCC	4048	1886	BCC-Ds0NM0	P1	Ds0NM0	BCC_P1	4	4	Tumor	CD4_ex1
BCC_P1_Tumor_Ds0NM0_POST_Response_TTTACTGGTCGCTTTC_P1POSTCD3P	BCC	4990	1620	BCC-Ds0NM0	P1	Ds0NM0	BCC_P1	0	0	Tumor	CD4_native
BCC_P1_Tumor_Ds0NM0_POST_Response_TTTATGCAGATCCCAT_P1POSTCD3P	BCC	5068	1842	BCC-Ds0NM0	P1	Ds0NM0	BCC_P1	4	4	Tumor	CD4_ex1
BCC_P1_Tumor_Ds0NM0_POST_Response_TTTATGCCATCCCATC_P1POSTCD3P	BCC	3126	1279	BCC-Ds0NM0	P1	Ds0NM0	BCC_P1	5	5	Tumor	CD4_ex2
BCC_P1_Tumor_Ds0NM0_POST_Response_TTTATGCCATCGGGTC_P1POSTCD3P	BCC	1148	742	BCC-Ds0NM0	P1	Ds0NM0	BCC_P1	1	1	Tumor	CD4_Treg
BCC_P1_Tumor_Ds0NM0_POST_Response_TTTATGCTCTCTAGGA_P1POSTCD3P	BCC	1636	841	BCC-Ds0NM0	P1	Ds0NM0	BCC_P1	1	1	Tumor	CD4_Treg
BCC_P1_Tumor_Ds0NM0_POST_Response_TTTCCTCAGCAACGGT_P1POSTCD3P	BCC	10216	3219	BCC-Ds0NM0	P1	Ds0NM0	BCC_P1	1	1	Tumor	CD4_Treg
BCC_P1_Tumor_Ds0NM0_POST_Response_TTTCCTCGTGCTCTTC_P1POSTCD3P	BCC	2681	943	BCC-Ds0NM0	P1	Ds0NM0	BCC_P1	3	3	Tumor	CD4_cm2
BCC_P1_Tumor_Ds0NM0_POST_Response_TTTGCGCCATCTCCCA_P1POSTCD3P	BCC	6646	2237	BCC-Ds0NM0	P1	Ds0NM0	BCC_P1	5	5	Tumor	CD4_ex2
BCC_P1_Tumor_Ds0NM0_POST_Response_TTTGCGCTCACATGCA_P1POSTCD3P	BCC	2656	1186	BCC-Ds0NM0	P1	Ds0NM0	BCC_P1	0	0	Tumor	CD4_native
BCC_P1_Tumor_Ds0NM0_POST_Response_TTTGGTTCATTTGCTT_P1POSTCD3P	BCC	10145	3244	BCC-Ds0NM0	P1	Ds0NM0	BCC_P1	5	5	Tumor	CD4_ex2
BCC_P1_Tumor_Ds0NM0_POST_Response_TTTGGTTGTACCTACA_P1POSTCD3P	BCC	1659	878	BCC-Ds0NM0	P1	Ds0NM0	BCC_P1	1	1	Tumor	CD4_Treg
BCC_P1_Tumor_Ds0NM0_POST_Response_TTTGGTTTCATGTCTT_P1POSTCD3P	BCC	13146	3806	BCC-Ds0NM0	P1	Ds0NM0	BCC_P1	1	1	Tumor	CD4_Treg
BCC_P1_Tumor_Ds0NM0_POST_Response_TTTGTCACAGGGCATA_P1POSTCD3P	BCC	3187	1472	BCC-Ds0NM0	P1	Ds0NM0	BCC_P1	4	4	Tumor	CD4_ex1
BCC_P1_Tumor_Ds0NM0_POST_Response_TTTGTCATCGATCCCT_P1POSTCD3P	BCC	2036	1038	BCC-Ds0NM0	P1	Ds0NM0	BCC_P1	1	1	Tumor	CD4_Treg
BCC_P1_Tumor_Ds0NM0_PRE_Response_AACTTTCCATTAGGCT_P1PREAll	BCC	4732	1962	BCC-Ds0NM0	P1	Ds0NM0	BCC_P1	4	4	Tumor	CD4_ex1
BCC_P1_Tumor_Ds0NM0_PRE_Response_ACATCAGGTTCTGAAC_P1PREAll	BCC	1372	764	BCC-Ds0NM0	P1	Ds0NM0	BCC_P1	4	4	Tumor	CD4_ex1
BCC_P1_Tumor_Ds0NM0_PRE_Response_ACCAGTAGTTGTGGCC_P1PREAll	BCC	1679	807	BCC-Ds0NM0	P1	Ds0NM0	BCC_P1	4	4	Tumor	CD4_ex1
BCC_P1_Tumor_Ds0NM0_PRE_Response_ACGTCAACACCGATAT_P1PREAll	BCC	1960	1119	BCC-Ds0NM0	P1	Ds0NM0	BCC_P1	4	4	Tumor	CD4_ex1
BCC_P1_Tumor_Ds0NM0_PRE_Response_ACTATCTGTGCGATAG_P1PREAll	BCC	2320	1174	BCC-Ds0NM0	P1	Ds0NM0	BCC_P1	4	4	Tumor	CD4_ex1
BCC_P1_Tumor_Ds0NM0_PRE_Response_ACTGATGCAAGTCTAC_P1PREAll	BCC	1427	850	BCC-Ds0NM0	P1	Ds0NM0	BCC_P1	4	4	Tumor	CD4_ex1
BCC_P1_Tumor_Ds0NM0_PRE_Response_AGCATACGTGCAGGTA_P1PREAll	BCC	2099	1107	BCC-Ds0NM0	P1	Ds0NM0	BCC_P1	4	4	Tumor	CD4_ex1
BCC_P1_Tumor_Ds0NM0_PRE_Response_ATCACGATCTTACCTA_P1PREAll	BCC	4261	1824	BCC-Ds0NM0	P1	Ds0NM0	BCC_P1	4	4	Tumor	CD4_ex1
BCC_P1_Tumor_Ds0NM0_PRE_Response_ATCTGCCGTAGTGAAT_P1PREAll	BCC	4602	1963	BCC-Ds0NM0	P1	Ds0NM0	BCC_P1	4	4	Tumor	CD4_ex1
BCC_P1_Tumor_Ds0NM0_PRE_Response_ATTCTACTCAGGCAAG_P1PREAll	BCC	3174	1336	BCC-Ds0NM0	P1	Ds0NM0	BCC_P1	0	0	Tumor	CD4_native
BCC_P1_Tumor_Ds0NM0_PRE_Response_CAACCAAGTTTGTGTG_P1PREAll	BCC	3308	1665	BCC-Ds0NM0	P1	Ds0NM0	BCC_P1	4	4	Tumor	CD4_ex1
BCC_P1_Tumor_Ds0NM0_PRE_Response_CAACCTCTCGTCGTTC_P1PREAll	BCC	4842	2008	BCC-Ds0NM0	P1	Ds0NM0	BCC_P1	4	4	Tumor	CD4_ex1
BCC_P1_Tumor_Ds0NM0_PRE_Response_CAAGTTGTCGGTGTCG_P1PREAll	BCC	5057	1761	BCC-Ds0NM0	P1	Ds0NM0	BCC_P1	3	3	Tumor	CD4_cm2
BCC_P1_Tumor_Ds0NM0_PRE_Response_CACAGTAAGGGATACC_P1PREAll	BCC	7851	2824	BCC-Ds0NM0	P1	Ds0NM0	BCC_P1	5	5	Tumor	CD4_ex2
BCC_P1_Tumor_Ds0NM0_PRE_Response_CACAGTATCTGTCAAG_P1PREAll	BCC	1702	962	BCC-Ds0NM0	P1	Ds0NM0	BCC_P1	4	4	Tumor	CD4_ex1
BCC_P1_Tumor_Ds0NM0_PRE_Response_CATCGGGAGAAGGACA_P1PREAll	BCC	5804	2047	BCC-Ds0NM0	P1	Ds0NM0	BCC_P1	4	4	Tumor	CD4_ex1
BCC_P1_Tumor_Ds0NM0_PRE_Response_CATTATCCACTGTCGG_P1PREAll	BCC	2344	1199	BCC-Ds0NM0	P1	Ds0NM0	BCC_P1	4	4	Tumor	CD4_ex1
BCC_P1_Tumor_Ds0NM0_PRE_Response_CCACGGAAGAGGGATA_P1PREAll	BCC	2497	1141	BCC-Ds0NM0	P1	Ds0NM0	BCC_P1	3	3	Tumor	CD4_cm2
BCC_P1_Tumor_Ds0NM0_PRE_Response_CCACGGACACCGTTGG_P1PREAll	BCC	3026	1302	BCC-Ds0NM0	P1	Ds0NM0	BCC_P1	1	1	Tumor	CD4_Treg
BCC_P1_Tumor_Ds0NM0_PRE_Response_CCACGGATCGAGCCCA_P1PREAll	BCC	2411	1037	BCC-Ds0NM0	P1	Ds0NM0	BCC_P1	2	2	Tumor	CD4_cm1
BCC_P1_Tumor_Ds0NM0_PRE_Response_CCTCAGTGTATGGTTC_P1PREAll	BCC	6674	2308	BCC-Ds0NM0	P1	Ds0NM0	BCC_P1	4	4	Tumor	CD4_ex1
BCC_P1_Tumor_Ds0NM0_PRE_Response_CGATGGCGTCACCTAA_P1PREAll	BCC	2707	1333	BCC-Ds0NM0	P1	Ds0NM0	BCC_P1	4	4	Tumor	CD4_ex1
BCC_P1_Tumor_Ds0NM0_PRE_Response_CGCTGGAAGAGGTTAT_P1PREAll	BCC	6754	2693	BCC-Ds0NM0	P1	Ds0NM0	BCC_P1	5	5	Tumor	CD4_ex2
BCC_P1_Tumor_Ds0NM0_PRE_Response_CGCTTCACACTTAAGC_P1PREAll	BCC	3995	1900	BCC-Ds0NM0	P1	Ds0NM0	BCC_P1	4	4	Tumor	CD4_ex1
BCC_P1_Tumor_Ds0NM0_PRE_Response_CGGAGCTGTTTAAGCC_P1PREAll	BCC	1370	753	BCC-Ds0NM0	P1	Ds0NM0	BCC_P1	7	7	Tumor	CD4_eff
BCC_P1_Tumor_Ds0NM0_PRE_Response_CTAGTGAGTCAGGACA_P1PREAll	BCC	3093	962	BCC-Ds0NM0	P1	Ds0NM0	BCC_P1	10	10	Tumor	CD4_em
BCC_P1_Tumor_Ds0NM0_PRE_Response_CTCCTAGCAAGCTGAG_P1PREAll	BCC	2193	1240	BCC-Ds0NM0	P1	Ds0NM0	BCC_P1	4	4	Tumor	CD4_ex1
BCC_P1_Tumor_Ds0NM0_PRE_Response_GAACATCGTCAACTGT_P1PREAll	BCC	3936	1812	BCC-Ds0NM0	P1	Ds0NM0	BCC_P1	4	4	Tumor	CD4_ex1
BCC_P1_Tumor_Ds0NM0_PRE_Response_GAACGGAGTAGGACAC_P1PREAll	BCC	2561	1409	BCC-Ds0NM0	P1	Ds0NM0	BCC_P1	4	4	Tumor	CD4_ex1
BCC_P1_Tumor_Ds0NM0_PRE_Response_GAACGGAGTGCACCAC_P1PREAll	BCC	5024	1908	BCC-Ds0NM0	P1	Ds0NM0	BCC_P1	1	1	Tumor	CD4_Treg
BCC_P1_Tumor_Ds0NM0_PRE_Response_GAGCAGATCGGAAATA_P1PREAll	BCC	2742	1304	BCC-Ds0NM0	P1	Ds0NM0	BCC_P1	4	4	Tumor	CD4_ex1
BCC_P1_Tumor_Ds0NM0_PRE_Response_GCGCGATTCAGTACGT_P1PREAll	BCC	3298	1469	BCC-Ds0NM0	P1	Ds0NM0	BCC_P1	4	4	Tumor	CD4_ex1
BCC_P1_Tumor_Ds0NM0_PRE_Response_GCTCCTATCGTCACGG_P1PREAll	BCC	5008	1893	BCC-Ds0NM0	P1	Ds0NM0	BCC_P1	4	4	Tumor	CD4_ex1
BCC_P1_Tumor_Ds0NM0_PRE_Response_GCTTGAACAAAGGAAG_P1PREAll	BCC	2712	1326	BCC-Ds0NM0	P1	Ds0NM0	BCC_P1	1	1	Tumor	CD4_Treg
BCC_P1_Tumor_Ds0NM0_PRE_Response_GGCGACTTCACGATGT_P1PREAll	BCC	6093	2486	BCC-Ds0NM0	P1	Ds0NM0	BCC_P1	4	4	Tumor	CD4_ex1
BCC_P1_Tumor_Ds0NM0_PRE_Response_GGGCACTCACACTGCG_P1PREAll	BCC	5526	2235	BCC-Ds0NM0	P1	Ds0NM0	BCC_P1	4	4	Tumor	CD4_ex1
BCC_P1_Tumor_Ds0NM0_PRE_Response_GTAACTGAGCTGCAAG_P1PREAll	BCC	2463	1429	BCC-Ds0NM0	P1	Ds0NM0	BCC_P1	4	4	Tumor	CD4_ex1
BCC_P1_Tumor_Ds0NM0_PRE_Response_GTCATTTTCGCCATAA_P1PREAll	BCC	2453	1311	BCC-Ds0NM0	P1	Ds0NM0	BCC_P1	4	4	Tumor	CD4_ex1
BCC_P1_Tumor_Ds0NM0_PRE_Response_TAAGCGTAGCGTAGTG_P1PREAll	BCC	4385	1822	BCC-Ds0NM0	P1	Ds0NM0	BCC_P1	4	4	Tumor	CD4_ex1
BCC_P1_Tumor_Ds0NM0_PRE_Response_TAGAGCTTCAAGCCTA_P1PREAll	BCC	3624	1533	BCC-Ds0NM0	P1	Ds0NM0	BCC_P1	5	5	Tumor	CD4_ex2
BCC_P1_Tumor_Ds0NM0_PRE_Response_TAGCCGGAGTCAAGCG_P1PREAll	BCC	6925	2097	BCC-Ds0NM0	P1	Ds0NM0	BCC_P1	4	4	Tumor	CD4_ex1
BCC_P1_Tumor_Ds0NM0_PRE_Response_TCAGCTCGTACCGTAT_P1PREAll	BCC	5689	1770	BCC-Ds0NM0	P1	Ds0NM0	BCC_P1	0	0	Tumor	CD4_native
BCC_P1_Tumor_Ds0NM0_PRE_Response_TCGCGTTAGAGGGATA_P1PREAll	BCC	1974	1053	BCC-Ds0NM0	P1	Ds0NM0	BCC_P1	4	4	Tumor	CD4_ex1
BCC_P1_Tumor_Ds0NM0_PRE_Response_TCGGGACCAACGCACC_P1PREAll	BCC	3371	1591	BCC-Ds0NM0	P1	Ds0NM0	BCC_P1	4	4	Tumor	CD4_ex1
BCC_P1_Tumor_Ds0NM0_PRE_Response_TCGGTAACATTAGCCA_P1PREAll	BCC	3392	1482	BCC-Ds0NM0	P1	Ds0NM0	BCC_P1	4	4	Tumor	CD4_ex1
BCC_P1_Tumor_Ds0NM0_PRE_Response_TCTATTGTCTCCAACC_P1PREAll	BCC	3017	1558	BCC-Ds0NM0	P1	Ds0NM0	BCC_P1	4	4	Tumor	CD4_ex1
BCC_P1_Tumor_Ds0NM0_PRE_Response_TGACTTTAGGCTCATT_P1PREAll	BCC	4570	1937	BCC-Ds0NM0	P1	Ds0NM0	BCC_P1	4	4	Tumor	CD4_ex1
BCC_P1_Tumor_Ds0NM0_PRE_Response_TGAGAGGTCTGGTGTA_P1PREAll	BCC	3613	1677	BCC-Ds0NM0	P1	Ds0NM0	BCC_P1	4	4	Tumor	CD4_ex1
BCC_P1_Tumor_Ds0NM0_PRE_Response_TGCCCTATCAAACCAC_P1PREAll	BCC	5401	1817	BCC-Ds0NM0	P1	Ds0NM0	BCC_P1	4	4	Tumor	CD4_ex1
BCC_P1_Tumor_Ds0NM0_PRE_Response_TTCTTAGAGAGTACAT_P1PREAll	BCC	1859	1037	BCC-Ds0NM0	P1	Ds0NM0	BCC_P1	4	4	Tumor	CD4_ex1
BCC_P1_Tumor_Ds0NM0_PRE_Response_CAAGTTGCATTTGCCC_P1PRECD3N	BCC	3975	1084	BCC-Ds0NM0	P1	Ds0NM0	BCC_P1	2	2	Tumor	CD4_cm1
BCC_P1_Tumor_Ds0NM0_PRE_Response_CCGGTAGCACGAAATA_P1PRECD3N	BCC	2859	1302	BCC-Ds0NM0	P1	Ds0NM0	BCC_P1	9	9	Tumor	CD4_Treg
BCC_P1_Tumor_Ds0NM0_PRE_Response_CTTTGCGAGCCCAGCT_P1PRECD3N	BCC	2765	1032	BCC-Ds0NM0	P1	Ds0NM0	BCC_P1	7	7	Tumor	CD4_eff
BCC_P1_Tumor_Ds0NM0_PRE_Response_AAACCTGCAGGGATTG_P1PRECD3P	BCC	1224	625	BCC-Ds0NM0	P1	Ds0NM0	BCC_P1	0	0	Tumor	CD4_native
BCC_P1_Tumor_Ds0NM0_PRE_Response_AAACGGGTCATACGGT_P1PRECD3P	BCC	2594	1225	BCC-Ds0NM0	P1	Ds0NM0	BCC_P1	2	2	Tumor	CD4_cm1
BCC_P1_Tumor_Ds0NM0_PRE_Response_AAACGGGTCATAGCAC_P1PRECD3P	BCC	4164	1552	BCC-Ds0NM0	P1	Ds0NM0	BCC_P1	0	0	Tumor	CD4_native
BCC_P1_Tumor_Ds0NM0_PRE_Response_AAAGATGAGACAGGCT_P1PRECD3P	BCC	4508	1953	BCC-Ds0NM0	P1	Ds0NM0	BCC_P1	3	3	Tumor	CD4_cm2
BCC_P1_Tumor_Ds0NM0_PRE_Response_AAAGATGCACAAGCCC_P1PRECD3P	BCC	2297	968	BCC-Ds0NM0	P1	Ds0NM0	BCC_P1	0	0	Tumor	CD4_native
BCC_P1_Tumor_Ds0NM0_PRE_Response_AAAGATGGTTTGGGCC_P1PRECD3P	BCC	5072	2013	BCC-Ds0NM0	P1	Ds0NM0	BCC_P1	4	4	Tumor	CD4_ex1
BCC_P1_Tumor_Ds0NM0_PRE_Response_AAAGATGTCTGAGTGT_P1PRECD3P	BCC	5305	2036	BCC-Ds0NM0	P1	Ds0NM0	BCC_P1	3	3	Tumor	CD4_cm2
BCC_P1_Tumor_Ds0NM0_PRE_Response_AAAGTAGGTCTGCCAG_P1PRECD3P	BCC	8263	2598	BCC-Ds0NM0	P1	Ds0NM0	BCC_P1	1	1	Tumor	CD4_Treg
BCC_P1_Tumor_Ds0NM0_PRE_Response_AAATGCCAGACTGTAA_P1PRECD3P	BCC	4153	1700	BCC-Ds0NM0	P1	Ds0NM0	BCC_P1	2	2	Tumor	CD4_cm1
BCC_P1_Tumor_Ds0NM0_PRE_Response_AAATGCCGTAACGACG_P1PRECD3P	BCC	5705	1906	BCC-Ds0NM0	P1	Ds0NM0	BCC_P1	3	3	Tumor	CD4_cm2
BCC_P1_Tumor_Ds0NM0_PRE_Response_AACACGTAGCCACGTC_P1PRECD3P	BCC	3161	1397	BCC-Ds0NM0	P1	Ds0NM0	BCC_P1	9	9	Tumor	CD4_Treg
BCC_P1_Tumor_Ds0NM0_PRE_Response_AACCATGCACTTGGAT_P1PRECD3P	BCC	7352	2636	BCC-Ds0NM0	P1	Ds0NM0	BCC_P1	4	4	Tumor	CD4_ex1
BCC_P1_Tumor_Ds0NM0_PRE_Response_AACCATGCATTGAGCT_P1PRECD3P	BCC	2119	1303	BCC-Ds0NM0	P1	Ds0NM0	BCC_P1	1	1	Tumor	CD4_Treg
BCC_P1_Tumor_Ds0NM0_PRE_Response_AACCGCGCACGAAAGC_P1PRECD3P	BCC	6292	1874	BCC-Ds0NM0	P1	Ds0NM0	BCC_P1	2	2	Tumor	CD4_cm1
BCC_P1_Tumor_Ds0NM0_PRE_Response_AACGTTGAGGTAGCCA_P1PRECD3P	BCC	6097	1671	BCC-Ds0NM0	P1	Ds0NM0	BCC_P1	2	2	Tumor	CD4_cm1
BCC_P1_Tumor_Ds0NM0_PRE_Response_AACGTTGAGTACATGA_P1PRECD3P	BCC	3680	1554	BCC-Ds0NM0	P1	Ds0NM0	BCC_P1	10	10	Tumor	CD4_em
BCC_P1_Tumor_Ds0NM0_PRE_Response_AACGTTGCACATCCGG_P1PRECD3P	BCC	3463	1597	BCC-Ds0NM0	P1	Ds0NM0	BCC_P1	1	1	Tumor	CD4_Treg
BCC_P1_Tumor_Ds0NM0_PRE_Response_AACTCAGTCCCGACTT_P1PRECD3P	BCC	2505	1184	BCC-Ds0NM0	P1	Ds0NM0	BCC_P1	3	3	Tumor	CD4_cm2
BCC_P1_Tumor_Ds0NM0_PRE_Response_AACTCAGTCTCCTATA_P1PRECD3P	BCC	2425	1074	BCC-Ds0NM0	P1	Ds0NM0	BCC_P1	0	0	Tumor	CD4_native
BCC_P1_Tumor_Ds0NM0_PRE_Response_AACTCCCAGTACGTTC_P1PRECD3P	BCC	1238	639	BCC-Ds0NM0	P1	Ds0NM0	BCC_P1	2	2	Tumor	CD4_cm1
BCC_P1_Tumor_Ds0NM0_PRE_Response_AACTCCCAGTGGGATC_P1PRECD3P	BCC	4246	1459	BCC-Ds0NM0	P1	Ds0NM0	BCC_P1	3	3	Tumor	CD4_cm2
BCC_P1_Tumor_Ds0NM0_PRE_Response_AACTCCCTCAGCTTAG_P1PRECD3P	BCC	2708	1200	BCC-Ds0NM0	P1	Ds0NM0	BCC_P1	5	5	Tumor	CD4_ex2
BCC_P1_Tumor_Ds0NM0_PRE_Response_AACTCCCTCCTGCTTG_P1PRECD3P	BCC	4014	1590	BCC-Ds0NM0	P1	Ds0NM0	BCC_P1	6	6	Tumor	CD4_ISG
BCC_P1_Tumor_Ds0NM0_PRE_Response_AACTCTTAGAAGCCCA_P1PRECD3P	BCC	4894	1335	BCC-Ds0NM0	P1	Ds0NM0	BCC_P1	0	0	Tumor	CD4_native
BCC_P1_Tumor_Ds0NM0_PRE_Response_AACTCTTTCCGTCATC_P1PRECD3P	BCC	2903	1220	BCC-Ds0NM0	P1	Ds0NM0	BCC_P1	10	10	Tumor	CD4_em
BCC_P1_Tumor_Ds0NM0_PRE_Response_AACTGGTAGACCACGA_P1PRECD3P	BCC	3923	1722	BCC-Ds0NM0	P1	Ds0NM0	BCC_P1	2	2	Tumor	CD4_cm1
BCC_P1_Tumor_Ds0NM0_PRE_Response_AACTGGTCACGTCTCT_P1PRECD3P	BCC	3639	1421	BCC-Ds0NM0	P1	Ds0NM0	BCC_P1	2	2	Tumor	CD4_cm1
BCC_P1_Tumor_Ds0NM0_PRE_Response_AACTGGTTCAACCATG_P1PRECD3P	BCC	4639	1399	BCC-Ds0NM0	P1	Ds0NM0	BCC_P1	2	2	Tumor	CD4_cm1
BCC_P1_Tumor_Ds0NM0_PRE_Response_AACTGGTTCCCGACTT_P1PRECD3P	BCC	9680	1953	BCC-Ds0NM0	P1	Ds0NM0	BCC_P1	2	2	Tumor	CD4_cm1
BCC_P1_Tumor_Ds0NM0_PRE_Response_AACTTTCCAGTAAGCG_P1PRECD3P	BCC	3753	1034	BCC-Ds0NM0	P1	Ds0NM0	BCC_P1	2	2	Tumor	CD4_cm1
BCC_P1_Tumor_Ds0NM0_PRE_Response_AAGACCTAGGGATCTG_P1PRECD3P	BCC	4404	1718	BCC-Ds0NM0	P1	Ds0NM0	BCC_P1	3	3	Tumor	CD4_cm2
BCC_P1_Tumor_Ds0NM0_PRE_Response_AAGACCTGTTCAGGCC_P1PRECD3P	BCC	3725	1331	BCC-Ds0NM0	P1	Ds0NM0	BCC_P1	9	9	Tumor	CD4_Treg
BCC_P1_Tumor_Ds0NM0_PRE_Response_AAGCCGCGTCTAGAGG_P1PRECD3P	BCC	4433	1468	BCC-Ds0NM0	P1	Ds0NM0	BCC_P1	2	2	Tumor	CD4_cm1
BCC_P1_Tumor_Ds0NM0_PRE_Response_AAGCCGCGTCTGATCA_P1PRECD3P	BCC	5274	1559	BCC-Ds0NM0	P1	Ds0NM0	BCC_P1	2	2	Tumor	CD4_cm1
BCC_P1_Tumor_Ds0NM0_PRE_Response_AATCCAGAGATGTTAG_P1PRECD3P	BCC	4160	1651	BCC-Ds0NM0	P1	Ds0NM0	BCC_P1	2	2	Tumor	CD4_cm1
BCC_P1_Tumor_Ds0NM0_PRE_Response_ACACCCTTCATCTGCC_P1PRECD3P	BCC	2406	1080	BCC-Ds0NM0	P1	Ds0NM0	BCC_P1	1	1	Tumor	CD4_Treg
BCC_P1_Tumor_Ds0NM0_PRE_Response_ACACCCTTCTTCATGT_P1PRECD3P	BCC	2209	1186	BCC-Ds0NM0	P1	Ds0NM0	BCC_P1	1	1	Tumor	CD4_Treg
BCC_P1_Tumor_Ds0NM0_PRE_Response_ACACCGGTCAATACCG_P1PRECD3P	BCC	3656	1203	BCC-Ds0NM0	P1	Ds0NM0	BCC_P1	3	3	Tumor	CD4_cm2
BCC_P1_Tumor_Ds0NM0_PRE_Response_ACACTGAAGGGTGTTG_P1PRECD3P	BCC	2689	1365	BCC-Ds0NM0	P1	Ds0NM0	BCC_P1	1	1	Tumor	CD4_Treg
BCC_P1_Tumor_Ds0NM0_PRE_Response_ACACTGACACGGTGTC_P1PRECD3P	BCC	1849	1154	BCC-Ds0NM0	P1	Ds0NM0	BCC_P1	2	2	Tumor	CD4_cm1
BCC_P1_Tumor_Ds0NM0_PRE_Response_ACACTGACAGACAAAT_P1PRECD3P	BCC	5036	1882	BCC-Ds0NM0	P1	Ds0NM0	BCC_P1	4	4	Tumor	CD4_ex1
BCC_P1_Tumor_Ds0NM0_PRE_Response_ACACTGATCTTCGGTC_P1PRECD3P	BCC	4710	1748	BCC-Ds0NM0	P1	Ds0NM0	BCC_P1	0	0	Tumor	CD4_native
BCC_P1_Tumor_Ds0NM0_PRE_Response_ACAGCCGCAACGATGG_P1PRECD3P	BCC	1670	961	BCC-Ds0NM0	P1	Ds0NM0	BCC_P1	2	2	Tumor	CD4_cm1
BCC_P1_Tumor_Ds0NM0_PRE_Response_ACAGCCGGTACTTAGC_P1PRECD3P	BCC	5201	1869	BCC-Ds0NM0	P1	Ds0NM0	BCC_P1	2	2	Tumor	CD4_cm1
BCC_P1_Tumor_Ds0NM0_PRE_Response_ACAGCCGGTTCCACTC_P1PRECD3P	BCC	4266	1434	BCC-Ds0NM0	P1	Ds0NM0	BCC_P1	3	3	Tumor	CD4_cm2
BCC_P1_Tumor_Ds0NM0_PRE_Response_ACCAGTAGTGACTACT_P1PRECD3P	BCC	7269	2203	BCC-Ds0NM0	P1	Ds0NM0	BCC_P1	2	2	Tumor	CD4_cm1
BCC_P1_Tumor_Ds0NM0_PRE_Response_ACCCACTTCCGCAAGC_P1PRECD3P	BCC	4109	1508	BCC-Ds0NM0	P1	Ds0NM0	BCC_P1	4	4	Tumor	CD4_ex1
BCC_P1_Tumor_Ds0NM0_PRE_Response_ACCGTAACAGCTGTGC_P1PRECD3P	BCC	6772	2463	BCC-Ds0NM0	P1	Ds0NM0	BCC_P1	1	1	Tumor	CD4_Treg
BCC_P1_Tumor_Ds0NM0_PRE_Response_ACCGTAATCTGCTGCT_P1PRECD3P	BCC	3443	1274	BCC-Ds0NM0	P1	Ds0NM0	BCC_P1	0	0	Tumor	CD4_native
BCC_P1_Tumor_Ds0NM0_PRE_Response_ACCTTTAAGAGGTACC_P1PRECD3P	BCC	2372	781	BCC-Ds0NM0	P1	Ds0NM0	BCC_P1	0	0	Tumor	CD4_native
BCC_P1_Tumor_Ds0NM0_PRE_Response_ACGAGCCAGATATGCA_P1PRECD3P	BCC	7380	1933	BCC-Ds0NM0	P1	Ds0NM0	BCC_P1	0	0	Tumor	CD4_native
BCC_P1_Tumor_Ds0NM0_PRE_Response_ACGAGCCAGTCTCAAC_P1PRECD3P	BCC	3895	1505	BCC-Ds0NM0	P1	Ds0NM0	BCC_P1	2	2	Tumor	CD4_cm1
BCC_P1_Tumor_Ds0NM0_PRE_Response_ACGAGCCTCCACGAAT_P1PRECD3P	BCC	3926	1334	BCC-Ds0NM0	P1	Ds0NM0	BCC_P1	2	2	Tumor	CD4_cm1
BCC_P1_Tumor_Ds0NM0_PRE_Response_ACGCAGCGTCACACGC_P1PRECD3P	BCC	3401	1299	BCC-Ds0NM0	P1	Ds0NM0	BCC_P1	2	2	Tumor	CD4_cm1
BCC_P1_Tumor_Ds0NM0_PRE_Response_ACGCCAGAGATACACA_P1PRECD3P	BCC	5337	1854	BCC-Ds0NM0	P1	Ds0NM0	BCC_P1	3	3	Tumor	CD4_cm2
BCC_P1_Tumor_Ds0NM0_PRE_Response_ACGCCGAAGACCTTTG_P1PRECD3P	BCC	2326	820	BCC-Ds0NM0	P1	Ds0NM0	BCC_P1	2	2	Tumor	CD4_cm1
BCC_P1_Tumor_Ds0NM0_PRE_Response_ACGCCGAAGCGCTCCA_P1PRECD3P	BCC	2465	893	BCC-Ds0NM0	P1	Ds0NM0	BCC_P1	2	2	Tumor	CD4_cm1
BCC_P1_Tumor_Ds0NM0_PRE_Response_ACGGCCAAGTGTACGG_P1PRECD3P	BCC	5093	2079	BCC-Ds0NM0	P1	Ds0NM0	BCC_P1	9	9	Tumor	CD4_Treg
BCC_P1_Tumor_Ds0NM0_PRE_Response_ACGGCCACATATGCTG_P1PRECD3P	BCC	4762	1891	BCC-Ds0NM0	P1	Ds0NM0	BCC_P1	4	4	Tumor	CD4_ex1
BCC_P1_Tumor_Ds0NM0_PRE_Response_ACGGGCTAGACACTAA_P1PRECD3P	BCC	4599	1816	BCC-Ds0NM0	P1	Ds0NM0	BCC_P1	1	1	Tumor	CD4_Treg
BCC_P1_Tumor_Ds0NM0_PRE_Response_ACGGGCTTCTTAGCCC_P1PRECD3P	BCC	3125	1352	BCC-Ds0NM0	P1	Ds0NM0	BCC_P1	0	0	Tumor	CD4_native
BCC_P1_Tumor_Ds0NM0_PRE_Response_ACGGGTCCAATGACCT_P1PRECD3P	BCC	3559	1468	BCC-Ds0NM0	P1	Ds0NM0	BCC_P1	2	2	Tumor	CD4_cm1
BCC_P1_Tumor_Ds0NM0_PRE_Response_ACTATCTTCGCGCCAA_P1PRECD3P	BCC	4220	1326	BCC-Ds0NM0	P1	Ds0NM0	BCC_P1	2	2	Tumor	CD4_cm1
BCC_P1_Tumor_Ds0NM0_PRE_Response_ACTGATGCACAGCCCA_P1PRECD3P	BCC	6691	2327	BCC-Ds0NM0	P1	Ds0NM0	BCC_P1	4	4	Tumor	CD4_ex1
BCC_P1_Tumor_Ds0NM0_PRE_Response_ACTGCTCCACGGCCAT_P1PRECD3P	BCC	3408	1192	BCC-Ds0NM0	P1	Ds0NM0	BCC_P1	0	0	Tumor	CD4_native
BCC_P1_Tumor_Ds0NM0_PRE_Response_ACTGCTCCAGACACTT_P1PRECD3P	BCC	4147	1562	BCC-Ds0NM0	P1	Ds0NM0	BCC_P1	3	3	Tumor	CD4_cm2
BCC_P1_Tumor_Ds0NM0_PRE_Response_ACTGCTCCATAAAGGT_P1PRECD3P	BCC	2614	1108	BCC-Ds0NM0	P1	Ds0NM0	BCC_P1	2	2	Tumor	CD4_cm1
BCC_P1_Tumor_Ds0NM0_PRE_Response_ACTGTCCAGCCACCTG_P1PRECD3P	BCC	2016	827	BCC-Ds0NM0	P1	Ds0NM0	BCC_P1	2	2	Tumor	CD4_cm1
BCC_P1_Tumor_Ds0NM0_PRE_Response_ACTTTCACAGCCTTTC_P1PRECD3P	BCC	2433	1264	BCC-Ds0NM0	P1	Ds0NM0	BCC_P1	0	0	Tumor	CD4_native
BCC_P1_Tumor_Ds0NM0_PRE_Response_AGAATAGGTTAAGGGC_P1PRECD3P	BCC	2797	1151	BCC-Ds0NM0	P1	Ds0NM0	BCC_P1	2	2	Tumor	CD4_cm1
BCC_P1_Tumor_Ds0NM0_PRE_Response_AGACGTTGTTATGCGT_P1PRECD3P	BCC	5050	1601	BCC-Ds0NM0	P1	Ds0NM0	BCC_P1	2	2	Tumor	CD4_cm1
BCC_P1_Tumor_Ds0NM0_PRE_Response_AGACGTTTCCTAGGGC_P1PRECD3P	BCC	5195	1699	BCC-Ds0NM0	P1	Ds0NM0	BCC_P1	0	0	Tumor	CD4_native
BCC_P1_Tumor_Ds0NM0_PRE_Response_AGAGCGATCTGCAGTA_P1PRECD3P	BCC	3276	1450	BCC-Ds0NM0	P1	Ds0NM0	BCC_P1	5	5	Tumor	CD4_ex2
BCC_P1_Tumor_Ds0NM0_PRE_Response_AGAGCTTCACACATGT_P1PRECD3P	BCC	4119	1392	BCC-Ds0NM0	P1	Ds0NM0	BCC_P1	0	0	Tumor	CD4_native
BCC_P1_Tumor_Ds0NM0_PRE_Response_AGATTGCTCAGTTCGA_P1PRECD3P	BCC	5880	1830	BCC-Ds0NM0	P1	Ds0NM0	BCC_P1	3	3	Tumor	CD4_cm2
BCC_P1_Tumor_Ds0NM0_PRE_Response_AGCAGCCGTAGGAGTC_P1PRECD3P	BCC	6088	2055	BCC-Ds0NM0	P1	Ds0NM0	BCC_P1	0	0	Tumor	CD4_native
BCC_P1_Tumor_Ds0NM0_PRE_Response_AGCAGCCGTTCATGGT_P1PRECD3P	BCC	4517	1659	BCC-Ds0NM0	P1	Ds0NM0	BCC_P1	2	2	Tumor	CD4_cm1
BCC_P1_Tumor_Ds0NM0_PRE_Response_AGCATACCACATGGGA_P1PRECD3P	BCC	4754	1539	BCC-Ds0NM0	P1	Ds0NM0	BCC_P1	4	4	Tumor	CD4_ex1
BCC_P1_Tumor_Ds0NM0_PRE_Response_AGCGTATAGGGATGGG_P1PRECD3P	BCC	3627	1486	BCC-Ds0NM0	P1	Ds0NM0	BCC_P1	0	0	Tumor	CD4_native
BCC_P1_Tumor_Ds0NM0_PRE_Response_AGCTCCTCAGGGTACA_P1PRECD3P	BCC	5693	1988	BCC-Ds0NM0	P1	Ds0NM0	BCC_P1	3	3	Tumor	CD4_cm2
BCC_P1_Tumor_Ds0NM0_PRE_Response_AGCTCTCAGAAACCAT_P1PRECD3P	BCC	3217	1663	BCC-Ds0NM0	P1	Ds0NM0	BCC_P1	1	1	Tumor	CD4_Treg
BCC_P1_Tumor_Ds0NM0_PRE_Response_AGCTCTCTCACTTCAT_P1PRECD3P	BCC	3185	1319	BCC-Ds0NM0	P1	Ds0NM0	BCC_P1	9	9	Tumor	CD4_Treg
BCC_P1_Tumor_Ds0NM0_PRE_Response_AGCTTGACAGATCGGA_P1PRECD3P	BCC	3385	1170	BCC-Ds0NM0	P1	Ds0NM0	BCC_P1	2	2	Tumor	CD4_cm1
BCC_P1_Tumor_Ds0NM0_PRE_Response_AGCTTGAGTCTGGAGA_P1PRECD3P	BCC	2204	1242	BCC-Ds0NM0	P1	Ds0NM0	BCC_P1	2	2	Tumor	CD4_cm1
BCC_P1_Tumor_Ds0NM0_PRE_Response_AGGCCGTTCCGAACGC_P1PRECD3P	BCC	2451	1221	BCC-Ds0NM0	P1	Ds0NM0	BCC_P1	9	9	Tumor	CD4_Treg
BCC_P1_Tumor_Ds0NM0_PRE_Response_AGGGAGTAGTGGCACA_P1PRECD3P	BCC	2022	956	BCC-Ds0NM0	P1	Ds0NM0	BCC_P1	1	1	Tumor	CD4_Treg
BCC_P1_Tumor_Ds0NM0_PRE_Response_AGGGAGTGTGGTAACG_P1PRECD3P	BCC	3417	1469	BCC-Ds0NM0	P1	Ds0NM0	BCC_P1	3	3	Tumor	CD4_cm2
BCC_P1_Tumor_Ds0NM0_PRE_Response_AGGGATGAGAGACTAT_P1PRECD3P	BCC	5497	1723	BCC-Ds0NM0	P1	Ds0NM0	BCC_P1	3	3	Tumor	CD4_cm2
BCC_P1_Tumor_Ds0NM0_PRE_Response_AGGGATGTCGTCCGTT_P1PRECD3P	BCC	4110	1230	BCC-Ds0NM0	P1	Ds0NM0	BCC_P1	2	2	Tumor	CD4_cm1
BCC_P1_Tumor_Ds0NM0_PRE_Response_AGGTCATAGGAATTAC_P1PRECD3P	BCC	5165	1701	BCC-Ds0NM0	P1	Ds0NM0	BCC_P1	2	2	Tumor	CD4_cm1
BCC_P1_Tumor_Ds0NM0_PRE_Response_AGGTCATTCAACTCTT_P1PRECD3P	BCC	5858	1922	BCC-Ds0NM0	P1	Ds0NM0	BCC_P1	2	2	Tumor	CD4_cm1
BCC_P1_Tumor_Ds0NM0_PRE_Response_AGTAGTCAGTGAACAT_P1PRECD3P	BCC	4490	1590	BCC-Ds0NM0	P1	Ds0NM0	BCC_P1	3	3	Tumor	CD4_cm2
BCC_P1_Tumor_Ds0NM0_PRE_Response_AGTGTCAAGTGGCACA_P1PRECD3P	BCC	5856	1668	BCC-Ds0NM0	P1	Ds0NM0	BCC_P1	2	2	Tumor	CD4_cm1
BCC_P1_Tumor_Ds0NM0_PRE_Response_AGTTGGTAGAAACCAT_P1PRECD3P	BCC	5490	2175	BCC-Ds0NM0	P1	Ds0NM0	BCC_P1	4	4	Tumor	CD4_ex1
BCC_P1_Tumor_Ds0NM0_PRE_Response_AGTTGGTGTAAATGTG_P1PRECD3P	BCC	5506	2010	BCC-Ds0NM0	P1	Ds0NM0	BCC_P1	9	9	Tumor	CD4_Treg
BCC_P1_Tumor_Ds0NM0_PRE_Response_ATAAGAGCATATGAGA_P1PRECD3P	BCC	3029	1134	BCC-Ds0NM0	P1	Ds0NM0	BCC_P1	3	3	Tumor	CD4_cm2
BCC_P1_Tumor_Ds0NM0_PRE_Response_ATAAGAGGTTCTGAAC_P1PRECD3P	BCC	4354	1612	BCC-Ds0NM0	P1	Ds0NM0	BCC_P1	9	9	Tumor	CD4_Treg
BCC_P1_Tumor_Ds0NM0_PRE_Response_ATAGACCAGCACCGCT_P1PRECD3P	BCC	6306	2305	BCC-Ds0NM0	P1	Ds0NM0	BCC_P1	4	4	Tumor	CD4_ex1
BCC_P1_Tumor_Ds0NM0_PRE_Response_ATAGACCGTAAGTTCC_P1PRECD3P	BCC	1514	937	BCC-Ds0NM0	P1	Ds0NM0	BCC_P1	1	1	Tumor	CD4_Treg
BCC_P1_Tumor_Ds0NM0_PRE_Response_ATCATCTGTTAAGGGC_P1PRECD3P	BCC	1466	875	BCC-Ds0NM0	P1	Ds0NM0	BCC_P1	1	1	Tumor	CD4_Treg
BCC_P1_Tumor_Ds0NM0_PRE_Response_ATCATGGAGCATCATC_P1PRECD3P	BCC	5602	1726	BCC-Ds0NM0	P1	Ds0NM0	BCC_P1	3	3	Tumor	CD4_cm2
BCC_P1_Tumor_Ds0NM0_PRE_Response_ATCCACCAGTCTCAAC_P1PRECD3P	BCC	2497	1233	BCC-Ds0NM0	P1	Ds0NM0	BCC_P1	0	0	Tumor	CD4_native
BCC_P1_Tumor_Ds0NM0_PRE_Response_ATCCGAATCAGCTCGG_P1PRECD3P	BCC	5228	1587	BCC-Ds0NM0	P1	Ds0NM0	BCC_P1	2	2	Tumor	CD4_cm1
BCC_P1_Tumor_Ds0NM0_PRE_Response_ATCGAGTCACACCGAC_P1PRECD3P	BCC	4006	1527	BCC-Ds0NM0	P1	Ds0NM0	BCC_P1	0	0	Tumor	CD4_native
BCC_P1_Tumor_Ds0NM0_PRE_Response_ATCGAGTCAGTAACGG_P1PRECD3P	BCC	3835	1343	BCC-Ds0NM0	P1	Ds0NM0	BCC_P1	9	9	Tumor	CD4_Treg
BCC_P1_Tumor_Ds0NM0_PRE_Response_ATCTACTGTCACACGC_P1PRECD3P	BCC	3947	1389	BCC-Ds0NM0	P1	Ds0NM0	BCC_P1	0	0	Tumor	CD4_native
BCC_P1_Tumor_Ds0NM0_PRE_Response_ATGTGTGAGATACACA_P1PRECD3P	BCC	3230	1573	BCC-Ds0NM0	P1	Ds0NM0	BCC_P1	4	4	Tumor	CD4_ex1
BCC_P1_Tumor_Ds0NM0_PRE_Response_ATTATCCTCCAGTATG_P1PRECD3P	BCC	5519	1871	BCC-Ds0NM0	P1	Ds0NM0	BCC_P1	9	9	Tumor	CD4_Treg
BCC_P1_Tumor_Ds0NM0_PRE_Response_ATTATCCTCGCCATAA_P1PRECD3P	BCC	3750	1416	BCC-Ds0NM0	P1	Ds0NM0	BCC_P1	2	2	Tumor	CD4_cm1
BCC_P1_Tumor_Ds0NM0_PRE_Response_ATTCTACTCAAGATCC_P1PRECD3P	BCC	3997	1500	BCC-Ds0NM0	P1	Ds0NM0	BCC_P1	3	3	Tumor	CD4_cm2
BCC_P1_Tumor_Ds0NM0_PRE_Response_ATTGGTGTCTTAGCCC_P1PRECD3P	BCC	4014	1728	BCC-Ds0NM0	P1	Ds0NM0	BCC_P1	3	3	Tumor	CD4_cm2
BCC_P1_Tumor_Ds0NM0_PRE_Response_ATTTCTGAGGGTATCG_P1PRECD3P	BCC	2202	779	BCC-Ds0NM0	P1	Ds0NM0	BCC_P1	0	0	Tumor	CD4_native
BCC_P1_Tumor_Ds0NM0_PRE_Response_ATTTCTGGTATTACCG_P1PRECD3P	BCC	5146	2164	BCC-Ds0NM0	P1	Ds0NM0	BCC_P1	4	4	Tumor	CD4_ex1
BCC_P1_Tumor_Ds0NM0_PRE_Response_ATTTCTGGTGGAAAGA_P1PRECD3P	BCC	2427	1062	BCC-Ds0NM0	P1	Ds0NM0	BCC_P1	9	9	Tumor	CD4_Treg
BCC_P1_Tumor_Ds0NM0_PRE_Response_ATTTCTGTCCGTAGGC_P1PRECD3P	BCC	4567	1628	BCC-Ds0NM0	P1	Ds0NM0	BCC_P1	6	6	Tumor	CD4_ISG
BCC_P1_Tumor_Ds0NM0_PRE_Response_CAACCAAAGAGTACAT_P1PRECD3P	BCC	5264	1586	BCC-Ds0NM0	P1	Ds0NM0	BCC_P1	0	0	Tumor	CD4_native
[truncated: 187,503 more rows]
