# Supplementary material for: PD1hi CD200hi CD4+ exhausted T cell increase immunotherapy resistance and tumour progression by promoting epithelial–mesenchymal transition in bladder cancer
Source: Clin Transl Med. 2023 Jun 14;13(6):e1303. doi: 10.1002/ctm2.1303 (PMC10265167; doi:10.1002/ctm2.1303)
Supplement: Supplementary file 4 — Supporting Information [file CTM2-13-e1303-s014.xlsx]

## Sheet: Table S2
Supplementary information, Table S2: Information of published scRNA-seq datasets used in this study
Cancer types	Cancer patients	Full name	DOI	CD4+ T cells
NSCLC	40	Non-small cell lung cancer	10.1038/s41467-021-22801-0	30069
CRC	62	Carcinoma of colon and rectum	10.1016/j.cell.2021.08.003	24085
BTCC	11	Bladder cancer	10.1016/j.cell.2020.05.017	4060
BCC	9	Basal cell carcinoma	10.1038/s41591-019-0522-3	17976
CCRCC	8	Clear cell renal carcinoma	10.1016/j.ccell.2021.02.015	3080
CCRCC	6	Clear cell renal carcinoma	10.1016/j.ccell.2021.03.007	3876
ESCC	7	Esophageal squamous cell carcinoma	10.1038/s41467-020-20019-0	16845
SCLC	20	Small cell lung cancer	10.1016/j.ccell.2021.09.008	14164
NPC	9	Nasopharyngeal carcinoma	10.1038/s41467-021-21043-4	47505
HNSC	36	head and neck squamous cell carcinoma	10.1016/j.immuni.2019.11.014	27841
