# Supplementary material for: PD1hi CD200hi CD4+ exhausted T cell increase immunotherapy resistance and tumour progression by promoting epithelial–mesenchymal transition in bladder cancer
Source: Clin Transl Med. 2023 Jun 14;13(6):e1303. doi: 10.1002/ctm2.1303 (PMC10265167; doi:10.1002/ctm2.1303)
Supplement: Supplementary file 6 — Supporting Information [file CTM2-13-e1303-s009.xlsx]

## Sheet: Supplementaly Table3
Supplementary information, Table S3: Signature genes of CD4 T cell clusters
feature	group	avgExpr	logFC	statistic	auc	pval	padj	pct_in	pct_out
JUN	CD4_cm1	2.50299	1.00417	2863278887	0.691642	0	0	83.2354	62.3682
ZFP36L2	CD4_cm1	2.69	0.814299	2887993243	0.697612	0	0	90.9748	77.7621
CXCR4	CD4_cm1	2.76485	1.01841	2958542642	0.714653	0	0	89.8674	70.7958
IL7R	CD4_cm1	2.31222	0.806012	2806382066	0.677898	0	0	83.7593	64.2239
DUSP1	CD4_cm1	2.47524	0.887176	2823992031	0.682152	0	0	86.355	66.1331
HSPA1A	CD4_cm1	1.82976	0.882141	2559194528	0.618188	0	0	53.0878	35.9368
HSPA1B	CD4_cm1	1.4318	0.769838	2605909918	0.629473	0	0	50.0595	27.3917
TNFAIP3	CD4_cm1	1.83542	0.7302	2746403580	0.66341	0	0	74.9246	53.7908
DNAJA1	CD4_cm1	1.66609	0.78135	2796571173	0.675528	0	0	70.6184	46.1751
ANXA1	CD4_cm1	1.95916	1.05927	2923762712	0.706252	0	0	72.0313	41.9263
KLF6	CD4_cm1	2.37017	0.768422	2791191882	0.674229	0	0	86.5217	70.7842
CD69	CD4_cm1	1.98435	0.750149	2705741693	0.653588	0	0	74.5515	57.4383
RGCC	CD4_cm1	1.52818	0.738214	2717111866	0.656334	0	0	63.6768	40.832
FOS	CD4_cm1	2.40463	1.19987	2913001286	0.703653	0	0	76.1669	48.8044
HSP90AA1	CD4_cm1	2.92519	0.906636	2829692437	0.683529	0	0	90.6255	81.0036
JUNB	CD4_cm1	2.99919	0.769163	2765628552	0.668054	0	0	91.455	81.0919
DNAJB1	CD4_cm1	2.34602	1.11286	2949308851	0.712423	0	0	81.6439	56.148
ZFP36	CD4_cm1	2.53885	1.09043	3000189917	0.724714	0	0	86.5098	63.6572
FOSB	CD4_cm1	1.27456	0.867856	2856354532	0.689969	0	0	56.1597	22.6445
PPP1R15A	CD4_cm1	1.55895	0.76284	2837828182	0.685494	0	0	71.5471	43.474
CD52	CD4_cm2	2.8425	0.659765	2752470894	0.689334	0	0	96.5049	85.2915
TXNIP	CD4_cm2	2.03722	0.62524	2561304317	0.641458	0	0	80.4746	62.4101
S100A10	CD4_cm2	1.95824	0.657995	2711864696	0.679164	0	0	87.7216	65.3317
S100A11	CD4_cm2	1.6819	0.48689	2508796089	0.628307	0	0	81.1579	60.568
S100A6	CD4_cm2	2.38497	0.530652	2584935958	0.647376	0	0	94.7946	80.9486
S100A4	CD4_cm2	3.08099	0.697172	2582945894	0.646878	0	0	97.2172	82.3481
ZFP36L2	CD4_cm2	2.37518	0.44835	2398458695	0.600674	0	0	91.8668	77.7156
EEF1B2	CD4_cm2	2.53065	0.422563	2494995715	0.624851	0	0	94.9106	85.3114
IL7R	CD4_cm2	2.36748	0.86424	2759989105	0.691217	0	0	88.3013	63.6844
LTB	CD4_cm2	2.37247	0.549789	2490556487	0.623739	0	0	87.4689	72.5871
EEF1A1	CD4_cm2	4.96737	0.381543	2763445996	0.692082	0	0	99.9627	99.5761
ANXA1	CD4_cm2	1.90694	0.992714	2892075142	0.724296	0	0	83.9821	40.3718
VIM	CD4_cm2	2.66745	0.61023	2608898074	0.653377	0	0	94.4675	80.3021
AHNAK	CD4_cm2	0.867125	0.36905	2429227372	0.60838	0	0	50.9069	29.896
KLRB1	CD4_cm2	1.24186	0.432206	2338218848	0.585588	0	0	49.9255	33.6117
TPT1	CD4_cm2	4.16998	0.383732	2664270869	0.667245	0	0	99.8344	98.5576
CCL5	CD4_cm2	1.07249	0.41348	2344932175	0.587269	0	0	43.5688	25.2508
MYL12A	CD4_cm2	2.25008	0.360596	2442275139	0.611648	0	0	92.4052	83.1161
KLF2	CD4_cm2	1.00101	0.429927	2458800928	0.615786	0	0	53.5407	29.7702
EMP3	CD4_cm2	1.55756	0.503789	2555599834	0.640029	0	0	77.9858	56.4072
ID2	CD4_eff	1.46455	0.721292	900388314	0.662161	0	0	63.8688	37.8782
GNLY	CD4_eff	2.05696	1.87316	1042380573	0.766585	0	0	58.7149	8.28046
FGFBP2	CD4_eff	0.797919	0.793028	910973438	0.669946	0	0	34.2436	0.341151
HOPX	CD4_eff	0.984043	0.836893	9.63047e+08	0.708242	0	0	49.0495	8.80729
GZMA	CD4_eff	2.21727	1.79835	1121326133	0.824643	0	0	78.4337	18.9116
PRF1	CD4_eff	1.29589	1.12187	1028646869	0.756485	0	0	58.7818	11.4453
CTSW	CD4_eff	1.15542	1.01109	1009049847	0.742073	0	0	55.1138	9.55057
GSTP1	CD4_eff	0.917667	0.493463	854168558	0.628171	0	0	48.1258	28.2655
KLRD1	CD4_eff	0.779869	0.757721	909658677	0.668979	0	0	34.8862	1.27341
CD63	CD4_eff	0.917901	0.51317	847181191	0.623032	0	0	45.6225	26.178
TRDC	CD4_eff	0.589613	0.558381	832130585	0.611964	0	0	23.8019	1.53216
GZMH	CD4_eff	1.48102	1.39662	1033649147	0.760164	0	0	55.0736	4.36574
GZMB	CD4_eff	1.53988	1.37191	1041996012	0.766302	0	0	59.7189	7.7278
CCL5	CD4_eff	3.23222	2.62395	1237494729	0.910075	0	0	93.1459	24.8947
CCL4	CD4_eff	1.58555	1.33725	1021633800	0.751328	0	0	59.6386	10.7196
HCST	CD4_eff	1.88149	0.735645	9.57305e+08	0.704019	0	0	78.7818	61.7444
TYROBP	CD4_eff	0.56759	0.501108	821768907	0.604343	0	0	24.5248	4.33003
NKG7	CD4_eff	2.64122	2.46117	1211667735	0.891082	0	0	81.8876	9.8225
CST7	CD4_eff	1.64246	1.06928	1012953325	0.744944	0	0	70.8701	30.9491
LGALS1	CD4_eff	1.20637	0.471507	8.23186e+08	0.605386	7.98e-283	1.85e-280	53.6412	35.4978
DUSP2	CD4_em	1.55338	0.603727	5.98171e+08	0.622413	4.64e-239	3.14e-236	61.093	44.8792
CXCR4	CD4_em	2.39314	0.525756	5.88393e+08	0.612239	5.74e-172	2.28e-169	82.1093	73.0831
ITM2C	CD4_em	0.636735	0.496462	5.94506e+08	0.618599	0	0	31.5628	9.39138
GZMK	CD4_em	2.57441	2.39729	879366891	0.915005	0	0	87.0566	8.45968
GZMA	CD4_em	2.10011	1.65587	7.82992e+08	0.814724	0	0	77.4113	19.6689
CD74	CD4_em	2.48417	0.773913	655723539	0.682298	0	0	86.6731	74.0474
HLA-C	CD4_em	3.42134	0.399716	640240073	0.666187	0	0	97.4497	96.6297
HLA-DRB1	CD4_em	1.05409	0.474856	585574565	0.609306	1.16e-237	7.56e-235	49.396	30.4413
HLA-DPA1	CD4_em	1.10799	0.541262	6.10606e+08	0.635352	0	0	54.4391	33.1251
HLA-DPB1	CD4_em	1.15624	0.60055	625426717	0.650773	0	0	56.5101	32.7768
PLAAT4	CD4_em	0.921392	0.387835	5.66208e+08	0.589155	5.43e-155	1.97e-152	43.5858	31.8304
IFNG	CD4_em	0.620664	0.488725	5.79059e+08	0.602527	0	0	26.8648	6.83611
GZMH	CD4_em	0.869709	0.750918	6.3248e+08	0.658113	0	0	36.7977	5.5034
CCL5	CD4_em	2.58188	1.9231	785421415	0.817252	0	0	81.7641	26.0519
CCL4	CD4_em	1.55783	1.29238	6.9417e+08	0.722302	0	0	54.0364	11.4767
CCL4L2	CD4_em	0.483477	0.421566	561846244	0.584616	0	0	20	3.30302
HCST	CD4_em	1.59163	0.428583	596892436	0.621083	6.4e-207	3.44e-204	71.7929	62.1507
NKG7	CD4_em	1.20431	0.95349	660384426	0.687148	0	0	47.6127	11.6742
CST7	CD4_em	1.8306	1.24965	7.49949e+08	0.780343	0	0	76.0882	31.29
APOBEC3G	CD4_em	0.90645	0.600036	6.27888e+08	0.653334	0	0	46.6347	20.1909
SH3BGRL3	CD4_ex1	2.90905	0.638488	2098039146	0.704551	0	0	96.6343	89.2549
CD2	CD4_ex1	2.30289	0.724997	2102971653	0.706208	0	0	91.1173	74.8283
S100A4	CD4_ex1	3.07973	0.668032	1929986611	0.648117	0	0	95.4083	83.1217
RGS1	CD4_ex1	2.17674	0.820642	1955740227	0.656765	0	0	79.7189	53.8642
ID2	CD4_ex1	1.56104	0.868615	2084047452	0.699853	0	0	69.7837	35.8018
CXCR6	CD4_ex1	0.905178	0.664353	1999494649	0.671458	0	0	46.9986	13.9534
RBPJ	CD4_ex1	1.14731	0.700113	2045251710	0.686824	0	0	60.1261	27.2593
CXCL13	CD4_ex1	1.1748	0.948658	1895834107	0.636648	0	0	34.1545	7.07512
GZMA	CD4_ex1	1.23141	0.816072	1989881416	0.66823	0	0	50.8212	18.2894
DUSP4	CD4_ex1	1.25677	0.63036	1908123060	0.640775	0	0	56.1994	29.9096
CREM	CD4_ex1	1.50305	0.550141	1836927260	0.616866	0	0	63.4108	43.158
SRGN	CD4_ex1	3.16615	0.839459	2090797724	0.702119	0	0	97.415	85.2418
GAPDH	CD4_ex1	3.22573	0.658576	2073708564	0.696381	0	0	97.8256	91.7432
KLRB1	CD4_ex1	1.76082	0.986075	2040098961	0.685094	0	0	64.6079	32.7869
ALOX5AP	CD4_ex1	1.67276	0.918504	2156181197	0.724076	0	0	74.5316	41.9978
GZMB	CD4_ex1	0.751643	0.582767	1836650261	0.616773	0	0	30.6558	7.68078
MT2A	CD4_ex1	1.60265	0.557951	1804705657	0.606046	0	0	62.393	48.1885
CCL5	CD4_ex1	1.29784	0.644988	1834992095	0.616216	0	0	47.5538	25.58
CCL4	CD4_ex1	0.768095	0.513986	1756201778	0.589757	0	0	28.3657	11.0697
SAMSN1	CD4_ex1	1.22632	0.498649	1883521386	0.632513	0	0	63.0581	41.5333
PASK	CD4_ex2	0.59834	0.415268	1526226777	0.615672	0	0	34.2388	12.1039
PDCD1	CD4_ex2	0.594464	0.418638	1545143000	0.623303	0	0	35.3848	11.1847
TIGIT	CD4_ex2	1.20692	0.634548	1635152866	0.659613	0	0	60.7244	29.2738
CXCL13	CD4_ex2	1.72217	1.52308	1757171858	0.708834	0	0	47.5099	6.4859
H2AFZ	CD4_ex2	1.50722	0.418146	1509414871	0.60889	0	0	71.9228	57.9181
NR3C1	CD4_ex2	1.62772	0.996441	1852320795	0.747217	0	0	75.2122	37.0228
FKBP5	CD4_ex2	0.899233	0.531861	1607241052	0.648353	0	0	50.4103	23.775
ICA1	CD4_ex2	0.544145	0.419397	1534765118	0.619117	0	0	31.2252	7.70963
FABP5	CD4_ex2	0.586244	0.368767	1498323414	0.604416	0	0	33.9912	13.6721
RNF19A	CD4_ex2	0.840719	0.463969	1565572144	0.631544	0	0	48.3164	24.0681
SRGN	CD4_ex2	3.24534	0.909923	1782308093	0.718974	0	0	97.5594	85.4492
KLRB1	CD4_ex2	1.23621	0.401425	1454971667	0.586928	0	0	52.7094	34.3187
PPP1CC	CD4_ex2	0.878007	0.37941	1520307456	0.613284	0	0	51.9525	33.5118
ALOX5AP	CD4_ex2	1.22179	0.414648	1513538101	0.610554	0	0	63.4267	43.4785
NMB	CD4_ex2	0.620745	0.533667	1561794833	0.63002	0	0	31.0838	5.70068
MAF	CD4_ex2	0.736614	0.371302	1506460164	0.607699	0	0	43.2796	22.8575
COTL1	CD4_ex2	1.71623	0.565155	1622603323	0.65455	0	0	78.6007	60.2338
TSHZ2	CD4_ex2	0.628447	0.395749	1535803218	0.619535	0	0	38.3913	15.141
ITM2A	CD4_ex2	1.55782	0.767745	1732089029	0.698716	0	0	73.8186	45.6745
SH2D1A	CD4_ex2	0.818101	0.493127	1586571897	0.640015	0	0	47.0006	21.7409
ISG15	CD4_ISG	2.72181	2.06506	1424686717	0.893039	0	0	91.812	36.5272
IFI6	CD4_ISG	2.2845	1.8029	1375137079	0.861979	0	0	85.6625	27.125
IFI44L	CD4_ISG	1.48595	1.28612	1295213160	0.81188	0	0	71.0193	11.7839
RSAD2	CD4_ISG	0.832613	0.789972	1138510920	0.713655	0	0	45.1642	2.96174
EIF2AK2	CD4_ISG	1.023	0.806254	1171250979	0.734177	0	0	58.5617	15.1419
STAT1	CD4_ISG	1.52043	1.08417	1230075659	0.77105	0	0	72.3103	26.7049
LY6E	CD4_ISG	2.48781	1.48884	1357749026	0.85108	0	0	92.6387	53.7734
IFIT3	CD4_ISG	1.07445	1.02069	1190600638	0.746306	0	0	51.9366	3.46486
IFIT1	CD4_ISG	0.964971	0.922394	1183424007	0.741808	0	0	50.6229	2.83001
IFITM1	CD4_ISG	2.64762	1.32181	1185220230	0.742933	0	0	83.239	55.3232
IRF7	CD4_ISG	1.17845	0.899937	1191747460	0.747025	0	0	63.2503	18.7595
OAS1	CD4_ISG	1.1447	0.983179	1215305534	0.761792	0	0	60.4643	10.8136
EPSTI1	CD4_ISG	1.25031	0.934138	1197965631	0.750923	0	0	65.4926	20.3586
ISG20	CD4_ISG	2.1388	1.12583	1249643833	0.783316	0	0	86.6478	56.2719
MT2A	CD4_ISG	1.91805	0.86264	1093679185	0.685553	0	0	76.7497	48.1522
XAF1	CD4_ISG	1.11699	0.888493	1190025185	0.745945	0	0	60.906	15.2161
BST2	CD4_ISG	1.32465	0.735487	1117111841	0.700241	0	0	67.701	36.738
MX2	CD4_ISG	0.970848	0.802467	1163295597	0.72919	0	0	55.0623	11.9084
MX1	CD4_ISG	1.77988	1.50808	1354411939	0.848988	0	0	79.2412	17.0824
SAT1	CD4_ISG	2.14346	0.832503	1089935540	0.683206	0	0	82.1404	61.7349
TXNIP	CD4_native	2.01628	0.664626	3892180264	0.651841	0	0	80.6378	60.4621
SELL	CD4_native	1.20572	0.668689	4041219892	0.676802	0	0	62.3328	30.4019
GAS5	CD4_native	1.1918	0.439089	3641180866	0.609805	0	0	55.0829	41.1123
EEF1B2	CD4_native	2.79659	0.804017	4575471045	0.766275	0	0	96.1997	83.9554
LEF1	CD4_native	0.846153	0.592279	4026809114	0.674388	0	0	49.8021	16.9605
TCF7	CD4_native	0.931953	0.61273	4058679668	0.679726	0	0	54.2412	20.505
LTB	CD4_native	2.35981	0.591716	3755771200	0.628996	0	0	89.8692	70.3776
EEF1A1	CD4_native	5.04953	0.525848	4638248195	0.776789	0	0	99.9524	99.538
TOMM7	CD4_native	2.31182	0.483225	3963443214	0.663776	0	0	93.8674	83.3437
GIMAP7	CD4_native	1.18543	0.457687	3738282979	0.626068	0	0	64.0037	40.5066
PABPC1	CD4_native	2.60164	0.510123	3998374659	0.669626	0	0	94.619	85.6849
EIF3E	CD4_native	1.83614	0.613645	4104718855	0.687436	0	0	86.1015	65.9353
LINC00861	CD4_native	0.721701	0.455527	3761602774	0.629973	0	0	41.7406	17.2994
EEF1G	CD4_native	1.84955	0.435386	3628102553	0.607615	0	0	63.8835	58.1443
LDHB	CD4_native	2.03175	0.707169	4269769597	0.715078	0	0	87.6622	67.7925
NACA	CD4_native	2.96362	0.47093	4181363326	0.700272	0	0	97.2243	92.6509
TPT1	CD4_native	4.16986	0.424039	4118401717	0.689728	0	0	99.7345	98.4497
CCR7	CD4_native	0.986045	0.607426	4021695043	0.673532	0	0	55.8495	21.2858
KLF2	CD4_native	1.06485	0.556133	3861710991	0.646739	0	0	55.9998	26.608
NOSIP	CD4_native	1.03586	0.549004	3916775226	0.65596	0	0	57.2198	32.0524
STMN1	CD4_prolif	1.94011	1.73299	1090695591	0.837445	0	0	73.3408	13.933
HMGN2	CD4_prolif	2.19544	1.14033	1016632664	0.780579	0	0	82.0078	59.793
RRM2	CD4_prolif	0.788679	0.783387	9.33686e+08	0.716892	0	0	43.6992	0.387148
H2AFZ	CD4_prolif	2.31398	1.24047	1046100723	0.803205	0	0	85.3542	57.9291
HMGB2	CD4_prolif	2.0502	1.41545	1041469897	0.79965	0	0	77.8773	38.666
DEK	CD4_prolif	1.34564	0.80465	957060285	0.734839	0	0	72.1227	35.2985
HIST1H4C	CD4_prolif	1.57882	1.05636	906908460	0.696332	0	0	61.6214	32.5457
TUBB	CD4_prolif	2.10835	1.46476	1044735095	0.802157	0	0	76.8272	39.9234
H2AFV	CD4_prolif	1.48794	0.815611	955023777	0.733275	0	0	74.937	42.3105
MKI67	CD4_prolif	0.832077	0.822241	9.67999e+08	0.743238	0	0	49.2579	0.734266
GAPDH	CD4_prolif	3.57159	0.981324	1024441336	0.786575	0	0	95.7295	92.1638
TPI1	CD4_prolif	1.90733	0.859947	957455977	0.735143	0	0	81.0837	57.5749
TUBA1B	CD4_prolif	2.42514	1.62281	1078097783	0.827773	0	0	82.5959	46.9711
HMGB1	CD4_prolif	2.59214	1.01215	1042070055	0.80011	0	0	90.3528	78.2934
DUT	CD4_prolif	1.35311	0.918485	9.67102e+08	0.742549	0	0	67.6701	29.2489
PCLAF	CD4_prolif	1.05277	1.03068	1012075676	0.77708	0	0	56.5948	1.48827
MT2A	CD4_prolif	2.02637	0.96721	9.0778e+08	0.697001	0	0	78.7174	48.3398
TYMS	CD4_prolif	0.973346	0.958038	9.99253e+08	0.767235	0	0	54.3125	1.08742
PCNA	CD4_prolif	0.940739	0.794855	9.56226e+08	0.734198	0	0	55.4467	10.3126
UBE2C	CD4_prolif	0.799331	0.792047	937742152	0.720006	0	0	44.4413	0.518757
TNFRSF18	CD4_Treg	1.52271	1.09807	4400309615	0.733767	0	0	63.7296	22.6874
TNFRSF4	CD4_Treg	1.6309	1.17771	4391776487	0.732344	0	0	64.0559	24.4337
TNFRSF1B	CD4_Treg	1.17136	0.763173	4184542541	0.697787	0	0	59.0676	26.1585
S100A4	CD4_Treg	3.26612	1.0068	4402304727	0.734099	0	0	96.0901	81.0575
RGS1	CD4_Treg	2.10389	0.853829	3995287398	0.666228	0	0	77.5315	50.4945
CYTOR	CD4_Treg	1.1469	0.733581	4097307658	0.68324	0	0	56.764	23.6476
CTLA4	CD4_Treg	1.2097	0.883984	4306750063	0.718165	0	0	59.1647	19.0523
TIGIT	CD4_Treg	1.37979	0.964441	4394962736	0.732875	0	0	65.4605	22.5214
CD74	CD4_Treg	2.47909	0.948513	4362327746	0.727433	0	0	88.3997	70.6295
DUSP4	CD4_Treg	1.28477	0.762384	4041896961	0.674	0	0	58.3429	25.3088
IL2RA	CD4_Treg	0.930729	0.810363	4186786023	0.698161	0	0	45.8086	7.52409
CTSC	CD4_Treg	1.3465	0.839233	4244727681	0.707823	0	0	63.9463	31.2641
CARD16	CD4_Treg	1.34425	0.880813	4353481897	0.725958	0	0	65.6323	29.7113
CD27	CD4_Treg	1.42003	0.83159	4301392077	0.717272	0	0	68.8375	35.4041
BATF	CD4_Treg	1.72269	1.1709	4557897962	0.760045	0	0	72.4909	30.6434
IL32	CD4_Treg	3.62658	1.23777	5034572304	0.839532	0	0	98.5232	88.2736
CD7	CD4_Treg	2.01509	0.766345	4086344244	0.681412	0	0	79.0631	60.7002
PMAIP1	CD4_Treg	1.06299	0.751971	4109337034	0.685246	0	0	52.463	18.3392
SAT1	CD4_Treg	2.14415	1.008	4381463337	0.730624	0	0	82.2583	57.4233
FOXP3	CD4_Treg	1.18638	1.08888	4584373345	0.76446	0	0	57.5509	5.45441
