# Supplementary material for: PD1hi CD200hi CD4+ exhausted T cell increase immunotherapy resistance and tumour progression by promoting epithelial–mesenchymal transition in bladder cancer
Source: Clin Transl Med. 2023 Jun 14;13(6):e1303. doi: 10.1002/ctm2.1303 (PMC10265167; doi:10.1002/ctm2.1303)
Supplement: Supplementary file 8 — Supporting Information [file CTM2-13-e1303-s019.xlsx]

## Sheet: Supplementaly Table4
Supplementary information, Table S4: The differentially expressed genes in ex1 and ex2 subcluster.
	logFC	AveExpr	t	P.Value	adj.P.Val	B	genename	logpvalue	group
CD200	1.52253	0.873264	69.6236	0	0	1216.54	CD200	132.286	ex2
GZMA	-1.18528	0.668815	-26.5175	5.18e-133	9.47e-129	287.054	GZMA	132.286	ex1
S100A4	-1.27313	2.4385	-25.2035	6.12e-122	7.46e-118	261.584	S100A4	121.214	ex1
CCL5	-1.1593	0.700755	-23.8756	4.77e-111	4.36e-107	236.534	CCL5	110.322	ex1
S100A6	-1.00486	1.821	-22.3809	3.48e-99	2.55e-95	209.255	S100A6	98.4588	ex1
CXCR6	-0.784017	0.496803	-22.0276	1.9e-96	1.16e-92	202.959	CXCR6	95.7204	ex1
NMB	0.800482	0.568823	19.3632	1.08e-76	5.66e-73	157.555	NMB	75.9654	ex2
LGALS3	-0.652677	0.599178	-17.5592	2.65e-64	1.21e-60	129.096	LGALS3	63.576	ex1
TSHZ2	0.56244	0.466743	17.5046	6.1e-64	2.48e-60	128.267	TSHZ2	63.215	ex2
CST7	-0.664892	0.571014	-17.45	1.4e-63	5.12e-60	127.439	CST7	62.8544	ex1
BTLA	0.472088	0.327791	17.4069	2.69e-63	8.95e-60	126.786	BTLA	62.57	ex2
TIGIT	0.812003	1.0647	17.2774	1.91e-62	5.82e-59	124.832	TIGIT	61.7191	ex2
MAGEH1	0.496126	0.342048	17.2645	2.32e-62	6.52e-59	124.639	MAGEH1	61.6351	ex2
NR3C1	0.803431	1.4774	16.9265	3.64e-60	9.53e-57	119.596	NR3C1	59.4385	ex2
GZMB	-0.685842	0.388066	-16.7239	7.3e-59	1.78e-55	116.608	GZMB	58.137	ex1
SH2D1A	0.617101	0.68605	16.4477	4.15e-57	9.49e-54	112.58	SH2D1A	56.3822	ex2
SESN3	0.582345	0.46662	16.3822	1.07e-56	2.31e-53	111.632	SESN3	55.9691	ex2
JAML	-0.466853	0.32223	-16.3652	1.37e-56	2.79e-53	111.386	JAML	55.8623	ex1
PGM2L1	0.495711	0.350384	16.217	1.17e-55	2.25e-52	109.253	PGM2L1	54.9327	ex2
TCF7	0.480194	0.372374	16.2014	1.46e-55	2.67e-52	109.03	TCF7	54.8356	ex2
ITM2A	0.751618	1.3745	16.193	1.65e-55	2.87e-52	108.909	ITM2A	54.783	ex2
SH3BGRL3	-0.604895	2.58838	-15.6951	1.94e-52	3.22e-49	101.864	SH3BGRL3	51.7127	ex1
SELL	0.486987	0.378784	15.6774	2.48e-52	3.95e-49	101.616	SELL	51.6049	ex2
CD27	0.574884	0.583135	15.4315	7.63e-51	1.16e-47	98.2031	CD27	50.1172	ex2
ANKRD28	-0.474001	0.345925	-15.2935	5.13e-50	7.51e-47	96.3057	ANKRD28	49.2901	ex1
CCL4	-0.686504	0.417262	-15.1573	3.31e-49	4.66e-46	94.4465	CCL4	48.4797	ex1
CPM	0.364546	0.224791	15.0808	9.39e-49	1.27e-45	93.4088	CPM	48.0273	No Sig
B2M	-0.254808	5.24829	-15.0534	1.36e-48	1.78e-45	93.0372	B2M	47.8653	No Sig
VIM	-0.859915	1.86977	-14.9285	7.4e-48	9.34e-45	91.353	VIM	47.131	ex1
FAAH2	0.34513	0.221765	14.9157	8.79e-48	1.07e-44	91.1813	FAAH2	47.0561	No Sig
CKLF	-0.640315	0.924375	-14.8282	2.85e-47	3.37e-44	90.0092	CKLF	46.5451	ex1
CNIH1	0.542823	0.638763	14.8008	4.12e-47	4.71e-44	89.6428	CNIH1	46.3853	ex2
CCR7	0.493356	0.381315	14.7953	4.43e-47	4.91e-44	89.5704	CCR7	46.3537	ex2
ICA1	0.429845	0.317118	14.5247	1.62e-45	1.74e-42	85.9871	ICA1	44.7911	ex2
LGALS1	-0.656371	0.703221	-14.2932	3.37e-44	3.53e-41	82.9631	LGALS1	43.4722	ex1
IL6ST	0.474091	0.48453	14.16	1.9e-43	1.93e-40	81.2419	IL6ST	42.7215	ex2
PASK	0.424951	0.338811	13.9048	5.03e-42	4.98e-39	77.9798	PASK	41.2983	ex2
DRAIC	0.28829	0.159531	13.8197	1.48e-41	1.39e-38	76.903	DRAIC	40.8285	No Sig
CCL20	-0.461324	0.324924	-13.6958	7.1e-41	6.34e-38	75.3454	CCL20	40.1488	ex1
CXCL13	1.16872	1.71559	13.6419	1.4e-40	1.22e-37	74.671	CXCL13	39.8546	ex2
ID2	-0.668162	1.2067	-13.4156	2.34e-39	2e-36	71.8651	ID2	38.63	ex1
ANXA2	-0.476993	0.578641	-13.0853	1.34e-37	1.11e-34	67.841	ANXA2	36.8734	ex1
LEF1	0.295749	0.212959	12.9663	5.64e-37	4.58e-34	66.4111	LEF1	36.2491	No Sig
CD52	-0.659919	2.11669	-12.9146	1.05e-36	8.34e-34	65.7936	CD52	35.9795	ex1
PERP	-0.296371	0.20042	-12.8263	3.01e-36	2.35e-33	64.7438	PERP	35.5211	No Sig
CAPG	-0.427452	0.424411	-12.8217	3.19e-36	2.43e-33	64.6883	CAPG	35.4968	ex1
CTSH	-0.352775	0.297514	-12.7727	5.7e-36	4.26e-33	64.109	CTSH	35.2438	No Sig
PPP1CC	0.481455	0.780052	12.706	1.26e-35	9.21e-33	63.3227	PPP1CC	34.9005	ex2
GNG4	0.34205	0.271455	12.5416	8.7e-35	6.24e-32	61.4	GNG4	34.0607	No Sig
THADA	0.299912	0.227924	12.5064	1.31e-34	9.24e-32	60.9902	THADA	33.8817	No Sig
IGFBP4	0.343779	0.291134	12.3931	4.9e-34	3.33e-31	59.6809	IGFBP4	33.3097	No Sig
RGS1	-0.768884	1.79026	-12.3928	4.92e-34	3.33e-31	59.6776	RGS1	33.3083	ex1
KLRB1	-0.738132	1.42086	-12.3888	5.15e-34	3.43e-31	59.6314	KLRB1	33.2881	ex1
GK	0.462975	0.520962	12.1656	6.69e-33	4.37e-30	57.0824	GK	32.1744	ex2
IGFL2	0.270645	0.150967	12.0545	2.36e-32	1.52e-29	55.8279	IGFL2	31.6262	No Sig
MYO1F	-0.312403	0.262997	-11.8722	1.83e-31	1.16e-28	53.792	MYO1F	30.7364	No Sig
FKBP11	-0.310788	0.262767	-11.8077	3.76e-31	2.34e-28	53.0779	FKBP11	30.4242	No Sig
PRDM1	-0.423651	0.484873	-11.7568	6.62e-31	4.02e-28	52.5174	PRDM1	30.1792	ex1
TOX2	0.310706	0.267417	11.7559	6.69e-31	4.02e-28	52.5066	TOX2	30.1745	No Sig
CD63	-0.405522	0.518726	-11.6295	2.69e-30	1.59e-27	51.123	CD63	29.5696	ex1
CLEC2B	-0.449521	0.628976	-11.6223	2.92e-30	1.69e-27	51.0445	CLEC2B	29.5352	ex1
TBC1D4	0.356104	0.383516	11.5961	3.89e-30	2.22e-27	50.7593	TBC1D4	29.4105	No Sig
IL26	-0.191729	0.0978342	-11.553	6.22e-30	3.5e-27	50.2921	IL26	29.2062	No Sig
SYTL2	-0.239849	0.160322	-11.4636	1.64e-29	9.12e-27	49.3263	SYTL2	28.7839	No Sig
FBLN7	0.286315	0.258368	11.4332	2.29e-29	1.25e-26	48.9994	FBLN7	28.6409	No Sig
CYBA	-0.485994	1.58608	-11.4293	2.38e-29	1.28e-26	48.9574	CYBA	28.6225	ex1
GZMH	-0.26059	0.139333	-11.4047	3.11e-29	1.65e-26	48.6935	GZMH	28.5071	No Sig
CTSC	-0.416274	0.603151	-11.3487	5.68e-29	2.93e-26	48.0957	CTSC	28.2457	ex1
CCDC107	-0.349031	0.432943	-11.262	1.44e-28	7.31e-26	47.1735	CCDC107	27.8423	No Sig
ARMH1	0.197376	0.117417	11.1958	2.91e-28	1.46e-25	46.4741	ARMH1	27.5363	No Sig
NKG7	-0.292552	0.190865	-11.101	7.93e-28	3.92e-25	45.4788	NKG7	27.1009	No Sig
RUNX3	-0.309682	0.317107	-11.0528	1.32e-27	6.42e-25	44.9756	RUNX3	26.8807	No Sig
GNLY	-0.416805	0.272026	-11.0142	1.97e-27	9.5e-25	44.5738	GNLY	26.7049	ex1
EEF1A1	0.28964	4.53883	10.9786	2.86e-27	1.36e-24	44.2048	EEF1A1	26.5434	No Sig
TNFRSF4	0.553147	1.0337	10.8789	8.07e-27	3.79e-24	43.1761	TNFRSF4	26.0932	ex2
IL32	-0.512927	2.42898	-10.8309	1.33e-26	6.14e-24	42.6831	IL32	25.8774	ex1
C12orf75	-0.275503	0.236503	-10.8117	1.62e-26	7.4e-24	42.4868	C12orf75	25.7915	No Sig
SNHG6	0.424985	0.732851	10.7906	2.01e-26	9.07e-24	42.2718	SNHG6	25.6974	ex2
S100A11	-0.497107	1.46517	-10.6369	9.65e-26	4.31e-23	40.714	S100A11	25.0154	ex1
ALOX5AP	-0.511736	1.44531	-10.6269	1.07e-25	4.71e-23	40.6127	ALOX5AP	24.971	ex1
CXCR5	0.168069	0.0875324	10.5829	1.67e-25	7.27e-23	40.1709	CXCR5	24.7775	No Sig
CTSD	-0.397396	0.716392	-10.5627	2.05e-25	8.82e-23	39.9682	CTSD	24.6888	No Sig
PRF1	-0.261144	0.186019	-10.5369	2.66e-25	1.13e-22	39.7102	PRF1	24.5758	No Sig
SYTL3	-0.333967	0.410334	-10.4375	7.19e-25	3.03e-22	38.7221	SYTL3	24.1431	No Sig
NR4A2	0.415826	0.563957	10.4297	7.78e-25	3.24e-22	38.6444	NR4A2	24.109	ex2
NFATC1	0.268793	0.267309	10.3961	1.09e-24	4.47e-22	38.3133	NFATC1	23.964	No Sig
IL17A	-0.278684	0.140092	-10.3485	1.74e-24	7.09e-22	37.8442	IL17A	23.7586	No Sig
SESN1	0.235519	0.192695	10.3051	2.68e-24	1.08e-21	37.4183	SESN1	23.572	No Sig
HAVCR2	-0.235824	0.163922	-10.2561	4.34e-24	1.73e-21	36.9395	HAVCR2	23.3622	No Sig
SEPTIN6	0.388343	0.655045	10.1783	9.31e-24	3.63e-21	36.1835	SEPTIN6	23.031	No Sig
TOX	0.298192	0.374753	10.1253	1.56e-23	6.01e-21	35.6721	TOX	22.8069	No Sig
JUNB	0.632635	2.2013	10.0538	3.12e-23	1.19e-20	34.9852	JUNB	22.5058	ex2
ZNF331	0.426406	0.705522	10.042	3.5e-23	1.32e-20	34.872	ZNF331	22.4562	ex2
FCMR	0.255663	0.257848	9.98643	5.97e-23	2.23e-20	34.3422	FCMR	22.224	No Sig
CHN1	0.309235	0.357151	9.9604	7.66e-23	2.83e-20	34.0947	CHN1	22.1155	No Sig
ARL4C	-0.334677	0.493026	-9.88265	1.61e-22	5.89e-20	33.3592	ARL4C	21.793	No Sig
ABI3	-0.21352	0.175505	-9.87559	1.72e-22	6.24e-20	33.2927	ABI3	21.7639	No Sig
MYCBP2	0.315937	0.510191	9.82154	2.88e-22	1.03e-19	32.7847	MYCBP2	21.5411	No Sig
EMP3	-0.410986	0.811758	-9.78721	3.98e-22	1.41e-19	32.4634	EMP3	21.4003	ex1
TIAM1	0.206633	0.178893	9.72249	7.31e-22	2.57e-19	31.8605	TIAM1	21.1358	No Sig
INPP5D	-0.218663	0.197215	-9.6851	1.04e-21	3.58e-19	31.5139	INPP5D	20.9838	No Sig
SFXN1	0.300456	0.454371	9.63611	1.64e-21	5.61e-19	31.0614	SFXN1	20.7854	No Sig
SYPL1	0.254375	0.315282	9.61959	1.91e-21	6.48e-19	30.9094	SYPL1	20.7187	No Sig
SLC9A9	0.223255	0.223332	9.55092	3.61e-21	1.21e-18	30.2798	SLC9A9	20.4425	No Sig
LAG3	-0.344357	0.372462	-9.53948	4.01e-21	1.33e-18	30.1753	LAG3	20.3966	No Sig
ANXA1	-0.497878	0.883577	-9.48817	6.43e-21	2.12e-18	29.7081	ANXA1	20.1916	ex1
ADD3	0.267872	0.334798	9.48611	6.56e-21	2.14e-18	29.6893	ADD3	20.1834	No Sig
MYL12A	-0.410806	1.77871	-9.46167	8.2e-21	2.66e-18	29.4676	MYL12A	20.0861	ex1
CORO1B	0.389097	0.815722	9.3617	2.04e-20	6.55e-18	28.5662	CORO1B	19.6905	No Sig
HCST	-0.414837	1.0822	-9.35874	2.09e-20	6.67e-18	28.5396	HCST	19.6789	ex1
OSTF1	-0.331866	0.625721	-9.32076	2.95e-20	9.32e-18	28.1996	OSTF1	19.5296	No Sig
CHI3L2	0.183802	0.126287	9.3142	3.13e-20	9.8e-18	28.141	CHI3L2	19.5039	No Sig
CTSW	-0.173727	0.113529	-9.30607	3.37e-20	1.05e-17	28.0684	CTSW	19.472	No Sig
TMIGD2	-0.191674	0.134437	-9.24517	5.83e-20	1.79e-17	27.5266	TMIGD2	19.2341	No Sig
CORO1A	-0.419968	1.53575	-9.24413	5.89e-20	1.8e-17	27.5174	CORO1A	19.2301	ex1
NCOA7	0.244324	0.294348	9.2386	6.19e-20	1.87e-17	27.4683	NCOA7	19.2086	No Sig
SLA2	-0.226369	0.213475	-9.23554	6.36e-20	1.91e-17	27.4412	SLA2	19.1967	No Sig
ADAM19	-0.227195	0.235161	-9.13192	1.6e-19	4.76e-17	26.5277	ADAM19	18.7955	No Sig
PHACTR2	0.23571	0.286638	9.115	1.86e-19	5.49e-17	26.3794	PHACTR2	18.7304	No Sig
IFITM1	0.560879	1.41801	9.10529	2.03e-19	5.9e-17	26.2945	IFITM1	18.6931	ex2
ITGB7	-0.201631	0.194906	-9.10512	2.03e-19	5.9e-17	26.2929	ITGB7	18.6924	No Sig
TNFSF8	0.257182	0.316669	9.09983	2.13e-19	6.13e-17	26.2467	TNFSF8	18.6721	No Sig
RBPJ	-0.400822	1.0011	-9.07594	2.63e-19	7.34e-17	26.0381	RBPJ	18.5805	ex1
TPT1	-0.282503	3.67615	-9.07335	2.69e-19	7.45e-17	26.0155	TPT1	18.5706	No Sig
DPP4	-0.126276	0.0705965	-9.03725	3.69e-19	1.02e-16	25.7013	DPP4	18.4326	No Sig
CD79A	0.144452	0.0788275	9.01273	4.58e-19	1.25e-16	25.4886	CD79A	18.3391	No Sig
CD3D	-0.404524	2.13629	-9.01232	4.6e-19	1.25e-16	25.485	CD3D	18.3376	ex1
MGAT4A	-0.266443	0.355906	-8.96641	6.87e-19	1.85e-16	25.0882	MGAT4A	18.1632	No Sig
ITPKB	0.193446	0.193282	8.96058	7.23e-19	1.93e-16	25.0379	ITPKB	18.1412	No Sig
IL21	0.211418	0.159179	8.95544	7.56e-19	2e-16	24.9937	IL21	18.1217	No Sig
MSC	-0.155267	0.103624	-8.93576	8.97e-19	2.36e-16	24.8243	MSC	18.0473	No Sig
CDC42EP3	-0.230415	0.271094	-8.92551	9.8e-19	2.56e-16	24.7363	CDC42EP3	18.0086	No Sig
CEBPD	-0.17507	0.112219	-8.90345	1.19e-18	3.08e-16	24.547	CEBPD	17.9254	No Sig
TNFSF13B	-0.210335	0.183286	-8.88313	1.42e-18	3.62e-16	24.373	TNFSF13B	17.849	No Sig
TNFAIP3	-0.440448	1.35734	-8.8752	1.52e-18	3.85e-16	24.3053	TNFAIP3	17.8192	ex1
MCUB	0.232422	0.314073	8.81908	2.46e-18	6.21e-16	23.8273	MCUB	17.6092	No Sig
MIAT	-0.197784	0.176864	-8.76016	4.08e-18	1.02e-15	23.3284	MIAT	17.3899	No Sig
FKBP5	0.347476	0.761069	8.75038	4.43e-18	1.1e-15	23.2459	FKBP5	17.3536	No Sig
S100A10	-0.406369	1.28555	-8.73055	5.25e-18	1.29e-15	23.0788	S100A10	17.2802	ex1
ERN1	-0.218097	0.238138	-8.71864	5.81e-18	1.42e-15	22.9787	ERN1	17.2362	No Sig
BCAS3	0.167935	0.149566	8.7115	6.17e-18	1.5e-15	22.9187	BCAS3	17.2098	No Sig
GPR65	-0.269919	0.378795	-8.70689	6.42e-18	1.54e-15	22.8801	GPR65	17.1928	No Sig
ARRB2	-0.246573	0.343914	-8.68984	7.41e-18	1.77e-15	22.737	ARRB2	17.1299	No Sig
SAMSN1	-0.385162	1.02198	-8.65525	9.94e-18	2.36e-15	22.4479	SAMSN1	17.0027	No Sig
EEF1G	0.471822	1.39707	8.49794	3.71e-17	8.66e-15	21.1459	EEF1G	16.4301	ex2
SOD1	0.381842	1.73215	8.48998	3.97e-17	9.19e-15	21.0806	SOD1	16.4014	No Sig
LIMS1	0.308459	0.663415	8.47276	4.58e-17	1.05e-14	20.9395	LIMS1	16.3393	No Sig
HOPX	-0.209231	0.190677	-8.45307	5.39e-17	1.23e-14	20.7786	HOPX	16.2685	No Sig
ATP5MC2	0.405268	1.08779	8.42737	6.66e-17	1.5e-14	20.5691	ATP5MC2	16.1763	ex2
RNF19A	0.332574	0.733048	8.42175	6.98e-17	1.55e-14	20.5233	RNF19A	16.1562	No Sig
SOCS1	0.315688	0.594626	8.40335	8.12e-17	1.79e-14	20.3738	SOCS1	16.0904	No Sig
TMSB10	-0.323899	3.44989	-8.37643	1.01e-16	2.22e-14	20.1554	TMSB10	15.9943	No Sig
G0S2	0.212526	0.13994	8.37194	1.05e-16	2.29e-14	20.1191	G0S2	15.9783	No Sig
CHRNA6	0.100779	0.0559838	8.35937	1.17e-16	2.52e-14	20.0175	CHRNA6	15.9336	No Sig
CLIC3	-0.135033	0.0824031	-8.32409	1.55e-16	3.35e-14	19.733	CLIC3	15.8084	No Sig
H2AFZ	0.407198	1.47976	8.31546	1.67e-16	3.57e-14	19.6635	H2AFZ	15.7778	ex2
KSR2	0.0949552	0.0474776	8.30082	1.88e-16	3.98e-14	19.5459	KSR2	15.726	No Sig
TSEN54	-0.209128	0.258412	-8.29668	1.94e-16	4.09e-14	19.5127	TSEN54	15.7114	No Sig
TNIK	0.244845	0.367248	8.27277	2.36e-16	4.94e-14	19.3211	TNIK	15.627	No Sig
LAPTM5	-0.35245	1.79897	-8.26354	2.54e-16	5.29e-14	19.2472	LAPTM5	15.5945	No Sig
TESPA1	0.194969	0.236856	8.25055	2.83e-16	5.84e-14	19.1435	TESPA1	15.5489	No Sig
PPP3CA	-0.145949	0.11058	-8.24861	2.87e-16	5.9e-14	19.128	PPP3CA	15.542	No Sig
RAP1B	-0.328778	0.90303	-8.2461	2.93e-16	5.99e-14	19.1079	RAP1B	15.5332	No Sig
RORA	-0.337825	0.785867	-8.20996	3.92e-16	7.97e-14	18.8202	RORA	15.4065	No Sig
ITGA1	-0.120417	0.0625357	-8.20541	4.07e-16	8.23e-14	18.784	ITGA1	15.3906	No Sig
PVALB	0.128189	0.0640943	8.20305	4.15e-16	8.34e-14	18.7653	PVALB	15.3823	No Sig
FAM43A	0.163531	0.147546	8.14337	6.69e-16	1.32e-13	18.2931	FAM43A	15.1744	No Sig
CSF1	-0.133711	0.0805989	-8.14293	6.72e-16	1.32e-13	18.2896	CSF1	15.1729	No Sig
PTPN4	-0.17473	0.177012	-8.14231	6.75e-16	1.32e-13	18.2847	PTPN4	15.1707	No Sig
ZBTB10	0.126617	0.0885619	8.13504	7.15e-16	1.39e-13	18.2274	ZBTB10	15.1454	No Sig
GEM	0.255166	0.304774	8.12877	7.52e-16	1.46e-13	18.178	GEM	15.1237	No Sig
FGFR1	0.103892	0.066499	8.12702	7.63e-16	1.47e-13	18.1642	FGFR1	15.1176	No Sig
GBP5	-0.230109	0.308979	-8.10044	9.43e-16	1.81e-13	17.9554	GBP5	15.0256	No Sig
CD96	-0.299646	0.646269	-8.099	9.54e-16	1.82e-13	17.9441	CD96	15.0206	No Sig
ELMO1	0.214054	0.303805	8.07732	1.13e-15	2.15e-13	17.7742	ELMO1	14.9458	No Sig
ANP32B	0.315549	0.989012	8.07295	1.17e-15	2.21e-13	17.74	ANP32B	14.9307	No Sig
TMEM123	0.309585	0.764512	8.06593	1.24e-15	2.33e-13	17.6851	TMEM123	14.9066	No Sig
ARID5B	0.342089	0.896894	8.04886	1.42e-15	2.65e-13	17.5518	ARID5B	14.8478	No Sig
EEF1B2	0.332177	1.94285	8.03946	1.53e-15	2.84e-13	17.4786	EEF1B2	14.8156	No Sig
CCR5	-0.129184	0.094494	-7.99787	2.12e-15	3.92e-13	17.1553	CCR5	14.6731	No Sig
CFL1	-0.290456	2.46931	-7.99084	2.24e-15	4.13e-13	17.1008	CFL1	14.6491	No Sig
RIC3	0.142527	0.121471	7.95875	2.89e-15	5.25e-13	16.8527	RIC3	14.5398	No Sig
EFHD2	-0.208101	0.275595	-7.93593	3.45e-15	6.25e-13	16.6768	EFHD2	14.4622	No Sig
CHST12	-0.185243	0.194882	-7.92877	3.65e-15	6.58e-13	16.6217	CHST12	14.438	No Sig
CD2	-0.329111	2.1041	-7.91991	3.91e-15	7.01e-13	16.5536	CD2	14.4079	No Sig
PABPC1	0.337956	2.09741	7.91109	4.19e-15	7.48e-13	16.4859	PABPC1	14.3781	No Sig
CD99	-0.336077	1.27802	-7.90706	4.32e-15	7.68e-13	16.455	CD99	14.3645	No Sig
PDE7B	0.214468	0.242618	7.90604	4.36e-15	7.7e-13	16.4471	PDE7B	14.361	No Sig
LY96	0.153615	0.156994	7.88148	5.27e-15	9.28e-13	16.259	LY96	14.2781	No Sig
GLUL	-0.186485	0.198555	-7.8701	5.76e-15	1.01e-12	16.172	GLUL	14.2397	No Sig
FABP5	0.308545	0.608894	7.84325	7.09e-15	1.24e-12	15.9673	FABP5	14.1495	No Sig
SELENOH	0.250984	0.449203	7.82943	7.89e-15	1.37e-12	15.8622	SELENOH	14.1031	No Sig
SINHCAF	0.152021	0.168073	7.82184	8.36e-15	1.44e-12	15.8045	SINHCAF	14.0777	No Sig
KAT6B	0.195081	0.267967	7.75639	1.38e-14	2.38e-12	15.3095	KAT6B	13.8594	No Sig
GAS5	0.303989	0.677375	7.72843	1.71e-14	2.93e-12	15.0992	GAS5	13.7666	No Sig
ATP5F1E	0.450896	1.55152	7.72546	1.75e-14	2.98e-12	15.0769	ATP5F1E	13.7568	ex2
CYTOR	-0.288682	0.554186	-7.71388	1.91e-14	3.24e-12	14.9901	CYTOR	13.7185	No Sig
SRGN	0.308105	3.30781	7.69239	2.25e-14	3.78e-12	14.8292	SRGN	13.6475	No Sig
RILPL2	0.259074	0.483752	7.66642	2.74e-14	4.58e-12	14.6354	RILPL2	13.562	No Sig
LHFPL6	0.103991	0.0713113	7.65331	3.03e-14	5.04e-12	14.5378	LHFPL6	13.519	No Sig
AHI1	0.255379	0.443202	7.63612	3.45e-14	5.68e-12	14.4101	AHI1	13.4626	No Sig
EBI3	0.107822	0.0666404	7.61911	3.92e-14	6.43e-12	14.284	EBI3	13.4069	No Sig
LAT	0.316648	0.929158	7.61598	4.01e-14	6.55e-12	14.2607	LAT	13.3967	No Sig
ATP6V0C	0.316214	0.804101	7.61116	4.16e-14	6.77e-12	14.2251	ATP6V0C	13.381	No Sig
SCML1	0.0948963	0.0575406	7.59868	4.57e-14	7.4e-12	14.1328	SCML1	13.3402	No Sig
LY6E	-0.354305	1.006	-7.58981	4.88e-14	7.87e-12	14.0673	LY6E	13.3113	No Sig
RNASET2	0.292835	0.822128	7.58075	5.23e-14	8.35e-12	14.0005	RNASET2	13.2818	No Sig
PTPN22	-0.246566	0.43802	-7.57898	5.3e-14	8.43e-12	13.9874	PTPN22	13.2761	No Sig
POR	0.15705	0.176932	7.57704	5.37e-14	8.51e-12	13.9731	POR	13.2697	No Sig
EPHX2	0.10862	0.0765606	7.57127	5.61e-14	8.85e-12	13.9306	EPHX2	13.251	No Sig
ATP5IF1	0.258782	0.518418	7.55985	6.11e-14	9.56e-12	13.8466	ATP5IF1	13.2139	No Sig
ADAM8	-0.15245	0.16396	-7.55275	6.44e-14	1e-11	13.7944	ADAM8	13.1908	No Sig
ATP5MPL	0.267039	0.591774	7.52595	7.87e-14	1.22e-11	13.5978	ATP5MPL	13.1041	No Sig
NOP53	0.308782	0.785974	7.5167	8.43e-14	1.29e-11	13.5301	NOP53	13.0742	No Sig
GPR34	-0.0921273	0.0515455	-7.51313	8.66e-14	1.32e-11	13.504	GPR34	13.0627	No Sig
GRSF1	0.234223	0.444431	7.48254	1.09e-13	1.64e-11	13.2808	GRSF1	12.9641	No Sig
PKIG	-0.0978221	0.0572159	-7.47152	1.18e-13	1.77e-11	13.2007	PKIG	12.9287	No Sig
BCAT1	0.118742	0.0995725	7.43606	1.53e-13	2.29e-11	12.9433	BCAT1	12.8151	No Sig
ARHGEF12	-0.125046	0.103049	-7.43052	1.59e-13	2.37e-11	12.9032	ARHGEF12	12.7974	No Sig
FYN	0.303121	0.986405	7.42672	1.64e-13	2.43e-11	12.8758	FYN	12.7852	No Sig
LRMP	0.169165	0.211929	7.3768	2.36e-13	3.48e-11	12.5159	LRMP	12.6263	No Sig
CCL3	-0.19133	0.134335	-7.36147	2.64e-13	3.87e-11	12.4059	CCL3	12.5777	No Sig
GAB3	-0.0872565	0.0508385	-7.35638	2.74e-13	4e-11	12.3694	GAB3	12.5616	No Sig
POU2AF1	0.108682	0.0795219	7.336	3.18e-13	4.62e-11	12.2236	POU2AF1	12.4971	No Sig
AFF3	0.073886	0.0421892	7.3282	3.37e-13	4.87e-11	12.1679	AFF3	12.4725	No Sig
TSPYL2	0.237897	0.425185	7.32382	3.48e-13	5.01e-11	12.1366	TSPYL2	12.4587	No Sig
ICAM2	0.166623	0.224698	7.32166	3.53e-13	5.05e-11	12.1212	ICAM2	12.4519	No Sig
ETV6	0.141867	0.149867	7.32157	3.54e-13	5.05e-11	12.1206	ETV6	12.4516	No Sig
LIMS2	0.0868384	0.054369	7.29125	4.4e-13	6.27e-11	11.9047	LIMS2	12.3562	No Sig
ZNF706	0.25668	0.655858	7.28206	4.71e-13	6.68e-11	11.8394	ZNF706	12.3273	No Sig
CCDC18-AS1	0.167636	0.221434	7.26798	5.21e-13	7.36e-11	11.7396	CCDC18-AS1	12.2832	No Sig
TRABD2A	0.123805	0.106716	7.25019	5.92e-13	8.34e-11	11.6137	TRABD2A	12.2276	No Sig
SGPP2	0.106283	0.0828719	7.24906	5.97e-13	8.37e-11	11.6057	SGPP2	12.2241	No Sig
MYL6	-0.263194	2.53927	-7.24237	6.26e-13	8.75e-11	11.5584	MYL6	12.2032	No Sig
F2R	-0.13649	0.133319	-7.21871	7.42e-13	1.03e-10	11.3916	F2R	12.1294	No Sig
DAPP1	0.14557	0.167285	7.20914	7.95e-13	1.09e-10	11.3243	DAPP1	12.0997	No Sig
MAST4	-0.165339	0.199719	-7.19133	9.03e-13	1.24e-10	11.1992	MAST4	12.0443	No Sig
DAPK2	-0.137454	0.12488	-7.19108	9.04e-13	1.24e-10	11.1975	DAPK2	12.0436	No Sig
GRAP2	-0.173162	0.237708	-7.18669	9.33e-13	1.27e-10	11.1667	GRAP2	12.03	No Sig
SELENOK	0.271403	0.632422	7.16761	1.07e-12	1.45e-10	11.0332	SELENOK	11.9709	No Sig
NUP58	0.196616	0.316787	7.16679	1.08e-12	1.45e-10	11.0274	NUP58	11.9684	No Sig
ZFAS1	0.295478	0.969439	7.16395	1.1e-12	1.48e-10	11.0076	ZFAS1	11.9596	No Sig
CTTN	0.0816574	0.0466677	7.12867	1.41e-12	1.89e-10	10.7616	CTTN	11.8508	No Sig
CDK16	0.160629	0.192671	7.12587	1.44e-12	1.92e-10	10.7422	CDK16	11.8422	No Sig
ST8SIA1	0.128133	0.125528	7.11689	1.53e-12	2.04e-10	10.6798	ST8SIA1	11.8146	No Sig
SPINT2	0.122022	0.114636	7.08761	1.88e-12	2.5e-10	10.4768	SPINT2	11.7248	No Sig
CIRBP	0.294475	1.5096	7.07262	2.09e-12	2.77e-10	10.3732	CIRBP	11.679	No Sig
ITGB2-AS1	0.125472	0.119739	7.01476	3.14e-12	4.12e-10	9.97535	ITGB2-AS1	11.5029	No Sig
MSRA	0.118483	0.118457	7.01053	3.23e-12	4.23e-10	9.94642	MSRA	11.4901	No Sig
B3GNT2	0.163284	0.224696	6.9823	3.94e-12	5.13e-10	9.75353	B3GNT2	11.4048	No Sig
CD70	-0.137627	0.122281	-6.97938	4.02e-12	5.22e-10	9.7336	CD70	11.3959	No Sig
ADAM12	-0.0871934	0.0556633	-6.97658	4.1e-12	5.3e-10	9.71455	ADAM12	11.3875	No Sig
TMEM243	0.236467	0.559936	6.96181	4.54e-12	5.85e-10	9.61398	TMEM243	11.343	No Sig
SMDT1	0.237699	0.598235	6.9391	5.31e-12	6.82e-10	9.45981	SMDT1	11.2747	No Sig
B3GALT2	-0.0760312	0.0413206	-6.93764	5.37e-12	6.87e-10	9.44986	B3GALT2	11.2703	No Sig
CCDC50	0.180349	0.267834	6.93537	5.45e-12	6.95e-10	9.43448	CCDC50	11.2635	No Sig
BEX2	0.107722	0.0951993	6.92195	5.98e-12	7.6e-10	9.34367	BEX2	11.2233	No Sig
ID3	0.134718	0.121001	6.91172	6.42e-12	8.1e-10	9.27449	ID3	11.1927	No Sig
CAPN2	-0.184727	0.309214	-6.90298	6.81e-12	8.57e-10	9.21553	CAPN2	11.1666	No Sig
SELPLG	-0.1898	0.301405	-6.89429	7.23e-12	9.07e-10	9.15691	SELPLG	11.1406	No Sig
JARID2	0.185068	0.297598	6.88277	7.83e-12	9.78e-10	9.07937	JARID2	11.1063	No Sig
IL6R	0.148387	0.181544	6.87779	8.1e-12	1.01e-09	9.04593	IL6R	11.0915	No Sig
BCL2L11	-0.164746	0.199315	-6.86832	8.64e-12	1.07e-09	8.98231	BCL2L11	11.0633	No Sig
ATP5F1A	0.210367	0.440748	6.86595	8.79e-12	1.08e-09	8.96637	ATP5F1A	11.0562	No Sig
HNRNPA1	0.268646	2.1809	6.86388	8.91e-12	1.09e-09	8.95248	HNRNPA1	11.0501	No Sig
HSPA12A	0.0699884	0.037236	6.8526	9.63e-12	1.18e-09	8.87683	HSPA12A	11.0166	No Sig
SELENOW	0.230452	0.532532	6.83713	1.07e-11	1.3e-09	8.77334	SELENOW	10.9707	No Sig
PSIP1	0.211379	0.439223	6.83668	1.07e-11	1.3e-09	8.77036	PSIP1	10.9694	No Sig
CD3G	-0.29092	1.05247	-6.82979	1.12e-11	1.36e-09	8.72428	CD3G	10.949	No Sig
WDR74	0.17543	0.261363	6.8247	1.16e-11	1.4e-09	8.69036	WDR74	10.934	No Sig
RABAC1	-0.2475	0.68286	-6.81648	1.23e-11	1.48e-09	8.63552	RABAC1	10.9097	No Sig
C9orf16	0.29946	1.04703	6.81459	1.25e-11	1.49e-09	8.62295	C9orf16	10.9041	No Sig
IL17F	-0.103634	0.051817	-6.80454	1.34e-11	1.59e-09	8.556	IL17F	10.8744	No Sig
MTRNR2L8	0.415063	0.555979	6.78713	1.5e-11	1.79e-09	8.44028	MTRNR2L8	10.8232	ex2
TXN	-0.269604	0.806867	-6.78339	1.54e-11	1.83e-09	8.4155	TXN	10.8122	No Sig
DUSP2	0.367949	1.20194	6.77788	1.6e-11	1.89e-09	8.37895	DUSP2	10.796	No Sig
FZD3	0.0922736	0.0686455	6.77213	1.66e-11	1.96e-09	8.34084	FZD3	10.7791	No Sig
TMEM273	-0.0577746	0.0295108	-6.75909	1.82e-11	2.12e-09	8.25459	TMEM273	10.7409	No Sig
MYO1G	-0.171254	0.2563	-6.75062	1.92e-11	2.23e-09	8.19861	MYO1G	10.7161	No Sig
CD28	0.202505	0.410937	6.74358	2.02e-11	2.33e-09	8.15213	CD28	10.6955	No Sig
NPM1	0.268853	1.91034	6.74346	2.02e-11	2.33e-09	8.1513	NPM1	10.6951	No Sig
C12orf57	0.287979	1.04214	6.73519	2.13e-11	2.46e-09	8.09683	C12orf57	10.6709	No Sig
MYL6B	0.139523	0.185659	6.71672	2.42e-11	2.77e-09	7.97527	MYL6B	10.6171	No Sig
AAK1	-0.227213	0.532914	-6.70529	2.61e-11	2.98e-09	7.90019	AAK1	10.5838	No Sig
VPS37B	-0.158701	0.212709	-6.70459	2.62e-11	2.99e-09	7.8956	VPS37B	10.5817	No Sig
FHIT	0.0671514	0.0380564	6.69669	2.76e-11	3.13e-09	7.84384	FHIT	10.5588	No Sig
PEBP1	0.264847	0.952093	6.69522	2.79e-11	3.15e-09	7.83422	PEBP1	10.5545	No Sig
DGKA	0.170233	0.273722	6.69111	2.87e-11	3.23e-09	7.80726	DGKA	10.5426	No Sig
SLC27A2	-0.101606	0.0814543	-6.68666	2.95e-11	3.32e-09	7.77816	SLC27A2	10.5297	No Sig
LMO4	-0.17912	0.258222	-6.67629	3.17e-11	3.54e-09	7.71031	LMO4	10.4996	No Sig
EIF3F	0.263608	1.16272	6.66966	3.31e-11	3.69e-09	7.66704	EIF3F	10.4804	No Sig
IL10RA	-0.1895	0.330515	-6.66808	3.34e-11	3.72e-09	7.65673	IL10RA	10.4758	No Sig
TMSB4X	-0.186502	4.92833	-6.66774	3.35e-11	3.72e-09	7.65449	TMSB4X	10.4748	No Sig
CMSS1	0.158125	0.180524	6.66317	3.45e-11	3.82e-09	7.62471	CMSS1	10.4616	No Sig
RORC	-0.0698887	0.040921	-6.63603	4.14e-11	4.56e-09	7.44804	RORC	10.3833	No Sig
BACH2	0.0936068	0.0811698	6.60368	5.13e-11	5.62e-09	7.2384	BACH2	10.2903	No Sig
SLC2A8	-0.0820954	0.0555954	-6.59039	5.59e-11	6.11e-09	7.15255	SLC2A8	10.2522	No Sig
STAT3	0.254546	0.781657	6.5894	5.63e-11	6.13e-09	7.14615	STAT3	10.2494	No Sig
TNFRSF1B	-0.238172	0.590064	-6.58354	5.85e-11	6.36e-09	7.10838	TNFRSF1B	10.2326	No Sig
GLIPR1	-0.231191	0.519823	-6.56877	6.45e-11	6.96e-09	7.01322	GLIPR1	10.1904	No Sig
PLEKHF1	-0.156798	0.218739	-6.56568	6.58e-11	7.09e-09	6.99333	PLEKHF1	10.1816	No Sig
ARL6IP5	-0.278692	1.22875	-6.52644	8.51e-11	9.14e-09	6.74178	ARL6IP5	10.0699	No Sig
RGS2	0.312158	0.873051	6.51729	9.04e-11	9.67e-09	6.68331	RGS2	10.044	No Sig
MSN	-0.254031	0.860585	-6.50093	1.01e-10	1.07e-08	6.57896	MSN	9.99766	No Sig
PHLDA1	-0.256717	0.605625	-6.46626	1.26e-10	1.33e-08	6.35868	PHLDA1	9.89987	No Sig
BEX3	0.0974654	0.0853904	6.45605	1.35e-10	1.42e-08	6.29405	BEX3	9.87117	No Sig
CH25H	0.108009	0.0762581	6.4286	1.61e-10	1.69e-08	6.12072	CH25H	9.7942	No Sig
AL135905.2	0.156139	0.222396	6.42126	1.68e-10	1.77e-08	6.07451	AL135905.2	9.77367	No Sig
RHBDD2	0.224385	0.570834	6.41198	1.79e-10	1.87e-08	6.01613	RHBDD2	9.74775	No Sig
FYB1	0.308648	1.09425	6.40408	1.88e-10	1.96e-08	5.96652	FYB1	9.72571	No Sig
AUTS2	-0.0767081	0.0506017	-6.4005	1.92e-10	2e-08	5.94401	AUTS2	9.71571	No Sig
TMPRSS3	-0.0650401	0.0363392	-6.39843	1.95e-10	2.02e-08	5.93103	TMPRSS3	9.70994	No Sig
F5	0.0924787	0.0848556	6.39123	2.04e-10	2.11e-08	5.88588	F5	9.68989	No Sig
SLC1A4	-0.168263	0.231689	-6.38528	2.12e-10	2.19e-08	5.84862	SLC1A4	9.67333	No Sig
CCR6	-0.18409	0.308256	-6.38251	2.16e-10	2.22e-08	5.83131	CCR6	9.66564	No Sig
HPGD	-0.0828774	0.0515932	-6.36065	2.48e-10	2.55e-08	5.69471	HPGD	9.60495	No Sig
METTL8	0.173931	0.298934	6.35752	2.53e-10	2.59e-08	5.6752	METTL8	9.59629	No Sig
HACD1	0.0951957	0.0886735	6.34988	2.66e-10	2.71e-08	5.62761	HACD1	9.57514	No Sig
PTPRC	0.27954	2.01719	6.34466	2.75e-10	2.8e-08	5.59512	PTPRC	9.5607	No Sig
HINT1	0.252075	1.9594	6.32909	3.04e-10	3.08e-08	5.49834	HINT1	9.51769	No Sig
ATP5MC3	0.23998	0.68182	6.32336	3.15e-10	3.18e-08	5.46276	ATP5MC3	9.50188	No Sig
HELLS	0.0922526	0.0799264	6.30571	3.52e-10	3.54e-08	5.35345	HELLS	9.4533	No Sig
IL10RB	0.136308	0.199364	6.30553	3.53e-10	3.54e-08	5.35234	IL10RB	9.4528	No Sig
NLGN4Y	0.0623756	0.0374489	6.29912	3.67e-10	3.67e-08	5.31271	NLGN4Y	9.43519	No Sig
IL12RB1	-0.132118	0.179387	-6.29857	3.68e-10	3.67e-08	5.30929	IL12RB1	9.43367	No Sig
SOCS2	-0.0637147	0.0384389	-6.29761	3.71e-10	3.69e-08	5.30336	SOCS2	9.43103	No Sig
IL1R1	-0.0620595	0.0348479	-6.29316	3.81e-10	3.78e-08	5.27587	IL1R1	9.41881	No Sig
EPSTI1	0.208107	0.457561	6.28785	3.94e-10	3.9e-08	5.24312	EPSTI1	9.40425	No Sig
FTH1	-0.289895	3.49173	-6.28697	3.96e-10	3.91e-08	5.23768	FTH1	9.40184	No Sig
FAU	0.165011	3.14999	6.27553	4.26e-10	4.19e-08	5.1672	FAU	9.3705	No Sig
HIST1H4C	0.230014	0.594594	6.26503	4.55e-10	4.47e-08	5.10257	HIST1H4C	9.34177	No Sig
ATP5MC1	0.152004	0.254818	6.25856	4.74e-10	4.64e-08	5.06282	ATP5MC1	9.32409	No Sig
FXYD5	0.266684	1.8309	6.25244	4.93e-10	4.81e-08	5.02527	FXYD5	9.30739	No Sig
GPR68	-0.0920398	0.080467	-6.25188	4.94e-10	4.81e-08	5.02181	GPR68	9.30585	No Sig
CERK	-0.131249	0.180293	-6.25141	4.96e-10	4.81e-08	5.01895	CERK	9.30458	No Sig
SFI1	0.129215	0.174791	6.24727	5.09e-10	4.93e-08	4.99358	SFI1	9.2933	No Sig
IFNAR2	0.181551	0.383472	6.24354	5.21e-10	5.03e-08	4.97066	IFNAR2	9.28311	No Sig
TNFSF11	0.0618153	0.0333779	6.24143	5.28e-10	5.09e-08	4.95774	TNFSF11	9.27736	No Sig
LBH	0.243787	0.720407	6.23376	5.54e-10	5.31e-08	4.91079	LBH	9.25649	No Sig
NUCB2	0.14746	0.208558	6.22766	5.76e-10	5.5e-08	4.87351	NUCB2	9.23991	No Sig
EVL	-0.276225	1.25141	-6.22336	5.91e-10	5.64e-08	4.84724	EVL	9.22822	No Sig
SNHG5	0.23887	0.593702	6.2191	6.07e-10	5.77e-08	4.82122	SNHG5	9.21665	No Sig
IGHM	0.0972357	0.0869118	6.21625	6.18e-10	5.86e-08	4.80384	IGHM	9.20892	No Sig
UPP1	-0.132754	0.165786	-6.21256	6.33e-10	5.98e-08	4.78133	UPP1	9.19891	No Sig
ZNF652	-0.075085	0.0493613	-6.19916	6.88e-10	6.45e-08	4.69972	ZNF652	9.16261	No Sig
AL133405.2	0.101812	0.08037	6.1962	7.01e-10	6.56e-08	4.6817	AL133405.2	9.15459	No Sig
PLP2	-0.229516	0.636217	-6.1939	7.11e-10	6.64e-08	4.66768	PLP2	9.14835	No Sig
CISD3	-0.133711	0.17489	-6.18839	7.35e-10	6.84e-08	4.63423	CISD3	9.13347	No Sig
RNF213	-0.233888	0.71243	-6.18828	7.36e-10	6.84e-08	4.63355	RNF213	9.13317	No Sig
ATP5MD	0.235488	0.686614	6.18467	7.53e-10	6.97e-08	4.61164	ATP5MD	9.12342	No Sig
EIF3L	0.234884	0.832705	6.15689	8.94e-10	8.27e-08	4.44332	EIF3L	9.04853	No Sig
BCL2A1	0.114092	0.12921	6.14976	9.35e-10	8.62e-08	4.40026	BCL2A1	9.02937	No Sig
REEP5	-0.204553	0.578408	-6.14783	9.46e-10	8.7e-08	4.38861	REEP5	9.02419	No Sig
IL4I1	-0.0986071	0.0800018	-6.13605	1.02e-09	9.33e-08	4.31752	IL4I1	8.99255	No Sig
ANKRD55	0.0719796	0.0470809	6.12272	1.1e-09	1.01e-07	4.23729	ANKRD55	8.95684	No Sig
PPIF	-0.132171	0.183702	-6.12061	1.12e-09	1.02e-07	4.22461	PPIF	8.9512	No Sig
GLO1	-0.149116	0.253866	-6.11365	1.17e-09	1.06e-07	4.18279	GLO1	8.93258	No Sig
ATP10D	-0.0999684	0.0909214	-6.11248	1.18e-09	1.07e-07	4.17579	ATP10D	8.92946	No Sig
INPP4B	0.156489	0.274917	6.10888	1.2e-09	1.09e-07	4.15417	INPP4B	8.91984	No Sig
PIP4P2	0.07889	0.0642487	6.10161	1.26e-09	1.13e-07	4.11061	PIP4P2	8.90045	No Sig
GFOD1	0.0843811	0.0686964	6.09003	1.35e-09	1.21e-07	4.04122	GFOD1	8.86956	No Sig
ARL3	-0.145084	0.232645	-6.08626	1.38e-09	1.24e-07	4.01872	ARL3	8.85954	No Sig
IL16	0.176793	0.35847	6.08457	1.4e-09	1.25e-07	4.00862	IL16	8.85504	No Sig
CAV1	0.0786365	0.0490035	6.06542	1.57e-09	1.4e-07	3.89429	CAV1	8.80414	No Sig
UCP2	0.274682	0.960083	6.05724	1.65e-09	1.47e-07	3.8456	UCP2	8.78246	No Sig
ATP5MG	0.300981	1.19935	6.04549	1.77e-09	1.57e-07	3.77574	ATP5MG	8.75134	No Sig
EIF1B	0.196897	0.53541	6.04547	1.77e-09	1.57e-07	3.77565	EIF1B	8.7513	No Sig
CYP7B1	0.0524621	0.0314743	6.03616	1.88e-09	1.65e-07	3.72038	CYP7B1	8.72669	No Sig
SGK1	0.132041	0.151119	6.02543	2e-09	1.76e-07	3.65677	SGK1	8.69835	No Sig
JUN	-0.351845	1.6193	-6.0215	2.05e-09	1.8e-07	3.63353	JUN	8.688	No Sig
PYCARD	-0.148376	0.245917	-6.01053	2.19e-09	1.92e-07	3.56867	PYCARD	8.65911	No Sig
USP51	0.0614184	0.0382617	6.00894	2.21e-09	1.93e-07	3.55925	USP51	8.65491	No Sig
IFNG	-0.205817	0.323616	-6.00588	2.25e-09	1.96e-07	3.54124	IFNG	8.64688	No Sig
NACA	0.206761	2.52188	5.99978	2.34e-09	2.03e-07	3.50523	NACA	8.63085	No Sig
SFTPC	-0.10714	0.0807507	-5.9993	2.35e-09	2.04e-07	3.50237	SFTPC	8.62957	No Sig
YPEL5	0.252283	0.926823	5.99689	2.38e-09	2.06e-07	3.48819	YPEL5	8.62325	No Sig
GABARAP	0.258145	0.950911	5.9915	2.46e-09	2.12e-07	3.45646	GABARAP	8.60911	No Sig
SLC7A5	-0.168496	0.294713	-5.98931	2.49e-09	2.15e-07	3.44355	SLC7A5	8.60336	No Sig
S1PR4	-0.142027	0.224102	-5.97605	2.7e-09	2.32e-07	3.36559	S1PR4	8.56862	No Sig
UQCRC2	0.196912	0.527347	5.97319	2.75e-09	2.35e-07	3.34875	UQCRC2	8.56112	No Sig
MT2A	-0.369798	1.44296	-5.97022	2.8e-09	2.39e-07	3.33134	MT2A	8.55336	No Sig
FOS	0.333882	0.94433	5.96348	2.91e-09	2.48e-07	3.29181	FOS	8.53574	No Sig
STX17	0.115132	0.157412	5.94425	3.27e-09	2.78e-07	3.17924	STX17	8.48557	No Sig
TRAF1	0.158222	0.3018	5.93852	3.38e-09	2.87e-07	3.14577	TRAF1	8.47065	No Sig
TOMM6	0.205339	0.550648	5.93665	3.42e-09	2.9e-07	3.13489	TOMM6	8.4658	No Sig
ARHGDIB	-0.233351	2.17596	-5.93627	3.43e-09	2.9e-07	3.13265	ARHGDIB	8.46481	No Sig
RTRAF	0.195051	0.53129	5.93365	3.48e-09	2.94e-07	3.11735	RTRAF	8.45798	No Sig
CHD2	0.184111	0.418245	5.93089	3.54e-09	2.97e-07	3.10126	CHD2	8.45081	No Sig
PIP4K2A	-0.134373	0.186472	-5.93078	3.54e-09	2.97e-07	3.10063	PIP4K2A	8.45053	No Sig
HLA-DRB1	-0.265476	0.73121	-5.92096	3.76e-09	3.15e-07	3.04343	HLA-DRB1	8.42503	No Sig
CHST7	0.11714	0.145568	5.91445	3.91e-09	3.27e-07	3.00552	CHST7	8.40813	No Sig
ARID4B	0.225548	0.792934	5.89529	4.38e-09	3.65e-07	2.89429	ARID4B	8.35853	No Sig
IFI27L2	-0.186949	0.428849	-5.89511	4.38e-09	3.65e-07	2.89321	IFI27L2	8.35805	No Sig
GPR171	-0.196942	0.377854	-5.88581	4.63e-09	3.85e-07	2.83935	GPR171	8.33403	No Sig
NDUFV2	0.239486	0.953574	5.88068	4.78e-09	3.96e-07	2.80966	NDUFV2	8.32079	No Sig
KRT86	-0.123431	0.0975815	-5.87876	4.83e-09	3.99e-07	2.79857	KRT86	8.31584	No Sig
NUDT14	-0.106557	0.121584	-5.8711	5.06e-09	4.17e-07	2.75428	NUDT14	8.29609	No Sig
SIAH2	0.180757	0.385525	5.86598	5.21e-09	4.29e-07	2.72476	SIAH2	8.28293	No Sig
CYSLTR1	0.132582	0.17856	5.85565	5.54e-09	4.54e-07	2.66523	CYSLTR1	8.25637	No Sig
BEX4	0.0956106	0.112549	5.85505	5.56e-09	4.54e-07	2.66175	BEX4	8.25482	No Sig
BCL6	0.0765393	0.0669665	5.85075	5.7e-09	4.65e-07	2.63698	BCL6	8.24377	No Sig
VSIR	0.158345	0.255713	5.84605	5.87e-09	4.77e-07	2.60996	VSIR	8.23172	No Sig
ATP5F1B	0.219472	0.655213	5.84174	6.02e-09	4.88e-07	2.58519	ATP5F1B	8.22066	No Sig
RNF145	0.181018	0.433438	5.8394	6.1e-09	4.94e-07	2.57171	RNF145	8.21465	No Sig
TNFAIP8	0.228591	0.748452	5.83514	6.26e-09	5.05e-07	2.5473	TNFAIP8	8.20376	No Sig
AQP3	-0.15173	0.255844	-5.83273	6.34e-09	5.12e-07	2.53346	AQP3	8.19758	No Sig
NTRK2	0.108878	0.120518	5.80655	7.4e-09	5.94e-07	2.38358	NTRK2	8.1307	No Sig
GFI1	-0.101003	0.104613	-5.80348	7.54e-09	6.04e-07	2.36601	GFI1	8.12287	No Sig
CD84	0.164239	0.310083	5.80108	7.64e-09	6.11e-07	2.3523	CD84	8.11674	No Sig
GPCPD1	0.12896	0.196203	5.79943	7.72e-09	6.15e-07	2.34291	GPCPD1	8.11256	No Sig
CMTM8	0.0977313	0.111558	5.79721	7.82e-09	6.22e-07	2.33023	CMTM8	8.1069	No Sig
ATP5PO	0.192494	0.511084	5.78929	8.19e-09	6.5e-07	2.28508	ATP5PO	8.08675	No Sig
FASLG	-0.0693978	0.0501456	-5.78864	8.22e-09	6.51e-07	2.28139	FASLG	8.0851	No Sig
PTMS	-0.166212	0.299628	-5.78273	8.51e-09	6.73e-07	2.24773	PTMS	8.07008	No Sig
SNHG29	0.249993	0.861096	5.78238	8.53e-09	6.73e-07	2.24574	SNHG29	8.06919	No Sig
RAN	0.239493	1.35926	5.76278	9.56e-09	7.51e-07	2.13443	RAN	8.0195	No Sig
FBLN5	0.0695099	0.0558899	5.75833	9.81e-09	7.69e-07	2.10919	FBLN5	8.00823	No Sig
ZNF831	0.126063	0.189044	5.75083	1.03e-08	8.02e-07	2.06667	ZNF831	7.98924	No Sig
STX11	0.138446	0.222359	5.74592	1.05e-08	8.23e-07	2.03893	STX11	7.97686	No Sig
GNG8	0.0403644	0.0201822	5.74251	1.08e-08	8.38e-07	2.01965	GNG8	7.96825	No Sig
MS4A6A	0.0893045	0.066995	5.71653	1.25e-08	9.72e-07	1.87309	MS4A6A	7.9028	No Sig
ATP5MF	0.209082	0.623291	5.71432	1.27e-08	9.82e-07	1.86067	ATP5MF	7.89725	No Sig
IRF2BP2	0.164761	0.342228	5.70951	1.3e-08	1.01e-06	1.83366	IRF2BP2	7.88518	No Sig
BET1L	0.108117	0.148979	5.70169	1.36e-08	1.05e-06	1.78972	BET1L	7.86556	No Sig
CALM1	-0.241913	1.81809	-5.69132	1.45e-08	1.11e-06	1.73155	CALM1	7.83957	No Sig
SEPTIN9	0.185459	0.466401	5.69038	1.45e-08	1.12e-06	1.72629	SEPTIN9	7.83722	No Sig
PLAAT4	0.230833	0.635474	5.68784	1.48e-08	1.13e-06	1.71208	PLAAT4	7.83087	No Sig
LMO7	0.0530516	0.0349484	5.68422	1.51e-08	1.15e-06	1.69182	LMO7	7.82182	No Sig
CCNI	0.235997	1.68935	5.68243	1.52e-08	1.16e-06	1.68176	CCNI	7.81733	No Sig
RACK1	0.28944	2.32055	5.68064	1.54e-08	1.17e-06	1.67176	RACK1	7.81286	No Sig
MICOS10	0.185736	0.481374	5.67951	1.55e-08	1.18e-06	1.66547	MICOS10	7.81005	No Sig
GNA15	-0.165265	0.329386	-5.66869	1.65e-08	1.25e-06	1.60499	GNA15	7.78303	No Sig
SMAP2	0.194092	0.533637	5.65782	1.75e-08	1.33e-06	1.54435	SMAP2	7.75593	No Sig
MSI2	0.156999	0.313668	5.65411	1.79e-08	1.35e-06	1.52373	MSI2	7.74671	No Sig
MATR3.1	0.134372	0.229961	5.64757	1.86e-08	1.4e-06	1.48733	MATR3.1	7.73044	No Sig
C1QA	-0.074072	0.0533648	-5.64468	1.89e-08	1.42e-06	1.47123	C1QA	7.72325	No Sig
IFNGR1	-0.111696	0.15732	-5.64358	1.9e-08	1.42e-06	1.46512	IFNGR1	7.72052	No Sig
GYG1	-0.126391	0.200199	-5.63803	1.96e-08	1.47e-06	1.43428	GYG1	7.70673	No Sig
EPAS1	0.0898637	0.0856006	5.63041	2.05e-08	1.53e-06	1.39201	EPAS1	7.68784	No Sig
CA2	-0.0489682	0.0244841	-5.62328	2.14e-08	1.59e-06	1.35252	CA2	7.67019	No Sig
COMMD6	0.228212	1.59942	5.61559	2.23e-08	1.65e-06	1.30995	COMMD6	7.65116	No Sig
FTL	-0.240823	2.44759	-5.60088	2.43e-08	1.79e-06	1.22869	FTL	7.61482	No Sig
PMAIP1	0.205314	0.474231	5.59278	2.54e-08	1.88e-06	1.18403	PMAIP1	7.59485	No Sig
MALT1	0.12079	0.190367	5.58078	2.72e-08	2e-06	1.11799	MALT1	7.56532	No Sig
XXYLT1-AS2	0.0468982	0.0294248	5.57432	2.82e-08	2.07e-06	1.0825	XXYLT1-AS2	7.54945	No Sig
UBALD2	-0.114574	0.152105	-5.56786	2.93e-08	2.15e-06	1.04706	UBALD2	7.5336	No Sig
RGS9	-0.0681652	0.0521151	-5.55219	3.2e-08	2.34e-06	0.961166	RGS9	7.49518	No Sig
SNHG8	0.197251	0.619214	5.55116	3.22e-08	2.35e-06	0.955571	SNHG8	7.49267	No Sig
SAE1	0.119136	0.201308	5.54083	3.41e-08	2.49e-06	0.899121	SAE1	7.46742	No Sig
ANXA5	-0.206382	0.672817	-5.53767	3.47e-08	2.52e-06	0.881842	ANXA5	7.45969	No Sig
SREBF2	0.0986743	0.130205	5.53452	3.53e-08	2.56e-06	0.864674	SREBF2	7.45201	No Sig
RAB30	0.0684184	0.0579169	5.53447	3.53e-08	2.56e-06	0.864403	RAB30	7.45188	No Sig
GLIPR2	-0.107002	0.143812	-5.52277	3.77e-08	2.72e-06	0.800656	GLIPR2	7.42336	No Sig
LY75	0.113198	0.158437	5.51434	3.96e-08	2.85e-06	0.754822	LY75	7.40285	No Sig
BTF3	0.210751	2.06589	5.50546	4.16e-08	2.99e-06	0.706615	BTF3	7.38127	No Sig
HSPD1	0.281277	1.07564	5.50294	4.22e-08	3.03e-06	0.692952	HSPD1	7.37516	No Sig
CD69	-0.299784	1.18501	-5.49928	4.3e-08	3.08e-06	0.673099	CD69	7.36627	No Sig
SMIM26	0.139289	0.286511	5.49887	4.31e-08	3.08e-06	0.67086	SMIM26	7.36527	No Sig
CISH	-0.0790166	0.068384	-5.49884	4.31e-08	3.08e-06	0.67071	CISH	7.3652	No Sig
ADI1	0.156351	0.374408	5.49127	4.5e-08	3.2e-06	0.629701	ADI1	7.34685	No Sig
ADA	-0.107758	0.150281	-5.47937	4.81e-08	3.42e-06	0.565385	ADA	7.31806	No Sig
ASCL2	0.0648712	0.04985	5.46357	5.25e-08	3.71e-06	0.480122	ASCL2	7.27988	No Sig
AL359834.1	0.0922512	0.0974916	5.46351	5.25e-08	3.71e-06	0.479807	AL359834.1	7.27974	No Sig
TSPAN5	0.129165	0.221069	5.4633	5.26e-08	3.71e-06	0.478698	TSPAN5	7.27924	No Sig
STAT5A	0.145503	0.289495	5.46006	5.35e-08	3.77e-06	0.461264	STAT5A	7.27144	No Sig
PTPN13	0.151906	0.289012	5.45863	5.4e-08	3.8e-06	0.453532	PTPN13	7.26797	No Sig
NFIA	0.0857964	0.0924997	5.45817	5.41e-08	3.8e-06	0.451093	NFIA	7.26688	No Sig
NEAT1	-0.25537	1.29274	-5.44914	5.69e-08	3.99e-06	0.402541	NEAT1	7.24514	No Sig
GRB2	0.18021	0.549962	5.4474	5.74e-08	4.02e-06	0.393206	GRB2	7.24096	No Sig
SPCS1	0.210152	1.02811	5.44424	5.84e-08	4.08e-06	0.376198	SPCS1	7.23334	No Sig
NONO	0.171174	0.483117	5.44101	5.95e-08	4.15e-06	0.358894	NONO	7.22559	No Sig
ZEB2	-0.168183	0.374455	-5.43074	6.3e-08	4.37e-06	0.30384	ZEB2	7.20093	No Sig
LSP1	-0.238955	1.25324	-5.42784	6.4e-08	4.43e-06	0.28834	LSP1	7.19399	No Sig
CHURC1	0.181616	0.556672	5.42638	6.45e-08	4.46e-06	0.280524	CHURC1	7.19049	No Sig
ATP5F1C	0.162367	0.410825	5.42082	6.65e-08	4.58e-06	0.250793	ATP5F1C	7.17717	No Sig
ELOVL6	-0.0503252	0.0251626	-5.41223	6.97e-08	4.8e-06	0.204882	ELOVL6	7.1566	No Sig
SNHG32	0.131756	0.234192	5.40508	7.25e-08	4.98e-06	0.166763	SNHG32	7.13953	No Sig
IL23R	-0.0545353	0.0353559	-5.40219	7.37e-08	5.05e-06	0.151383	IL23R	7.13263	No Sig
SPTY2D1	-0.115843	0.177103	-5.40036	7.44e-08	5.09e-06	0.141611	SPTY2D1	7.12826	No Sig
ARAP2	0.155132	0.345495	5.39821	7.53e-08	5.14e-06	0.130175	ARAP2	7.12313	No Sig
C18orf32	0.149969	0.34857	5.39729	7.57e-08	5.16e-06	0.125256	C18orf32	7.12093	No Sig
SLC25A6	0.227259	1.51557	5.39667	7.6e-08	5.17e-06	0.121949	SLC25A6	7.11945	No Sig
EIF1	0.144594	3.14159	5.39098	7.84e-08	5.32e-06	0.0916826	EIF1	7.10588	No Sig
RAB9A	0.145337	0.279286	5.39048	7.86e-08	5.33e-06	0.0890452	RAB9A	7.1047	No Sig
SMS	0.154639	0.337641	5.38857	7.94e-08	5.37e-06	0.0789227	SMS	7.10017	No Sig
TRIB1	0.0902945	0.108566	5.37485	8.56e-08	5.78e-06	0.00607762	TRIB1	7.06752	No Sig
ISCU	0.217823	1.02169	5.36394	9.09e-08	6.12e-06	-0.0516745	ISCU	7.04163	No Sig
LIMA1	0.146782	0.303555	5.36237	9.16e-08	6.17e-06	-0.0600257	LIMA1	7.03789	No Sig
BAZ2B	0.0839208	0.0983667	5.35454	9.56e-08	6.42e-06	-0.101366	BAZ2B	7.01936	No Sig
SAV1	0.0543376	0.0414208	5.33863	1.04e-07	6.99e-06	-0.185299	SAV1	6.98173	No Sig
REL	0.204305	0.601874	5.33624	1.06e-07	7.07e-06	-0.197883	REL	6.97609	No Sig
SMOX	-0.058353	0.0408944	-5.3262	1.12e-07	7.45e-06	-0.250688	SMOX	6.95241	No Sig
TLK1	0.157489	0.399869	5.32373	1.13e-07	7.54e-06	-0.263646	TLK1	6.9466	No Sig
EIF3E	0.219139	1.19839	5.31723	1.17e-07	7.8e-06	-0.297788	EIF3E	6.93128	No Sig
CCL4L2	-0.106294	0.0760546	-5.30719	1.24e-07	8.22e-06	-0.350407	CCL4L2	6.90768	No Sig
NOP58	0.181629	0.547648	5.30353	1.26e-07	8.36e-06	-0.369559	NOP58	6.89909	No Sig
PGAP1	0.092231	0.110308	5.30019	1.28e-07	8.5e-06	-0.387007	PGAP1	6.89127	No Sig
LPAR6	0.110992	0.152879	5.2956	1.32e-07	8.7e-06	-0.411	LPAR6	6.8805	No Sig
GPX4	0.225283	1.15039	5.29202	1.34e-07	8.85e-06	-0.429699	GPX4	6.87212	No Sig
FLT3LG	-0.121421	0.210583	-5.28182	1.42e-07	9.34e-06	-0.482902	FLT3LG	6.84825	No Sig
RTKN2	0.0626699	0.049674	5.27875	1.44e-07	9.47e-06	-0.498911	RTKN2	6.84106	No Sig
AIG1	0.04457	0.0275545	5.2759	1.46e-07	9.6e-06	-0.513762	AIG1	6.8344	No Sig
PRRG4	0.0540598	0.0371717	5.27107	1.5e-07	9.84e-06	-0.538884	PRRG4	6.82313	No Sig
ZEB1	0.117393	0.203244	5.26384	1.56e-07	1.02e-05	-0.576449	ZEB1	6.80627	No Sig
MAML2	0.100824	0.141118	5.25625	1.63e-07	1.06e-05	-0.615888	MAML2	6.78857	No Sig
GIMAP4	0.1956	0.601456	5.25469	1.64e-07	1.07e-05	-0.623964	GIMAP4	6.78495	No Sig
NAB1	0.13141	0.243682	5.24784	1.7e-07	1.11e-05	-0.659433	NAB1	6.76903	No Sig
DRAP1	-0.199541	0.822903	-5.24294	1.75e-07	1.13e-05	-0.684835	DRAP1	6.75763	No Sig
MAGEF1	0.0692504	0.0711903	5.24233	1.75e-07	1.14e-05	-0.688003	MAGEF1	6.7562	No Sig
ZFP36L2	-0.2841	2.09492	-5.23548	1.82e-07	1.18e-05	-0.723421	ZFP36L2	6.7403	No Sig
DCBLD1	0.0562925	0.0443904	5.23522	1.82e-07	1.18e-05	-0.724734	DCBLD1	6.73971	No Sig
EZR	0.23025	1.00529	5.22834	1.89e-07	1.22e-05	-0.760288	EZR	6.72375	No Sig
SLC9A7	0.0458389	0.0306587	5.21982	1.98e-07	1.27e-05	-0.804201	SLC9A7	6.70404	No Sig
ANTXR2	-0.080856	0.0902467	-5.21774	2e-07	1.28e-05	-0.814931	ANTXR2	6.69922	No Sig
PVT1	0.114517	0.190742	5.20424	2.15e-07	1.38e-05	-0.884336	PVT1	6.66805	No Sig
LIF	0.0475474	0.0308243	5.19976	2.2e-07	1.41e-05	-0.907338	LIF	6.65772	No Sig
PIP4P1	0.0847632	0.111383	5.19313	2.28e-07	1.46e-05	-0.941375	PIP4P1	6.64244	No Sig
IFT57	0.100813	0.149531	5.19271	2.28e-07	1.46e-05	-0.943499	IFT57	6.64148	No Sig
XXYLT1	0.0712493	0.07161	5.19224	2.29e-07	1.46e-05	-0.945941	XXYLT1	6.64039	No Sig
KIAA1324	0.0913091	0.119714	5.19096	2.3e-07	1.46e-05	-0.952479	KIAA1324	6.63745	No Sig
SH3TC1	0.115759	0.194829	5.18783	2.34e-07	1.49e-05	-0.968545	SH3TC1	6.63023	No Sig
SAMD3	-0.0517261	0.0349204	-5.18311	2.4e-07	1.52e-05	-0.992687	SAMD3	6.61939	No Sig
GYPC	0.206014	0.858578	5.18175	2.42e-07	1.53e-05	-0.999652	GYPC	6.61626	No Sig
TRMT112	0.20644	1.11048	5.18051	2.44e-07	1.54e-05	-1.006	TRMT112	6.61341	No Sig
HLA-A	0.155029	3.66208	5.17737	2.48e-07	1.56e-05	-1.02203	HLA-A	6.60621	No Sig
ANKRD13A	0.0926895	0.128374	5.17131	2.56e-07	1.61e-05	-1.05302	ANKRD13A	6.59229	No Sig
LRRC8D	0.103824	0.167395	5.16648	2.62e-07	1.65e-05	-1.07763	LRRC8D	6.58123	No Sig
MIR4435-2HG	-0.151608	0.3235	-5.16551	2.64e-07	1.65e-05	-1.08261	MIR4435-2HG	6.57899	No Sig
WARS	0.10194	0.154127	5.16277	2.67e-07	1.67e-05	-1.09658	WARS	6.57271	No Sig
ABRAXAS1	0.0542872	0.0460138	5.15776	2.75e-07	1.72e-05	-1.12209	ABRAXAS1	6.56125	No Sig
GRAMD1A	0.169943	0.439259	5.14939	2.87e-07	1.79e-05	-1.16466	GRAMD1A	6.54212	No Sig
CD53	-0.208915	1.00686	-5.14597	2.92e-07	1.82e-05	-1.18208	CD53	6.53429	No Sig
TMCC2	0.0365716	0.020393	5.14467	2.94e-07	1.83e-05	-1.18865	TMCC2	6.53134	No Sig
TP53TG1	0.0902555	0.119271	5.13523	3.09e-07	1.92e-05	-1.23659	TP53TG1	6.5098	No Sig
LIMD2	0.220682	1.03298	5.13368	3.12e-07	1.93e-05	-1.24444	LIMD2	6.50627	No Sig
TRIR	0.20098	0.733363	5.13346	3.12e-07	1.93e-05	-1.24556	TRIR	6.50577	No Sig
SRSF5	0.218136	1.13369	5.13189	3.15e-07	1.94e-05	-1.25351	SRSF5	6.50219	No Sig
CASP8	-0.128235	0.252356	-5.13118	3.16e-07	1.94e-05	-1.25712	CASP8	6.50057	No Sig
SRSF8	0.14211	0.33793	5.12628	3.24e-07	1.99e-05	-1.28194	SRSF8	6.48941	No Sig
ARID5A	0.185115	0.593459	5.12622	3.24e-07	1.99e-05	-1.28222	ARID5A	6.48929	No Sig
CLIC1	-0.22273	1.40296	-5.1251	3.26e-07	2e-05	-1.28789	CLIC1	6.48674	No Sig
TXNDC11	0.10559	0.173772	5.12427	3.27e-07	2e-05	-1.29209	TXNDC11	6.48485	No Sig
SOCS3	0.15953	0.362627	5.12204	3.31e-07	2.02e-05	-1.30341	SOCS3	6.47976	No Sig
GPR35	-0.055862	0.04071	-5.11815	3.38e-07	2.06e-05	-1.32305	GPR35	6.47093	No Sig
GSTP1	-0.1652	0.461666	-5.11591	3.42e-07	2.08e-05	-1.33438	GSTP1	6.46584	No Sig
CRYBG1	0.104606	0.158734	5.10939	3.54e-07	2.14e-05	-1.36731	CRYBG1	6.45103	No Sig
TMEM70	0.134738	0.295927	5.1003	3.71e-07	2.24e-05	-1.41313	TMEM70	6.43043	No Sig
HSPE1	0.266158	1.46993	5.09949	3.73e-07	2.25e-05	-1.4172	HSPE1	6.4286	No Sig
ZC3H8	0.12305	0.224395	5.08609	4e-07	2.41e-05	-1.48463	ZC3H8	6.39828	No Sig
CALCOCO2	-0.131006	0.284539	-5.08505	4.02e-07	2.42e-05	-1.48981	CALCOCO2	6.39595	No Sig
HTRA1	-0.0654397	0.0492968	-5.084	4.04e-07	2.42e-05	-1.4951	HTRA1	6.39357	No Sig
SKP1	0.202446	1.59243	5.07206	4.3e-07	2.58e-05	-1.555	SKP1	6.36663	No Sig
JAKMIP1	-0.0674479	0.060135	-5.06566	4.44e-07	2.65e-05	-1.58704	JAKMIP1	6.35221	No Sig
ISG20	0.218817	1.00559	5.04859	4.85e-07	2.89e-05	-1.67231	ISG20	6.31385	No Sig
GORASP2	0.118784	0.247476	5.04646	4.91e-07	2.92e-05	-1.68294	GORASP2	6.30906	No Sig
LDHA	-0.223793	1.39024	-5.03966	5.08e-07	3.02e-05	-1.71683	LDHA	6.29382	No Sig
NBL1	-0.0927206	0.116452	-5.01859	5.67e-07	3.36e-05	-1.82152	NBL1	6.24669	No Sig
SLC22A17	0.0416091	0.0259113	5.01211	5.86e-07	3.45e-05	-1.85362	SLC22A17	6.23225	No Sig
C1QB	-0.0659553	0.055643	-5.01198	5.86e-07	3.45e-05	-1.85427	C1QB	6.23195	No Sig
NDFIP1	0.188608	0.786457	5.01192	5.86e-07	3.45e-05	-1.85456	NDFIP1	6.23182	No Sig
ST13	0.197239	0.910267	5.01061	5.9e-07	3.47e-05	-1.86102	ST13	6.22891	No Sig
AL450352.1	0.0424107	0.0245722	4.99548	6.38e-07	3.74e-05	-1.93584	AL450352.1	6.19523	No Sig
TMEM64	0.082937	0.104274	4.96645	7.4e-07	4.33e-05	-2.07873	TMEM64	6.13087	No Sig
PTHLH	0.0353442	0.0188183	4.96472	7.46e-07	4.36e-05	-2.08725	PTHLH	6.12704	No Sig
PPIL4	0.105564	0.187215	4.95926	7.67e-07	4.47e-05	-2.11402	PPIL4	6.11498	No Sig
STAT1	0.172581	0.452426	4.95917	7.68e-07	4.47e-05	-2.11446	STAT1	6.11478	No Sig
RBIS	0.128678	0.303834	4.9531	7.92e-07	4.59e-05	-2.14419	RBIS	6.10138	No Sig
PPP1R2	0.210187	1.05979	4.95127	7.99e-07	4.63e-05	-2.15314	PPP1R2	6.09735	No Sig
IZUMO4	0.066241	0.0678239	4.9504	8.03e-07	4.64e-05	-2.15737	IZUMO4	6.09545	No Sig
NAP1L1	0.209689	1.13937	4.94837	8.11e-07	4.68e-05	-2.16731	NAP1L1	6.09097	No Sig
FHOD1	-0.0597565	0.0574284	-4.94278	8.34e-07	4.8e-05	-2.19463	FHOD1	6.07866	No Sig
SMCO4	0.143511	0.324465	4.94086	8.43e-07	4.84e-05	-2.20402	SMCO4	6.07443	No Sig
DEAF1	0.0774511	0.099174	4.93829	8.54e-07	4.9e-05	-2.21655	DEAF1	6.06878	No Sig
ATP5PD	0.158132	0.476158	4.93765	8.56e-07	4.9e-05	-2.21967	ATP5PD	6.06737	No Sig
STAG3	0.0508777	0.0430829	4.93586	8.64e-07	4.94e-05	-2.22843	STAG3	6.06343	No Sig
YWHAH	-0.155617	0.439823	-4.93504	8.68e-07	4.95e-05	-2.23242	YWHAH	6.06163	No Sig
AK2	0.118133	0.249313	4.93409	8.72e-07	4.97e-05	-2.23704	AK2	6.05954	No Sig
QPCT	-0.0483208	0.030309	-4.93294	8.77e-07	4.99e-05	-2.2427	QPCT	6.057	No Sig
NEK3	0.0396354	0.0253763	4.93133	8.84e-07	5.03e-05	-2.25052	NEK3	6.05347	No Sig
ZMAT3	0.0891269	0.133889	4.93018	8.89e-07	5.05e-05	-2.25611	ZMAT3	6.05095	No Sig
FAM107B	0.179448	0.644524	4.92783	9e-07	5.1e-05	-2.26757	FAM107B	6.04579	No Sig
FOSL2	-0.112303	0.195918	-4.9211	9.31e-07	5.25e-05	-2.30034	FOSL2	6.03102	No Sig
FSD1	-0.0475271	0.0319986	-4.92048	9.34e-07	5.26e-05	-2.30337	FSD1	6.02965	No Sig
LYPD3	0.0442288	0.0298108	4.90659	1e-06	5.62e-05	-2.37083	LYPD3	5.99924	No Sig
MBP	0.173326	0.574368	4.90597	1e-06	5.63e-05	-2.37384	MBP	5.99788	No Sig
GRAMD2B	0.0641901	0.0712358	4.89789	1.05e-06	5.86e-05	-2.41299	GRAMD2B	5.98023	No Sig
CRTAP	0.0995785	0.172352	4.89698	1.05e-06	5.87e-05	-2.41739	CRTAP	5.97825	No Sig
BTF3L4	0.123439	0.285702	4.89228	1.08e-06	6.01e-05	-2.44012	BTF3L4	5.968	No Sig
PPM1G	0.172692	0.630529	4.88536	1.11e-06	6.2e-05	-2.47359	PPM1G	5.95291	No Sig
NOLC1	0.0988244	0.168386	4.87998	1.14e-06	6.35e-05	-2.49954	NOLC1	5.9412	No Sig
CCR4	0.091096	0.130241	4.87648	1.17e-06	6.45e-05	-2.51646	CCR4	5.93357	No Sig
CHGB	0.046015	0.0248925	4.87083	1.2e-06	6.63e-05	-2.54365	CHGB	5.9213	No Sig
HSD11B1	0.0364247	0.0182124	4.86994	1.2e-06	6.65e-05	-2.54793	HSD11B1	5.91938	No Sig
SSBP2	0.0790571	0.103569	4.8657	1.23e-06	6.78e-05	-2.56834	SSBP2	5.91017	No Sig
GOLGA4	0.152298	0.41123	4.86334	1.24e-06	6.84e-05	-2.5797	GOLGA4	5.90504	No Sig
PPP1R18	-0.169883	0.566908	-4.86316	1.25e-06	6.84e-05	-2.58056	PPP1R18	5.90466	No Sig
DNAJA2	0.14632	0.416942	4.8626	1.25e-06	6.85e-05	-2.58328	DNAJA2	5.90343	No Sig
SELENOM	0.100007	0.159777	4.8599	1.27e-06	6.94e-05	-2.59625	SELENOM	5.89758	No Sig
HDAC5	0.0776358	0.0983062	4.85717	1.28e-06	7.01e-05	-2.60938	HDAC5	5.89165	No Sig
CEMIP2	0.109206	0.190424	4.85683	1.29e-06	7.01e-05	-2.61098	CEMIP2	5.89093	No Sig
PLEKHF2	0.0920364	0.142454	4.85665	1.29e-06	7.01e-05	-2.61187	PLEKHF2	5.89053	No Sig
LGMN	0.0721004	0.0696992	4.85652	1.29e-06	7.01e-05	-2.6125	LGMN	5.89025	No Sig
MAP7	0.0352282	0.0209985	4.85607	1.29e-06	7.02e-05	-2.61464	MAP7	5.88928	No Sig
ZAP70	0.153435	0.474351	4.8521	1.32e-06	7.14e-05	-2.63371	ZAP70	5.88068	No Sig
USP22	0.0985635	0.172251	4.84824	1.34e-06	7.26e-05	-2.6522	USP22	5.87233	No Sig
TXNIP	-0.261172	1.07908	-4.84749	1.35e-06	7.28e-05	-2.65583	TXNIP	5.8707	No Sig
UST	0.0350875	0.0210038	4.84453	1.37e-06	7.37e-05	-2.66998	UST	5.86431	No Sig
EEF2	0.199433	1.9664	4.84343	1.37e-06	7.4e-05	-2.67525	EEF2	5.86194	No Sig
MATK	-0.0474517	0.0321937	-4.83189	1.46e-06	7.81e-05	-2.73047	MATK	5.83701	No Sig
CALHM2	-0.0937822	0.144516	-4.83053	1.47e-06	7.85e-05	-2.73696	CALHM2	5.83408	No Sig
NFKBID	0.0917084	0.115254	4.82973	1.47e-06	7.87e-05	-2.74079	NFKBID	5.83236	No Sig
SMYD3	0.0754578	0.0957327	4.82524	1.5e-06	8.04e-05	-2.7622	SMYD3	5.82269	No Sig
DCP2	0.116723	0.252055	4.81718	1.57e-06	8.34e-05	-2.80066	DCP2	5.80533	No Sig
DDX39B	0.144788	0.414717	4.81519	1.58e-06	8.41e-05	-2.81012	DDX39B	5.80106	No Sig
C3AR1	-0.0426754	0.0272958	-4.81323	1.6e-06	8.48e-05	-2.81945	C3AR1	5.79685	No Sig
UBE2V1	0.147279	0.426586	4.80786	1.64e-06	8.7e-05	-2.845	UBE2V1	5.78531	No Sig
ALDOA	0.204797	1.01067	4.80718	1.64e-06	8.71e-05	-2.84824	ALDOA	5.78385	No Sig
RGL4	-0.100663	0.164524	-4.80151	1.69e-06	8.93e-05	-2.87519	RGL4	5.77168	No Sig
HLA-DPB1	-0.189923	0.660543	-4.79787	1.72e-06	9.08e-05	-2.89246	HLA-DPB1	5.76388	No Sig
ZC2HC1A	0.0846667	0.116635	4.79373	1.76e-06	9.24e-05	-2.91211	ZC2HC1A	5.75501	No Sig
SRSF10	0.166714	0.609071	4.79308	1.76e-06	9.26e-05	-2.91518	SRSF10	5.75362	No Sig
TNFSF12	-0.087515	0.128241	-4.7918	1.77e-06	9.31e-05	-2.92125	TNFSF12	5.75089	No Sig
GOLIM4	-0.0542413	0.0429918	-4.77788	1.9e-06	9.95e-05	-2.98712	GOLIM4	5.72113	No Sig
CHST11	-0.113388	0.2246	-4.77331	1.94e-06	0.000101484	-3.00872	CHST11	5.71138	No Sig
ETV7	0.101801	0.168435	4.76136	2.06e-06	0.000107155	-3.0651	ETV7	5.68591	No Sig
USP9Y	0.0801572	0.110703	4.76034	2.07e-06	0.000107399	-3.06987	USP9Y	5.68375	No Sig
BIN2	-0.135502	0.337963	-4.76032	2.07e-06	0.000107399	-3.07001	BIN2	5.68369	No Sig
UBE2B	0.187256	0.839634	4.75927	2.08e-06	0.000107769	-3.07492	UBE2B	5.68147	No Sig
EMD	0.172762	0.592042	4.75904	2.08e-06	0.000107769	-3.07604	EMD	5.68097	No Sig
ATP8B4	-0.0478334	0.0299924	-4.75237	2.15e-06	0.000111028	-3.10738	ATP8B4	5.6668	No Sig
ASMTL	0.0900292	0.149731	4.73705	2.32e-06	0.00011932	-3.1793	ASMTL	5.6343	No Sig
PTK2	0.0319271	0.0190651	4.73266	2.37e-06	0.000121733	-3.19989	PTK2	5.625	No Sig
ATM	0.128312	0.302818	4.73154	2.38e-06	0.000122226	-3.20512	ATM	5.62263	No Sig
SASH3	-0.130927	0.320105	-4.73105	2.39e-06	0.000122346	-3.2074	SASH3	5.6216	No Sig
TPR	0.162498	0.585141	4.729	2.41e-06	0.00012334	-3.21701	TPR	5.61726	No Sig
POLR2E	0.147792	0.473966	4.72882	2.42e-06	0.00012334	-3.21787	POLR2E	5.61687	No Sig
RNASEK	0.213322	0.984327	4.72298	2.49e-06	0.000126718	-3.24516	RNASEK	5.60453	No Sig
TRIM73	0.0391659	0.0274619	4.71791	2.55e-06	0.000129696	-3.26882	TRIM73	5.59384	No Sig
IL2RG	-0.208622	1.43764	-4.70868	2.66e-06	0.000135455	-3.31188	IL2RG	5.57437	No Sig
SELENON	0.0355329	0.0232505	4.70677	2.69e-06	0.00013653	-3.32081	SELENON	5.57033	No Sig
P2RX5	0.0804834	0.11026	4.69738	2.81e-06	0.000142683	-3.36447	P2RX5	5.55058	No Sig
RANGAP1	0.108501	0.225033	4.69025	2.91e-06	0.000147286	-3.39761	RANGAP1	5.53559	No Sig
RBBP8	0.0689226	0.0852575	4.68725	2.96e-06	0.000149228	-3.41152	RBBP8	5.5293	No Sig
GNA12	0.0587675	0.0620036	4.6848	2.99e-06	0.000150797	-3.42288	GNA12	5.52416	No Sig
ITM2B	-0.188506	1.73138	-4.68192	3.03e-06	0.000152695	-3.43621	ITM2B	5.51813	No Sig
RNF144B	-0.037588	0.0217206	-4.68114	3.04e-06	0.000153061	-3.43983	RNF144B	5.5165	No Sig
MCAM	-0.0668892	0.0723689	-4.6801	3.06e-06	0.000153621	-3.44465	MCAM	5.51431	No Sig
UBXN1	0.174585	0.925036	4.66917	3.23e-06	0.000161709	-3.49522	UBXN1	5.49144	No Sig
ZHX2	0.0651538	0.0791126	4.66774	3.25e-06	0.00016238	-3.50182	ZHX2	5.48845	No Sig
SLC25A19	0.0703154	0.088383	4.66317	3.32e-06	0.000165768	-3.52295	SLC25A19	5.47889	No Sig
CCNG2	-0.0751361	0.0986405	-4.65655	3.43e-06	0.000170889	-3.55346	CCNG2	5.46508	No Sig
ECEL1	0.0329237	0.0182547	4.65085	3.52e-06	0.000175387	-3.5797	ECEL1	5.45321	No Sig
CD200R1	-0.0797044	0.110319	-4.65031	3.53e-06	0.000175611	-3.58222	CD200R1	5.45206	No Sig
BMERB1	0.0562591	0.0574552	4.64687	3.59e-06	0.000178283	-3.59802	BMERB1	5.44491	No Sig
PGK1	-0.195206	1.19265	-4.64278	3.66e-06	0.000181568	-3.61684	PGK1	5.4364	No Sig
HIVEP2	0.0795207	0.118828	4.63934	3.72e-06	0.000184084	-3.63263	HIVEP2	5.42925	No Sig
SYNE2	0.162262	0.553322	4.6385	3.74e-06	0.000184557	-3.63652	SYNE2	5.42749	No Sig
SEC11C	0.162736	0.604964	4.63824	3.74e-06	0.000184557	-3.63769	SEC11C	5.42696	No Sig
OIP5-AS1	0.0986254	0.188579	4.63594	3.78e-06	0.000186346	-3.64823	OIP5-AS1	5.42219	No Sig
ZG16B	0.035015	0.0233898	4.63384	3.82e-06	0.000187973	-3.65786	ZG16B	5.41782	No Sig
SMIM3	-0.0790829	0.111087	-4.63258	3.84e-06	0.000188856	-3.66365	SMIM3	5.41521	No Sig
CST3	-0.0805647	0.100117	-4.62882	3.91e-06	0.000192027	-3.68091	CST3	5.40739	No Sig
GCC2	0.15817	0.543753	4.62468	3.99e-06	0.000195597	-3.69986	GCC2	5.39881	No Sig
MCL1	-0.201193	1.12548	-4.62228	4.04e-06	0.000197584	-3.71084	MCL1	5.39384	No Sig
ERG28	0.0693452	0.0980447	4.62145	4.05e-06	0.0001981	-3.71462	ERG28	5.39213	No Sig
METTL21A	0.0631778	0.0766081	4.61506	4.18e-06	0.000203955	-3.74384	METTL21A	5.3789	No Sig
RBMX	0.15981	0.615716	4.60758	4.33e-06	0.000210795	-3.77802	RBMX	5.36342	No Sig
MKRN1	0.120368	0.302839	4.60668	4.35e-06	0.000211409	-3.78208	MKRN1	5.36158	No Sig
DDAH2	-0.068628	0.0792992	-4.60495	4.39e-06	0.000212879	-3.79	DDAH2	5.35799	No Sig
PROK2	-0.0432767	0.0261928	-4.60285	4.43e-06	0.00021473	-3.79957	PROK2	5.35365	No Sig
DENND2D	0.135558	0.3588	4.59707	4.55e-06	0.00022041	-3.82587	DENND2D	5.34174	No Sig
REX1BD	0.129856	0.34331	4.59659	4.56e-06	0.000220629	-3.82809	REX1BD	5.34073	No Sig
STAM	0.10496	0.219671	4.59449	4.61e-06	0.000222537	-3.83761	STAM	5.33642	No Sig
OAZ1	0.178789	2.37368	4.57773	4.99e-06	0.000240296	-3.91373	OAZ1	5.30193	No Sig
SLC25A13	0.0600724	0.0659674	4.57705	5.01e-06	0.000240754	-3.91681	SLC25A13	5.30054	No Sig
ATF7IP2	-0.100825	0.183088	-4.57442	5.07e-06	0.000243447	-3.92874	ATF7IP2	5.29513	No Sig
FURIN	-0.118692	0.26321	-4.57352	5.09e-06	0.000244163	-3.93281	FURIN	5.29329	No Sig
RMND5B	0.0602634	0.0705461	4.56885	5.2e-06	0.000249276	-3.95392	RMND5B	5.28372	No Sig
SMAD1	0.0482304	0.0420644	4.56721	5.24e-06	0.000250891	-3.96136	SMAD1	5.28035	No Sig
CD37	0.187494	1.35399	4.5647	5.31e-06	0.000253545	-3.9727	CD37	5.27521	No Sig
RIPOR2	0.104546	0.207568	4.56391	5.33e-06	0.000254166	-3.97629	RIPOR2	5.27358	No Sig
PGLS	0.130932	0.38735	4.55933	5.44e-06	0.000259369	-3.99696	PGLS	5.26421	No Sig
GPR155	0.0863009	0.137109	4.55827	5.47e-06	0.000260335	-4.00176	GPR155	5.26203	No Sig
SNHG1	0.109208	0.227214	4.55748	5.49e-06	0.000260955	-4.00529	SNHG1	5.26044	No Sig
ANKRD33B	0.0307525	0.0176174	4.55693	5.5e-06	0.000261296	-4.00778	ANKRD33B	5.25931	No Sig
PFN1	-0.174954	2.91775	-4.5512	5.65e-06	0.000267743	-4.03361	PFN1	5.2476	No Sig
SUB1	-0.183911	1.59478	-4.54654	5.78e-06	0.000273326	-4.05462	SUB1	5.23807	No Sig
CCND3	0.158422	0.541471	4.54599	5.8e-06	0.000273683	-4.05711	CCND3	5.23694	No Sig
KCNK5	0.0580255	0.0589326	4.54564	5.8e-06	0.000273782	-4.05869	KCNK5	5.23623	No Sig
IL21-AS1	0.0422057	0.0316742	4.54475	5.83e-06	0.000274576	-4.0627	IL21-AS1	5.23441	No Sig
CBWD2	0.0893873	0.157776	4.54055	5.95e-06	0.000279683	-4.08158	CBWD2	5.22585	No Sig
ENTPD1	-0.140648	0.319943	-4.53679	6.05e-06	0.000284092	-4.09847	ENTPD1	5.21819	No Sig
TTC17	0.0978058	0.187359	4.53667	6.05e-06	0.000284092	-4.09902	TTC17	5.21794	No Sig
MFSD14A	0.1032	0.214729	4.52837	6.29e-06	0.000294987	-4.13629	MFSD14A	5.20104	No Sig
ALKBH7	0.125168	0.337745	4.52647	6.35e-06	0.000297232	-4.14477	ALKBH7	5.19719	No Sig
ATP5ME	0.155058	0.538177	4.5225	6.47e-06	0.000302117	-4.16255	ATP5ME	5.18912	No Sig
SLC7A10	0.036007	0.0197172	4.52244	6.47e-06	0.000302117	-4.16282	SLC7A10	5.189	No Sig
FLNA	-0.1542	0.494239	-4.52177	6.49e-06	0.000302683	-4.16584	FLNA	5.18764	No Sig
CDK5R1	0.0412662	0.0307133	4.51628	6.66e-06	0.000310162	-4.19043	CDK5R1	5.17648	No Sig
NME2	0.169291	0.62422	4.51512	6.7e-06	0.000311444	-4.19559	NME2	5.17414	No Sig
TUBA3D	0.0375766	0.020022	4.51198	6.8e-06	0.000315654	-4.20966	TUBA3D	5.16776	No Sig
TSTD1	0.155268	0.579264	4.51007	6.86e-06	0.000318065	-4.21816	TSTD1	5.1639	No Sig
HOXB4	-0.0454224	0.038638	-4.5097	6.87e-06	0.000318218	-4.21983	HOXB4	5.16314	No Sig
ITGAE	-0.137145	0.388893	-4.50787	6.93e-06	0.000320541	-4.228	ITGAE	5.15943	No Sig
GBP3	-0.0600195	0.0659109	-4.50755	6.94e-06	0.000320606	-4.22941	GBP3	5.1588	No Sig
ROMO1	0.158565	0.638991	4.50726	6.95e-06	0.000320644	-4.23073	ROMO1	5.1582	No Sig
MAP3K4	-0.0851451	0.14028	-4.5051	7.02e-06	0.000323401	-4.24035	MAP3K4	5.15383	No Sig
SEPTIN7	0.169107	0.66416	4.50488	7.02e-06	0.000323401	-4.24133	SEPTIN7	5.15338	No Sig
PPIA	0.193126	2.10251	4.5011	7.15e-06	0.000328742	-4.25822	PPIA	5.14572	No Sig
ZBP1	-0.0616474	0.066186	-4.50079	7.16e-06	0.000328793	-4.25957	ZBP1	5.14511	No Sig
IL22	-0.0620108	0.034666	-4.49727	7.28e-06	0.000333812	-4.27527	IL22	5.13799	No Sig
SS18	0.0976281	0.200314	4.49157	7.47e-06	0.00034235	-4.30063	SS18	5.12648	No Sig
ARID3B	-0.0497654	0.0448846	-4.49077	7.5e-06	0.000343204	-4.30421	ARID3B	5.12485	No Sig
POC1B	-0.0657009	0.0806844	-4.48483	7.71e-06	0.000352366	-4.33062	POC1B	5.11287	No Sig
GSDMD	-0.118831	0.291785	-4.48028	7.88e-06	0.000359436	-4.35082	GSDMD	5.1037	No Sig
TSHR	0.0383353	0.0251203	4.47923	7.91e-06	0.000360599	-4.35548	TSHR	5.10158	No Sig
CDK6	0.136129	0.364406	4.47886	7.93e-06	0.000360599	-4.35711	CDK6	5.10084	No Sig
FHL3	0.0657537	0.088568	4.47836	7.95e-06	0.000360599	-4.35931	FHL3	5.09984	No Sig
CIAO2B	0.143262	0.472495	4.47824	7.95e-06	0.000360599	-4.35986	CIAO2B	5.0996	No Sig
UBA1	0.102494	0.223303	4.47077	8.23e-06	0.000372837	-4.39297	UBA1	5.08456	No Sig
RAD50	0.0770323	0.116687	4.46855	8.32e-06	0.000375762	-4.40281	RAD50	5.0801	No Sig
ALKBH2	0.0435231	0.0364738	4.46521	8.45e-06	0.000381138	-4.41758	ALKBH2	5.07339	No Sig
TRGC1	-0.0461471	0.0299376	-4.4647	8.47e-06	0.000381567	-4.41983	TRGC1	5.07237	No Sig
GPR183	-0.172849	0.538537	-4.46292	8.54e-06	0.000383781	-4.42772	GPR183	5.06878	No Sig
BX284668.5	0.0292688	0.015721	4.46	8.65e-06	0.00038852	-4.44063	BX284668.5	5.06292	No Sig
MAP7D1	-0.11073	0.258416	-4.45688	8.78e-06	0.000393661	-4.45437	MAP7D1	5.05668	No Sig
MT1F	-0.122316	0.259914	-4.45333	8.92e-06	0.000399689	-4.47008	MT1F	5.04955	No Sig
PDCD1	0.172061	0.629475	4.45213	8.97e-06	0.0004014	-4.47533	PDCD1	5.04716	No Sig
COX4I1	0.164357	2.00045	4.45011	9.06e-06	0.000404673	-4.48427	COX4I1	5.04311	No Sig
CUTA	0.171078	0.852643	4.44983	9.07e-06	0.000404706	-4.48551	CUTA	5.04254	No Sig
REPIN1	0.060853	0.0726968	4.44463	9.29e-06	0.000414007	-4.5084	REPIN1	5.03214	No Sig
MRTFA	0.0809341	0.141765	4.4438	9.32e-06	0.000415082	-4.51205	MRTFA	5.03049	No Sig
ADSL	0.109392	0.265143	4.44338	9.34e-06	0.000415391	-4.51392	ADSL	5.02964	No Sig
GCNT4	0.036599	0.0221743	4.43698	9.62e-06	0.00042729	-4.54208	GCNT4	5.01684	No Sig
ASAP1	0.0748537	0.108168	4.43526	9.7e-06	0.000430155	-4.54963	ASAP1	5.01341	No Sig
CCDC85B	-0.147341	0.511667	-4.43158	9.86e-06	0.000436951	-4.56577	CCDC85B	5.00608	No Sig
COX16	0.11514	0.30828	4.42973	9.95e-06	0.000440153	-4.57391	COX16	5.00238	No Sig
ARF6	-0.169732	0.725951	-4.42782	1e-05	0.000443499	-4.5823	ARF6	4.99857	No Sig
ARHGEF3	0.105939	0.226891	4.42568	1.01e-05	0.00044733	-4.59168	ARHGEF3	4.99431	No Sig
COX7C	0.166605	2.01029	4.42408	1.02e-05	0.000449908	-4.59869	COX7C	4.99112	No Sig
RHOF	-0.141333	0.472717	-4.42364	1.02e-05	0.000449908	-4.60062	RHOF	4.99025	No Sig
PHF1	0.120632	0.315577	4.42074	1.04e-05	0.00045539	-4.61334	PHF1	4.98446	No Sig
IL18RAP	-0.0578866	0.0593526	-4.41932	1.04e-05	0.000457809	-4.61955	IL18RAP	4.98164	No Sig
GCA	0.0597184	0.067697	4.41345	1.07e-05	0.000469711	-4.64522	GCA	4.96998	No Sig
TGIF1	0.164578	0.613345	4.40831	1.1e-05	0.000480303	-4.66768	TGIF1	4.95977	No Sig
IPCEF1	0.0981478	0.1881	4.40535	1.11e-05	0.000486268	-4.68061	IPCEF1	4.95389	No Sig
AREG	0.115813	0.191088	4.40011	1.14e-05	0.000497453	-4.70348	AREG	4.9435	No Sig
GGT7	0.050447	0.0487159	4.39786	1.15e-05	0.00050195	-4.71331	GGT7	4.93903	No Sig
DNAJC4	0.0969997	0.204387	4.39762	1.15e-05	0.00050195	-4.71435	DNAJC4	4.93855	No Sig
CD59	0.128567	0.367417	4.39487	1.17e-05	0.000507658	-4.72629	CD59	4.93313	No Sig
NUAK2	0.0265033	0.0145574	4.38833	1.2e-05	0.000522402	-4.75477	NUAK2	4.92018	No Sig
CLNS1A	0.138809	0.50159	4.3862	1.21e-05	0.000526859	-4.76402	CLNS1A	4.91597	No Sig
P2RY10	0.140005	0.462281	4.3848	1.22e-05	0.000529327	-4.77011	P2RY10	4.9132	No Sig
SLC28A3	0.0341278	0.0203077	4.38466	1.22e-05	0.000529327	-4.77074	SLC28A3	4.91291	No Sig
ZBED5	0.0702548	0.0967869	4.38054	1.25e-05	0.000538692	-4.78862	ZBED5	4.90478	No Sig
CCDC6	0.0918928	0.174403	4.37743	1.26e-05	0.000545116	-4.80213	CCDC6	4.89864	No Sig
MAL	0.12217	0.284522	4.37741	1.26e-05	0.000545116	-4.8022	MAL	4.89861	No Sig
CEP120	0.0695551	0.0991699	4.37662	1.27e-05	0.000546434	-4.80563	CEP120	4.89705	No Sig
EVI2B	0.167665	0.763395	4.36918	1.31e-05	0.000564546	-4.83789	EVI2B	4.88237	No Sig
SCGB1A1	-0.0642775	0.0650683	-4.3646	1.34e-05	0.000575703	-4.8577	SCGB1A1	4.87336	No Sig
CSKMT	0.0606847	0.0759353	4.36412	1.34e-05	0.000576282	-4.85978	CSKMT	4.87242	No Sig
SYTL1	-0.104858	0.222273	-4.36149	1.36e-05	0.000582502	-4.87114	SYTL1	4.86725	No Sig
SF1	0.17285	0.91378	4.35819	1.38e-05	0.000590577	-4.8854	SF1	4.86076	No Sig
AL662844.4	0.0373251	0.0238314	4.35716	1.38e-05	0.000592644	-4.88986	AL662844.4	4.85873	No Sig
TGS1	0.0993636	0.207848	4.35551	1.39e-05	0.000596169	-4.89697	TGS1	4.8555	No Sig
CYTIP	-0.192997	1.2302	-4.35533	1.4e-05	0.000596169	-4.89775	CYTIP	4.85514	No Sig
CNST	0.0990183	0.211057	4.34576	1.46e-05	0.000620348	-4.93903	CNST	4.83636	No Sig
COL9A2	0.0656292	0.0858051	4.34528	1.46e-05	0.000620964	-4.94108	COL9A2	4.83542	No Sig
MPZL3	-0.0787968	0.124958	-4.34307	1.48e-05	0.000626457	-4.95059	MPZL3	4.83109	No Sig
STMP1	0.1106	0.275711	4.34147	1.49e-05	0.000630261	-4.95748	STMP1	4.82796	No Sig
CCR2	-0.0449108	0.0337594	-4.33986	1.5e-05	0.000634131	-4.96442	CCR2	4.8248	No Sig
CMTM7	0.132298	0.39123	4.33813	1.51e-05	0.000638333	-4.97183	CMTM7	4.82143	No Sig
EIF3H	0.169264	0.995143	4.32672	1.59e-05	0.000670432	-5.02084	EIF3H	4.79912	No Sig
PRR5	-0.0657439	0.0773908	-4.32618	1.59e-05	0.000671275	-5.02314	PRR5	4.79807	No Sig
TMEM254	0.0455002	0.0448256	4.32356	1.61e-05	0.000678454	-5.03439	TMEM254	4.79295	No Sig
POLR2D	0.0791806	0.142719	4.32325	1.61e-05	0.000678618	-5.03571	POLR2D	4.79235	No Sig
SEMA4D	0.110709	0.261881	4.32218	1.62e-05	0.000681121	-5.04032	SEMA4D	4.79025	No Sig
STAT5B	0.106718	0.249791	4.32139	1.63e-05	0.000682753	-5.0437	STAT5B	4.78871	No Sig
HIF1A	0.139345	0.451331	4.31814	1.65e-05	0.000692001	-5.05762	HIF1A	4.78237	No Sig
ZBED5-AS1	0.0481233	0.0492547	4.31637	1.66e-05	0.0006967	-5.06517	ZBED5-AS1	4.77894	No Sig
BTBD11	0.0395349	0.0335487	4.31185	1.7e-05	0.000709989	-5.0845	BTBD11	4.77013	No Sig
PNPLA8	0.094457	0.204099	4.31165	1.7e-05	0.000709989	-5.08537	PNPLA8	4.76974	No Sig
SLCO5A1	0.0237745	0.0118873	4.31105	1.7e-05	0.000711075	-5.08792	SLCO5A1	4.76858	No Sig
TMEM204	-0.072344	0.109555	-4.30652	1.74e-05	0.000724842	-5.10729	TMEM204	4.75976	No Sig
LST1	-0.0691003	0.0838401	-4.3035	1.76e-05	0.000733853	-5.12016	LST1	4.75389	No Sig
ERF	0.0507533	0.0523083	4.3025	1.77e-05	0.000736312	-5.12443	ERF	4.75195	No Sig
MEX3C	0.0582659	0.0729816	4.29947	1.79e-05	0.000744944	-5.13735	MEX3C	4.74606	No Sig
GMIP	0.0815624	0.145288	4.29939	1.8e-05	0.000744944	-5.13771	GMIP	4.7459	No Sig
HELB	-0.0748666	0.110241	-4.29794	1.81e-05	0.000748942	-5.14389	HELB	4.74308	No Sig
MOB4	0.124565	0.392532	4.29577	1.82e-05	0.000755361	-5.15311	MOB4	4.73889	No Sig
SLIRP	0.118978	0.34995	4.29131	1.86e-05	0.000768836	-5.17212	SLIRP	4.73023	No Sig
BUD23	0.0942436	0.209024	4.29098	1.86e-05	0.000769075	-5.17349	BUD23	4.7296	No Sig
ZFYVE28	-0.0631877	0.0825527	-4.28956	1.88e-05	0.000773101	-5.17954	ZFYVE28	4.72684	No Sig
ZNF708	0.060375	0.0820079	4.28923	1.88e-05	0.000773376	-5.18095	ZNF708	4.7262	No Sig
ZNF827	0.0489938	0.0488223	4.28703	1.9e-05	0.000778953	-5.1903	ZNF827	4.72194	No Sig
ANXA7	0.134665	0.48002	4.28702	1.9e-05	0.000778953	-5.19035	ANXA7	4.72192	No Sig
PLK2	0.053326	0.0489075	4.28686	1.9e-05	0.000778953	-5.19101	PLK2	4.72162	No Sig
DCXR	0.140936	0.484149	4.28639	1.9e-05	0.000779731	-5.19303	DCXR	4.7207	No Sig
CAVIN3	0.0358433	0.0251707	4.28527	1.91e-05	0.000782735	-5.19777	CAVIN3	4.71854	No Sig
NR4A3	0.0833749	0.129517	4.28339	1.93e-05	0.000788063	-5.20578	NR4A3	4.71489	No Sig
RNF130	0.0463773	0.0390824	4.28325	1.93e-05	0.000788063	-5.20636	RNF130	4.71462	No Sig
STAMBPL1	0.0598806	0.0752109	4.28214	1.94e-05	0.000791083	-5.21107	STAMBPL1	4.71248	No Sig
SAMD4A	0.0243006	0.0134897	4.28007	1.96e-05	0.000797507	-5.21984	SAMD4A	4.70848	No Sig
PJA2	0.100324	0.225354	4.27976	1.96e-05	0.000797739	-5.22118	PJA2	4.70787	No Sig
TNFRSF1A	-0.0741098	0.114294	-4.27929	1.96e-05	0.00079852	-5.22317	TNFRSF1A	4.70696	No Sig
RFLNB	-0.0482568	0.0428516	-4.27593	1.99e-05	0.000809631	-5.2374	RFLNB	4.70048	No Sig
MTX2	0.0670437	0.101092	4.2746	2e-05	0.000813531	-5.24304	MTX2	4.69791	No Sig
KIR2DL4	-0.0352166	0.019079	-4.26601	2.08e-05	0.000844252	-5.27941	KIR2DL4	4.68133	No Sig
GAPDH	-0.15824	3.15961	-4.26167	2.12e-05	0.000859741	-5.29779	GAPDH	4.67296	No Sig
SRGAP3	-0.0803607	0.112859	-4.26111	2.13e-05	0.00086091	-5.30013	SRGAP3	4.67189	No Sig
LDHB	0.176053	1.17521	4.25992	2.14e-05	0.000864381	-5.30517	LDHB	4.66959	No Sig
PCBP2	0.187112	1.40475	4.2597	2.14e-05	0.000864381	-5.30607	PCBP2	4.66918	No Sig
NOL11	0.0811725	0.149226	4.25166	2.22e-05	0.000894766	-5.34003	NOL11	4.6537	No Sig
ATP5PF	0.143924	0.541066	4.24504	2.29e-05	0.000920325	-5.3679	ATP5PF	4.64099	No Sig
BHLHE40-AS1	0.0740291	0.111446	4.24413	2.29e-05	0.000923016	-5.37173	BHLHE40-AS1	4.63924	No Sig
RAB37	0.0656082	0.0938631	4.24322	2.3e-05	0.000925718	-5.37556	RAB37	4.6375	No Sig
TOMM5	0.134822	0.474216	4.24249	2.31e-05	0.000927694	-5.37864	TOMM5	4.63609	No Sig
WNT10A	0.0442576	0.0399056	4.23904	2.35e-05	0.00094052	-5.39316	WNT10A	4.62947	No Sig
NCALD	0.06658	0.0925639	4.23433	2.4e-05	0.000958548	-5.41292	NCALD	4.62046	No Sig
ZNF875	0.0458827	0.0512249	4.23059	2.44e-05	0.000972368	-5.42863	ZNF875	4.61329	No Sig
PRR13	0.166011	0.984992	4.22895	2.45e-05	0.000978349	-5.4355	PRR13	4.61016	No Sig
LFNG	-0.044535	0.0400777	-4.2247	2.5e-05	0.000995745	-5.45332	LFNG	4.60203	No Sig
LGALS9	0.0989568	0.214421	4.22272	2.52e-05	0.00100327	-5.46159	LGALS9	4.59826	No Sig
ATP2B4	-0.123172	0.349172	-4.22249	2.52e-05	0.00100327	-5.46255	ATP2B4	4.59782	No Sig
SELENOF	0.134856	0.485158	4.22142	2.54e-05	0.00100691	-5.46704	SELENOF	4.59577	No Sig
KLRD1	-0.0488073	0.0293585	-4.2198	2.55e-05	0.00101244	-5.47381	KLRD1	4.59268	No Sig
FABP4	-0.0381072	0.0231128	-4.21969	2.56e-05	0.00101244	-5.47431	FABP4	4.59245	No Sig
BIVM	-0.0344563	0.0232946	-4.21213	2.64e-05	0.00104549	-5.50591	BIVM	4.57803	No Sig
AL109914.1	0.0314917	0.0226347	4.21119	2.65e-05	0.00104865	-5.50981	AL109914.1	4.57625	No Sig
MT1E	-0.15431	0.401174	-4.20862	2.68e-05	0.0010594	-5.52055	MT1E	4.57135	No Sig
MZB1	-0.0480969	0.0460981	-4.2074	2.7e-05	0.00106361	-5.52566	MZB1	4.56902	No Sig
VOPP1	0.136484	0.492826	4.20723	2.7e-05	0.00106361	-5.52637	VOPP1	4.5687	No Sig
SYNJ2BP	0.0559375	0.0698709	4.20582	2.72e-05	0.00106902	-5.53223	SYNJ2BP	4.56602	No Sig
THEMIS2	-0.0558946	0.0688377	-4.20439	2.73e-05	0.0010746	-5.5382	THEMIS2	4.5633	No Sig
CAND1	0.108938	0.289833	4.19769	2.81e-05	0.00110542	-5.56613	CAND1	4.55055	No Sig
RO60	0.0915932	0.202485	4.19659	2.83e-05	0.00110954	-5.57069	RO60	4.54847	No Sig
RCN2	0.104897	0.269725	4.1947	2.85e-05	0.00111755	-5.57855	RCN2	4.54488	No Sig
HNRNPR	0.138045	0.564082	4.19397	2.86e-05	0.00111991	-5.58158	HNRNPR	4.5435	No Sig
ZC3H7A	0.0998747	0.227968	4.19263	2.88e-05	0.00112464	-5.58716	ZC3H7A	4.54095	No Sig
XIST	-0.113503	0.211823	-4.19241	2.88e-05	0.00112464	-5.58806	XIST	4.54054	No Sig
PIGBOS1	0.0630117	0.0921895	4.19228	2.88e-05	0.00112464	-5.58863	PIGBOS1	4.54028	No Sig
ATP5F1D	0.151774	0.608014	4.19168	2.89e-05	0.0011264	-5.59114	ATP5F1D	4.53913	No Sig
OXA1L	0.120506	0.388771	4.19111	2.9e-05	0.00112798	-5.59348	OXA1L	4.53806	No Sig
BLOC1S1	-0.152689	0.676126	-4.18824	2.93e-05	0.00114028	-5.60542	BLOC1S1	4.53261	No Sig
SMAD7	-0.08084	0.136305	-4.18809	2.94e-05	0.00114028	-5.60604	SMAD7	4.53233	No Sig
ECD	0.0617645	0.0923428	4.1879	2.94e-05	0.00114028	-5.60683	ECD	4.53197	No Sig
CAP1	-0.165743	0.948642	-4.18483	2.98e-05	0.00115444	-5.61958	CAP1	4.52615	No Sig
CD244	-0.0259168	0.0129584	-4.1836	2.99e-05	0.00115941	-5.62467	CD244	4.52382	No Sig
SHLD1	0.0533793	0.0668054	4.1817	3.02e-05	0.00116784	-5.63256	SHLD1	4.52022	No Sig
TNS3	-0.0403162	0.0280323	-4.17743	3.08e-05	0.00118836	-5.65025	TNS3	4.51214	No Sig
KDSR	-0.108503	0.265394	-4.17702	3.08e-05	0.00118836	-5.65196	KDSR	4.51136	No Sig
SNHG11	0.0329339	0.024743	4.17697	3.08e-05	0.00118836	-5.65214	SNHG11	4.51128	No Sig
GLRX3	0.0952774	0.231108	4.17547	3.1e-05	0.00119494	-5.6584	GLRX3	4.50842	No Sig
LPCAT4	-0.080446	0.144873	-4.17083	3.16e-05	0.00121803	-5.6776	LPCAT4	4.49965	No Sig
SMPD3	0.0269471	0.0147701	4.17052	3.17e-05	0.00121839	-5.67887	SMPD3	4.49907	No Sig
HOXB2	-0.101246	0.235515	-4.16901	3.19e-05	0.00122484	-5.68513	HOXB2	4.49621	No Sig
AKNA	-0.130903	0.44108	-4.16882	3.19e-05	0.00122484	-5.68589	AKNA	4.49587	No Sig
SLC30A3	0.0251496	0.0134495	4.16597	3.23e-05	0.00123884	-5.6977	SLC30A3	4.49047	No Sig
TRBV20-1	0.156325	0.216106	4.1636	3.27e-05	0.00125033	-5.70747	TRBV20-1	4.48601	No Sig
PAICS	0.0613055	0.0884413	4.16088	3.3e-05	0.00126385	-5.71868	PAICS	4.48089	No Sig
ITGB1BP1	-0.109712	0.300094	-4.1593	3.33e-05	0.00127124	-5.72522	ITGB1BP1	4.4779	No Sig
PEX3	0.0521175	0.061824	4.15806	3.35e-05	0.00127674	-5.73032	PEX3	4.47557	No Sig
CAPN12	-0.0303164	0.0184985	-4.15178	3.44e-05	0.00131067	-5.75623	CAPN12	4.46373	No Sig
DSE	-0.0618085	0.0795077	-4.143	3.57e-05	0.00135999	-5.79233	DSE	4.44723	No Sig
CEP128	0.0401431	0.0361561	4.13947	3.63e-05	0.00137948	-5.80684	CEP128	4.4406	No Sig
TMEM245	0.0856922	0.179848	4.13865	3.64e-05	0.00138291	-5.81019	TMEM245	4.43907	No Sig
PLAGL2	0.0626902	0.0902828	4.13425	3.71e-05	0.00140802	-5.82827	PLAGL2	4.43081	No Sig
2022-03-09	-0.0389929	0.0322436	-4.13179	3.75e-05	0.00142155	-5.83834	2022-03-09	4.4262	No Sig
HNRNPD	0.11483	0.347164	4.13077	3.76e-05	0.00142634	-5.84252	HNRNPD	4.42429	No Sig
POU3F1	0.0408269	0.038022	4.12829	3.81e-05	0.0014402	-5.85269	POU3F1	4.41964	No Sig
SKI	-0.0678269	0.106937	-4.12439	3.87e-05	0.00146309	-5.86866	SKI	4.41235	No Sig
TRAFD1	0.0685808	0.111773	4.11465	4.04e-05	0.00152416	-5.90847	TRAFD1	4.39414	No Sig
CAPZB	-0.166277	1.16246	-4.11125	4.09e-05	0.00154498	-5.92234	CAPZB	4.3878	No Sig
PRKCB	0.0810667	0.148081	4.11028	4.11e-05	0.00154979	-5.92627	PRKCB	4.386	No Sig
GSDME	0.020373	0.0101865	4.10783	4.16e-05	0.0015646	-5.93628	GSDME	4.38142	No Sig
PTPN14	0.0298909	0.0175483	4.10593	4.19e-05	0.00157575	-5.944	PTPN14	4.37789	No Sig
CHD1	0.126761	0.422914	4.10235	4.25e-05	0.00159685	-5.95857	CHD1	4.37122	No Sig
DOK5	0.025977	0.0129885	4.10195	4.26e-05	0.001598	-5.96023	DOK5	4.37046	No Sig
KLF13	-0.0808397	0.146777	-4.10168	4.27e-05	0.00159818	-5.96131	KLF13	4.36997	No Sig
MACC1	-0.0268316	0.0160949	-4.0974	4.35e-05	0.00162446	-5.97873	MACC1	4.362	No Sig
SSBP1	0.138336	0.574372	4.09658	4.36e-05	0.00162818	-5.98207	SSBP1	4.36047	No Sig
CASTOR1	0.036482	0.0306543	4.09639	4.36e-05	0.00162818	-5.98284	CASTOR1	4.36012	No Sig
RTF2	0.104226	0.296839	4.09444	4.4e-05	0.00163846	-5.99075	RTF2	4.3565	No Sig
TIMP1	-0.126289	0.356556	-4.09094	4.47e-05	0.00166149	-6.00497	TIMP1	4.35	No Sig
PFDN5	0.146496	2.17481	4.08987	4.49e-05	0.0016674	-6.0093	PFDN5	4.34802	No Sig
ZYG11B	0.0435448	0.0430508	4.08653	4.55e-05	0.001688	-6.02288	ZYG11B	4.3418	No Sig
NCL	0.168162	1.01342	4.08574	4.57e-05	0.00169193	-6.02605	NCL	4.34035	No Sig
IRF9	0.121914	0.383543	4.08241	4.63e-05	0.00171442	-6.03954	IRF9	4.33418	No Sig
CDKN2A	-0.0672187	0.0988452	-4.08045	4.67e-05	0.00172714	-6.04751	CDKN2A	4.33053	No Sig
S1PR1	0.0680312	0.0971186	4.07933	4.69e-05	0.00173365	-6.05204	S1PR1	4.32846	No Sig
RAB4B	0.0729703	0.130455	4.07765	4.73e-05	0.0017443	-6.05881	RAB4B	4.32536	No Sig
PDE4B	-0.133063	0.434874	-4.07487	4.78e-05	0.00176333	-6.07006	PDE4B	4.32021	No Sig
ILF2	0.132756	0.519481	4.07437	4.79e-05	0.0017653	-6.07207	ILF2	4.31929	No Sig
CALM2	0.167538	1.56376	4.07361	4.81e-05	0.00176926	-6.07516	CALM2	4.31788	No Sig
DNAJB14	0.11826	0.367186	4.06829	4.92e-05	0.00180615	-6.09664	DNAJB14	4.30804	No Sig
SMC5	0.0976692	0.251984	4.06579	4.97e-05	0.00182364	-6.10673	SMC5	4.30342	No Sig
SLC4A10	-0.0245775	0.0122888	-4.06367	5.02e-05	0.00183833	-6.11529	SLC4A10	4.2995	No Sig
PRDX2	0.149802	0.71098	4.0624	5.04e-05	0.00184646	-6.12043	PRDX2	4.29715	No Sig
LPXN	-0.145508	0.619998	-4.05911	5.12e-05	0.00187059	-6.13369	LPXN	4.29108	No Sig
MRTO4	0.0681031	0.11207	4.05715	5.16e-05	0.00188434	-6.14158	MRTO4	4.28747	No Sig
ECHDC2	0.0870921	0.180723	4.05597	5.18e-05	0.00189185	-6.1463	ECHDC2	4.2853	No Sig
UGP2	-0.124536	0.399741	-4.04823	5.36e-05	0.00195305	-6.17744	UGP2	4.27105	No Sig
U2SURP	0.116311	0.360789	4.04745	5.38e-05	0.00195753	-6.18055	U2SURP	4.26962	No Sig
DDX18	0.128601	0.47717	4.04617	5.4e-05	0.00196521	-6.18571	DDX18	4.26726	No Sig
RBM39	0.165463	1.14873	4.04606	5.41e-05	0.00196521	-6.18615	RBM39	4.26706	No Sig
CSNK1G3	0.0863892	0.181629	4.04507	5.43e-05	0.00197151	-6.19013	CSNK1G3	4.26523	No Sig
MYEF2	0.0463012	0.0492546	4.0369	5.62e-05	0.00203677	-6.22288	MYEF2	4.25023	No Sig
PRDX4	0.0802745	0.164218	4.03589	5.64e-05	0.0020435	-6.22694	PRDX4	4.24837	No Sig
IL10RB-DT	0.0232601	0.0136569	4.03461	5.68e-05	0.00205256	-6.23208	IL10RB-DT	4.24602	No Sig
CCND1	0.0404227	0.0328777	4.02578	5.89e-05	0.00212835	-6.26738	CCND1	4.22984	No Sig
CPNE2	0.0315465	0.0205802	4.02293	5.96e-05	0.00215198	-6.27878	CPNE2	4.22462	No Sig
EIF4A1	0.169892	1.01907	4.02115	6.01e-05	0.002166	-6.28587	EIF4A1	4.22137	No Sig
NDUFS5	-0.162888	1.17376	-4.02012	6.03e-05	0.00217326	-6.28997	NDUFS5	4.21949	No Sig
NR4A1	0.104621	0.203548	4.01847	6.07e-05	0.00218632	-6.29658	NR4A1	4.21646	No Sig
CFAP298	0.072824	0.139669	4.01587	6.14e-05	0.00220817	-6.30693	CFAP298	4.21171	No Sig
CCR1	-0.0237412	0.0118706	-4.01359	6.2e-05	0.00222725	-6.31602	CCR1	4.20755	No Sig
ESD	0.109138	0.318681	4.00665	6.38e-05	0.00228643	-6.34364	ESD	4.19488	No Sig
HMGN1	0.163432	1.36678	4.00584	6.41e-05	0.002292	-6.34687	HMGN1	4.1934	No Sig
SPG7	0.0999816	0.272332	4.00401	6.46e-05	0.00230665	-6.35411	SPG7	4.19008	No Sig
DMAC1	0.0761136	0.151653	4.00385	6.46e-05	0.00230665	-6.35477	DMAC1	4.18978	No Sig
CCNH	-0.127194	0.413325	-4.00362	6.47e-05	0.00230665	-6.35568	CCNH	4.18936	No Sig
HIVEP1	0.0696855	0.120815	4.00212	6.51e-05	0.00231889	-6.36162	HIVEP1	4.18664	No Sig
UPF3B	0.0962254	0.246712	4.00172	6.52e-05	0.00232062	-6.36325	UPF3B	4.1859	No Sig
FAM110A	0.0718627	0.130678	4.00013	6.56e-05	0.00233382	-6.36954	FAM110A	4.18301	No Sig
RESF1	0.13023	0.423892	3.9978	6.63e-05	0.00235263	-6.37877	RESF1	4.17878	No Sig
COMMD8	-0.0981944	0.248895	-3.99752	6.63e-05	0.00235263	-6.3799	COMMD8	4.17826	No Sig
CSNK2B	0.148356	0.803731	3.99276	6.77e-05	0.00239763	-6.39876	CSNK2B	4.16961	No Sig
GRINA	0.0886518	0.203777	3.99101	6.82e-05	0.00241293	-6.4057	GRINA	4.16643	No Sig
PIGH	0.0618472	0.0956553	3.98843	6.89e-05	0.00243676	-6.41592	PIGH	4.16174	No Sig
CSF2	-0.0680465	0.0734189	-3.98597	6.96e-05	0.00245963	-6.42568	CSF2	4.15726	No Sig
AZIN1-AS1	0.035177	0.0292828	3.98548	6.98e-05	0.00246221	-6.42759	AZIN1-AS1	4.15639	No Sig
PLAUR	-0.0510463	0.0550408	-3.97722	7.22e-05	0.00254615	-6.46023	PLAUR	4.14141	No Sig
ZNF33B	-0.0453679	0.0467789	-3.97368	7.33e-05	0.00258111	-6.47421	ZNF33B	4.135	No Sig
MRNIP	0.0425557	0.0470811	3.97349	7.33e-05	0.00258111	-6.47496	MRNIP	4.13465	No Sig
EGOT	0.0370909	0.0294095	3.97306	7.35e-05	0.00258324	-6.47665	EGOT	4.13388	No Sig
USP11	0.0735352	0.136241	3.97092	7.41e-05	0.00260393	-6.48512	USP11	4.13	No Sig
ISCA2	0.076007	0.156736	3.96588	7.57e-05	0.00265656	-6.50496	ISCA2	4.12089	No Sig
CD48	-0.157287	0.801144	-3.96563	7.58e-05	0.0026568	-6.50595	CD48	4.12043	No Sig
TFF3	-0.0466794	0.0397027	-3.96322	7.65e-05	0.00268092	-6.51541	TFF3	4.11609	No Sig
RHOH	0.159237	0.8795	3.96185	7.7e-05	0.00269363	-6.52079	RHOH	4.11362	No Sig
DNAJC15	0.118951	0.414352	3.96092	7.73e-05	0.00270148	-6.52445	DNAJC15	4.11194	No Sig
PON2	0.0457337	0.0496075	3.96055	7.74e-05	0.00270307	-6.52591	PON2	4.11127	No Sig
OGA	0.0948961	0.234597	3.95981	7.76e-05	0.00270885	-6.52883	OGA	4.10993	No Sig
BIRC3	0.187459	0.989329	3.95818	7.82e-05	0.00272461	-6.53522	BIRC3	4.107	No Sig
TGFB1	-0.138832	0.528922	-3.95785	7.83e-05	0.00272578	-6.53653	TGFB1	4.1064	No Sig
ADGRE5	-0.132419	0.454538	-3.95677	7.86e-05	0.00273542	-6.54077	ADGRE5	4.10445	No Sig
CARD19	-0.0778001	0.153102	-3.95437	7.94e-05	0.00276022	-6.55021	CARD19	4.10012	No Sig
PAXIP1-AS2	0.0361852	0.0297985	3.95271	8e-05	0.00277662	-6.55671	PAXIP1-AS2	4.09714	No Sig
TYMP	-0.152839	0.646036	-3.95086	8.06e-05	0.00279542	-6.56399	TYMP	4.09379	No Sig
PHLPP1	0.0250879	0.0167639	3.9486	8.13e-05	0.00281898	-6.57283	PHLPP1	4.08974	No Sig
EGR2	0.0544816	0.063621	3.94827	8.14e-05	0.00282021	-6.57413	EGR2	4.08914	No Sig
MASTL	0.0405237	0.0387593	3.94767	8.16e-05	0.00282457	-6.57649	MASTL	4.08805	No Sig
AL136038.5	0.0262135	0.0174492	3.9468	8.19e-05	0.00283203	-6.57988	AL136038.5	4.0865	No Sig
RIMKLB	0.0214694	0.0107347	3.94274	8.33e-05	0.00287732	-6.59578	RIMKLB	4.0792	No Sig
NUCKS1	0.124839	0.444647	3.94145	8.38e-05	0.00289007	-6.60085	NUCKS1	4.07687	No Sig
PRKY	0.0704165	0.119845	3.93997	8.43e-05	0.00290507	-6.60664	PRKY	4.07421	No Sig
GSE1	0.0331644	0.0274994	3.93746	8.52e-05	0.00293258	-6.61644	GSE1	4.06971	No Sig
TAF15	0.106	0.31895	3.93604	8.57e-05	0.00294711	-6.622	TAF15	4.06716	No Sig
FAM153CP	0.0375956	0.0359821	3.93558	8.58e-05	0.00294879	-6.6238	FAM153CP	4.06633	No Sig
CLEC16A	0.0453528	0.0562923	3.93545	8.59e-05	0.00294879	-6.62432	CLEC16A	4.06609	No Sig
MALSU1	0.0751136	0.153336	3.9323	8.7e-05	0.00298452	-6.63659	MALSU1	4.06045	No Sig
FUS	0.159356	1.01965	3.9316	8.73e-05	0.00299042	-6.63935	FUS	4.05919	No Sig
AARS	0.0583462	0.0873646	3.9303	8.77e-05	0.0030037	-6.64442	AARS	4.05686	No Sig
TIMM10	0.0844232	0.200952	3.93002	8.78e-05	0.00300429	-6.64549	TIMM10	4.05637	No Sig
UBE2I	0.141898	0.731133	3.92964	8.8e-05	0.00300618	-6.64697	UBE2I	4.05569	No Sig
PPP3CC	0.0975491	0.268257	3.92631	8.92e-05	0.00304494	-6.65996	PPP3CC	4.04972	No Sig
DNAJC9	0.0830296	0.182269	3.92511	8.96e-05	0.00305149	-6.66463	DNAJC9	4.04757	No Sig
ZFP36L1	0.199471	1.26653	3.92488	8.97e-05	0.00305153	-6.66553	ZFP36L1	4.04716	No Sig
PELP1	0.0635428	0.109723	3.91871	9.2e-05	0.00312147	-6.68958	PELP1	4.03611	No Sig
FMNL1	-0.129009	0.486848	-3.91577	9.31e-05	0.00315065	-6.701	FMNL1	4.03087	No Sig
COA8	0.066966	0.124033	3.91224	9.45e-05	0.00319384	-6.71474	COA8	4.02455	No Sig
SLC40A1	0.0321688	0.0230475	3.91176	9.47e-05	0.00319713	-6.71658	SLC40A1	4.0237	No Sig
STAC	0.0269221	0.0182101	3.91116	9.49e-05	0.00320209	-6.71892	STAC	4.02263	No Sig
PPP2R1A	0.116751	0.410451	3.91068	9.51e-05	0.00320538	-6.72076	PPP2R1A	4.02178	No Sig
MBNL2	-0.0840609	0.178459	-3.90927	9.57e-05	0.00322116	-6.72627	MBNL2	4.01925	No Sig
NDUFB1	0.141434	0.638482	3.90786	9.62e-05	0.00323685	-6.73173	NDUFB1	4.01674	No Sig
OFD1	0.101122	0.277202	3.90321	9.81e-05	0.00329621	-6.74977	OFD1	4.00845	No Sig
PDE7A	-0.0779165	0.149995	-3.90226	9.85e-05	0.00330597	-6.75343	PDE7A	4.00677	No Sig
PTP4A3	0.0470356	0.0531692	3.90105	9.89e-05	0.00331946	-6.75814	PTP4A3	4.0046	No Sig
SECISBP2L	0.0893548	0.221548	3.89795	0.000100208	0.00335872	-6.77012	SECISBP2L	3.9991	No Sig
TPK1	0.0511848	0.0645205	3.89771	0.00010031	0.00335904	-6.77107	TPK1	3.99866	No Sig
PIK3CA	0.0484879	0.0635383	3.89706	0.000100575	0.00336484	-6.77357	PIK3CA	3.99751	No Sig
DOK2	-0.133247	0.499682	-3.88746	0.000104603	0.00349643	-6.81066	DOK2	3.98045	No Sig
CCDC32	0.0683687	0.132153	3.88674	0.000104913	0.00350358	-6.81346	CCDC32	3.97917	No Sig
ADRB2	-0.0325156	0.0226032	-3.88342	0.000106345	0.00354818	-6.82626	ADRB2	3.97328	No Sig
GNGT2	-0.040588	0.0372865	-3.87951	0.000108057	0.003602	-6.84134	GNGT2	3.96635	No Sig
MEAF6	0.129302	0.566593	3.87892	0.000108318	0.00360556	-6.84361	MEAF6	3.9653	No Sig
NGLY1	0.0739592	0.154312	3.87805	0.000108703	0.00361367	-6.84697	NGLY1	3.96376	No Sig
LUC7L2	0.110586	0.379638	3.87698	0.000109176	0.00362609	-6.85107	LUC7L2	3.96187	No Sig
WSB1	0.137684	0.604672	3.87647	0.000109405	0.00363039	-6.85304	WSB1	3.96096	No Sig
USP53	0.0400446	0.0384284	3.87555	0.000109814	0.00364068	-6.85657	USP53	3.95934	No Sig
ZNF410	0.0786796	0.170492	3.87451	0.000110282	0.00365097	-6.86058	ZNF410	3.9575	No Sig
HLA-DRA	-0.162173	0.584602	-3.87442	0.000110324	0.00365097	-6.86094	HLA-DRA	3.95733	No Sig
CNBP	0.161242	1.30029	3.86819	0.000113156	0.00374132	-6.88487	CNBP	3.94632	No Sig
USP10	0.0774806	0.168895	3.86722	0.000113607	0.00375282	-6.88862	USP10	3.9446	No Sig
NSA2	0.134358	0.641435	3.86472	0.000114764	0.00378764	-6.89819	NSA2	3.94019	No Sig
SAT1	0.186474	1.30036	3.86382	0.000115189	0.00379481	-6.90168	SAT1	3.93859	No Sig
CLIC5	-0.054691	0.0759657	-3.86259	0.000115764	0.00381033	-6.90638	CLIC5	3.93643	No Sig
LMNA	0.175458	0.637085	3.86077	0.000116625	0.00383177	-6.91337	LMNA	3.93321	No Sig
CHST2	0.0459055	0.050486	3.86034	0.000116829	0.00383504	-6.91502	CHST2	3.93245	No Sig
XCL1	-0.0737418	0.0855022	-3.85877	0.000117572	0.00385597	-6.921	XCL1	3.9297	No Sig
SLC25A46	0.086506	0.21349	3.85314	0.00012029	0.00394157	-6.94257	SLC25A46	3.91977	No Sig
TSPOAP1-AS1	0.0474564	0.0592721	3.8503	0.000121687	0.00398377	-6.95346	TSPOAP1-AS1	3.91476	No Sig
SLC4A7	-0.096389	0.243453	-3.8448	0.000124428	0.00406987	-6.97448	SLC4A7	3.90508	No Sig
PLEKHA2	-0.0839482	0.185436	-3.84381	0.000124925	0.00408248	-6.97824	PLEKHA2	3.90335	No Sig
DPYD	0.0630189	0.106579	3.84296	0.000125356	0.00409292	-6.98149	DPYD	3.90185	No Sig
TMEM200A	-0.0499065	0.0597406	-3.84101	0.000126349	0.004118	-6.98893	TMEM200A	3.89843	No Sig
HNRNPU	0.150595	0.865267	3.8405	0.000126609	0.00412279	-6.99087	HNRNPU	3.89754	No Sig
EIF3G	0.144112	0.891645	3.83959	0.000127077	0.00413434	-6.99435	EIF3G	3.89593	No Sig
COMMD7	-0.100134	0.28009	-3.83922	0.000127269	0.00413691	-6.99577	COMMD7	3.89528	No Sig
LCK	-0.159684	1.15919	-3.83888	0.000127442	0.00413886	-6.99705	LCK	3.89469	No Sig
TMUB2	0.0835156	0.193722	3.83843	0.000127671	0.00414264	-6.99875	TMUB2	3.89391	No Sig
EBLN3P	0.0693083	0.133789	3.83726	0.000128278	0.00415864	-7.00322	EBLN3P	3.89185	No Sig
AKR1C3	0.03881	0.0333109	3.83487	0.000129525	0.00419534	-7.01235	AKR1C3	3.88765	No Sig
SIT1	-0.11752	0.372024	-3.83055	0.0001318	0.00426525	-7.02876	SIT1	3.88009	No Sig
HACD2	0.0602351	0.0957762	3.82877	0.00013275	0.00429221	-7.03554	HACD2	3.87697	No Sig
CIAO2A	0.0922107	0.258383	3.82737	0.0001335	0.00431266	-7.04085	CIAO2A	3.87452	No Sig
RHOB	0.0982782	0.21236	3.8253	0.00013462	0.00434501	-7.04873	RHOB	3.87089	No Sig
SPATA20	0.0489592	0.0667777	3.82366	0.000135515	0.00437004	-7.05498	SPATA20	3.86801	No Sig
HLA-E	0.1469	2.25581	3.82306	0.000135839	0.00437662	-7.05723	HLA-E	3.86698	No Sig
TESC	-0.0782771	0.161533	-3.82038	0.000137317	0.00441648	-7.06743	TESC	3.86227	No Sig
CMTM3	-0.105427	0.322857	-3.81958	0.000137758	0.00442676	-7.07045	CMTM3	3.86088	No Sig
CGRRF1	0.0614818	0.100938	3.81911	0.000138019	0.00443127	-7.07224	CGRRF1	3.86006	No Sig
HIST1H1E	0.0608787	0.0905016	3.81698	0.000139205	0.00446542	-7.0803	HIST1H1E	3.85635	No Sig
FADS3	-0.034358	0.0287397	-3.81368	0.000141065	0.00451936	-7.09281	FADS3	3.85058	No Sig
MIA2	0.069925	0.13457	3.81356	0.000141133	0.00451936	-7.09327	MIA2	3.85037	No Sig
COTL1	0.178031	1.67184	3.81259	0.000141683	0.00453298	-7.09693	COTL1	3.84868	No Sig
RBM4	0.122868	0.498324	3.80986	0.00014325	0.00457912	-7.1073	RBM4	3.84391	No Sig
PAK2	0.14268	0.678516	3.80836	0.00014411	0.00460259	-7.11294	PAK2	3.84131	No Sig
RTP5	0.0276712	0.0192184	3.80384	0.000146749	0.00468279	-7.13004	RTP5	3.83342	No Sig
MAN2A1	0.0684789	0.127849	3.80249	0.000147546	0.00470411	-7.13515	MAN2A1	3.83107	No Sig
PREX1	-0.0808971	0.173056	-3.80148	0.000148143	0.00471903	-7.13895	PREX1	3.82932	No Sig
RTL8C	0.0536555	0.0870726	3.79986	0.000149109	0.0047457	-7.14508	RTL8C	3.82649	No Sig
HCP5	0.0806651	0.185191	3.799	0.000149626	0.004758	-7.14834	HCP5	3.82499	No Sig
TSPO	-0.147329	0.840573	-3.79764	0.000150441	0.00477978	-7.15346	TSPO	3.82263	No Sig
PIAS2	0.0410889	0.0448164	3.79481	0.000152153	0.00482996	-7.16411	PIAS2	3.81772	No Sig
SLF1	-0.0711249	0.12819	-3.79168	0.000154073	0.00488246	-7.17593	SLF1	3.81227	No Sig
PAG1	-0.12099	0.431602	-3.79013	0.000155029	0.00490848	-7.18175	PAG1	3.80959	No Sig
WBP1L	-0.0513942	0.0728918	-3.78753	0.000156651	0.00495554	-7.19156	WBP1L	3.80507	No Sig
ESYT2	0.0681015	0.135419	3.78602	0.000157596	0.00498114	-7.19722	ESYT2	3.80246	No Sig
UBB	-0.170491	2.0301	-3.78454	0.000158528	0.00500629	-7.20278	UBB	3.79989	No Sig
HSD11B1-AS1	0.015617	0.00780852	3.78379	0.000159007	0.00501708	-7.20562	HSD11B1-AS1	3.79858	No Sig
GALNT10	-0.0634115	0.0994653	-3.7834	0.00015925	0.00502043	-7.20706	GALNT10	3.79792	No Sig
QSER1	0.0339056	0.0321325	3.78269	0.000159702	0.00502789	-7.20973	QSER1	3.79669	No Sig
TNIP3	-0.0587276	0.0791074	-3.7826	0.000159762	0.00502789	-7.21008	TNIP3	3.79653	No Sig
AIMP2	0.0491587	0.071328	3.78034	0.000161206	0.005069	-7.21855	AIMP2	3.79262	No Sig
CDH1	0.0264504	0.016701	3.77638	0.000163771	0.00514522	-7.23342	CDH1	3.78576	No Sig
BNIP3L	0.112946	0.406706	3.77593	0.000164067	0.00515009	-7.23511	BNIP3L	3.78498	No Sig
C2CD2	0.0252839	0.0194552	3.775	0.000164677	0.00516189	-7.23861	C2CD2	3.78337	No Sig
CKAP4	0.0301755	0.0253787	3.77493	0.000164725	0.00516189	-7.23888	CKAP4	3.78324	No Sig
PDE3B	0.125823	0.457882	3.77407	0.00016529	0.00517517	-7.24211	PDE3B	3.78175	No Sig
IER5	-0.0929332	0.207792	-3.77232	0.000166445	0.00520689	-7.24867	IER5	3.77873	No Sig
TMEM161B-AS1	0.0388343	0.0429857	3.77029	0.00016779	0.00524448	-7.25624	TMEM161B-AS1	3.77523	No Sig
ZNF563	0.0344632	0.0301145	3.7679	0.000169398	0.00528964	-7.26522	ZNF563	3.77109	No Sig
HIST1H2AD	0.0179923	0.00899614	3.76757	0.000169621	0.00528964	-7.26646	HIST1H2AD	3.77052	No Sig
CFAP36	0.0781533	0.175583	3.7675	0.000169668	0.00528964	-7.26672	CFAP36	3.7704	No Sig
SNX9	0.135778	0.568728	3.76588	0.000170761	0.00531917	-7.27277	SNX9	3.76761	No Sig
PXN	0.0457622	0.0584405	3.76511	0.000171283	0.0053301	-7.27564	PXN	3.76628	No Sig
TAF4B	0.0314568	0.0260159	3.76494	0.000171403	0.0053301	-7.2763	TAF4B	3.76598	No Sig
CHMP1B	0.108747	0.355425	3.76408	0.000171989	0.00534377	-7.27951	CHMP1B	3.7645	No Sig
CENPM	0.0611436	0.0980772	3.76202	0.000173399	0.00538301	-7.28719	CENPM	3.76095	No Sig
ILVBL	0.0413632	0.0492482	3.75975	0.000174967	0.00542709	-7.29567	ILVBL	3.75704	No Sig
LRRN3	-0.061998	0.0804185	-3.75677	0.000177053	0.00548316	-7.30682	LRRN3	3.7519	No Sig
U2AF1L4	0.0874607	0.230483	3.75665	0.000177133	0.00548316	-7.30725	U2AF1L4	3.7517	No Sig
SLC26A2	0.0296032	0.0231281	3.75137	0.000180879	0.00558679	-7.32694	SLC26A2	3.74261	No Sig
UBQLN1	0.0893963	0.249932	3.74914	0.000182486	0.00563167	-7.33526	UBQLN1	3.73877	No Sig
FOXN2	0.0745313	0.156249	3.74802	0.000183297	0.00565045	-7.33943	FOXN2	3.73685	No Sig
SPEF2	-0.0259216	0.0174642	-3.74576	0.000184946	0.00569318	-7.34786	SPEF2	3.73296	No Sig
SDR39U1	0.0696228	0.135781	3.7455	0.000185135	0.00569422	-7.34882	SDR39U1	3.73251	No Sig
RBM43	0.0401459	0.0447654	3.74395	0.000186271	0.0057197	-7.35457	RBM43	3.72985	No Sig
SAFB2	0.098165	0.297104	3.74394	0.000186276	0.0057197	-7.3546	SAFB2	3.72984	No Sig
IGFLR1	0.133029	0.507972	3.74239	0.000187424	0.00575014	-7.36038	IGFLR1	3.72717	No Sig
PARL	0.0846766	0.226959	3.73988	0.000189293	0.00579774	-7.36971	PARL	3.72287	No Sig
TBC1D8	0.022695	0.0143714	3.73396	0.000193768	0.00592984	-7.39169	TBC1D8	3.71272	No Sig
HEATR1	0.0531653	0.0824444	3.73292	0.000194565	0.00594928	-7.39555	HEATR1	3.71093	No Sig
RFX2	-0.0385274	0.0407177	-3.73212	0.000195176	0.00596297	-7.3985	RFX2	3.70957	No Sig
SLAMF1	-0.0927617	0.248886	-3.72905	0.000197553	0.00603056	-7.40988	SLAMF1	3.70432	No Sig
RNF149	-0.128355	0.579894	-3.72685	0.000199272	0.00607796	-7.41803	RNF149	3.70055	No Sig
SARAF	0.169642	2.4004	3.72595	0.000199982	0.00609455	-7.42137	SARAF	3.69901	No Sig
NDUFAF8	0.0826887	0.205546	3.72381	0.000201676	0.00614105	-7.4293	NDUFAF8	3.69535	No Sig
SNHG3	0.0708302	0.131519	3.72263	0.000202614	0.00616448	-7.43366	SNHG3	3.69333	No Sig
MGST2	0.0411781	0.0464312	3.72155	0.00020348	0.00618295	-7.43767	MGST2	3.69148	No Sig
NCKAP1	0.0264884	0.0183703	3.72145	0.000203559	0.00618295	-7.43804	NCKAP1	3.69131	No Sig
SLC25A3	0.151286	1.1477	3.72027	0.000204501	0.0062064	-7.44237	SLC25A3	3.68931	No Sig
ICOS	0.153036	0.778913	3.71925	0.000205322	0.00622618	-7.44614	ICOS	3.68756	No Sig
TPD52	-0.0626553	0.106101	-3.71781	0.00020649	0.00625123	-7.45148	TPD52	3.6851	No Sig
HYKK	0.015151	0.00757551	3.71707	0.000207093	0.00626431	-7.45422	HYKK	3.68383	No Sig
PDCL	0.0743091	0.164468	3.71643	0.000207609	0.00627383	-7.45656	PDCL	3.68275	No Sig
GPRIN3	0.107505	0.351761	3.71626	0.000207751	0.00627383	-7.4572	GPRIN3	3.68246	No Sig
DDX3Y	0.0913764	0.245477	3.71533	0.000208513	0.00629166	-7.46064	DDX3Y	3.68087	No Sig
RNF166	-0.0953031	0.270733	-3.71379	0.000209774	0.0063245	-7.46631	RNF166	3.67825	No Sig
TSPAN2	0.0550081	0.0810328	3.71166	0.000211536	0.00637238	-7.47417	TSPAN2	3.67461	No Sig
CA10	-0.0238425	0.0119212	-3.70892	0.000213828	0.00643612	-7.4843	CA10	3.66994	No Sig
C1QBP	0.116532	0.480092	3.70826	0.000214378	0.00644736	-7.48671	C1QBP	3.66882	No Sig
RERE	0.0599943	0.0992987	3.7072	0.000215272	0.00646895	-7.49062	RERE	3.66701	No Sig
FAM118A	0.117116	0.429225	3.70615	0.000216156	0.00649017	-7.49447	FAM118A	3.66523	No Sig
TSC22D1	0.0646922	0.101954	3.7057	0.000216545	0.00649652	-7.49616	TSC22D1	3.66445	No Sig
TDG	0.0897901	0.251717	3.70426	0.000217767	0.00652783	-7.50145	TDG	3.66201	No Sig
RING1	0.07153	0.157429	3.69876	0.000222502	0.00666431	-7.52166	RING1	3.65267	No Sig
EMC6	0.0915577	0.281343	3.69606	0.000224871	0.00672426	-7.53161	EMC6	3.64807	No Sig
SHF	0.0202464	0.0132887	3.69446	0.000226283	0.00676096	-7.53749	SHF	3.64535	No Sig
DDX5	0.151283	2.03098	3.69419	0.000226521	0.00676257	-7.53848	DDX5	3.64489	No Sig
YME1L1	0.106951	0.389515	3.69363	0.000227016	0.006768	-7.54053	YME1L1	3.64394	No Sig
GAMT	0.0381899	0.0434228	3.69356	0.000227073	0.006768	-7.54076	GAMT	3.64383	No Sig
SNHG14	0.0397301	0.0409216	3.69308	0.0002275	0.00677521	-7.54253	SNHG14	3.64302	No Sig
ARF4	0.11875	0.505804	3.69275	0.000227793	0.0067784	-7.54373	ARF4	3.64246	No Sig
DEF6	-0.108381	0.363464	-3.69158	0.000228838	0.00680204	-7.54803	DEF6	3.64047	No Sig
WDR43	0.0654272	0.119715	3.6914	0.000229	0.00680204	-7.5487	WDR43	3.64017	No Sig
HRH4	-0.0137183	0.00685915	-3.69124	0.000229144	0.00680204	-7.54929	HRH4	3.63989	No Sig
FCRL3	0.0232157	0.0150162	3.68951	0.0002307	0.00684266	-7.55564	FCRL3	3.63695	No Sig
PAFAH1B1	0.111401	0.41478	3.68824	0.000231839	0.00687088	-7.56027	PAFAH1B1	3.63481	No Sig
ORAI1	-0.088537	0.226612	-3.68264	0.00023696	0.00701129	-7.58079	ORAI1	3.62533	No Sig
SEC11A	0.139484	0.82566	3.68231	0.000237271	0.00701482	-7.58202	SEC11A	3.62476	No Sig
THRAP3	0.123334	0.568332	3.68203	0.000237524	0.00701664	-7.58302	THRAP3	3.62429	No Sig
MCRIP2	0.0406287	0.0492377	3.68096	0.000238515	0.00703954	-7.58693	MCRIP2	3.62248	No Sig
MAP3K1	0.0626583	0.111994	3.68078	0.000238684	0.00703954	-7.58759	MAP3K1	3.62218	No Sig
CLDND1	-0.14335	0.60991	-3.68056	0.000238894	0.00704007	-7.58842	CLDND1	3.62179	No Sig
MAX	0.104682	0.381117	3.67986	0.000239546	0.0070536	-7.59098	MAX	3.62061	No Sig
STON1	-0.02421	0.0163706	-3.67941	0.000239966	0.0070546	-7.59262	STON1	3.61985	No Sig
BLVRA	0.0675454	0.140466	3.67607	0.000243104	0.00712969	-7.60482	BLVRA	3.61421	No Sig
MORC3	0.088221	0.232358	3.67463	0.000244464	0.00716383	-7.61006	MORC3	3.61179	No Sig
TENT2	0.061297	0.1174	3.67271	0.000246305	0.00721199	-7.6171	TENT2	3.60853	No Sig
SLC31A2	0.0438303	0.055636	3.67196	0.00024702	0.00722715	-7.61982	SLC31A2	3.60727	No Sig
WDR4	0.0307894	0.0284866	3.67104	0.000247909	0.00724738	-7.6232	WDR4	3.60571	No Sig
PNMA1	0.0781011	0.181975	3.66817	0.000250685	0.00732269	-7.63365	PNMA1	3.60087	No Sig
HMOX2	-0.107095	0.374951	-3.66754	0.000251297	0.00733278	-7.63594	HMOX2	3.59981	No Sig
SLC25A36	0.0730044	0.15941	3.6674	0.000251432	0.00733278	-7.63644	SLC25A36	3.59958	No Sig
PARK7	0.148869	1.13152	3.66511	0.000253685	0.00738673	-7.64481	PARK7	3.59571	No Sig
PTRH2	0.0448959	0.0624925	3.66074	0.000258013	0.0075068	-7.66069	PTRH2	3.58836	No Sig
NTN4	-0.0165663	0.00828317	-3.65808	0.000260689	0.0075749	-7.67037	NTN4	3.58388	No Sig
TMEM69	0.0480149	0.0683276	3.658	0.000260768	0.0075749	-7.67065	TMEM69	3.58375	No Sig
EPB41L4A-AS1	0.0876906	0.238751	3.65777	0.000261009	0.00757588	-7.67152	EPB41L4A-AS1	3.58334	No Sig
NABP1	0.102151	0.309256	3.65749	0.000261291	0.00757807	-7.67254	NABP1	3.58287	No Sig
NDUFC1	0.115479	0.475827	3.65662	0.000262174	0.00759766	-7.6757	NDUFC1	3.58141	No Sig
PBX3	0.0388731	0.0419215	3.65585	0.000262952	0.00761417	-7.67848	PBX3	3.58012	No Sig
ESYT1	-0.0771895	0.172065	-3.65553	0.000263277	0.0076171	-7.67964	ESYT1	3.57959	No Sig
LCP1	-0.148457	0.881842	-3.65534	0.000263469	0.0076171	-7.68032	LCP1	3.57927	No Sig
SERINC5	0.0899707	0.241144	3.65268	0.0002662	0.00768997	-7.69	SERINC5	3.57479	No Sig
CALM3	0.14498	0.860684	3.65245	0.00026644	0.00769082	-7.69084	CALM3	3.5744	No Sig
PRR34-AS1	0.0530283	0.0872847	3.6507	0.000268243	0.00773676	-7.69717	PRR34-AS1	3.57147	No Sig
TBC1D31	-0.0348616	0.0344315	-3.64829	0.000270757	0.00780312	-7.70592	TBC1D31	3.56742	No Sig
PLD6	-0.0364412	0.0383904	-3.6458	0.000273371	0.00787226	-7.71493	PLD6	3.56325	No Sig
DENND3	-0.0374288	0.0388328	-3.64349	0.000275828	0.00793679	-7.72333	DENND3	3.55936	No Sig
SEPTIN2	0.107115	0.378431	3.64061	0.000278904	0.00801454	-7.73373	SEPTIN2	3.55454	No Sig
SYF2	0.131413	0.710414	3.64055	0.000278968	0.00801454	-7.73394	SYF2	3.55445	No Sig
TRMT1	0.061687	0.116249	3.64018	0.00027937	0.00801979	-7.73529	TRMT1	3.55382	No Sig
ARRDC2	-0.0829596	0.195041	-3.63938	0.000280238	0.0080384	-7.7382	ARRDC2	3.55247	No Sig
HMGB1	-0.144973	1.84006	-3.63899	0.000280661	0.00804423	-7.73962	HMGB1	3.55182	No Sig
METTL26	0.0997965	0.324634	3.63856	0.00028112	0.00804646	-7.74115	METTL26	3.55111	No Sig
SIK1B	0.0222988	0.014577	3.63851	0.000281179	0.00804646	-7.74134	SIK1B	3.55102	No Sig
TOMM20	0.12956	0.702453	3.63557	0.000284388	0.00812559	-7.75198	TOMM20	3.54609	No Sig
ZNF83	0.0556352	0.0888352	3.63533	0.000284646	0.00812663	-7.75283	ZNF83	3.54569	No Sig
PFDN4	0.0907303	0.266063	3.63489	0.000285125	0.00813395	-7.75441	PFDN4	3.54496	No Sig
UXT	0.13034	0.698017	3.63166	0.000288697	0.00822426	-7.76608	UXT	3.53956	No Sig
2022-03-03	0.054206	0.0856459	3.63162	0.00028874	0.00822426	-7.76622	2022-03-03	3.53949	No Sig
MYL12B	-0.146873	1.63657	-3.62998	0.000290575	0.00827008	-7.77216	MYL12B	3.53674	No Sig
TRMT11	0.0406461	0.0511862	3.6294	0.000291222	0.00827431	-7.77425	TRMT11	3.53578	No Sig
THTPA	0.0252204	0.0212459	3.6293	0.000291337	0.00827431	-7.77462	THTPA	3.5356	No Sig
NR1D1	-0.0381677	0.0387281	-3.62828	0.000292474	0.00828862	-7.77827	NR1D1	3.53391	No Sig
RAB3IP	0.0500253	0.076797	3.62825	0.000292517	0.00828862	-7.77841	RAB3IP	3.53385	No Sig
RAB3GAP2	0.0621741	0.120918	3.62577	0.000295313	0.00835943	-7.78732	RAB3GAP2	3.52972	No Sig
PHB2	0.113382	0.489496	3.62461	0.000296636	0.0083904	-7.79152	PHB2	3.52778	No Sig
MCCC2	0.0587717	0.105706	3.62362	0.000297767	0.00841589	-7.79508	MCCC2	3.52612	No Sig
AGTRAP	-0.0581845	0.0953868	-3.62227	0.000299312	0.00845302	-7.79993	AGTRAP	3.52388	No Sig
CEP170	0.0476818	0.0663315	3.62186	0.000299792	0.00846004	-7.80143	CEP170	3.52318	No Sig
C5orf15	0.0680304	0.147435	3.62133	0.000300401	0.00846409	-7.80334	C5orf15	3.5223	No Sig
FRMD6-AS1	0.0162216	0.00811082	3.62113	0.000300629	0.00846409	-7.80405	FRMD6-AS1	3.52197	No Sig
MTHFD2	0.118827	0.451694	3.62072	0.000301103	0.00847093	-7.80552	MTHFD2	3.52128	No Sig
TMPO	0.0950989	0.295499	3.61968	0.00030231	0.00849836	-7.80927	TMPO	3.51955	No Sig
FRA10AC1	0.0558475	0.0982257	3.61899	0.000303107	0.0085142	-7.81174	FRA10AC1	3.5184	No Sig
ZCCHC14	0.0230288	0.0157354	3.61544	0.000307265	0.00861743	-7.82451	ZCCHC14	3.51249	No Sig
THEMIS	-0.0934034	0.262544	-3.61525	0.000307488	0.00861743	-7.82519	THEMIS	3.51217	No Sig
PIM2	0.127325	0.483799	3.61502	0.000307759	0.00861844	-7.82602	PIM2	3.51179	No Sig
TRIM32	0.0406313	0.0513508	3.61296	0.000310206	0.0086803	-7.83343	TRIM32	3.50835	No Sig
GUK1	-0.142935	1.0568	-3.61038	0.000313288	0.00875316	-7.8427	GUK1	3.50406	No Sig
ZNF585A	0.052279	0.0832299	3.60638	0.000318119	0.00888138	-7.85703	ZNF585A	3.49741	No Sig
GIMAP7	0.152004	0.789678	3.6056	0.000319063	0.00890092	-7.85981	GIMAP7	3.49612	No Sig
GDE1	-0.0841886	0.223921	-3.60356	0.000321569	0.008964	-7.86714	GDE1	3.49273	No Sig
MAP9	0.0341111	0.0326881	3.60208	0.000323392	0.00900113	-7.87243	MAP9	3.49027	No Sig
STX10	-0.0794537	0.193069	-3.60097	0.000324772	0.00902689	-7.87642	STX10	3.48842	No Sig
CDCA7	-0.0623598	0.115812	-3.59968	0.000326371	0.00906335	-7.88102	CDCA7	3.48629	No Sig
PAM	0.0697924	0.14795	3.59898	0.00032725	0.00907506	-7.88354	PAM	3.48512	No Sig
DENND1B	-0.065855	0.123695	-3.59895	0.000327288	0.00907506	-7.88365	DENND1B	3.48507	No Sig
SSH1	-0.0570095	0.0884172	-3.59619	0.000330755	0.00916423	-7.89352	SSH1	3.48049	No Sig
PPT1	-0.0857293	0.242399	-3.5915	0.000336724	0.00931553	-7.91027	PPT1	3.47273	No Sig
TPM4	-0.131237	0.612871	-3.58785	0.000341445	0.00943901	-7.9233	TPM4	3.46668	No Sig
CLEC11A	0.028361	0.0229478	3.58476	0.000345476	0.00954321	-7.93429	CLEC11A	3.46158	No Sig
YTHDC2	0.0627394	0.120477	3.58289	0.000347947	0.00960424	-7.94096	YTHDC2	3.45849	No Sig
NPAT	0.065511	0.136242	3.58132	0.000350035	0.00965459	-7.94656	NPAT	3.45589	No Sig
SHISA5	-0.109016	0.418333	-3.5802	0.000351524	0.00968835	-7.95054	SHISA5	3.45404	No Sig
PDLIM2	-0.0753759	0.173848	-3.57878	0.000353431	0.00973357	-7.9556	PDLIM2	3.4517	No Sig
ZNF292	0.106137	0.361309	3.57728	0.000355444	0.00978167	-7.96092	ZNF292	3.44923	No Sig
PLEKHG2	0.0520956	0.085941	3.57211	0.000362498	0.00996079	-7.9793	PLEKHG2	3.44069	No Sig
RBM27	0.0785345	0.19363	3.56939	0.00036626	0.0100566	-7.98897	RBM27	3.43621	No Sig
PRKCH	0.123403	0.595977	3.56741	0.000369019	0.0101248	-7.99599	PRKCH	3.43295	No Sig
PNP	-0.0803618	0.199505	-3.5653	0.000371978	0.0101914	-8.00346	PNP	3.42948	No Sig
DNMT3A	0.0517692	0.0791925	3.56528	0.000372005	0.0101914	-8.00353	DNMT3A	3.42945	No Sig
PYCR2	0.0872195	0.268192	3.56462	0.000372936	0.0102093	-8.00587	PYCR2	3.42837	No Sig
PTPN2	0.108169	0.409344	3.56386	0.000374021	0.0102314	-8.00858	PTPN2	3.4271	No Sig
GPS2	0.0997166	0.360663	3.56126	0.000377715	0.0103247	-8.01778	GPS2	3.42284	No Sig
UQCRFS1	0.117829	0.557644	3.55996	0.000379583	0.010368	-8.02239	UQCRFS1	3.42069	No Sig
RCSD1	-0.100671	0.336113	-3.55823	0.000382076	0.0104283	-8.02851	RCSD1	3.41785	No Sig
RBM19	0.0489024	0.0758368	3.55684	0.000384078	0.0104751	-8.0334	RBM19	3.41558	No Sig
METRNL	-0.0440143	0.052226	-3.5564	0.00038472	0.0104849	-8.03497	METRNL	3.41485	No Sig
H1F0	0.0333134	0.035088	3.5529	0.000389838	0.0106154	-8.04732	H1F0	3.40912	No Sig
PRR14L	0.047086	0.0692241	3.55273	0.000390092	0.0106154	-8.04793	PRR14L	3.40883	No Sig
GALNT6	-0.0281698	0.0229385	-3.55252	0.000390407	0.0106161	-8.04869	GALNT6	3.40848	No Sig
EIF3M	0.11974	0.581119	3.55184	0.000391411	0.0106276	-8.05109	EIF3M	3.40737	No Sig
XBP1	-0.112616	0.397281	-3.54999	0.000394159	0.0106943	-8.05763	XBP1	3.40433	No Sig
ASB16-AS1	0.0362033	0.043175	3.54957	0.000394782	0.0107033	-8.05911	ASB16-AS1	3.40364	No Sig
INTS6L	0.0500902	0.0786615	3.54681	0.000398911	0.0108072	-8.06884	INTS6L	3.39912	No Sig
AGFG1	0.068795	0.144252	3.54563	0.000400694	0.0108475	-8.07301	AGFG1	3.39719	No Sig
PHEX	0.0285873	0.0265961	3.54503	0.0004016	0.010864	-8.07512	PHEX	3.39621	No Sig
RARG	-0.0444643	0.0598847	-3.54407	0.000403059	0.0108919	-8.07851	RARG	3.39463	No Sig
TLE1	-0.0284957	0.0203161	-3.54374	0.000403555	0.0108919	-8.07966	TLE1	3.3941	No Sig
STAT6	0.0614607	0.1224	3.54358	0.000403804	0.0108919	-8.08024	STAT6	3.39383	No Sig
ZNF433-AS1	0.03423	0.0373644	3.54356	0.000403822	0.0108919	-8.08028	ZNF433-AS1	3.39381	No Sig
SARDH	0.0681548	0.143486	3.54113	0.000407534	0.0109839	-8.08883	SARDH	3.38984	No Sig
CNKSR3	0.0249409	0.0178639	3.54062	0.000408319	0.010997	-8.09063	CNKSR3	3.389	No Sig
TMEM35B	0.0772509	0.194954	3.53687	0.000414137	0.0111373	-8.10386	TMEM35B	3.38286	No Sig
HRH2	0.0230854	0.0143669	3.53641	0.000414842	0.011148	-8.10544	HRH2	3.38212	No Sig
SRSF11	0.129948	0.740646	3.53601	0.000415474	0.0111568	-8.10687	SRSF11	3.38146	No Sig
RIC8A	0.0911281	0.291984	3.53337	0.000419614	0.0112598	-8.11613	RIC8A	3.37715	No Sig
HBP1	0.101509	0.359969	3.5294	0.000425928	0.0114208	-8.13009	HBP1	3.37066	No Sig
FAM3C	-0.0731761	0.144276	-3.52807	0.00042806	0.0114696	-8.13476	FAM3C	3.3685	No Sig
CCNG1	0.0855957	0.247317	3.52767	0.000428703	0.0114784	-8.13616	CCNG1	3.36784	No Sig
BICDL1	0.0695249	0.15174	3.52712	0.000429579	0.0114874	-8.13807	BICDL1	3.36696	No Sig
MYL5	0.0321273	0.0319883	3.52707	0.000429669	0.0114874	-8.13826	MYL5	3.36687	No Sig
DMAC2L	0.0340383	0.0386882	3.52684	0.000430035	0.0114888	-8.13906	DMAC2L	3.3665	No Sig
RASAL3	-0.11113	0.433316	-3.52588	0.000431581	0.0115217	-8.14241	RASAL3	3.36494	No Sig
AL139393.2	-0.0145945	0.00729725	-3.52422	0.000434279	0.0115853	-8.14823	AL139393.2	3.36223	No Sig
RBM7	0.0769456	0.1999	3.52339	0.00043564	0.0116131	-8.15116	RBM7	3.36087	No Sig
XCL2	-0.0459278	0.0422346	-3.5223	0.000437425	0.0116522	-8.15498	XCL2	3.3591	No Sig
KIAA1109	0.0724073	0.168395	3.5214	0.000438899	0.0116789	-8.15812	KIAA1109	3.35764	No Sig
HIC1	-0.0246775	0.0179404	-3.51898	0.000442904	0.0117725	-8.16661	HIC1	3.35369	No Sig
ALG13	0.08111	0.218446	3.51841	0.000443847	0.011789	-8.16859	ALG13	3.35277	No Sig
FGL2	0.0644709	0.0977322	3.51531	0.00044902	0.0119137	-8.17941	FGL2	3.34773	No Sig
CASP1	-0.0942127	0.285555	-3.51521	0.000449192	0.0119137	-8.17977	CASP1	3.34757	No Sig
SDCCAG8	0.0592132	0.110232	3.51055	0.00045709	0.0120968	-8.19605	SDCCAG8	3.34	No Sig
MX2	0.0740201	0.164171	3.51011	0.000457848	0.0121081	-8.1976	MX2	3.33928	No Sig
TNPO2	0.0353619	0.0383229	3.50907	0.000459633	0.0121466	-8.20123	TNPO2	3.33759	No Sig
TUT4	0.0805794	0.219223	3.50842	0.000460744	0.0121672	-8.20348	TUT4	3.33654	No Sig
CYTH2	0.0754618	0.192564	3.5063	0.000464413	0.0122534	-8.21089	CYTH2	3.3331	No Sig
ZNF580	0.0675662	0.150634	3.50614	0.000464678	0.0122534	-8.21142	ZNF580	3.33285	No Sig
INPP4A	-0.0649336	0.126207	-3.50541	0.000465953	0.0122781	-8.21398	INPP4A	3.33166	No Sig
CPA5	0.0349292	0.0312789	3.50066	0.000474281	0.0124886	-8.23052	CPA5	3.32396	No Sig
TMEM71	-0.0518423	0.0785618	-3.49872	0.000477733	0.0125705	-8.23729	TMEM71	3.32081	No Sig
RIC1	0.0575444	0.109887	3.49622	0.000482196	0.0126788	-8.24597	RIC1	3.31678	No Sig
LSR	0.0418049	0.0532637	3.49497	0.000484448	0.0127288	-8.25032	LSR	3.31475	No Sig
RAB3GAP1	0.0733688	0.180497	3.49189	0.000490033	0.0128664	-8.26102	RAB3GAP1	3.30977	No Sig
SEC31A	0.0792216	0.226596	3.48964	0.000494163	0.0129655	-8.26885	SEC31A	3.30613	No Sig
IMMP2L	0.0334481	0.0349915	3.48524	0.000502302	0.0131696	-8.28409	IMMP2L	3.29904	No Sig
IL17RE	-0.0270965	0.0246963	-3.48407	0.000504485	0.0132174	-8.28814	IL17RE	3.29715	No Sig
SNU13	0.133399	0.898844	3.48347	0.000505612	0.0132374	-8.29022	SNU13	3.29618	No Sig
ELK3	-0.0701027	0.161944	-3.48191	0.000508546	0.0133047	-8.29562	ELK3	3.29367	No Sig
KLF10	-0.0575756	0.0952915	-3.48107	0.00051013	0.0133366	-8.29852	KLF10	3.29232	No Sig
MYO9B	-0.0630069	0.125564	-3.48002	0.000512139	0.0133796	-8.30219	MYO9B	3.29061	No Sig
PMCH	0.03087	0.021735	3.47851	0.000515009	0.013445	-8.3074	PMCH	3.28818	No Sig
PSMA3-AS1	0.0862129	0.250142	3.478	0.000515989	0.0134609	-8.30917	PSMA3-AS1	3.28736	No Sig
PIM1	-0.116368	0.444235	-3.47751	0.000516918	0.0134756	-8.31085	PIM1	3.28658	No Sig
CD8B2	0.0186406	0.00932032	3.47569	0.000520425	0.0135574	-8.31716	CD8B2	3.28364	No Sig
ABCB1	-0.0260204	0.0170088	-3.47426	0.000523187	0.0136196	-8.32209	ABCB1	3.28134	No Sig
CXCL8	-0.0468729	0.0562885	-3.47275	0.000526124	0.0136863	-8.32732	CXCL8	3.27891	No Sig
HELZ	-0.0783138	0.209205	-3.47215	0.000527298	0.0137071	-8.32939	HELZ	3.27794	No Sig
ATP11A	-0.0372145	0.0401064	-3.46948	0.000532534	0.013822	-8.33861	ATP11A	3.27365	No Sig
PCBP3	0.0303257	0.0296119	3.46932	0.000532849	0.013822	-8.33916	PCBP3	3.2734	No Sig
KPNA2	0.0940771	0.306411	3.46717	0.0005371	0.0139224	-8.34657	KPNA2	3.26994	No Sig
FAM76B	0.0553907	0.0984624	3.46453	0.000542357	0.0140487	-8.35565	FAM76B	3.26571	No Sig
TRADD	-0.092566	0.2912	-3.46249	0.00054646	0.014145	-8.36268	TRADD	3.26244	No Sig
MPHOSPH8	0.119528	0.580693	3.4612	0.000549081	0.0142028	-8.36714	MPHOSPH8	3.26036	No Sig
DIP2B	0.0419624	0.0652415	3.46037	0.000550755	0.014236	-8.36998	DIP2B	3.25904	No Sig
DBNDD2	0.0438891	0.064574	3.4598	0.000551928	0.0142562	-8.37196	DBNDD2	3.25812	No Sig
COA4	0.0714301	0.183617	3.45867	0.000554218	0.0143053	-8.37582	COA4	3.25632	No Sig
GRAMD4	0.0505379	0.0810128	3.45693	0.000557797	0.0143876	-8.38182	GRAMD4	3.25352	No Sig
CD160	-0.0232958	0.0133381	-3.45622	0.000559252	0.0144149	-8.38425	CD160	3.25239	No Sig
GALNT3	-0.0176845	0.00960647	-3.45562	0.000560495	0.0144368	-8.38632	GALNT3	3.25143	No Sig
HOOK2	0.0552493	0.0988163	3.45519	0.000561386	0.0144496	-8.3878	HOOK2	3.25074	No Sig
SAYSD1	0.052796	0.0972247	3.45243	0.000567137	0.0145873	-8.3973	SAYSD1	3.24631	No Sig
NLRC5	0.0694341	0.162649	3.45159	0.00056888	0.0146219	-8.40016	NLRC5	3.24498	No Sig
MARCO	-0.0213003	0.0134239	-3.4511	0.000569917	0.0146383	-8.40185	MARCO	3.24419	No Sig
USP48	0.0759538	0.204409	3.44956	0.000573146	0.0147109	-8.40712	USP48	3.24173	No Sig
CPPED1	-0.0422411	0.057715	-3.44724	0.000578067	0.0148268	-8.41508	CPPED1	3.23802	No Sig
ZFYVE9	0.0168458	0.0094642	3.44672	0.000579186	0.0148451	-8.41689	ZFYVE9	3.23718	No Sig
TSGA10	0.0229833	0.0174461	3.44651	0.000579632	0.0148461	-8.4176	TSGA10	3.23685	No Sig
SHMT2	0.068552	0.164905	3.44604	0.000580619	0.014861	-8.41919	SHMT2	3.23611	No Sig
NSG1	0.0377517	0.0479116	3.4455	0.000581789	0.0148757	-8.42107	NSG1	3.23523	No Sig
FRMD4B	-0.0687996	0.145395	-3.44539	0.000582006	0.0148757	-8.42141	FRMD4B	3.23507	No Sig
PPARG	-0.0488125	0.0699091	-3.44105	0.000591387	0.0151049	-8.43631	PPARG	3.22813	No Sig
HNRNPH3	0.113396	0.524879	3.4397	0.00059432	0.0151677	-8.44092	HNRNPH3	3.22598	No Sig
SLC66A2	0.0298807	0.030532	3.43954	0.000594674	0.0151677	-8.44147	SLC66A2	3.22572	No Sig
NDUFA10	0.0837264	0.254983	3.4378	0.000598483	0.0152542	-8.44742	NDUFA10	3.22295	No Sig
IL9R	-0.0296475	0.0284094	-3.43733	0.000599501	0.0152695	-8.449	IL9R	3.22221	No Sig
QARS	0.0750119	0.20612	3.4361	0.000602217	0.0153281	-8.45321	QARS	3.22025	No Sig
CHMP7	0.0701366	0.175582	3.4326	0.000610008	0.0155156	-8.46518	CHMP7	3.21466	No Sig
NUDT21	0.0968808	0.366013	3.42602	0.000624891	0.015864	-8.48763	NUDT21	3.2042	No Sig
ABHD15	-0.0375453	0.0415284	-3.42584	0.000625303	0.015864	-8.48825	ABHD15	3.20391	No Sig
YWHAB	0.152885	1.54415	3.42578	0.000625439	0.015864	-8.48845	YWHAB	3.20382	No Sig
ANAPC1	0.0560369	0.0954756	3.42453	0.000628297	0.0159254	-8.49269	ANAPC1	3.20184	No Sig
CHKA	0.0327438	0.0373756	3.42361	0.000630409	0.0159679	-8.49582	CHKA	3.20038	No Sig
ELF2	0.0788918	0.216661	3.42299	0.00063186	0.0159901	-8.49796	ELF2	3.19938	No Sig
LTA	0.0615188	0.108717	3.42286	0.000632158	0.0159901	-8.4984	LTA	3.19917	No Sig
AL139393.3	-0.017409	0.0112107	-3.41895	0.000641248	0.0162024	-8.51169	AL139393.3	3.19297	No Sig
PDE9A	0.0220101	0.0176039	3.4184	0.000642543	0.0162024	-8.51356	PDE9A	3.1921	No Sig
HLA-DPA1	-0.138973	0.739634	-3.41837	0.000642608	0.0162024	-8.51366	HLA-DPA1	3.19205	No Sig
PRMT3	0.0370501	0.0497653	3.4183	0.000642765	0.0162024	-8.51389	PRMT3	3.19195	No Sig
NOD2	0.0176665	0.0103525	3.41692	0.000646018	0.0162732	-8.51859	NOD2	3.18976	No Sig
HSH2D	-0.0578679	0.111383	-3.4159	0.000648435	0.0163228	-8.52206	HSH2D	3.18813	No Sig
PRNP	-0.111425	0.454192	-3.41433	0.000652167	0.0164011	-8.5274	PRNP	3.18564	No Sig
MTMR6	0.0698569	0.171713	3.41421	0.00065244	0.0164011	-8.52779	MTMR6	3.18546	No Sig
FAM166B	-0.0245102	0.0136097	-3.4129	0.000655566	0.0164683	-8.53224	FAM166B	3.18338	No Sig
RAP1GDS1	0.0677486	0.168399	3.4101	0.0006623	0.0166261	-8.54175	RAP1GDS1	3.17895	No Sig
EIF4B	0.122503	0.70819	3.4099	0.000662773	0.0166266	-8.54241	EIF4B	3.17864	No Sig
CD86	-0.0241337	0.014879	-3.4092	0.000664467	0.0166577	-8.54479	CD86	3.17753	No Sig
ZNF184	0.0362319	0.0454306	3.40812	0.000667096	0.0167007	-8.54846	ZNF184	3.17581	No Sig
VWA5A	0.0267979	0.0249161	3.40793	0.000667552	0.0167007	-8.5491	VWA5A	3.17551	No Sig
ZNF302	0.052778	0.0935251	3.40771	0.000668103	0.016703	-8.54987	ZNF302	3.17516	No Sig
CHD7	0.0474456	0.0700126	3.40508	0.000674512	0.0168518	-8.55875	CHD7	3.17101	No Sig
CPD	-0.067872	0.145574	-3.40478	0.000675269	0.0168592	-8.55979	CPD	3.17052	No Sig
REXO2	-0.0916864	0.309753	-3.40153	0.000683286	0.0170477	-8.57077	REXO2	3.1654	No Sig
CHD3	0.0866072	0.289748	3.39939	0.000688623	0.0171363	-8.57801	CHD3	3.16202	No Sig
IL1R2	-0.0238982	0.0176868	-3.3993	0.000688861	0.0171363	-8.57833	IL1R2	3.16187	No Sig
SRRM2	0.115164	0.542288	3.39917	0.000689179	0.0171363	-8.57876	SRRM2	3.16167	No Sig
OGT	0.0880748	0.275009	3.39773	0.00069281	0.0172007	-8.58365	OGT	3.15939	No Sig
BBX	0.0905334	0.304351	3.39763	0.000693041	0.0172007	-8.58396	BBX	3.15924	No Sig
CMPK1	-0.115349	0.526121	-3.39758	0.000693178	0.0172007	-8.58414	CMPK1	3.15916	No Sig
SV2C	0.0171247	0.00856233	3.39329	0.00070407	0.0174591	-8.59864	SV2C	3.15238	No Sig
GCNT2	0.0220928	0.0165775	3.39146	0.000708761	0.0175635	-8.60482	GCNT2	3.1495	No Sig
GPR15	-0.0303095	0.0279095	-3.39044	0.000711388	0.0176167	-8.60826	GPR15	3.14789	No Sig
RABGAP1L	0.114301	0.537173	3.38902	0.000715041	0.0176867	-8.61302	RABGAP1L	3.14567	No Sig
PTGIR	0.0201836	0.0126765	3.38897	0.000715179	0.0176867	-8.6132	PTGIR	3.14559	No Sig
RUNX2	-0.0719089	0.174463	-3.38813	0.000717372	0.0177289	-8.61605	RUNX2	3.14426	No Sig
SSBP4	-0.0737178	0.179561	-3.38697	0.000720381	0.0177913	-8.61994	SSBP4	3.14244	No Sig
NGRN	0.0907937	0.303127	3.38285	0.000731205	0.0180243	-8.6338	NGRN	3.13596	No Sig
MSC-AS1	-0.0323174	0.036212	-3.38282	0.000731296	0.0180243	-8.63392	MSC-AS1	3.13591	No Sig
TMEM167A	-0.113367	0.513947	-3.38237	0.000732486	0.0180415	-8.63543	TMEM167A	3.1352	No Sig
DNAJB12	0.0615475	0.136357	3.37925	0.000740816	0.0182344	-8.64594	DNAJB12	3.13029	No Sig
PHC1	0.0371663	0.0470935	3.37488	0.000752596	0.0185119	-8.6606	PHC1	3.12344	No Sig
UBLCP1	0.0713583	0.182437	3.37459	0.000753388	0.018519	-8.66158	UBLCP1	3.12298	No Sig
ZNF670	0.0166459	0.00980277	3.36994	0.000766131	0.018807	-8.67717	ZNF670	3.1157	No Sig
COA6	0.0756686	0.216997	3.36859	0.00076988	0.0188863	-8.6817	COA6	3.11358	No Sig
UTP25	0.0326873	0.0392279	3.36795	0.000771648	0.018917	-8.68383	UTP25	3.11258	No Sig
LRRC8B	0.033736	0.0395852	3.36609	0.000776847	0.0190317	-8.69007	LRRC8B	3.10966	No Sig
HNRNPUL2	0.0614789	0.135895	3.36392	0.000782948	0.0191683	-8.69734	HNRNPUL2	3.10627	No Sig
WDR92	0.0262921	0.026557	3.36335	0.000784563	0.019195	-8.69925	WDR92	3.10537	No Sig
NDUFV2-AS1	0.0473051	0.0788041	3.36305	0.0007854	0.0192027	-8.70024	NDUFV2-AS1	3.10491	No Sig
EML2	0.0722388	0.192154	3.36164	0.000789395	0.0192746	-8.70496	EML2	3.10271	No Sig
FYTTD1	0.0830075	0.262999	3.36133	0.000790299	0.0192838	-8.70602	FYTTD1	3.10221	No Sig
FAM117B	0.0348851	0.0365739	3.35809	0.000799554	0.0194967	-8.71683	FAM117B	3.09715	No Sig
RUFY4	0.0158327	0.00921197	3.35449	0.000809969	0.0197243	-8.72885	RUFY4	3.09153	No Sig
TBX21	-0.0426069	0.0605077	-3.35415	0.000810976	0.0197357	-8.73001	TBX21	3.09099	No Sig
USP6NL	0.0146989	0.00831682	3.35371	0.000812249	0.0197536	-8.73146	USP6NL	3.09031	No Sig
TSPYL1	0.0849116	0.266639	3.35326	0.000813561	0.0197723	-8.73296	TSPYL1	3.08961	No Sig
ATF4	-0.108982	0.491297	-3.35174	0.00081801	0.0198673	-8.73803	ATF4	3.08724	No Sig
MAP3K8	0.101877	0.327661	3.35114	0.000819771	0.0198968	-8.74002	MAP3K8	3.08631	No Sig
KIFC3	-0.0271493	0.0199704	-3.34982	0.000823676	0.0199652	-8.74443	KIFC3	3.08424	No Sig
SNHG9	0.0737865	0.183284	3.34958	0.000824389	0.0199692	-8.74524	SNHG9	3.08387	No Sig
MAIP1	0.0342203	0.0447954	3.3492	0.000825517	0.0199833	-8.74651	MAIP1	3.08327	No Sig
USP47	0.0800865	0.238857	3.34713	0.000831672	0.0201154	-8.7534	USP47	3.08005	No Sig
ASH1L-AS1	0.0290004	0.0299684	3.34699	0.000832073	0.0201154	-8.75385	ASH1L-AS1	3.07984	No Sig
RARA-AS1	0.0179357	0.0104641	3.34587	0.000835427	0.0201831	-8.75758	RARA-AS1	3.07809	No Sig
AAMP	0.0802906	0.264902	3.3452	0.000837447	0.0202186	-8.75983	AAMP	3.07704	No Sig
AL499604.1	0.042959	0.0600656	3.34429	0.000840167	0.0202599	-8.76284	AL499604.1	3.07563	No Sig
PRR7	0.0463826	0.0721956	3.34426	0.000840265	0.0202599	-8.76294	PRR7	3.07558	No Sig
DNAJC30	0.0457881	0.0757755	3.34317	0.000843544	0.0203256	-8.76656	DNAJC30	3.07389	No Sig
PLAAT3	0.0654152	0.127349	3.34273	0.000844888	0.0203446	-8.76804	PLAAT3	3.0732	No Sig
TNFSF10	-0.0948232	0.31529	-3.34251	0.000845548	0.0203471	-8.76876	TNFSF10	3.07286	No Sig
KAT2B	-0.0462691	0.0702778	-3.34085	0.000850612	0.0204555	-8.7743	KAT2B	3.07027	No Sig
CMIP	-0.06767	0.154753	-3.34028	0.000852325	0.0204832	-8.77617	CMIP	3.06939	No Sig
LAIR1	-0.0444968	0.0619031	-3.33988	0.000853559	0.0204994	-8.77751	LAIR1	3.06877	No Sig
CASD1	0.0353724	0.0436001	3.33534	0.000867552	0.0208218	-8.7926	CASD1	3.0617	No Sig
CEBPZ	0.0882765	0.296599	3.33248	0.000876456	0.0210217	-8.80208	CEBPZ	3.05727	No Sig
UQCRC1	0.0886183	0.326318	3.33218	0.000877387	0.0210303	-8.80306	UQCRC1	3.05681	No Sig
NUP88	0.040925	0.0600479	3.32937	0.000886258	0.021229	-8.8124	NUP88	3.05244	No Sig
TAF9B	0.0419238	0.0629029	3.32904	0.000887301	0.0212401	-8.81349	TAF9B	3.05193	No Sig
FYCO1	-0.0393878	0.0482833	-3.32814	0.000890153	0.0212892	-8.81646	FYCO1	3.05054	No Sig
PRKCQ-AS1	0.0639377	0.147149	3.32802	0.000890518	0.0212892	-8.81684	PRKCQ-AS1	3.05036	No Sig
IFI6	-0.131867	0.497793	-3.32745	0.000892326	0.0213131	-8.81873	IFI6	3.04948	No Sig
VAMP3	0.057881	0.121292	3.32734	0.000892678	0.0213131	-8.81909	VAMP3	3.04931	No Sig
CCNL2	0.0726114	0.19633	3.32649	0.000895406	0.0213643	-8.82192	CCNL2	3.04798	No Sig
SMN1	0.0234081	0.0202085	3.32559	0.000898277	0.0214188	-8.82489	SMN1	3.04659	No Sig
SRF	-0.0333123	0.0360342	-3.32535	0.00089904	0.021423	-8.82568	SRF	3.04622	No Sig
TRGC2	-0.0489055	0.0603719	-3.32285	0.000907091	0.0216008	-8.83395	TRGC2	3.04235	No Sig
ULK2	0.0204913	0.0155145	3.3222	0.000909213	0.0216373	-8.83612	ULK2	3.04133	No Sig
AL121820.1	0.0142172	0.00844226	3.32102	0.000913027	0.0217139	-8.84	AL121820.1	3.03952	No Sig
NINJ1	0.10434	0.36737	3.32057	0.000914497	0.0217347	-8.84149	NINJ1	3.03882	No Sig
IL15RA	-0.0275082	0.0256673	-3.32008	0.000916109	0.0217589	-8.84312	IL15RA	3.03805	No Sig
KLF12	0.0628744	0.141377	3.31907	0.00091942	0.0218234	-8.84647	KLF12	3.03649	No Sig
DUT	0.103858	0.45829	3.31823	0.000922152	0.0218667	-8.84922	DUT	3.0352	No Sig
RAB34	-0.0310312	0.0331402	-3.31814	0.000922437	0.0218667	-8.84951	RAB34	3.03506	No Sig
BACH1	0.0661687	0.160709	3.31704	0.000926078	0.0219242	-8.85316	BACH1	3.03335	No Sig
RNF167	-0.104266	0.460578	-3.31695	0.000926355	0.0219242	-8.85344	RNF167	3.03322	No Sig
HNRNPLL	0.117121	0.554822	3.31686	0.000926661	0.0219242	-8.85374	HNRNPLL	3.03308	No Sig
C17orf49	0.115026	0.498728	3.31361	0.000937454	0.0221397	-8.86448	C17orf49	3.02805	No Sig
ZNF281	0.0862251	0.276794	3.31357	0.000937585	0.0221397	-8.86461	ZNF281	3.02799	No Sig
PLD1	-0.0152892	0.0084008	-3.31292	0.000939745	0.0221764	-8.86674	PLD1	3.02699	No Sig
SIRT2	-0.0680487	0.172309	-3.31051	0.000947816	0.0223403	-8.87467	SIRT2	3.02328	No Sig
HIST1H3D	0.0226103	0.0179373	3.31049	0.000947911	0.0223403	-8.87476	HIST1H3D	3.02323	No Sig
GNL1	0.0693537	0.187441	3.30884	0.000953466	0.0224568	-8.88018	GNL1	3.02069	No Sig
CCRL2	-0.0251631	0.0180688	-3.30707	0.00095948	0.0225839	-8.88601	CCRL2	3.01796	No Sig
CYB561	-0.0360454	0.0461894	-3.30638	0.000961844	0.022625	-8.88829	CYB561	3.0169	No Sig
ENTPD4	0.0573954	0.118621	3.30446	0.000968424	0.0227651	-8.89461	ENTPD4	3.01393	No Sig
RIF1	0.0730668	0.19742	3.30165	0.000978126	0.0229637	-8.90385	RIF1	3.00961	No Sig
NOS1AP	0.0155294	0.00776472	3.30075	0.000981252	0.0230223	-8.9068	NOS1AP	3.00822	No Sig
NMRK1	-0.0875055	0.2948	-3.30038	0.000982521	0.0230373	-8.908	NMRK1	3.00766	No Sig
CXorf40A	0.040633	0.0616735	3.30011	0.000983478	0.023045	-8.9089	CXorf40A	3.00724	No Sig
MDS2	0.0231359	0.0164829	3.29825	0.000989971	0.0231823	-8.915	MDS2	3.00438	No Sig
HDDC2	0.0750637	0.213199	3.29787	0.000991315	0.0231932	-8.91626	HDDC2	3.00379	No Sig
PPP2R2B	-0.0299347	0.029224	-3.29775	0.000991706	0.0231932	-8.91662	PPP2R2B	3.00362	No Sig
HMSD	0.0248612	0.0241558	3.29723	0.000993561	0.0232218	-8.91836	HMSD	3.00281	No Sig
SH3BGRL	0.12146	0.761375	3.29681	0.00099503	0.0232413	-8.91972	SH3BGRL	3.00216	No Sig
CCR8	0.0201689	0.0131792	3.29654	0.000995979	0.0232486	-8.92061	CCR8	3.00175	No Sig
HEYL	0.0106032	0.00530161	3.29597	0.000997978	0.0232804	-8.92246	HEYL	3.00088	No Sig
WDR36	0.0453163	0.0761811	3.29463	0.00100272	0.0233755	-8.92686	WDR36	2.99882	No Sig
ITGAL	0.0898698	0.31166	3.29446	0.00100333	0.0233755	-8.92742	ITGAL	2.99856	No Sig
NFE2L2	0.104565	0.451843	3.29417	0.00100438	0.0233849	-8.92838	NFE2L2	2.9981	No Sig
SEM1	0.128128	0.759612	3.29372	0.00100597	0.0234071	-8.92985	SEM1	2.99742	No Sig
ILF3	0.0987086	0.426333	3.29198	0.0010122	0.0235371	-8.93557	ILF3	2.99474	No Sig
HNRNPC	0.13389	1.19297	3.28929	0.00102185	0.0237465	-8.94436	HNRNPC	2.99061	No Sig
CSDE1	0.121578	0.77618	3.28845	0.0010249	0.0238023	-8.94712	CSDE1	2.98932	No Sig
USP12	0.0549256	0.107716	3.28795	0.0010267	0.023829	-8.94875	USP12	2.98855	No Sig
NIBAN1	0.103497	0.361668	3.28771	0.00102757	0.023834	-8.94953	NIBAN1	2.98819	No Sig
LYST	0.103153	0.41259	3.28603	0.0010337	0.0239609	-8.95504	LYST	2.98561	No Sig
PPP2CA	0.11114	0.569466	3.28562	0.00103517	0.0239799	-8.95636	PPP2CA	2.98499	No Sig
RAB11FIP1	0.101663	0.390102	3.28456	0.00103907	0.024043	-8.95984	RAB11FIP1	2.98336	No Sig
PTOV1	0.065191	0.153432	3.28452	0.00103921	0.024043	-8.95996	PTOV1	2.9833	No Sig
ZMYM2	0.0888531	0.305256	3.28211	0.00104809	0.0242323	-8.96784	ZMYM2	2.9796	No Sig
NXF1	0.0646363	0.158438	3.28194	0.00104871	0.0242323	-8.96839	NXF1	2.97934	No Sig
PHF19	0.0610237	0.140371	3.28047	0.00105418	0.0243432	-8.97321	PHF19	2.97709	No Sig
TMEM126B	-0.0748898	0.21434	-3.27928	0.00105859	0.0244297	-8.97707	TMEM126B	2.97527	No Sig
COPS8	0.0765853	0.237315	3.27871	0.00106072	0.0244633	-8.97893	COPS8	2.9744	No Sig
DYNLT1	-0.107013	0.475878	-3.27671	0.00106821	0.0246207	-8.98545	DYNLT1	2.97134	No Sig
EPCAM	-0.0301587	0.026342	-3.27383	0.0010791	0.0248403	-8.99484	EPCAM	2.96694	No Sig
TMEM216	0.0576429	0.12909	3.27295	0.00108248	0.0249024	-8.99773	TMEM216	2.96558	No Sig
GNPTAB	-0.053399	0.0990456	-3.27198	0.00108617	0.0249716	-9.00088	GNPTAB	2.9641	No Sig
SREBF2-AS1	0.0210802	0.0163667	3.27116	0.00108931	0.0250281	-9.00355	SREBF2-AS1	2.96285	No Sig
SETD1A	-0.0341246	0.0358616	-3.27046	0.00109197	0.0250736	-9.00581	SETD1A	2.96179	No Sig
CCDC28A	0.0731935	0.221452	3.26996	0.00109389	0.0251019	-9.00744	CCDC28A	2.96103	No Sig
PHF5A	0.084635	0.307908	3.26937	0.00109617	0.0251384	-9.00936	PHF5A	2.96012	No Sig
IFT43	0.0407142	0.0673146	3.26803	0.00110136	0.0252385	-9.01374	IFT43	2.95807	No Sig
RRAS2	0.0375975	0.0507895	3.26789	0.00110191	0.0252385	-9.0142	RRAS2	2.95785	No Sig
NFKB1	0.0798858	0.239643	3.26751	0.00110339	0.0252565	-9.01544	NFKB1	2.95727	No Sig
MTOR	0.0399527	0.0594578	3.26538	0.00111167	0.0254302	-9.02236	MTOR	2.95402	No Sig
TRBV18	0.0534506	0.0487092	3.26299	0.00112102	0.025628	-9.03011	TRBV18	2.95039	No Sig
CASS4	-0.0428057	0.0625759	-3.26269	0.00112222	0.0256394	-9.0311	CASS4	2.94992	No Sig
EVI5	0.0280435	0.0278727	3.26235	0.00112353	0.0256535	-9.03218	EVI5	2.94941	No Sig
AFF4	0.0797249	0.2621	3.25925	0.00113581	0.0259014	-9.04224	AFF4	2.94469	No Sig
CYC1	0.0848802	0.307858	3.25877	0.00113775	0.0259296	-9.04382	CYC1	2.94395	No Sig
RRN3	0.0603405	0.13416	3.25805	0.00114061	0.0259786	-9.04614	RRN3	2.94286	No Sig
EHD4	0.0647036	0.158961	3.25771	0.00114196	0.0259931	-9.04723	EHD4	2.94235	No Sig
NFIC	0.0589808	0.13123	3.25711	0.00114437	0.0260319	-9.04919	NFIC	2.94143	No Sig
PIKFYVE	0.0515788	0.101339	3.25189	0.00116549	0.0264901	-9.06609	PIKFYVE	2.93349	No Sig
PET100	0.108721	0.542799	3.25174	0.00116609	0.0264901	-9.06657	PET100	2.93327	No Sig
TRIP11	0.0642131	0.152885	3.2516	0.00116669	0.0264901	-9.06705	TRIP11	2.93304	No Sig
NOB1	0.0648234	0.168239	3.24562	0.00119131	0.0270324	-9.08636	NOB1	2.92397	No Sig
STK24	-0.0646723	0.160899	-3.24486	0.00119448	0.0270875	-9.08882	STK24	2.92282	No Sig
ATP5PB	0.0989604	0.425699	3.2444	0.0011964	0.0271142	-9.0903	ATP5PB	2.92212	No Sig
ATG16L1	-0.0471843	0.0821233	-3.24367	0.00119948	0.0271542	-9.09267	ATG16L1	2.92101	No Sig
OSM	-0.0382908	0.0431401	-3.24363	0.00119965	0.0271542	-9.09281	OSM	2.92095	No Sig
TMEM258	0.127011	1.00565	3.24314	0.00120168	0.0271834	-9.09437	TMEM258	2.92021	No Sig
PELO	-0.0509857	0.089748	-3.24135	0.00120921	0.0273354	-9.10014	PELO	2.9175	No Sig
ST6GAL1	0.0556179	0.117396	3.24119	0.0012099	0.0273354	-9.10067	ST6GAL1	2.91725	No Sig
CCDC141	0.0473421	0.0707214	3.24099	0.00121074	0.0273376	-9.10131	CCDC141	2.91695	No Sig
IL2RB	-0.0988725	0.386811	-3.24052	0.00121274	0.0273659	-9.10284	IL2RB	2.91623	No Sig
EGR3	0.0257814	0.0212063	3.23946	0.00121722	0.0274188	-9.10624	EGR3	2.91463	No Sig
HELQ	0.0438117	0.0705089	3.23943	0.00121733	0.0274188	-9.10633	HELQ	2.91459	No Sig
ZBTB7A	-0.0562959	0.115678	-3.23749	0.00122562	0.0275884	-9.1126	ZBTB7A	2.91165	No Sig
NUP93	0.0416406	0.0657677	3.23601	0.00123195	0.0277139	-9.11736	NUP93	2.90941	No Sig
FLOT2	0.0599677	0.143103	3.23573	0.00123317	0.0277177	-9.11828	FLOT2	2.90898	No Sig
ZBTB21	0.042778	0.0681174	3.23562	0.00123363	0.0277177	-9.11863	ZBTB21	2.90881	No Sig
MID1IP1	0.0724557	0.182632	3.23387	0.00124117	0.0278528	-9.12425	MID1IP1	2.90617	No Sig
COMMD10	0.0585538	0.138281	3.23193	0.00124958	0.0279901	-9.1305	COMMD10	2.90324	No Sig
MLKL	-0.0367459	0.0487596	-3.23013	0.00125742	0.0281485	-9.13628	MLKL	2.90052	No Sig
ZNF107	0.0409782	0.0675399	3.22953	0.00126005	0.0281842	-9.13821	ZNF107	2.89961	No Sig
SLC35F3	0.0124719	0.00623594	3.22942	0.00126055	0.0281842	-9.13858	SLC35F3	2.89944	No Sig
BRD8	0.0486498	0.0926735	3.22445	0.00128251	0.0286291	-9.15453	BRD8	2.89194	No Sig
KDM6B	0.0793818	0.226198	3.22433	0.00128306	0.0286291	-9.15492	KDM6B	2.89175	No Sig
SUFU	0.0379303	0.0546989	3.22421	0.00128358	0.0286291	-9.1553	SUFU	2.89158	No Sig
TBPL1	0.0708106	0.195724	3.22363	0.00128619	0.0286697	-9.15717	TBPL1	2.8907	No Sig
VPS26C	0.0506009	0.101166	3.22281	0.00128983	0.0287278	-9.15979	VPS26C	2.88947	No Sig
CYP4F22	-0.016164	0.00808201	-3.22269	0.00129036	0.0287278	-9.16017	CYP4F22	2.88929	No Sig
FMC1	0.0484064	0.0924414	3.22085	0.00129864	0.0288946	-9.16608	FMC1	2.88651	No Sig
NANS	0.0687958	0.187754	3.21869	0.00130842	0.0290769	-9.17301	NANS	2.88325	No Sig
PDF	0.0325703	0.0420661	3.21803	0.0013114	0.0291253	-9.17511	PDF	2.88226	No Sig
LAIR2	0.0701713	0.150019	3.21601	0.00132063	0.0293126	-9.18158	LAIR2	2.87922	No Sig
ITGB2	0.126549	0.763698	3.21483	0.00132605	0.0294149	-9.18536	ITGB2	2.87744	No Sig
G3BP2	-0.113947	0.578701	-3.21417	0.0013291	0.0294647	-9.18748	G3BP2	2.87644	No Sig
EXOSC8	0.061663	0.155398	3.21316	0.00133374	0.0295499	-9.19071	EXOSC8	2.87493	No Sig
NCK2	0.0631312	0.145288	3.21266	0.00133604	0.0295829	-9.1923	NCK2	2.87418	No Sig
SNX17	0.093083	0.384922	3.21038	0.00134663	0.0297993	-9.19959	SNX17	2.87075	No Sig
GPN2	0.0445418	0.0785724	3.2098	0.00134935	0.0298415	-9.20145	GPN2	2.86987	No Sig
SBNO1	0.0747097	0.232941	3.20947	0.00135089	0.0298574	-9.2025	SBNO1	2.86938	No Sig
AFTPH	0.0715115	0.209492	3.20889	0.00135358	0.0298988	-9.20433	AFTPH	2.86852	No Sig
CBR3	0.0317442	0.0397989	3.20698	0.00136259	0.0300796	-9.21046	CBR3	2.86564	No Sig
TFDP2	0.0554937	0.110991	3.20418	0.0013758	0.0303348	-9.21937	TFDP2	2.86144	No Sig
TC2N	0.08271	0.247977	3.20309	0.00138102	0.0304316	-9.22287	TC2N	2.8598	No Sig
CCDC90B	0.0772541	0.245045	3.20074	0.00139228	0.0306612	-9.23036	CCDC90B	2.85627	No Sig
CPSF6	0.0756632	0.243216	3.20047	0.00139356	0.0306708	-9.2312	CPSF6	2.85588	No Sig
FILIP1L	0.0279131	0.026612	3.19981	0.00139677	0.030723	-9.23333	FILIP1L	2.85488	No Sig
SOX5	-0.0178139	0.0097919	-3.19902	0.00140054	0.0307874	-9.23581	SOX5	2.85371	No Sig
HLA-C	-0.113069	3.23949	-3.1986	0.00140257	0.0308119	-9.23715	HLA-C	2.85308	No Sig
ARHGEF18	0.0342884	0.0470728	3.19845	0.00140333	0.0308119	-9.23765	ARHGEF18	2.85284	No Sig
MAF	0.127522	0.721162	3.19777	0.00140659	0.0308649	-9.23979	MAF	2.85183	No Sig
ATF3	-0.0666357	0.127465	-3.19727	0.00140905	0.0309003	-9.2414	ATF3	2.85107	No Sig
NCOA1	0.0620972	0.150161	3.19685	0.00141106	0.0309258	-9.24272	NCOA1	2.85045	No Sig
SCN1B	0.0113402	0.00567008	3.1966	0.00141232	0.0309349	-9.24354	SCN1B	2.85007	No Sig
ZCCHC12	0.0192845	0.00964225	3.1959	0.00141569	0.0309903	-9.24574	ZCCHC12	2.84903	No Sig
ZBTB18	0.0238023	0.0214548	3.19388	0.00142563	0.0311705	-9.2522	ZBTB18	2.84599	No Sig
ZNF286A	0.0323153	0.0415296	3.19355	0.00142723	0.0311869	-9.25323	ZNF286A	2.84551	No Sig
CAMK1D	0.0522081	0.10553	3.1916	0.00143686	0.0313787	-9.25944	CAMK1D	2.84258	No Sig
AEBP2	0.0501165	0.0930302	3.19128	0.00143845	0.0313947	-9.26046	AEBP2	2.8421	No Sig
COPG1	0.0501541	0.102285	3.18905	0.00144951	0.0316171	-9.26752	COPG1	2.83878	No Sig
FAM241B	0.0224864	0.0197544	3.18877	0.0014509	0.0316206	-9.2684	FAM241B	2.83836	No Sig
RHOT2	0.0697553	0.209501	3.18853	0.00145213	0.0316206	-9.26919	RHOT2	2.83799	No Sig
CEBPB	-0.0953077	0.310778	-3.1885	0.00145226	0.0316206	-9.26927	CEBPB	2.83796	No Sig
MOB1B	0.0344139	0.0476649	3.1866	0.00146178	0.0318089	-9.2753	MOB1B	2.83512	No Sig
2022-03-06	0.078261	0.246213	3.18545	0.00146758	0.0319163	-9.27895	2022-03-06	2.8334	No Sig
SPAG16	0.0348997	0.0473483	3.18514	0.00146916	0.0319316	-9.27994	SPAG16	2.83293	No Sig
CPSF7	0.0642155	0.168868	3.18319	0.00147904	0.0321199	-9.28612	CPSF7	2.83002	No Sig
ERO1A	-0.0609456	0.135927	-3.18308	0.00147958	0.0321199	-9.28646	ERO1A	2.82986	No Sig
TANC2	-0.0145423	0.00828828	-3.18226	0.00148375	0.0321854	-9.28905	TANC2	2.82864	No Sig
PDCD2	0.0857871	0.33651	3.18197	0.00148524	0.0321854	-9.28998	PDCD2	2.8282	No Sig
HAL	0.0168242	0.00841209	3.18042	0.00149319	0.0323385	-9.2949	HAL	2.82589	No Sig
DMD	0.0274849	0.02825	3.18017	0.00149446	0.0323469	-9.29568	DMD	2.82552	No Sig
SPIDR	0.0373052	0.0554646	3.1798	0.00149633	0.0323683	-9.29684	SPIDR	2.82497	No Sig
EDF1	0.128614	1.43066	3.17892	0.0015009	0.0324479	-9.29965	EDF1	2.82365	No Sig
RGS6	-0.0127772	0.00638859	-3.17755	0.00150796	0.0325814	-9.30398	RGS6	2.82161	No Sig
MXI1	0.0467625	0.0820083	3.17619	0.00151498	0.0327137	-9.30826	MXI1	2.81959	No Sig
GSPT2	0.0322251	0.0392531	3.17507	0.00152083	0.0328207	-9.31181	GSPT2	2.81792	No Sig
TACC1	-0.0731682	0.213496	-3.17394	0.00152671	0.0329115	-9.31537	TACC1	2.81624	No Sig
C1orf52	0.0669379	0.190085	3.17378	0.00152758	0.0329115	-9.31589	C1orf52	2.816	No Sig
HLA-F	0.12005	0.733625	3.17375	0.00152773	0.0329115	-9.31598	HLA-F	2.81595	No Sig
MED27	0.0531092	0.112874	3.17196	0.00153711	0.033094	-9.32163	MED27	2.81329	No Sig
KCNJ15	0.0171745	0.0111226	3.1715	0.00153957	0.0331275	-9.3231	KCNJ15	2.8126	No Sig
INIP	0.0584369	0.149999	3.17084	0.00154301	0.033182	-9.32516	INIP	2.81163	No Sig
LANCL2	0.0360293	0.0447486	3.17026	0.00154612	0.0332293	-9.32701	LANCL2	2.81076	No Sig
MON2	0.0563107	0.126881	3.16907	0.00155242	0.033341	-9.33076	MON2	2.80899	No Sig
FAM120B	0.0399356	0.0623222	3.16893	0.00155314	0.033341	-9.33118	FAM120B	2.80879	No Sig
GPX2	-0.0246148	0.0172692	-3.16865	0.00155465	0.0333538	-9.33208	GPX2	2.80837	No Sig
TMEM256	0.0917025	0.369009	3.1682	0.00155704	0.0333856	-9.3335	TMEM256	2.8077	No Sig
VRK3	0.0658855	0.182488	3.16729	0.00156192	0.0334705	-9.33638	VRK3	2.80634	No Sig
FNIP1	-0.0718719	0.198587	-3.16566	0.00157065	0.033638	-9.34152	FNIP1	2.80392	No Sig
IKZF2	0.0393765	0.0549928	3.16458	0.00157646	0.0337426	-9.34492	IKZF2	2.80232	No Sig
ABRACL	-0.123147	0.854306	-3.1607	0.00159749	0.0341728	-9.35713	ABRACL	2.79656	No Sig
EXOSC4	0.0432779	0.0778979	3.16013	0.00160062	0.0342197	-9.35893	EXOSC4	2.79571	No Sig
CYREN	0.0326743	0.0446185	3.15893	0.00160718	0.0343399	-9.3627	CYREN	2.79394	No Sig
HEG1	-0.02464	0.0217878	-3.15693	0.00161817	0.0345546	-9.36897	HEG1	2.79098	No Sig
OASL	-0.0738773	0.19229	-3.15635	0.0016214	0.0346033	-9.37081	OASL	2.79011	No Sig
CDKN3	0.0369718	0.0516844	3.15617	0.00162238	0.0346042	-9.37137	CDKN3	2.78985	No Sig
CEP41	0.029009	0.0340285	3.15507	0.00162846	0.0347017	-9.37482	CEP41	2.78822	No Sig
NTRK3	0.0200134	0.0139749	3.155	0.00162885	0.0347017	-9.37504	NTRK3	2.78812	No Sig
FSTL3	0.0130285	0.00651427	3.15417	0.00163349	0.0347803	-9.37766	FSTL3	2.78688	No Sig
NINJ2	0.0642548	0.151891	3.14999	0.00165692	0.0352381	-9.39077	NINJ2	2.7807	No Sig
XRCC6	0.111906	0.715772	3.14573	0.00168111	0.0357111	-9.40411	XRCC6	2.7744	No Sig
TRBV19	0.0579885	0.0617023	3.14482	0.00168635	0.0358017	-9.40698	TRBV19	2.77305	No Sig
S100PBP	-0.0591134	0.127572	-3.14337	0.00169468	0.0359578	-9.41152	S100PBP	2.77091	No Sig
ANKRD10	0.0844733	0.302419	3.14307	0.00169638	0.0359729	-9.41244	ANKRD10	2.77048	No Sig
HLA-DQA2	-0.0373584	0.0436703	-3.14262	0.00169901	0.0359973	-9.41387	HLA-DQA2	2.7698	No Sig
SMIM27	0.0517164	0.106902	3.14253	0.0016995	0.0359973	-9.41413	SMIM27	2.76968	No Sig
TYMS	0.0260662	0.0285073	3.14219	0.00170147	0.0360115	-9.4152	TYMS	2.76918	No Sig
ARL6IP6	-0.0772787	0.250651	-3.14208	0.00170214	0.0360115	-9.41556	ARL6IP6	2.76901	No Sig
NCKAP5L	0.0150757	0.00912063	3.14154	0.00170525	0.0360565	-9.41724	NCKAP5L	2.76821	No Sig
NCR3	-0.0421969	0.0557963	-3.14105	0.00170805	0.036095	-9.41875	NCR3	2.7675	No Sig
ANTKMT	0.0463725	0.0877475	3.13878	0.00172129	0.0363536	-9.42586	ANTKMT	2.76415	No Sig
GALM	-0.0957962	0.394614	-3.13712	0.00173103	0.0365382	-9.43105	GALM	2.7617	No Sig
PEG10	0.017972	0.00898598	3.13492	0.00174398	0.0367905	-9.43791	PEG10	2.75846	No Sig
ZNF266	0.0450841	0.0814331	3.13364	0.00175159	0.0369296	-9.44191	ZNF266	2.75657	No Sig
PAF1	0.0634851	0.173399	3.1334	0.00175301	0.0369371	-9.44266	PAF1	2.75621	No Sig
MYO6	0.0322982	0.0387616	3.13324	0.00175396	0.0369371	-9.44316	MYO6	2.75598	No Sig
NAP1L4	0.12206	0.729274	3.13104	0.00176709	0.0371783	-9.45002	NAP1L4	2.75274	No Sig
ZNF37A	0.0458062	0.0825144	3.13038	0.00177101	0.037232	-9.45206	ZNF37A	2.75178	No Sig
ERCC5	0.0598874	0.14805	3.12705	0.00179111	0.0376328	-9.46244	ERCC5	2.74688	No Sig
SYNJ2	-0.0512812	0.100229	-3.11667	0.00185506	0.0389318	-9.4947	SYNJ2	2.73164	No Sig
RNF187	-0.0718197	0.208389	-3.1156	0.00186181	0.039051	-9.49804	RNF187	2.73007	No Sig
MICOS13	0.0751593	0.247364	3.11506	0.0018652	0.0390998	-9.49972	MICOS13	2.72927	No Sig
C1orf43	0.101259	0.522553	3.11367	0.00187393	0.0392602	-9.50401	C1orf43	2.72725	No Sig
FBL	0.0886411	0.364214	3.11327	0.00187645	0.0392906	-9.50524	FBL	2.72666	No Sig
CXorf21	0.0451582	0.0717378	3.1105	0.00189406	0.0396367	-9.51383	CXorf21	2.72261	No Sig
LAMTOR3	0.0677162	0.200165	3.10887	0.00190454	0.0398332	-9.5189	LAMTOR3	2.72021	No Sig
SNX18	0.0471268	0.0872845	3.10749	0.00191338	0.0399952	-9.52316	SNX18	2.7182	No Sig
PSMB4	0.0883205	0.370953	3.1041	0.00193535	0.0404314	-9.53365	PSMB4	2.71324	No Sig
UTP11	0.0525892	0.122696	3.10375	0.00193763	0.040456	-9.53473	UTP11	2.71273	No Sig
C5orf56	-0.0620745	0.154697	-3.10332	0.00194039	0.0404905	-9.53604	C5orf56	2.71211	No Sig
RBBP7	0.0765376	0.270957	3.10169	0.00195111	0.0406909	-9.5411	RBBP7	2.70972	No Sig
CREBZF	-0.0676486	0.183159	-3.10093	0.00195607	0.0407711	-9.54343	CREBZF	2.70862	No Sig
PYM1	0.0613475	0.16201	3.09931	0.00196672	0.0409465	-9.54842	PYM1	2.70626	No Sig
AL031963.3	0.0149639	0.00942207	3.09897	0.00196898	0.0409703	-9.54948	AL031963.3	2.70576	No Sig
C12orf4	0.0319163	0.0411973	3.09871	0.0019707	0.0409826	-9.55028	C12orf4	2.70538	No Sig
IL21R	0.0704376	0.205177	3.09841	0.00197271	0.0410013	-9.55122	IL21R	2.70494	No Sig
IRF7	0.0919734	0.35566	3.09777	0.00197697	0.0410665	-9.5532	IRF7	2.704	No Sig
LRCH1	0.0468876	0.0909328	3.09736	0.00197969	0.0410996	-9.55446	LRCH1	2.7034	No Sig
TOB1	-0.0893973	0.329528	-3.0967	0.00198407	0.0411673	-9.55649	TOB1	2.70244	No Sig
NPDC1	0.0776398	0.256107	3.09579	0.00199013	0.0412447	-9.55929	NPDC1	2.70112	No Sig
CD3E	-0.121639	1.9757	-3.09413	0.00200127	0.0413833	-9.56442	CD3E	2.69869	No Sig
HECW2	0.0240315	0.0213718	3.09292	0.00200937	0.0415275	-9.56813	HECW2	2.69694	No Sig
IFRD1	0.0919079	0.369835	3.09092	0.00202293	0.0417839	-9.5743	IFRD1	2.69402	No Sig
NOP14-AS1	0.0374393	0.0574155	3.09025	0.00202747	0.0418541	-9.57636	NOP14-AS1	2.69305	No Sig
CYSLTR2	0.0114262	0.0057131	3.08912	0.00203512	0.0419885	-9.57982	CYSLTR2	2.69141	No Sig
ATP11C	0.0277231	0.0318403	3.08764	0.00204527	0.042174	-9.58439	ATP11C	2.68925	No Sig
MSL3	0.0735605	0.236563	3.08738	0.00204705	0.042187	-9.58519	MSL3	2.68887	No Sig
SF3A1	0.0825665	0.319066	3.08571	0.00205854	0.0423999	-9.59033	SF3A1	2.68644	No Sig
EHBP1L1	-0.0405261	0.064747	-3.08374	0.00207214	0.042656	-9.59637	EHBP1L1	2.68358	No Sig
TCEAL3	0.0272846	0.0281911	3.08335	0.00207484	0.0426876	-9.59757	TCEAL3	2.68301	No Sig
TIMM10B	0.0575451	0.143096	3.08203	0.002084	0.0428457	-9.60161	TIMM10B	2.6811	No Sig
TIMM13	0.0758199	0.261062	3.08191	0.00208486	0.0428457	-9.60199	TIMM13	2.68092	No Sig
SPPL2B	0.0394749	0.0615192	3.0812	0.00208978	0.0429226	-9.60415	SPPL2B	2.6799	No Sig
RGS10	0.120891	0.898331	3.08071	0.00209325	0.0429511	-9.60568	RGS10	2.67918	No Sig
AL359220.1	0.0305793	0.036689	3.08067	0.00209351	0.0429511	-9.60579	AL359220.1	2.67912	No Sig
CRNDE	-0.0154347	0.00904505	-3.08003	0.00209799	0.0430188	-9.60775	CRNDE	2.6782	No Sig
NOA1	0.0488433	0.105516	3.07921	0.00210376	0.043113	-9.61027	NOA1	2.677	No Sig
TYROBP	-0.0370657	0.0481881	-3.07832	0.00211	0.0432167	-9.61299	TYROBP	2.67572	No Sig
CCL3L1	-0.0259754	0.0156341	-3.07675	0.00212111	0.0433957	-9.61781	CCL3L1	2.67344	No Sig
ALDH2	-0.0169721	0.0102373	-3.07574	0.00212827	0.0435177	-9.6209	ALDH2	2.67197	No Sig
BOLA2	0.0464806	0.0869141	3.07517	0.00213234	0.0435767	-9.62266	BOLA2	2.67114	No Sig
OLR1	-0.0142294	0.00711469	-3.07424	0.00213891	0.0436865	-9.62548	OLR1	2.66981	No Sig
FDFT1	0.0834267	0.324579	3.07113	0.00216121	0.0440927	-9.63499	FDFT1	2.6653	No Sig
LMTK2	0.0320893	0.0390665	3.07049	0.00216587	0.0441633	-9.63697	LMTK2	2.66437	No Sig
DDHD1	0.062303	0.166487	3.06811	0.0021831	0.0444898	-9.64424	DDHD1	2.66093	No Sig
ZNF146	0.0618654	0.166405	3.06617	0.00219725	0.0447532	-9.65017	ZNF146	2.65812	No Sig
URM1	0.0735975	0.247952	3.06307	0.00222	0.0451915	-9.65962	URM1	2.65365	No Sig
CRTC2	0.0539208	0.131296	3.06	0.00224277	0.0455593	-9.66897	CRTC2	2.64922	No Sig
TUT7	0.0562516	0.132017	3.05998	0.00224296	0.0455593	-9.66905	TUT7	2.64918	No Sig
DPH1	0.0389017	0.0673025	3.05998	0.00224298	0.0455593	-9.66906	DPH1	2.64917	No Sig
MANF	-0.0840365	0.318159	-3.05981	0.00224418	0.0455593	-9.66955	MANF	2.64894	No Sig
TMTC2	0.0200056	0.0164839	3.0598	0.00224429	0.0455593	-9.6696	TMTC2	2.64892	No Sig
ARHGAP30	-0.0869272	0.34851	-3.05958	0.00224596	0.0455677	-9.67027	ARHGAP30	2.6486	No Sig
AKR1A1	0.0719233	0.233073	3.05813	0.00225678	0.045762	-9.67468	AKR1A1	2.64651	No Sig
TRBC2	-0.153535	1.79866	-3.05636	0.00227012	0.0460069	-9.68009	TRBC2	2.64395	No Sig
AL445524.1	0.0184892	0.0146319	3.05488	0.00228124	0.0462068	-9.68457	AL445524.1	2.64183	No Sig
SPECC1	0.0205231	0.0174527	3.05422	0.00228625	0.0462825	-9.68658	SPECC1	2.64088	No Sig
PDAP1	0.0884159	0.391914	3.05393	0.00228846	0.0463017	-9.68746	PDAP1	2.64046	No Sig
ABCE1	0.0595907	0.153378	3.05206	0.00230269	0.0465639	-9.69315	ABCE1	2.63776	No Sig
LLGL2	-0.0306263	0.0353316	-3.0511	0.00231004	0.0466868	-9.69607	LLGL2	2.63638	No Sig
PLS3	-0.0256949	0.019202	-3.05057	0.00231412	0.0467434	-9.69768	PLS3	2.63561	No Sig
TENT5A	0.0289017	0.030804	3.04704	0.00234128	0.047266	-9.70838	TENT5A	2.63055	No Sig
MBOAT7	0.0518322	0.113182	3.04647	0.00234577	0.0473094	-9.71013	MBOAT7	2.62971	No Sig
STAMBP	0.0588304	0.155316	3.04624	0.0023475	0.0473094	-9.71081	STAMBP	2.62939	No Sig
RNF125	-0.0676638	0.181213	-3.0461	0.00234858	0.0473094	-9.71123	RNF125	2.62919	No Sig
IGHV1-3	0.020279	0.0148204	3.0461	0.0023486	0.0473094	-9.71124	IGHV1-3	2.62919	No Sig
SSTR3	0.0101083	0.00505417	3.04569	0.00235183	0.0473483	-9.7125	SSTR3	2.62859	No Sig
CCDC65	-0.0169332	0.0104602	-3.04501	0.00235714	0.0474292	-9.71457	CCDC65	2.62761	No Sig
STX5	0.0701561	0.23152	3.04275	0.00237479	0.0477581	-9.7214	STX5	2.62437	No Sig
ARCN1	0.0559974	0.144425	3.04035	0.00239368	0.0480613	-9.72866	ARCN1	2.62093	No Sig
HEBP2	-0.0568218	0.132207	-3.0403	0.00239411	0.0480613	-9.72882	HEBP2	2.62086	No Sig
CXorf40B	0.0546691	0.131211	3.04022	0.00239478	0.0480613	-9.72908	CXorf40B	2.62073	No Sig
KLC2	0.0346142	0.0533493	3.04017	0.00239512	0.0480613	-9.72921	KLC2	2.62067	No Sig
CFD	-0.0227562	0.0174791	-3.03837	0.00240944	0.0483221	-9.73467	CFD	2.61808	No Sig
ARL4A	-0.0703079	0.199544	-3.03811	0.00241147	0.0483364	-9.73544	ARL4A	2.61772	No Sig
RAD21	0.0994293	0.518884	3.03628	0.00242611	0.0486032	-9.74099	RAD21	2.61509	No Sig
ANKRD35	-0.0367753	0.0522988	-3.03513	0.00243538	0.0487599	-9.74448	ANKRD35	2.61343	No Sig
NCBP2	0.0755166	0.266824	3.03497	0.0024366	0.0487599	-9.74494	NCBP2	2.61322	No Sig
PIGQ	0.0327556	0.048751	3.0333	0.00245009	0.0490032	-9.75	PIGQ	2.61082	No Sig
NUDCD2	0.0719111	0.247272	3.03293	0.00245312	0.0490369	-9.75112	NUDCD2	2.61028	No Sig
PML	0.0633785	0.176974	3.03231	0.00245813	0.0491103	-9.75299	PML	2.6094	No Sig
FAM89B	-0.0717351	0.20225	-3.03081	0.00247028	0.0493011	-9.75751	FAM89B	2.60725	No Sig
ABI2	0.048622	0.101328	3.0308	0.00247038	0.0493011	-9.75755	ABI2	2.60724	No Sig
GPATCH11	-0.0408133	0.0664506	-3.02736	0.00249856	0.0497666	-9.76793	GPATCH11	2.60231	No Sig
GKAP1	0.0294326	0.036214	3.02731	0.00249897	0.0497666	-9.76808	GKAP1	2.60224	No Sig
YBEY	0.0574823	0.139083	3.02729	0.00249914	0.0497666	-9.76814	YBEY	2.60221	No Sig
USP9X	0.0620987	0.169486	3.02648	0.00250576	0.0498443	-9.77057	USP9X	2.60106	No Sig
HMGN4	0.0790225	0.29712	3.02555	0.0025135	0.049971	-9.77339	HMGN4	2.59972	No Sig
PA2G4	-0.105069	0.608916	-3.02528	0.0025157	0.0499875	-9.77419	PA2G4	2.59934	No Sig
KIAA0040	-0.0477778	0.0962983	-3.02469	0.00252063	0.0500584	-9.77598	KIAA0040	2.59849	No Sig
LUCAT1	-0.0232248	0.0221	-3.02363	0.00252943	0.0501845	-9.77917	LUCAT1	2.59698	No Sig
RAI2	0.0167394	0.0102931	3.02359	0.00252972	0.0501845	-9.77928	RAI2	2.59693	No Sig
ZC3H12A	-0.078896	0.252547	-3.02086	0.00255256	0.0505554	-9.78751	ZC3H12A	2.59302	No Sig
MAPRE3	0.0170684	0.0132384	3.02044	0.00255604	0.050597	-9.78875	MAPRE3	2.59243	No Sig
CLASRP	0.0505304	0.115249	3.01977	0.00256171	0.0506818	-9.79078	CLASRP	2.59147	No Sig
IGLC1	0.0370518	0.046127	3.01807	0.00257606	0.0509381	-9.79589	IGLC1	2.58904	No Sig
HMGA1	0.0759433	0.262827	3.01702	0.00258491	0.0510607	-9.79903	HMGA1	2.58755	No Sig
ELAVL1	0.0810262	0.335559	3.01701	0.00258505	0.0510607	-9.79908	ELAVL1	2.58753	No Sig
MOV10	0.0376613	0.0623196	3.01519	0.00260056	0.0513394	-9.80455	MOV10	2.58493	No Sig
SOS1	-0.0375437	0.0590013	-3.01494	0.00260265	0.0513529	-9.80529	SOS1	2.58458	No Sig
NOL8	0.0559886	0.146576	3.01475	0.00260426	0.0513569	-9.80585	NOL8	2.58432	No Sig
DAP	0.0561868	0.142011	3.01385	0.00261196	0.051481	-9.80855	DAP	2.58303	No Sig
UBA6-AS1	0.0265921	0.0312165	3.01238	0.00262464	0.0517032	-9.81299	UBA6-AS1	2.58093	No Sig
NAF1	0.0505429	0.104435	3.01188	0.00262892	0.0517595	-9.81448	NAF1	2.58022	No Sig
CEP85L	0.0622679	0.169701	3.01157	0.00263162	0.0517849	-9.81542	CEP85L	2.57978	No Sig
KLF4	0.0320578	0.0357579	3.01057	0.00264025	0.0519268	-9.81841	KLF4	2.57835	No Sig
SNHG17	0.0473757	0.100023	3.00961	0.00264856	0.0520623	-9.82129	SNHG17	2.57699	No Sig
MS4A7	-0.0195592	0.0126402	-3.00702	0.00267112	0.0524714	-9.82904	MS4A7	2.57331	No Sig
JAM2	0.0125468	0.007478	3.00689	0.00267224	0.0524714	-9.82943	JAM2	2.57312	No Sig
TMEM209	0.0364218	0.0578151	3.00663	0.00267454	0.0524863	-9.83021	TMEM209	2.57275	No Sig
ST3GAL1	-0.0652985	0.18009	-3.00648	0.00267587	0.0524863	-9.83067	ST3GAL1	2.57254	No Sig
GATD3B	0.0357613	0.0572514	3.0044	0.00269411	0.0528158	-9.83688	GATD3B	2.56958	No Sig
RNPS1	0.107531	0.690473	3.00397	0.00269796	0.052863	-9.83819	RNPS1	2.56896	No Sig
GNL3	0.0649008	0.190996	3.00364	0.00270087	0.0528917	-9.83917	GNL3	2.5685	No Sig
PTPRCAP	0.124925	0.515588	3.00223	0.00271331	0.0531069	-9.84337	PTPRCAP	2.5665	No Sig
HIP1	-0.0297748	0.0347547	-3.00187	0.00271654	0.0531417	-9.84446	HIP1	2.56598	No Sig
SIVA1	0.0974262	0.520709	3.00125	0.00272205	0.053221	-9.84631	SIVA1	2.5651	No Sig
C1orf198	0.0195767	0.0181317	3.00044	0.0027292	0.0533059	-9.84871	C1orf198	2.56396	No Sig
AARSD1	0.049835	0.108261	3.00043	0.0027293	0.0533059	-9.84875	AARSD1	2.56395	No Sig
AL627171.1	0.0220814	0.0216496	2.99807	0.0027505	0.0536912	-9.85582	AL627171.1	2.56059	No Sig
AAR2	0.0473218	0.101287	2.99773	0.00275354	0.0537219	-9.85683	AAR2	2.56011	No Sig
COL5A3	-0.0226206	0.0205141	-2.99707	0.00275947	0.053783	-9.8588	COL5A3	2.55917	No Sig
CDK5RAP1	-0.0496168	0.106213	-2.99705	0.00275961	0.053783	-9.85884	CDK5RAP1	2.55915	No Sig
MPRIP	-0.070668	0.218167	-2.99687	0.00276127	0.0537866	-9.85939	MPRIP	2.55889	No Sig
UBXN10-AS1	0.0289421	0.0365459	2.99509	0.00277736	0.0540713	-9.8647	UBXN10-AS1	2.55637	No Sig
CRISPLD2	0.0221891	0.0202172	2.99378	0.00278927	0.0542744	-9.86862	CRISPLD2	2.55451	No Sig
CNIH4	0.07027	0.231493	2.9922	0.00280367	0.0545014	-9.87332	CNIH4	2.55227	No Sig
KDM4C	0.0480044	0.102464	2.99217	0.00280392	0.0545014	-9.8734	KDM4C	2.55224	No Sig
MYADM	-0.0873946	0.28757	-2.99134	0.0028115	0.0546198	-9.87587	MYADM	2.55106	No Sig
ZNF624	0.0121844	0.00712571	2.98946	0.00282878	0.0549263	-9.88147	ZNF624	2.5484	No Sig
RBL1	0.0358153	0.0552939	2.9889	0.00283396	0.0549977	-9.88314	RBL1	2.54761	No Sig
TSNAX	0.0584105	0.159037	2.98802	0.00284217	0.0551278	-9.88578	TSNAX	2.54635	No Sig
ZNF280C	0.0201874	0.0189536	2.98712	0.00285043	0.0552587	-9.88844	ZNF280C	2.54509	No Sig
SCAF4	0.0586614	0.160641	2.98607	0.0028602	0.0554189	-9.89156	SCAF4	2.5436	No Sig
TCEA3	0.0189199	0.0140552	2.9855	0.0028655	0.0554921	-9.89325	TCEA3	2.5428	No Sig
ME2	0.0555442	0.137108	2.98494	0.00287078	0.055565	-9.89494	ME2	2.542	No Sig
MGAT1	-0.079438	0.299904	-2.98093	0.00290846	0.0562348	-9.90685	MGAT1	2.53634	No Sig
SPN	-0.0773876	0.272864	-2.98066	0.00291102	0.0562547	-9.90765	SPN	2.53595	No Sig
SON	0.119489	1.14399	2.97946	0.00292238	0.0564227	-9.91121	SON	2.53426	No Sig
WDR59	-0.0477324	0.0930202	-2.97942	0.0029228	0.0564227	-9.91134	WDR59	2.5342	No Sig
CBLL1	0.0578864	0.155628	2.9786	0.00293055	0.0565155	-9.91376	CBLL1	2.53305	No Sig
SLC41A2	0.0272516	0.0346429	2.97859	0.0029307	0.0565155	-9.91381	SLC41A2	2.53303	No Sig
TARDBP	0.065804	0.205708	2.97828	0.00293359	0.0565414	-9.91471	TARDBP	2.5326	No Sig
VIPR2	0.0222907	0.0196922	2.97242	0.00298991	0.0575966	-9.93207	VIPR2	2.52434	No Sig
TMEM120B	-0.0437722	0.0765412	-2.97132	0.0030006	0.0577573	-9.93533	TMEM120B	2.52279	No Sig
ST3GAL5	-0.045947	0.0815033	-2.97124	0.0030014	0.0577573	-9.93557	ST3GAL5	2.52268	No Sig
RETREG2	0.0448299	0.089762	2.97083	0.00300542	0.0578042	-9.93679	RETREG2	2.52209	No Sig
TLN1	-0.0834825	0.343259	-2.96958	0.00301764	0.0580087	-9.9405	TLN1	2.52033	No Sig
WDFY1	0.0442382	0.0875487	2.9679	0.00303403	0.0582644	-9.94544	WDFY1	2.51798	No Sig
GORAB	0.0292084	0.0395058	2.96789	0.00303412	0.0582644	-9.94547	GORAB	2.51797	No Sig
SMC3	0.0813825	0.329678	2.96401	0.0030725	0.0589704	-9.95694	SMC3	2.51251	No Sig
ALDH1A1	-0.0120698	0.00603488	-2.96376	0.00307501	0.0589876	-9.95769	ALDH1A1	2.51215	No Sig
SH2D2A	-0.114689	0.650036	-2.96318	0.00308077	0.0590672	-9.9594	SH2D2A	2.51134	No Sig
SLC46A3	0.0388979	0.0680279	2.96268	0.00308578	0.059088	-9.96088	SLC46A3	2.51064	No Sig
CLSTN3	-0.0541637	0.124149	-2.96258	0.0030867	0.059088	-9.96115	CLSTN3	2.51051	No Sig
HLA-B	-0.0936482	3.73792	-2.96122	0.00310036	0.0593186	-9.96518	HLA-B	2.50859	No Sig
LAYN	-0.0530454	0.0931284	-2.9603	0.00310963	0.0594647	-9.9679	LAYN	2.50729	No Sig
NMUR1	-0.0143579	0.00717895	-2.95973	0.00311529	0.0595419	-9.96956	NMUR1	2.5065	No Sig
HS2ST1	0.0375126	0.0646574	2.95848	0.00312794	0.0597525	-9.97326	HS2ST1	2.50474	No Sig
TP53INP1	0.0633387	0.17042	2.95813	0.0031315	0.0597893	-9.9743	TP53INP1	2.50425	No Sig
ZNF529-AS1	0.0185371	0.0163724	2.95764	0.00313641	0.0598518	-9.97573	ZNF529-AS1	2.50357	No Sig
LERFS	0.0142384	0.00924249	2.95599	0.00315314	0.0601397	-9.98058	LERFS	2.50126	No Sig
B4GALT5	-0.0318779	0.0415209	-2.9555	0.00315816	0.060204	-9.98203	B4GALT5	2.50057	No Sig
PTBP1	0.0901442	0.436878	2.95479	0.00316537	0.0602491	-9.98411	PTBP1	2.49957	No Sig
AZIN2	-0.0215671	0.0180073	-2.95459	0.00316745	0.0602557	-9.98471	AZIN2	2.49929	No Sig
EIF1B-AS1	0.0125956	0.00765499	2.95423	0.00317113	0.0602943	-9.98577	EIF1B-AS1	2.49879	No Sig
ANKRD44	0.0947275	0.45396	2.95113	0.00320297	0.0608681	-9.99488	ANKRD44	2.49445	No Sig
HDAC9	0.0222909	0.0193245	2.95094	0.00320496	0.0608743	-9.99545	HDAC9	2.49418	No Sig
UFC1	-0.101728	0.609811	-2.94987	0.00321598	0.0610519	-9.99858	UFC1	2.49269	No Sig
NDUFB9	0.101176	0.621074	2.94882	0.00322693	0.0612098	-10.0017	NDUFB9	2.49121	No Sig
VPREB3	0.0115269	0.00576345	2.94631	0.00325315	0.0616615	-10.0091	VPREB3	2.4877	No Sig
UEVLD	-0.0296096	0.0375771	-2.94474	0.00326954	0.0619402	-10.0136	UEVLD	2.48551	No Sig
SMPDL3A	0.0160604	0.0125553	2.94321	0.00328574	0.0622148	-10.0181	SMPDL3A	2.48337	No Sig
CXXC5	0.0275141	0.0297811	2.94272	0.00329086	0.0622795	-10.0196	CXXC5	2.48269	No Sig
KIAA1211L	-0.014232	0.0076795	-2.9422	0.00329638	0.0623518	-10.0211	KIAA1211L	2.48196	No Sig
RALY-AS1	0.0117715	0.00768016	2.94191	0.00329947	0.0623678	-10.0219	RALY-AS1	2.48156	No Sig
RSL1D1	0.0999795	0.571001	2.9418	0.00330063	0.0623678	-10.0223	RSL1D1	2.4814	No Sig
SLC27A3	-0.028059	0.0324243	-2.94161	0.00330265	0.0623738	-10.0228	SLC27A3	2.48114	No Sig
ABHD14B	0.079509	0.309245	2.94142	0.00330468	0.0623798	-10.0234	ABHD14B	2.48087	No Sig
PTK7	0.00984496	0.00492248	2.94051	0.00331438	0.0625307	-10.0261	PTK7	2.4796	No Sig
TXK	0.0420829	0.0692799	2.93956	0.00332445	0.0626884	-10.0288	TXK	2.47828	No Sig
TIMM8A	0.0350021	0.0527522	2.93917	0.00332865	0.0627352	-10.03	TIMM8A	2.47773	No Sig
CLIC2	0.0151952	0.0075976	2.93813	0.00333984	0.0629137	-10.033	CLIC2	2.47627	No Sig
AKIRIN2	-0.090343	0.422665	-2.93753	0.00334623	0.0630017	-10.0348	AKIRIN2	2.47544	No Sig
GRHPR	0.0634931	0.207569	2.93569	0.00336608	0.0633428	-10.0402	GRHPR	2.47288	No Sig
IMPDH1	-0.0477971	0.101505	-2.93432	0.0033809	0.0635891	-10.0442	IMPDH1	2.47097	No Sig
NBR1	0.0680314	0.229219	2.93277	0.0033978	0.0638741	-10.0487	NBR1	2.4688	No Sig
MED16	0.0431248	0.0884765	2.93203	0.00340578	0.0639912	-10.0508	MED16	2.46778	No Sig
SLC16A1	0.0469106	0.0935818	2.9312	0.00341485	0.0641288	-10.0533	SLC16A1	2.46663	No Sig
PEA15	0.0518443	0.128926	2.92912	0.00343772	0.0645251	-10.0594	PEA15	2.46373	No Sig
CLIP3	0.0102471	0.00598403	2.9271	0.00346004	0.0649107	-10.0652	CLIP3	2.46092	No Sig
IFITM10	-0.0160228	0.00922553	-2.926	0.00347224	0.0651063	-10.0685	IFITM10	2.45939	No Sig
SLC35B3	0.0465731	0.1015	2.92519	0.00348123	0.0652415	-10.0708	SLC35B3	2.45827	No Sig
STK10	-0.076819	0.287633	-2.92475	0.00348613	0.0652998	-10.0721	STK10	2.45766	No Sig
DDX50	0.0632536	0.193179	2.92089	0.00352945	0.0660774	-10.0833	DDX50	2.45229	No Sig
IFI44	-0.069858	0.206695	-2.92036	0.00353543	0.0661556	-10.0849	IFI44	2.45156	No Sig
ZNF518B	0.0307338	0.0422096	2.92016	0.00353774	0.0661649	-10.0855	ZNF518B	2.45127	No Sig
COCH	0.0227501	0.0200694	2.91985	0.0035412	0.0661842	-10.0864	COCH	2.45085	No Sig
ERI1	-0.0368023	0.058269	-2.91975	0.00354238	0.0661842	-10.0867	ERI1	2.4507	No Sig
ANKRD12	0.125091	1.12719	2.91866	0.00355467	0.0663798	-10.0898	ANKRD12	2.4492	No Sig
VNN2	0.0259325	0.0276853	2.9182	0.00355991	0.0664438	-10.0912	VNN2	2.44856	No Sig
SKA2	-0.0659898	0.203216	-2.91757	0.0035671	0.066544	-10.093	SKA2	2.44769	No Sig
SDHAF2	0.0795907	0.346777	2.91615	0.00358328	0.0668119	-10.0971	SDHAF2	2.44572	No Sig
NF1	0.0455109	0.0903118	2.91593	0.00358583	0.0668254	-10.0978	NF1	2.44541	No Sig
MAT2B	0.104657	0.592678	2.91561	0.00358945	0.0668588	-10.0987	MAT2B	2.44497	No Sig
PTP4A1	-0.0514962	0.101465	-2.91517	0.00359456	0.0669198	-10.1	PTP4A1	2.44435	No Sig
RNF111	0.0423222	0.0818714	2.91355	0.00361316	0.067232	-10.1047	RNF111	2.44211	No Sig
PMPCB	0.0739019	0.281945	2.91092	0.00364352	0.0677624	-10.1123	PMPCB	2.43848	No Sig
SLFN12L	-0.0315878	0.0404994	-2.90976	0.00365708	0.0679418	-10.1157	SLFN12L	2.43687	No Sig
GGA2	-0.0610388	0.170094	-2.90962	0.00365873	0.0679418	-10.1161	GGA2	2.43667	No Sig
YY1	0.0869795	0.423314	2.90917	0.00366389	0.0680031	-10.1174	YY1	2.43606	No Sig
RAD23B	0.0631323	0.198635	2.90618	0.00369901	0.0686202	-10.126	RAD23B	2.43191	No Sig
SRR	0.0159441	0.012955	2.90497	0.00371323	0.0688491	-10.1295	SRR	2.43025	No Sig
ITM2C	-0.0522842	0.110184	-2.90452	0.00371857	0.0689132	-10.1308	ITM2C	2.42962	No Sig
AGR2	-0.0314919	0.0348412	-2.90335	0.00373243	0.0691349	-10.1342	AGR2	2.42801	No Sig
NUP210	0.0570798	0.15429	2.90183	0.00375057	0.0693969	-10.1386	NUP210	2.4259	No Sig
NDUFC2	0.10508	0.730766	2.90172	0.0037518	0.0693969	-10.1389	NDUFC2	2.42576	No Sig
ARMCX6	0.0580044	0.165086	2.90168	0.00375226	0.0693969	-10.139	ARMCX6	2.42571	No Sig
SEC61G	-0.11183	0.94773	-2.90075	0.00376344	0.0695686	-10.1418	SEC61G	2.42441	No Sig
MMD	-0.028451	0.0358563	-2.8999	0.00377357	0.0697205	-10.1442	MMD	2.42325	No Sig
PSMA5	0.0975167	0.591642	2.89826	0.00379327	0.0700492	-10.1489	PSMA5	2.42099	No Sig
FAM92A	0.01741	0.0144938	2.89801	0.00379633	0.0700703	-10.1497	FAM92A	2.42064	No Sig
NDUFA4	0.117593	1.31889	2.89756	0.00380172	0.0701344	-10.151	NDUFA4	2.42002	No Sig
PCNX1	-0.0465631	0.0980999	-2.89445	0.00383937	0.0706865	-10.1599	PCNX1	2.41574	No Sig
ATP6AP1L	0.0130676	0.00653379	2.89347	0.00385134	0.0708712	-10.1627	ATP6AP1L	2.41439	No Sig
TMEM67	0.0227648	0.0245854	2.88878	0.00390898	0.0718143	-10.1763	TMEM67	2.40794	No Sig
ZNF295-AS1	0.0123955	0.00619773	2.88867	0.00391044	0.0718143	-10.1766	ZNF295-AS1	2.40777	No Sig
HES1	0.0246758	0.0227795	2.88831	0.00391487	0.0718597	-10.1776	HES1	2.40728	No Sig
MTERF4	0.0673228	0.225348	2.88788	0.00392019	0.0719212	-10.1789	MTERF4	2.40669	No Sig
NAMPT	-0.086986	0.36324	-2.88711	0.00392973	0.0720602	-10.1811	NAMPT	2.40564	No Sig
MYH9	-0.11178	0.773516	-2.88597	0.00394391	0.0722447	-10.1843	MYH9	2.40407	No Sig
QPRT	0.0261075	0.0301483	2.88594	0.00394433	0.0722447	-10.1844	QPRT	2.40403	No Sig
SFMBT2	-0.0369595	0.0616618	-2.88578	0.00394633	0.0722447	-10.1849	SFMBT2	2.40381	No Sig
CREB3L3	-0.0145013	0.00982603	-2.88567	0.00394769	0.0722447	-10.1852	CREB3L3	2.40366	No Sig
HNRNPA2B1	0.122584	1.71316	2.88519	0.00395367	0.072318	-10.1866	HNRNPA2B1	2.403	No Sig
URB1-AS1	0.0165003	0.0129589	2.88491	0.00395719	0.0723288	-10.1874	URB1-AS1	2.40261	No Sig
NASP	0.0843114	0.365023	2.88483	0.00395821	0.0723288	-10.1876	NASP	2.4025	No Sig
EIF4EBP1	-0.0465684	0.0982815	-2.88379	0.0039713	0.0724957	-10.1906	EIF4EBP1	2.40107	No Sig
TTC3	0.0783162	0.302582	2.88377	0.00397146	0.0724957	-10.1907	TTC3	2.40105	No Sig
TPRG1	-0.025762	0.026991	-2.88354	0.0039744	0.0724957	-10.1913	TPRG1	2.40073	No Sig
ITGB8	0.0220333	0.0228184	2.88342	0.0039759	0.0724957	-10.1917	ITGB8	2.40056	No Sig
KDM5D	0.043653	0.0893189	2.88331	0.00397725	0.0724957	-10.192	KDM5D	2.40042	No Sig
LZIC	0.0558992	0.152666	2.88314	0.00397937	0.0724982	-10.1925	LZIC	2.40019	No Sig
TCN1	0.0139908	0.00699538	2.87791	0.00404576	0.0736486	-10.2075	TCN1	2.393	No Sig
WEE1	-0.0304793	0.0412366	-2.87785	0.00404654	0.0736486	-10.2077	WEE1	2.39292	No Sig
SGF29	-0.0480397	0.109196	-2.87723	0.00405437	0.0737545	-10.2094	SGF29	2.39208	No Sig
IFNGR2	0.0320477	0.0481203	2.87625	0.00406693	0.0739462	-10.2122	IFNGR2	2.39073	No Sig
SLC25A4	-0.0270161	0.0289531	-2.87581	0.00407259	0.0740124	-10.2135	SLC25A4	2.39013	No Sig
AKT1	-0.0400825	0.0695406	-2.87515	0.00408106	0.0740982	-10.2154	AKT1	2.38923	No Sig
TVP23C	0.0285501	0.038544	2.87513	0.00408137	0.0740982	-10.2155	TVP23C	2.38919	No Sig
PEAK1	0.022835	0.0256203	2.8742	0.0040934	0.07428	-10.2181	PEAK1	2.38792	No Sig
EEF1D	0.104714	2.37495	2.8739	0.00409718	0.0743117	-10.219	EEF1D	2.38751	No Sig
PDCD6	0.0960986	0.5899	2.8735	0.00410234	0.0743381	-10.2201	PDCD6	2.38697	No Sig
ENOSF1	0.046013	0.0980582	2.87348	0.0041027	0.0743381	-10.2202	ENOSF1	2.38693	No Sig
LPCAT3	0.0468776	0.109456	2.87303	0.00410848	0.0744059	-10.2215	LPCAT3	2.38632	No Sig
LIPE-AS1	0.0233658	0.0248142	2.87279	0.00411159	0.0744254	-10.2222	LIPE-AS1	2.38599	No Sig
SMARCA2	0.0924502	0.434	2.87215	0.00411991	0.0745393	-10.224	SMARCA2	2.38511	No Sig
GPR25	-0.0385238	0.0563526	-2.8706	0.00414003	0.0748662	-10.2284	GPR25	2.383	No Sig
CNPY3	0.0777783	0.327856	2.86904	0.00416043	0.075198	-10.2329	CNPY3	2.38086	No Sig
DTHD1	0.0482369	0.0976373	2.86812	0.0041725	0.0753077	-10.2355	DTHD1	2.3796	No Sig
LEF1-AS1	0.0100492	0.00502462	2.86797	0.0041745	0.0753077	-10.236	LEF1-AS1	2.3794	No Sig
DPF3	-0.0123616	0.00618082	-2.86791	0.00417533	0.0753077	-10.2361	DPF3	2.37931	No Sig
C11orf58	0.111029	0.858148	2.86712	0.00418567	0.0754306	-10.2384	C11orf58	2.37824	No Sig
UGCG	0.0508041	0.118155	2.86693	0.00418819	0.0754321	-10.2389	UGCG	2.37797	No Sig
NFATC2	0.0855163	0.37812	2.8668	0.00418987	0.0754321	-10.2393	NFATC2	2.3778	No Sig
TXNDC5	0.0179232	0.0152774	2.86605	0.00419975	0.0755489	-10.2414	TXNDC5	2.37678	No Sig
HYI	0.0384841	0.0686038	2.866	0.00420049	0.0755489	-10.2416	HYI	2.3767	No Sig
SOD2	0.0845835	0.34507	2.8648	0.00421631	0.0757963	-10.245	SOD2	2.37507	No Sig
ECPAS	0.0365238	0.0656958	2.86386	0.00422876	0.0759827	-10.2477	ECPAS	2.37379	No Sig
GTF2H2C	0.0248796	0.0293181	2.86261	0.00424548	0.0762458	-10.2513	GTF2H2C	2.37207	No Sig
NIPSNAP1	0.0463294	0.104805	2.86167	0.004258	0.0764331	-10.2539	NIPSNAP1	2.37079	No Sig
MEF2A	0.0420381	0.085739	2.85949	0.00428723	0.0769201	-10.2601	MEF2A	2.36782	No Sig
PELI2	0.0104378	0.0052189	2.85926	0.00429031	0.0769376	-10.2608	PELI2	2.36751	No Sig
SEPTIN1	0.0925828	0.459333	2.85898	0.00429417	0.0769691	-10.2616	SEPTIN1	2.36712	No Sig
SNX11	0.0376662	0.0688905	2.85869	0.00429808	0.0770015	-10.2624	SNX11	2.36673	No Sig
ANKDD1B	0.0149885	0.0105285	2.85728	0.00431706	0.0773037	-10.2664	ANKDD1B	2.36481	No Sig
KRBOX4	0.0357836	0.0647945	2.85644	0.00432851	0.0774709	-10.2688	KRBOX4	2.36366	No Sig
PDHA1	0.0555318	0.15961	2.85627	0.00433082	0.0774743	-10.2693	PDHA1	2.36343	No Sig
ICAM3	0.106593	0.784311	2.85594	0.00433533	0.077517	-10.2703	ICAM3	2.36298	No Sig
ASXL2	-0.0644578	0.188343	-2.85511	0.00434663	0.0776812	-10.2726	ASXL2	2.36185	No Sig
SMIM10L1	0.0614521	0.190725	2.85446	0.00435549	0.0778015	-10.2745	SMIM10L1	2.36096	No Sig
RALGPS2	0.0104279	0.00521395	2.85377	0.00436492	0.0779319	-10.2764	RALGPS2	2.36002	No Sig
ENOX2	0.0340686	0.0585083	2.85349	0.00436877	0.0779625	-10.2772	ENOX2	2.35964	No Sig
COMMD5	0.054029	0.150887	2.84959	0.00442237	0.0788807	-10.2883	COMMD5	2.35434	No Sig
MCFD2	0.0466382	0.107038	2.8473	0.00445426	0.0794108	-10.2948	MCFD2	2.35122	No Sig
GTDC1	-0.0516678	0.13058	-2.8454	0.00448076	0.0798444	-10.3002	GTDC1	2.34865	No Sig
MTHFS	0.0581898	0.181238	2.84523	0.00448321	0.0798492	-10.3007	MTHFS	2.34841	No Sig
SNTB1	-0.0185885	0.012768	-2.84462	0.00449179	0.079963	-10.3024	SNTB1	2.34758	No Sig
EMP1	-0.0197444	0.0163042	-2.84245	0.00452235	0.080468	-10.3086	EMP1	2.34464	No Sig
GMFB	0.0487018	0.120636	2.84184	0.00453085	0.08058	-10.3103	GMFB	2.34382	No Sig
KDM4B	0.03793	0.0685546	2.84116	0.00454056	0.0806851	-10.3122	KDM4B	2.34289	No Sig
LYPD6B	-0.0182153	0.0123675	-2.84112	0.00454117	0.0806851	-10.3123	LYPD6B	2.34283	No Sig
RASA1	0.0409045	0.0757583	2.84051	0.00454983	0.0807997	-10.3141	RASA1	2.34201	No Sig
GBP2	0.0979941	0.507438	2.84004	0.00455651	0.0808792	-10.3154	GBP2	2.34137	No Sig
INF2	0.0314631	0.0486851	2.83917	0.00456882	0.0810466	-10.3178	INF2	2.3402	No Sig
AKAP11	0.049603	0.119509	2.83906	0.00457037	0.0810466	-10.3181	AKAP11	2.34005	No Sig
LMCD1	0.0416488	0.0783216	2.83779	0.00458862	0.0813308	-10.3218	LMCD1	2.33832	No Sig
ETFRF1	0.030176	0.0455643	2.83625	0.00461072	0.0816829	-10.3261	ETFRF1	2.33623	No Sig
TJP2	0.0187567	0.0164273	2.83475	0.00463229	0.0820249	-10.3303	TJP2	2.3342	No Sig
FXR1	0.0767109	0.326876	2.8346	0.0046345	0.0820249	-10.3308	FXR1	2.334	No Sig
MTUS1	0.0266771	0.0303244	2.83442	0.00463705	0.0820302	-10.3313	MTUS1	2.33376	No Sig
RGS16	-0.0609155	0.132163	-2.83406	0.00464225	0.0820826	-10.3323	RGS16	2.33327	No Sig
CSNK1A1	0.0948503	0.573447	2.83359	0.00464903	0.0821629	-10.3336	CSNK1A1	2.33264	No Sig
HNRNPA1P48	0.0251323	0.030091	2.83198	0.00467245	0.082497	-10.3382	HNRNPA1P48	2.33046	No Sig
ABHD17A	-0.0652869	0.205311	-2.83162	0.00467769	0.0825497	-10.3392	ABHD17A	2.32997	No Sig
ZDBF2	0.0434369	0.0907928	2.83047	0.0046944	0.0828046	-10.3424	ZDBF2	2.32842	No Sig
SAMD9L	-0.0622032	0.17558	-2.8291	0.00471452	0.0830795	-10.3463	SAMD9L	2.32656	No Sig
ZADH2	0.0382412	0.0696163	2.82777	0.0047341	0.0833844	-10.35	ZADH2	2.32476	No Sig
HP1BP3	0.0926499	0.508681	2.82683	0.00474795	0.0835641	-10.3527	HP1BP3	2.32349	No Sig
PARD6A	0.0402987	0.0796054	2.82677	0.00474887	0.0835641	-10.3529	PARD6A	2.32341	No Sig
TCEAL4	0.0322792	0.0492704	2.82612	0.00475842	0.0836919	-10.3547	TCEAL4	2.32254	No Sig
CHERP	0.0457257	0.104344	2.8248	0.00477802	0.0839964	-10.3584	CHERP	2.32075	No Sig
RCHY1	-0.0530486	0.138356	-2.82422	0.00478655	0.0841058	-10.36	RCHY1	2.31998	No Sig
NME3	0.0838667	0.40041	2.82363	0.0047954	0.0842208	-10.3617	NME3	2.31918	No Sig
STX7	0.0417311	0.0917839	2.82177	0.00482319	0.0846683	-10.3669	STX7	2.31667	No Sig
FUNDC2	0.0713899	0.272667	2.82057	0.00484117	0.0849434	-10.3703	FUNDC2	2.31505	No Sig
SMIM20	0.0506526	0.130935	2.81978	0.00485312	0.0851122	-10.3725	SMIM20	2.31398	No Sig
SUPT20H	0.0579053	0.175465	2.81962	0.00485549	0.0851129	-10.373	SUPT20H	2.31377	No Sig
ABITRAM	0.0251949	0.0322365	2.81919	0.00486191	0.0851716	-10.3742	ABITRAM	2.31319	No Sig
SIN3B	0.0329939	0.0568934	2.81909	0.00486349	0.0851716	-10.3745	SIN3B	2.31305	No Sig
PIK3CB	0.0330882	0.0554959	2.81878	0.00486822	0.0852136	-10.3753	PIK3CB	2.31263	No Sig
TSPAN12	0.0117644	0.00588222	2.81829	0.00487549	0.0853001	-10.3767	TSPAN12	2.31198	No Sig
NEDD8	-0.107745	0.876354	-2.81777	0.00488343	0.0853884	-10.3782	NEDD8	2.31128	No Sig
CDC14B	-0.0193465	0.0178973	-2.81765	0.0048852	0.0853884	-10.3785	CDC14B	2.31112	No Sig
ST3GAL2	-0.0320559	0.0487979	-2.81649	0.00490278	0.0856547	-10.3817	ST3GAL2	2.30956	No Sig
ZNRD2	0.0470569	0.111379	2.81551	0.00491779	0.085876	-10.3845	ZNRD2	2.30823	No Sig
CERT1	0.0518787	0.138832	2.81514	0.00492346	0.085934	-10.3855	CERT1	2.30773	No Sig
AGAP2	-0.0373134	0.0661844	-2.81472	0.00492979	0.0859834	-10.3867	AGAP2	2.30717	No Sig
HOOK1	0.0137124	0.0100525	2.81464	0.00493099	0.0859834	-10.3869	HOOK1	2.30707	No Sig
VEZT	0.0584344	0.172135	2.81191	0.00497284	0.0866719	-10.3946	VEZT	2.3034	No Sig
YPEL3	0.0807124	0.341118	2.80824	0.00502972	0.0875382	-10.4049	YPEL3	2.29846	No Sig
SYAP1	0.0798538	0.350949	2.80773	0.00503763	0.0876342	-10.4063	SYAP1	2.29777	No Sig
GXYLT1	0.0359255	0.0634581	2.80689	0.00505082	0.0877888	-10.4087	GXYLT1	2.29664	No Sig
MORC4	0.0178689	0.0158546	2.80685	0.00505132	0.0877888	-10.4087	MORC4	2.2966	No Sig
ERCC2	0.0213488	0.0250594	2.8055	0.00507246	0.0881144	-10.4125	ERCC2	2.29478	No Sig
BCLAF1	0.0920621	0.503426	2.80529	0.00507579	0.0881304	-10.4131	BCLAF1	2.2945	No Sig
ZNF626	0.0282743	0.0379224	2.80504	0.00507965	0.0881557	-10.4138	ZNF626	2.29417	No Sig
ZBTB46	0.0117584	0.00798599	2.80482	0.00508318	0.0881751	-10.4144	ZBTB46	2.29386	No Sig
UBASH3B	-0.03123	0.044971	-2.80425	0.00509218	0.0882894	-10.416	UBASH3B	2.2931	No Sig
TPP1	0.0680686	0.249421	2.80399	0.0050962	0.0883172	-10.4168	TPP1	2.29275	No Sig
HBS1L	0.0589716	0.186042	2.80327	0.00510758	0.0884423	-10.4188	HBS1L	2.29178	No Sig
KHDC4	0.0467414	0.114573	2.80316	0.00510928	0.0884423	-10.4191	KHDC4	2.29164	No Sig
GOSR1	0.0521635	0.142318	2.80307	0.00511067	0.0884423	-10.4193	GOSR1	2.29152	No Sig
NIPAL2	0.0193857	0.0153986	2.80222	0.00512419	0.0886344	-10.4217	NIPAL2	2.29037	No Sig
BLOC1S2	0.0801086	0.380378	2.80168	0.00513274	0.0887404	-10.4232	BLOC1S2	2.28965	No Sig
LTK	-0.0112532	0.00562658	-2.80115	0.00514119	0.0888444	-10.4247	LTK	2.28894	No Sig
HSCB	0.0331796	0.0572623	2.80057	0.00515029	0.0889597	-10.4263	HSCB	2.28817	No Sig
ITGAV	0.0355118	0.0636953	2.79953	0.00516693	0.0892051	-10.4292	ITGAV	2.28677	No Sig
TNFAIP1	0.0243623	0.0341952	2.79863	0.0051812	0.0893722	-10.4317	TNFAIP1	2.28557	No Sig
TNRC6A	0.0597796	0.176902	2.79861	0.00518149	0.0893722	-10.4318	TNRC6A	2.28555	No Sig
SAA1	-0.0156994	0.00784971	-2.79776	0.0051951	0.0895647	-10.4341	SAA1	2.28441	No Sig
TPI1	-0.121983	1.50344	-2.79542	0.0052328	0.0901721	-10.4407	TPI1	2.28127	No Sig
CSGALNACT1	-0.0546175	0.139169	-2.79522	0.00523598	0.0901822	-10.4412	CSGALNACT1	2.281	No Sig
BCAS4	0.0383628	0.0721181	2.79508	0.00523831	0.0901822	-10.4416	BCAS4	2.28081	No Sig
PHGR1	-0.0232653	0.0200982	-2.79207	0.00528698	0.0909346	-10.45	PHGR1	2.27679	No Sig
ENO1	-0.122095	1.20984	-2.79148	0.00529658	0.0910521	-10.4516	ENO1	2.276	No Sig
ASB13	0.0168965	0.0143005	2.79135	0.00529879	0.0910521	-10.452	ASB13	2.27582	No Sig
NFATC3	-0.057483	0.160763	-2.79103	0.00530394	0.091085	-10.4529	NFATC3	2.2754	No Sig
HNRNPK	0.115075	1.31945	2.7887	0.0053421	0.0916672	-10.4594	HNRNPK	2.27229	No Sig
SELENOS	0.0655125	0.239121	2.78854	0.00534474	0.0916695	-10.4598	SELENOS	2.27207	No Sig
IKBKE	0.0450496	0.104629	2.78824	0.0053497	0.0917116	-10.4606	IKBKE	2.27167	No Sig
ECE1	0.0474875	0.119252	2.7867	0.00537514	0.0921046	-10.4649	ECE1	2.26961	No Sig
ZNF136	0.0318033	0.0518836	2.78618	0.00538377	0.0922094	-10.4664	ZNF136	2.26891	No Sig
TATDN1	0.0558132	0.152725	2.78575	0.00539087	0.0922878	-10.4676	TATDN1	2.26834	No Sig
ARRDC1-AS1	0.0259562	0.0335346	2.78509	0.0054017	0.0924156	-10.4694	ARRDC1-AS1	2.26747	No Sig
CPOX	-0.0365017	0.0649508	-2.78499	0.00540339	0.0924156	-10.4697	CPOX	2.26733	No Sig
LZTS1	-0.0112573	0.00562863	-2.7828	0.00543989	0.0929964	-10.4758	LZTS1	2.26441	No Sig
MARS2	0.0227174	0.0256967	2.78207	0.005452	0.0931599	-10.4778	MARS2	2.26344	No Sig
COX14	0.0913232	0.53865	2.78031	0.00548166	0.0936231	-10.4827	COX14	2.26109	No Sig
TOM1	0.052291	0.147944	2.77945	0.00549612	0.0938263	-10.485	TOM1	2.25994	No Sig
STX3	-0.0144643	0.00987447	-2.77702	0.00553712	0.0944822	-10.4918	STX3	2.25672	No Sig
FAM184A	0.0211494	0.021685	2.77594	0.00555553	0.094752	-10.4948	FAM184A	2.25527	No Sig
THUMPD3-AS1	0.061009	0.19324	2.77512	0.00556945	0.0949048	-10.497	THUMPD3-AS1	2.25419	No Sig
ITGB1	-0.110946	0.718808	-2.77511	0.00556967	0.0949048	-10.497	ITGB1	2.25417	No Sig
RMI2	0.0198352	0.0173839	2.77397	0.00558921	0.0951631	-10.5002	RMI2	2.25265	No Sig
CEP68	0.0326866	0.0587952	2.77392	0.00559003	0.0951631	-10.5003	CEP68	2.25259	No Sig
FXYD2	-0.013572	0.00787159	-2.77361	0.00559527	0.095208	-10.5012	FXYD2	2.25218	No Sig
LYSMD2	-0.0598962	0.18748	-2.77193	0.00562412	0.0956544	-10.5058	LYSMD2	2.24995	No Sig
PIK3CG	-0.0411086	0.0828702	-2.77061	0.00564693	0.0959979	-10.5095	PIK3CG	2.24819	No Sig
SSH3	0.0210792	0.0227045	2.7702	0.00565404	0.0960741	-10.5106	SSH3	2.24764	No Sig
IFNAR1	0.0524334	0.1478	2.77003	0.00565701	0.0960799	-10.5111	IFNAR1	2.24741	No Sig
FAM177A1	0.107446	0.661003	2.76777	0.00569609	0.096654	-10.5173	FAM177A1	2.24442	No Sig
DHX34	0.0253336	0.0328843	2.76742	0.00570222	0.0966772	-10.5183	DHX34	2.24396	No Sig
ZWINT	0.0230288	0.0251777	2.76739	0.00570274	0.0966772	-10.5184	ZWINT	2.24392	No Sig
SETD2	0.0645883	0.217391	2.76589	0.00572907	0.0970785	-10.5225	SETD2	2.24192	No Sig
HSPA8	0.145716	2.36078	2.76441	0.00575501	0.097473	-10.5266	HSPA8	2.23995	No Sig
NHP2	0.0844678	0.426042	2.76394	0.00576321	0.0975666	-10.5279	NHP2	2.23934	No Sig
PLRG1	0.0516754	0.148153	2.76328	0.00577486	0.0976735	-10.5297	PLRG1	2.23846	No Sig
ZNF101	0.0429033	0.092944	2.76243	0.00578988	0.0978824	-10.532	ZNF101	2.23733	No Sig
DCUN1D4	0.0258542	0.0339708	2.76154	0.00580558	0.0980746	-10.5345	DCUN1D4	2.23615	No Sig
RBMS3	0.012939	0.00822672	2.76134	0.00580918	0.0980746	-10.5351	RBMS3	2.23589	No Sig
LZTS3	0.0105729	0.00528643	2.76106	0.00581404	0.0981096	-10.5358	LZTS3	2.23552	No Sig
EIF3I	0.0926245	0.599378	2.75826	0.00586387	0.0989049	-10.5435	EIF3I	2.23182	No Sig
SFPQ	0.108989	0.81201	2.75742	0.00587886	0.0991121	-10.5458	SFPQ	2.23071	No Sig
SLC30A6	0.0333389	0.0590677	2.75696	0.00588715	0.0992061	-10.5471	SLC30A6	2.23009	No Sig
SMIM1	0.0186253	0.015729	2.75674	0.00589106	0.0992262	-10.5477	SMIM1	2.22981	No Sig
NEDD4	-0.0206518	0.0202397	-2.75544	0.00591443	0.0995741	-10.5512	NEDD4	2.22809	No Sig
DNAJB6	-0.112522	0.911923	-2.75323	0.00595442	0.100201	-10.5573	DNAJB6	2.22516	No Sig
PLCL2	0.0410311	0.082354	2.75248	0.00596796	0.100319	-10.5594	PLCL2	2.22417	No Sig
SLU7	0.0695984	0.279134	2.75225	0.0059722	0.100319	-10.56	SLU7	2.22387	No Sig
DPP9	0.0406498	0.0873026	2.75224	0.00597239	0.100319	-10.56	DPP9	2.22385	No Sig
ATP8A2	0.00871234	0.00435617	2.75119	0.00599145	0.100593	-10.5629	ATP8A2	2.22247	No Sig
PELI1	0.074453	0.269978	2.75098	0.0059954	0.100613	-10.5635	PELI1	2.22218	No Sig
VPS13B	0.0390225	0.0805275	2.75063	0.00600171	0.100673	-10.5645	VPS13B	2.22172	No Sig
NRAV	0.0142728	0.00996049	2.75019	0.00600971	0.100761	-10.5657	NRAV	2.22115	No Sig
PNRC1	0.120666	1.50497	2.74998	0.0060136	0.10078	-10.5662	PNRC1	2.22087	No Sig
NUDT16	0.0468865	0.107545	2.74899	0.00603169	0.101037	-10.569	NUDT16	2.21956	No Sig
PSME1	-0.114479	1.44011	-2.74834	0.00604372	0.101192	-10.5707	PSME1	2.2187	No Sig
TRMT10C	0.0615866	0.209814	2.74736	0.00606159	0.101445	-10.5734	TRMT10C	2.21741	No Sig
CTBP1-DT	0.0222532	0.0259096	2.74715	0.00606544	0.101463	-10.574	CTBP1-DT	2.21714	No Sig
HSP90AB1	0.154248	1.87753	2.74664	0.00607492	0.10151	-10.5754	HSP90AB1	2.21646	No Sig
EFNB1	0.0221944	0.0232166	2.74655	0.00607658	0.10151	-10.5756	EFNB1	2.21634	No Sig
TXNL4A	-0.066198	0.241361	-2.74595	0.00608765	0.101649	-10.5773	TXNL4A	2.21555	No Sig
PSMB5	0.0642684	0.242008	2.7452	0.00610161	0.101826	-10.5793	PSMB5	2.21456	No Sig
PROSER1	0.0404706	0.0833295	2.74508	0.00610381	0.101826	-10.5797	PROSER1	2.2144	No Sig
NAA50	-0.0777636	0.336656	-2.7444	0.00611642	0.10199	-10.5815	NAA50	2.2135	No Sig
TNFRSF10B	0.0377227	0.0718011	2.74366	0.00613007	0.102128	-10.5835	TNFRSF10B	2.21253	No Sig
LGALS9C	0.00997573	0.00498787	2.74365	0.00613031	0.102128	-10.5836	LGALS9C	2.21252	No Sig
TERF2IP	0.100844	0.744057	2.7429	0.00614437	0.102269	-10.5856	TERF2IP	2.21152	No Sig
VAV2	-0.0133511	0.00887974	-2.74227	0.00615605	0.102417	-10.5873	VAV2	2.2107	No Sig
ECI1	0.0351327	0.0633323	2.7419	0.00616291	0.102485	-10.5884	ECI1	2.21021	No Sig
COPS9	0.0862828	0.484532	2.73931	0.00621151	0.103217	-10.5954	COPS9	2.2068	No Sig
RELA-DT	0.017425	0.0168432	2.73925	0.00621257	0.103217	-10.5956	RELA-DT	2.20673	No Sig
DNAJB2	0.0534802	0.159455	2.7391	0.00621547	0.103218	-10.596	DNAJB2	2.20653	No Sig
OTUB1	0.0873723	0.492792	2.73736	0.00624827	0.103716	-10.6007	OTUB1	2.20424	No Sig
KCTD18	0.0319069	0.0542742	2.73631	0.0062682	0.103986	-10.6036	KCTD18	2.20286	No Sig
[truncated: 22,777 more rows]
