# Supplementary material for: PD1hi CD200hi CD4+ exhausted T cell increase immunotherapy resistance and tumour progression by promoting epithelial–mesenchymal transition in bladder cancer
Source: Clin Transl Med. 2023 Jun 14;13(6):e1303. doi: 10.1002/ctm2.1303 (PMC10265167; doi:10.1002/ctm2.1303)
Supplement: Supplementary file 10 — Supporting Information [file CTM2-13-e1303-s010.xlsx]

## Sheet: GSE176307.sampleinfo
Supplementary information, Table S5: Clinical characteristics of the GSE176307, IMvigor210, and Braun_2020 cohorts.
sample_id	patient_name	dataset_id	dataset_group	Treatment	response	response_NR	M.Stage	overall.survival..days.	vital.status	Total.Mutation	Gender	Therapy	age_start	tumor_type	seq_type	ICB	PFSDay	PFSEvent	CD200	PDCD1	Group	Event	Days
BACI107	GSM5362464	GSE176307	BLCA-GSE176307	PRE	CR	R	M1	699	Alive	26.9	Male	anti-PD-L1	81	BLCA	RNA-seq	1	699	0	0.0402957	-0.844772	PDCD1-	Alive	699
BACI109	GSM5362465	GSE176307	BLCA-GSE176307	PRE	SD	N	M0	304	Alive	10.4	Famale	anti-PD-1	78	BLCA	RNA-seq	1	304	0	0.0051277	-0.326068	PDCD1+CD200+	Alive	304
BACI110	GSM5362466	GSE176307	BLCA-GSE176307	PRE	PD	N	M0	288	Dead	4.4	Male	anti-PD-L1	41	BLCA	RNA-seq	1	115	1	0.223649	-1.12903	PDCD1-	Dead	288
BACI111	GSM5362467	GSE176307	BLCA-GSE176307	PRE	PR	R	M1	727	Dead	13.2	Male	anti-PD-L1	70	BLCA	RNA-seq	1	727	1	-0.144674	-0.627676	PDCD1hiCD200hi	Dead	727
BACI112	GSM5362468	GSE176307	BLCA-GSE176307	PRE	CR	R	M0	453	Alive	5.3	Famale	anti-PD-L1	71	BLCA	RNA-seq	1	453	0	0.0289826	-0.577642	PDCD1+CD200+	Alive	453
BACI113	GSM5362469	GSE176307	BLCA-GSE176307	PRE	PR	R	M1	295	Alive	13.1	Male	anti-PD-1	89	BLCA	RNA-seq	1	295	0	-0.129132	-1.01773	PDCD1-	Alive	295
BACI114	GSM5362470	GSE176307	BLCA-GSE176307	PRE	PR	R	M0	284	Alive	37.8	Famale	anti-PD-1	67	BLCA	RNA-seq	1	284	0	0.153839	-0.483478	PDCD1+CD200+	Alive	284
BACI116	GSM5362471	GSE176307	BLCA-GSE176307	PRE	PD	N	M1	191	Dead	4.7	Famale	anti-PD-L1	70	BLCA	RNA-seq	1	61	1	0.301069	-1.43865	PDCD1-	Dead	191
BACI117	GSM5362472	GSE176307	BLCA-GSE176307	PRE	PD	N	M1	17	Dead	7.9	Male	anti-PD-1	71	BLCA	RNA-seq	1	17	1	-0.285397	-0.833732	PDCD1-	Dead	17
BACI118	GSM5362473	GSE176307	BLCA-GSE176307	PRE	PD	N	M0	339	Dead	2.6	Famale	anti-PD-1	64	BLCA	RNA-seq	1	124	1	0.352973	-0.451348	PDCD1+CD200+	Dead	339
BACI119	GSM5362474	GSE176307	BLCA-GSE176307	PRE	PD	N	M0	291	Dead	12.3	Male	anti-PD-L1	65	BLCA	RNA-seq	1	82	1	-0.0581841	-0.853756	PDCD1-	Dead	291
BACI120	GSM5362475	GSE176307	BLCA-GSE176307	PRE	CR	R	M0	755	Alive	10.6	Male	anti-PD-L1	72	BLCA	RNA-seq	1	357	1	-0.15005	-0.782309	PDCD1-	Alive	755
BACI121	GSM5362476	GSE176307	BLCA-GSE176307	PRE	PD	N	M0	327	Alive	12.4	Famale	anti-PD-1	58	BLCA	RNA-seq	1	83	1	-0.0356825	-0.654632	PDCD1+CD200+	Alive	327
BACI122	GSM5362477	GSE176307	BLCA-GSE176307	PRE	PD	N	M0	12	Dead	12.2	Famale	anti-PD-1	79	BLCA	RNA-seq	1	12	1	0.165609	-0.566692	PDCD1+CD200+	Dead	12
BACI123	GSM5362478	GSE176307	BLCA-GSE176307	PRE	PD	N	M0	252	Alive	7.8	Famale	anti-PD-1	65	BLCA	RNA-seq	1	40	1	-0.32826	-0.221371	PDCD1hiCD200low	Alive	252
BACI124	GSM5362479	GSE176307	BLCA-GSE176307	PRE	PD	N	M0	390	Dead	6.1	Famale	anti-PD-1	81	BLCA	RNA-seq	1	39	1	-0.383701	-0.202543	PDCD1hiCD200low	Dead	390
BACI126	GSM5362480	GSE176307	BLCA-GSE176307	PRE	PD	N	M0	55	Dead	3.5	Male	anti-PD-1	87	BLCA	RNA-seq	1	3	1	-0.0564953	-1.33173	PDCD1-	Dead	55
BACI128	GSM5362481	GSE176307	BLCA-GSE176307	PRE	PD	N	M0	14	Dead	4.4	Famale	anti-PD-L1	77	BLCA	RNA-seq	1	14	1	-0.401157	-1.19527	PDCD1-	Dead	14
BACI131	GSM5362482	GSE176307	BLCA-GSE176307	PRE	PD	N	M0	866	Alive	0.9	Male	anti-PD-L1	66	BLCA	RNA-seq	1	148	1	0.207246	-0.524968	PDCD1+CD200+	Alive	866
BACI133	GSM5362483	GSE176307	BLCA-GSE176307	PRE	PD	N	M0	704	Dead	2.6	Male	anti-PD-L1	72	BLCA	RNA-seq	1	74	1	0.287769	-0.154439	PDCD1+CD200+	Dead	704
BACI135	GSM5362484	GSE176307	BLCA-GSE176307	PRE	PD	N	M0	53	Dead	4.4	Male	anti-PD-1	72	BLCA	RNA-seq	1	22	1	0.105734	-0.858571	PDCD1-	Dead	53
BACI136	GSM5362485	GSE176307	BLCA-GSE176307	PRE	PD	N	M0	51	Dead	3.5	Famale	anti-PD-1	53	BLCA	RNA-seq	1	44	1	-0.0346431	-0.852614	PDCD1-	Dead	51
BACI137	GSM5362486	GSE176307	BLCA-GSE176307	PRE	PD	N	M0	82	Dead	8.8	Male	anti-PD-L1	84	BLCA	RNA-seq	1	39	1	-0.341206	-0.940201	PDCD1-	Dead	82
BACI138	GSM5362487	GSE176307	BLCA-GSE176307	PRE	CR	R	M0	868	Alive	14.8	Famale	anti-PD-L1	70	BLCA	RNA-seq	1	868	0	-0.416339	-0.194329	PDCD1hiCD200low	Alive	868
BACI139	GSM5362488	GSE176307	BLCA-GSE176307	PRE	PD	N	M0	195	Dead	7	Famale	anti-PD-L1	51	BLCA	RNA-seq	1	84	1	-0.173493	-0.713076	PDCD1-	Dead	195
BACI140	GSM5362489	GSE176307	BLCA-GSE176307	PRE	PD	N	M0	185	Alive	2.6	Male	anti-PD-1	62	BLCA	RNA-seq	1	106	1	0.250219	-0.419056	PDCD1+CD200+	Alive	185
BACI142	GSM5362490	GSE176307	BLCA-GSE176307	PRE	PD	N	M0	125	Dead	6.2	Male	anti-PD-1	60	BLCA	RNA-seq	1	57	1	-0.144557	-0.659415	PDCD1hiCD200hi	Dead	125
BACI143	GSM5362491	GSE176307	BLCA-GSE176307	PRE	PD	N	M0	71	Dead	4.4	Male	anti-PD-L1	66	BLCA	RNA-seq	1	18	1	-0.257926	-0.814468	PDCD1-	Dead	71
BACI144	GSM5362492	GSE176307	BLCA-GSE176307	PRE	PD	N	M1	44	Dead	5.2	Male	anti-PD-1	70	BLCA	RNA-seq	1	30	1	0.125854	-0.869707	PDCD1-	Dead	44
BACI148	GSM5362493	GSE176307	BLCA-GSE176307	PRE	PD	N	M1	31	Dead	5.3	Male	anti-PD-1	89	BLCA	RNA-seq	1	27	1	-0.422748	-1.1021	PDCD1-	Dead	31
BACI149	GSM5362494	GSE176307	BLCA-GSE176307	PRE	PD	N	M0	109	Alive	7.1	Male	anti-PD-1	52	BLCA	RNA-seq	1	25	1	-0.13792	-1.15903	PDCD1-	Alive	109
BACI150	GSM5362495	GSE176307	BLCA-GSE176307	PRE	PD	N	M1	37	Dead	5.2	Male	anti-PD-1	76	BLCA	RNA-seq	1	17	1	-0.292268	-1.01945	PDCD1-	Dead	37
BACI151	GSM5362496	GSE176307	BLCA-GSE176307	PRE	PR	R	M0	584	Alive	6.1	Male	anti-PD-L1	75	BLCA	RNA-seq	1	338	1	-0.184528	0.00134834	PDCD1hiCD200low	Alive	584
BACI152	GSM5362497	GSE176307	BLCA-GSE176307	PRE	SD	N	M1	402	Alive	7	Famale	anti-PD-L1	76	BLCA	RNA-seq	1	339	1	-0.067364	-0.819007	PDCD1-	Alive	402
BACI153	GSM5362498	GSE176307	BLCA-GSE176307	PRE	PD	N	M0	68	Dead	7	Male	anti-PD-L1	62	BLCA	RNA-seq	1	41	1	0.250018	-0.396841	PDCD1+CD200+	Dead	68
BACI154	GSM5362499	GSE176307	BLCA-GSE176307	PRE	PD	N	M1	118	Dead	1.7	Famale	anti-PD-L1	67	BLCA	RNA-seq	1	88	1	-0.0225728	-0.765697	PDCD1-	Dead	118
BACI155	GSM5362500	GSE176307	BLCA-GSE176307	PRE	PD	N	M0	204	Dead	2.6	Famale	anti-PD-1	66	BLCA	RNA-seq	1	63	1	0.344084	-0.648337	PDCD1+CD200+	Dead	204
BACI156	GSM5362501	GSE176307	BLCA-GSE176307	PRE	PD	N	M1	17	Dead	8.8	Male	anti-PD-L1	71	BLCA	RNA-seq	1	17	1	-0.323046	-0.993364	PDCD1-	Dead	17
BACI157	GSM5362502	GSE176307	BLCA-GSE176307	PRE	PR	R	M0	214	Dead	4.3	Male	anti-PD-1	73	BLCA	RNA-seq	1	126	1	-0.466458	-0.31268	PDCD1hiCD200low	Dead	214
BACI158	GSM5362503	GSE176307	BLCA-GSE176307	PRE	PD	N	M0	31	Dead	4.5	Famale	anti-PD-1	44	BLCA	RNA-seq	1	14	1	-0.138608	-0.423968	PDCD1hiCD200hi	Dead	31
BACI159	GSM5362504	GSE176307	BLCA-GSE176307	PRE	PR	R	M0	473	Alive	11.3	Male	anti-PD-L1	81	BLCA	RNA-seq	1	473	0	-0.292924	-0.646075	PDCD1hiCD200low	Alive	473
BACI160	GSM5362505	GSE176307	BLCA-GSE176307	PRE	PD	N	M0	416	Dead	10.5	Male	anti-PD-L1	52	BLCA	RNA-seq	1	38	1	-0.105272	-0.615833	PDCD1hiCD200hi	Dead	416
BACI161	GSM5362506	GSE176307	BLCA-GSE176307	PRE	PD	N	M0	187	Dead	5.2	Famale	anti-PD-L1	74	BLCA	RNA-seq	1	61	1	-0.284546	-0.917927	PDCD1-	Dead	187
BACI162	GSM5362507	GSE176307	BLCA-GSE176307	PRE	PD	N	M0	165	Dead	3.5	Male	anti-PD-L1	73	BLCA	RNA-seq	1	63	1	-0.0860821	-1.01655	PDCD1-	Dead	165
BACI163	GSM5362508	GSE176307	BLCA-GSE176307	PRE	PD	N	M0	323	Alive	4.4	Male	anti-PD-1	77	BLCA	RNA-seq	1	183	1	-0.0381611	-0.166755	PDCD1hiCD200hi	Alive	323
BACI164	GSM5362509	GSE176307	BLCA-GSE176307	PRE	PD	N	M0	533	Alive	3.5	Male	anti-PD-1	61	BLCA	RNA-seq	1	261	1	0.0027551	-0.637687	PDCD1+CD200+	Alive	533
BACI167	GSM5362512	GSE176307	BLCA-GSE176307	PRE	PD	N	M0	83	Dead	9.9	Male	anti-PD-1	67	BLCA	RNA-seq	1	54	1	-0.508847	0.0681493	PDCD1hiCD200low	Dead	83
BACI169	GSM5362513	GSE176307	BLCA-GSE176307	PRE	PD	N	M0	145	Dead	0	Male	anti-PD-1	47	BLCA	RNA-seq	1	57	1	0.60486	-0.203051	PDCD1+CD200+	Dead	145
BACI170	GSM5362514	GSE176307	BLCA-GSE176307	PRE	PD	N	M0	65	Dead	7	Male	anti-PD-L1	70	BLCA	RNA-seq	1	7	1	-0.177583	-0.45601	PDCD1hiCD200low	Dead	65
BACI172	GSM5362515	GSE176307	BLCA-GSE176307	PRE	PR	R	M0	605	Alive	12.8	Male	anti-PD-L1	60	BLCA	RNA-seq	1	196	1	-0.0528581	-0.904871	PDCD1-	Alive	605
BACI173	GSM5362516	GSE176307	BLCA-GSE176307	PRE	PD	N	M0	33	Alive	7	Male	anti-PD-1	74	BLCA	RNA-seq	1	3	1	0.254052	-0.707336	PDCD1-	Alive	33
BACI174	GSM5362517	GSE176307	BLCA-GSE176307	PRE	PD	N	M0	199	Dead	14.2	Male	anti-PD-1	78	BLCA	RNA-seq	1	199	1	0.0279695	-0.937019	PDCD1-	Dead	199
BACI175	GSM5362518	GSE176307	BLCA-GSE176307	PRE	PD	N	M1	46	Dead	5.2	Male	anti-PD-1	71	BLCA	RNA-seq	1	5	1	0.177043	-0.823712	PDCD1-	Dead	46
BACI177	GSM5362519	GSE176307	BLCA-GSE176307	PRE	PD	N	M0	162	Dead	4.4	Male	anti-PD-1	78	BLCA	RNA-seq	1	75	1	-0.106685	-0.927731	PDCD1-	Dead	162
BACI178	GSM5362520	GSE176307	BLCA-GSE176307	PRE	PD	N	M0	472	Alive	6.1	Famale	anti-PD-1	75	BLCA	RNA-seq	1	154	1	-0.472733	-1.18024	PDCD1-	Alive	472
BACI180	GSM5362521	GSE176307	BLCA-GSE176307	PRE	SD	N	M0	250	Dead	9.6	Male	anti-PD-L1	78	BLCA	RNA-seq	1	195	1	0.0498261	-1.03952	PDCD1-	Dead	250
BACI181	GSM5362522	GSE176307	BLCA-GSE176307	PRE	PD	N	M0	125	Dead	3.5	Male	anti-PD-1	74	BLCA	RNA-seq	1	63	1	0.00547651	-1.17178	PDCD1-	Dead	125
BACI182	GSM5362523	GSE176307	BLCA-GSE176307	PRE	PD	N	M0	107	Dead	5.2	Famale	anti-PD-1	73	BLCA	RNA-seq	1	31	1	-0.109077	-0.602462	PDCD1hiCD200hi	Dead	107
BACI183	GSM5362524	GSE176307	BLCA-GSE176307	PRE	PD	N	M1	110	Dead	4.4	Famale	anti-PD-1	79	BLCA	RNA-seq	1	49	1	0.11557	-1.37249	PDCD1-	Dead	110
BACI184	GSM5362525	GSE176307	BLCA-GSE176307	PRE	PD	N	M0	98	Dead	16.7	Male	anti-PD-L1	72	BLCA	RNA-seq	1	67	1	-0.10697	-0.795274	PDCD1-	Dead	98
BACI185	GSM5362526	GSE176307	BLCA-GSE176307	PRE	PD	N	M0	174	Dead	2.6	Male	anti-PD-L1	62	BLCA	RNA-seq	1	84	1	-0.0161474	-1.08728	PDCD1-	Dead	174
BACI186	GSM5362527	GSE176307	BLCA-GSE176307	PRE	CR	R	M0	727	Alive	5.3	Famale	anti-PD-L1	51	BLCA	RNA-seq	1	514	1	-0.222591	-0.1698	PDCD1hiCD200low	Alive	727
BACI187	GSM5362528	GSE176307	BLCA-GSE176307	PRE	PD	N	M0	153	Dead	4.4	Male	anti-PD-L1	75	BLCA	RNA-seq	1	63	1	-0.233467	-0.471816	PDCD1hiCD200low	Dead	153
BACI188	GSM5362529	GSE176307	BLCA-GSE176307	PRE	PD	N		208	Dead	5.3	Famale	anti-PD-L1	58	BLCA	RNA-seq	1	45	1	-0.169908	-0.657674	PDCD1hiCD200hi	Dead	208
BACI189	GSM5362530	GSE176307	BLCA-GSE176307	PRE	PD	N	M0	137	Dead	3.5	Famale	anti-PD-1	78	BLCA	RNA-seq	1	11	1	-0.0748313	-0.394519	PDCD1hiCD200hi	Dead	137
BACI190	GSM5362531	GSE176307	BLCA-GSE176307	PRE	PD	N	M0	97	Dead	1.7	Male	anti-PD-L1	63	BLCA	RNA-seq	1	51	1	0.311615	-0.976742	PDCD1-	Dead	97
BACI191	GSM5362532	GSE176307	BLCA-GSE176307	PRE	SD	N	M1	407	Alive	8.8	Male	anti-PD-1	82	BLCA	RNA-seq	1	188	1	0.198619	-0.223426	PDCD1+CD200+	Alive	407
BACI192	GSM5362533	GSE176307	BLCA-GSE176307	PRE	PR	R	M0	126	Dead	16.6	Famale	anti-PD-1	70	BLCA	RNA-seq	1	81	1	-0.467704	-0.321051	PDCD1hiCD200low	Dead	126
BACI193	GSM5362534	GSE176307	BLCA-GSE176307	PRE	PD	N	M0	69	Dead	4.4	Famale	anti-PD-L1	66	BLCA	RNA-seq	1	22	1	0.0979797	-0.830555	PDCD1-	Dead	69
BACI194	GSM5362535	GSE176307	BLCA-GSE176307	PRE	PD	N	M1	200	Alive	11.5	Famale	anti-PD-1	66	BLCA	RNA-seq	1	49	1	-0.236366	-0.942893	PDCD1-	Alive	200
BACI195	GSM5362536	GSE176307	BLCA-GSE176307	PRE	PD	N	M0	132	Dead	NA	Famale	anti-PD-L1	80	BLCA	RNA-seq	1	122	1	0.0862515	-0.51115	PDCD1+CD200+	Dead	132
BACI196	GSM5362537	GSE176307	BLCA-GSE176307	PRE	PD	N	M0	70	Dead	3.5	Male	anti-PD-1	50	BLCA	RNA-seq	1	53	1	0.0107951	-0.958949	PDCD1-	Dead	70
BACI197	GSM5362538	GSE176307	BLCA-GSE176307	PRE	PD	N	M0	137	Dead	5.2	Male	anti-PD-1	62	BLCA	RNA-seq	1	52	1	-0.205188	-1.04958	PDCD1-	Dead	137
BACI199	GSM5362539	GSE176307	BLCA-GSE176307	PRE	PD	N	M0	1	Dead	9.6	Famale	anti-PD-L1	70	BLCA	RNA-seq	1	1	1	0.270498	-0.756927	PDCD1-	Dead	1
BACI201	GSM5362540	GSE176307	BLCA-GSE176307	PRE	PD	N	M0	190	Alive	4.4	Famale	anti-PD-1	74	BLCA	RNA-seq	1	65	1	0.182813	-0.853654	PDCD1-	Alive	190
BACI202	GSM5362541	GSE176307	BLCA-GSE176307	PRE	PD	N	M0	102	Dead	4.4	Male	anti-PD-1	67	BLCA	RNA-seq	1	102	1	0.106819	-0.698169	PDCD1+CD200+	Dead	102
BACI203	GSM5362542	GSE176307	BLCA-GSE176307	PRE	PD	N	M0	401	Dead	7	Male	anti-PD-1	60	BLCA	RNA-seq	1	63	1	-0.135455	-0.565205	PDCD1hiCD200hi	Dead	401
BACI204	GSM5362543	GSE176307	BLCA-GSE176307	PRE	PD	N	M0	198	Dead	4.4	Male	anti-PD-1	51	BLCA	RNA-seq	1	5	1	0.0878881	-0.561203	PDCD1+CD200+	Dead	198
BACI205	GSM5362544	GSE176307	BLCA-GSE176307	PRE	PD	N	MX	455	Alive	3.5	Male	anti-PD-1	72	BLCA	RNA-seq	1	165	1	-0.0269809	-0.58259	PDCD1+CD200+	Alive	455
BACI206	GSM5362545	GSE176307	BLCA-GSE176307	PRE	PD	N	M0	150	Dead	4.4	Male	anti-PD-1	60	BLCA	RNA-seq	1	116	1	0.252447	-0.658655	PDCD1+CD200+	Dead	150
BACI207	GSM5362546	GSE176307	BLCA-GSE176307	PRE	PR	R	M0	126	Alive	8.8	Male	anti-PD-1	67	BLCA	RNA-seq	1	126	0	0.187832	-0.713025	PDCD1-	Alive	126
BACI208	GSM5362547	GSE176307	BLCA-GSE176307	PRE	CR	R	M1	252	Alive	3.5	Famale	anti-PD-1	77	BLCA	RNA-seq	1	252	0	-0.363346	-1.71315	PDCD1-	Alive	252
BACI209	GSM5362548	GSE176307	BLCA-GSE176307	PRE	CR	R	M0	236	Alive	11.4	Famale	anti-PD-1	74	BLCA	RNA-seq	1	236	0	-0.0386513	-0.532846	PDCD1hiCD200hi	Alive	236
BACI210	GSM5362549	GSE176307	BLCA-GSE176307	PRE	PD	N	M0	76	Alive	5.3	Male	anti-PD-1	66	BLCA	RNA-seq	1	44	1	-0.0425247	-0.427332	PDCD1hiCD200hi	Alive	76
BACI211	GSM5362550	GSE176307	BLCA-GSE176307	PRE	PD	N	M0	83	Dead	14.8	Famale	anti-PD-L1	77	BLCA	RNA-seq	1	27	1	0.380149	-0.450128	PDCD1+CD200+	Dead	83
BACI212	GSM5362551	GSE176307	BLCA-GSE176307	PRE	PD	N	M1	101	Dead	4.4	Male	anti-PD-1	85	BLCA	RNA-seq	1	69	1	0.228887	-0.984579	PDCD1-	Dead	101
BACI217	GSM5362552	GSE176307	BLCA-GSE176307	PRE	NA	NA	M0	86	Alive	5.3	Famale	anti-PD-1	87	BLCA	RNA-seq	1	NA	NA	0.0201851	-0.226233	PDCD1+CD200+	Alive	86
BACI219	GSM5362553	GSE176307	BLCA-GSE176307	PRE	PD	N	M1	203	Alive	17.5	Male	anti-PD-1	53	BLCA	RNA-seq	1	109	1	-0.0158613	-0.53976	PDCD1+CD200+	Alive	203

## Sheet: IMvigor210.sampleinfo
sample_id	patient_name	dataset_id	dataset_group	Treatment	response	response_NR	M.Stage	overall.survival..days.	vital.status	Total.Mutation	Gender	Therapy	age_start	tumor_type	seq_type	ICB	PFSDay	PFSEvent	CD200	PDCD1	Group	Event	Days
SAMf2ce197162ce	SAMf2ce197162ce	IMvigor210	MUC-IMvigor210	PRE	NA	NA	NA	47.3101	Dead	NA	Male	anti-PD-L1	NA	MUC	RNA-seq	1	NA	NA	15.2282	0.347145	PDCD1low	Dead	47.3101
SAM698d8d76b934	SAM698d8d76b934	IMvigor210	MUC-IMvigor210	PRE	NA	NA	NA	12.8131	Dead	NA	Female	anti-PD-L1	NA	MUC	RNA-seq	1	NA	NA	4.94294	0.394799	PDCD1low	Dead	12.8131
SAMc1b27bc16435	SAMc1b27bc16435	IMvigor210	MUC-IMvigor210	PRE	PR	R	NA	725.421	Alive	NA	Male	anti-PD-L1	NA	MUC	RNA-seq	1	NA	NA	5.1912	0.29585	PDCD1low	Alive	725.421
SAM85e41e7f33f9	SAM85e41e7f33f9	IMvigor210	MUC-IMvigor210	PRE	NA	NA	NA	18.7269	Dead	NA	Male	anti-PD-L1	NA	MUC	RNA-seq	1	NA	NA	3.39441	0.717659	PDCD1hiCD200low	Dead	18.7269
SAMf275eb859a39	SAMf275eb859a39	IMvigor210	MUC-IMvigor210	PRE	PR	R	NA	734.292	Alive	NA	Male	anti-PD-L1	NA	MUC	RNA-seq	1	NA	NA	7.36319	0.304544	PDCD1low	Alive	734.292
SAM7f0d9cc7f001	SAM7f0d9cc7f001	IMvigor210	MUC-IMvigor210	PRE	PD	N	NA	138.973	Dead	NA	Male	anti-PD-L1	NA	MUC	RNA-seq	1	NA	NA	27.15	1.40265	PDCD1hiCD200hi	Dead	138.973
SAM4305ab968b90	SAM4305ab968b90	IMvigor210	MUC-IMvigor210	PRE	PD	N	NA	42.3819	Dead	NA	Male	anti-PD-L1	NA	MUC	RNA-seq	1	NA	NA	0.982763	0.0296413	PDCD1low	Dead	42.3819
SAMcf018fee2acd	SAMcf018fee2acd	IMvigor210	MUC-IMvigor210	PRE	PD	N	NA	486.899	Dead	NA	Male	anti-PD-L1	NA	MUC	RNA-seq	1	NA	NA	12.6617	0.339856	PDCD1low	Dead	486.899
SAMb2f1d0e54ece	SAMb2f1d0e54ece	IMvigor210	MUC-IMvigor210	PRE	PR	R	NA	342.012	Dead	NA	Male	anti-PD-L1	NA	MUC	RNA-seq	1	NA	NA	12.2676	1.28531	PDCD1hiCD200hi	Dead	342.012
SAMcc4675f394a1	SAMcc4675f394a1	IMvigor210	MUC-IMvigor210	PRE	PD	N	NA	93.6345	Dead	NA	Male	anti-PD-L1	NA	MUC	RNA-seq	1	NA	NA	2.7248	0.148386	PDCD1low	Dead	93.6345
SAM49f9b2e57aa5	SAM49f9b2e57aa5	IMvigor210	MUC-IMvigor210	PRE	PD	N	NA	223.737	Dead	NA	Male	anti-PD-L1	NA	MUC	RNA-seq	1	NA	NA	53.7847	0.339515	PDCD1low	Dead	223.737
SAM2e7aa8fa0ab3	SAM2e7aa8fa0ab3	IMvigor210	MUC-IMvigor210	PRE	PD	N	NA	231.622	Dead	NA	Male	anti-PD-L1	NA	MUC	RNA-seq	1	NA	NA	2.71232	0.703365	PDCD1hiCD200low	Dead	231.622
SAMd0e47be700b0	SAMd0e47be700b0	IMvigor210	MUC-IMvigor210	PRE	NA	NA	NA	26.6119	Dead	NA	Male	anti-PD-L1	NA	MUC	RNA-seq	1	NA	NA	2.14151	0.530565	PDCD1hiCD200low	Dead	26.6119
SAMdf3e42c8672a	SAMdf3e42c8672a	IMvigor210	MUC-IMvigor210	PRE	PD	N	NA	219.795	Dead	NA	Male	anti-PD-L1	NA	MUC	RNA-seq	1	NA	NA	4.02278	1.07317	PDCD1hiCD200low	Dead	219.795
SAMd027124354ce	SAMd027124354ce	IMvigor210	MUC-IMvigor210	PRE	CR	R	NA	705.708	Alive	NA	Female	anti-PD-L1	NA	MUC	RNA-seq	1	NA	NA	14.6639	0.17452	PDCD1low	Alive	705.708
SAM36d87392593b	SAM36d87392593b	IMvigor210	MUC-IMvigor210	PRE	SD	N	NA	710.637	Alive	NA	Male	anti-PD-L1	NA	MUC	RNA-seq	1	NA	NA	10.4533	0.686385	PDCD1hiCD200hi	Alive	710.637
SAM4edbe45817b3	SAM4edbe45817b3	IMvigor210	MUC-IMvigor210	PRE	NA	NA	NA	31.54	Dead	NA	Male	anti-PD-L1	NA	MUC	RNA-seq	1	NA	NA	3.0954	1.04629	PDCD1hiCD200low	Dead	31.54
SAM36a9225b0222	SAM36a9225b0222	IMvigor210	MUC-IMvigor210	PRE	SD	N	NA	714.579	Alive	NA	Male	anti-PD-L1	NA	MUC	RNA-seq	1	NA	NA	21.8574	1.11905	PDCD1hiCD200hi	Alive	714.579
SAMe7bf6c015192	SAMe7bf6c015192	IMvigor210	MUC-IMvigor210	PRE	PD	N	NA	93.6345	Dead	NA	Male	anti-PD-L1	NA	MUC	RNA-seq	1	NA	NA	4.02512	1.01285	PDCD1hiCD200low	Dead	93.6345
SAM6dd7ad1d797d	SAM6dd7ad1d797d	IMvigor210	MUC-IMvigor210	PRE	PD	N	NA	578.563	Dead	NA	Male	anti-PD-L1	NA	MUC	RNA-seq	1	NA	NA	10.0758	1.11701	PDCD1hiCD200hi	Dead	578.563
SAMc0d625a50eb8	SAMc0d625a50eb8	IMvigor210	MUC-IMvigor210	PRE	SD	N	NA	398.193	Dead	NA	Female	anti-PD-L1	NA	MUC	RNA-seq	1	NA	NA	30.0438	0.271718	PDCD1low	Dead	398.193
SAM18039827e1b9	SAM18039827e1b9	IMvigor210	MUC-IMvigor210	PRE	PD	N	NA	44.3532	Dead	NA	Male	anti-PD-L1	NA	MUC	RNA-seq	1	NA	NA	4.15363	0.0243805	PDCD1low	Dead	44.3532
SAM681e4bf7cf85	SAM681e4bf7cf85	IMvigor210	MUC-IMvigor210	PRE	PR	R	NA	701.766	Alive	NA	Male	anti-PD-L1	NA	MUC	RNA-seq	1	NA	NA	6.16131	0.328607	PDCD1low	Alive	701.766
SAMc692536a795a	SAMc692536a795a	IMvigor210	MUC-IMvigor210	PRE	PD	N	NA	169.528	Dead	NA	Male	anti-PD-L1	NA	MUC	RNA-seq	1	NA	NA	27.4213	0.946615	PDCD1hiCD200hi	Dead	169.528
SAM9a2cf3c06fb3	SAM9a2cf3c06fb3	IMvigor210	MUC-IMvigor210	PRE	PD	N	NA	169.528	Dead	NA	Male	anti-PD-L1	NA	MUC	RNA-seq	1	NA	NA	33.1983	0.557399	PDCD1hiCD200hi	Dead	169.528
SAM557dde1b9f3e	SAM557dde1b9f3e	IMvigor210	MUC-IMvigor210	PRE	PD	N	NA	201.068	Dead	NA	Male	anti-PD-L1	NA	MUC	RNA-seq	1	NA	NA	14.4244	0.541047	PDCD1hiCD200hi	Dead	201.068
SAMb8f13a0525a6	SAMb8f13a0525a6	IMvigor210	MUC-IMvigor210	PRE	NA	NA	NA	80.8214	Dead	NA	Male	anti-PD-L1	NA	MUC	RNA-seq	1	NA	NA	12.8748	1.07735	PDCD1hiCD200hi	Dead	80.8214
SAM23aa15d4a0b0	SAM23aa15d4a0b0	IMvigor210	MUC-IMvigor210	PRE	PD	N	NA	171.499	Dead	NA	Female	anti-PD-L1	NA	MUC	RNA-seq	1	NA	NA	7.66962	0.581893	PDCD1hiCD200low	Dead	171.499
SAM468a9e1dc821	SAM468a9e1dc821	IMvigor210	MUC-IMvigor210	PRE	PD	N	NA	116.304	Dead	NA	Male	anti-PD-L1	NA	MUC	RNA-seq	1	NA	NA	2.6246	0.139067	PDCD1low	Dead	116.304
SAM81b71522417a	SAM81b71522417a	IMvigor210	MUC-IMvigor210	PRE	PD	N	NA	64.0657	Dead	NA	Female	anti-PD-L1	NA	MUC	RNA-seq	1	NA	NA	1.64603	0.0307333	PDCD1low	Dead	64.0657
SAM6cb230f208a8	SAM6cb230f208a8	IMvigor210	MUC-IMvigor210	PRE	PR	R	NA	696.838	Alive	NA	Male	anti-PD-L1	NA	MUC	RNA-seq	1	NA	NA	3.45791	0.0273353	PDCD1low	Alive	696.838
SAM0684af734db1	SAM0684af734db1	IMvigor210	MUC-IMvigor210	PRE	PR	R	NA	697.823	Alive	NA	Female	anti-PD-L1	NA	MUC	RNA-seq	1	NA	NA	2.12898	0.0336598	PDCD1low	Alive	697.823
SAMb963dda93cfd	SAMb963dda93cfd	IMvigor210	MUC-IMvigor210	PRE	PD	N	NA	82.7926	Dead	NA	Male	anti-PD-L1	NA	MUC	RNA-seq	1	NA	NA	6.87386	0.719595	PDCD1hiCD200low	Dead	82.7926
SAMa9ca8536d2b1	SAMa9ca8536d2b1	IMvigor210	MUC-IMvigor210	PRE	SD	N	NA	655.441	Alive	NA	Male	anti-PD-L1	NA	MUC	RNA-seq	1	NA	NA	32.634	0.746605	PDCD1hiCD200hi	Alive	655.441
SAM9fb814c22bdb	SAM9fb814c22bdb	IMvigor210	MUC-IMvigor210	PRE	SD	N	NA	573.634	Dead	NA	Female	anti-PD-L1	NA	MUC	RNA-seq	1	NA	NA	20.4041	0.826282	PDCD1hiCD200hi	Dead	573.634
SAMbcbc7957c264	SAMbcbc7957c264	IMvigor210	MUC-IMvigor210	PRE	PD	N	NA	125.175	Dead	NA	Male	anti-PD-L1	NA	MUC	RNA-seq	1	NA	NA	4.80847	0.0968516	PDCD1low	Dead	125.175
SAM7fb6987514a4	SAM7fb6987514a4	IMvigor210	MUC-IMvigor210	PRE	PD	N	NA	685.01	Alive	NA	Male	anti-PD-L1	NA	MUC	RNA-seq	1	NA	NA	26.0653	3.74275	PDCD1hiCD200hi	Alive	685.01
SAM63405b04ab2d	SAM63405b04ab2d	IMvigor210	MUC-IMvigor210	PRE	PD	N	NA	204.025	Dead	NA	Male	anti-PD-L1	NA	MUC	RNA-seq	1	NA	NA	6.36925	0.762766	PDCD1hiCD200low	Dead	204.025
SAM18bc1078bc15	SAM18bc1078bc15	IMvigor210	MUC-IMvigor210	PRE	PD	N	NA	206.982	Dead	NA	Male	anti-PD-L1	NA	MUC	RNA-seq	1	NA	NA	4.41954	1.01781	PDCD1hiCD200low	Dead	206.982
SAM7d2dfba6cd84	SAM7d2dfba6cd84	IMvigor210	MUC-IMvigor210	PRE	SD	N	NA	381.437	Dead	NA	Male	anti-PD-L1	NA	MUC	RNA-seq	1	NA	NA	12.8043	3.28303	PDCD1hiCD200hi	Dead	381.437
SAMd1bd63734394	SAMd1bd63734394	IMvigor210	MUC-IMvigor210	PRE	PD	N	NA	58.152	Dead	NA	Male	anti-PD-L1	NA	MUC	RNA-seq	1	NA	NA	1.15915	0.813798	PDCD1hiCD200low	Dead	58.152
SAMe9ae8beb82fa	SAMe9ae8beb82fa	IMvigor210	MUC-IMvigor210	PRE	PD	N	NA	164.6	Dead	NA	Male	anti-PD-L1	NA	MUC	RNA-seq	1	NA	NA	10.8326	0.505644	PDCD1hiCD200hi	Dead	164.6
SAMb0a83e5fbde9	SAMb0a83e5fbde9	IMvigor210	MUC-IMvigor210	PRE	SD	N	NA	699.795	Alive	NA	Male	anti-PD-L1	NA	MUC	RNA-seq	1	NA	NA	7.08729	0.238532	PDCD1low	Alive	699.795
SAMba7176afe070	SAMba7176afe070	IMvigor210	MUC-IMvigor210	PRE	PD	N	NA	103.491	Alive	NA	Female	anti-PD-L1	NA	MUC	RNA-seq	1	NA	NA	2.76389	0.0866967	PDCD1low	Alive	103.491
SAMae1690469964	SAMae1690469964	IMvigor210	MUC-IMvigor210	PRE	SD	N	NA	634.743	Dead	NA	Male	anti-PD-L1	NA	MUC	RNA-seq	1	NA	NA	3.48198	0.255316	PDCD1low	Dead	634.743
SAMbe83eae4026e	SAMbe83eae4026e	IMvigor210	MUC-IMvigor210	PRE	PD	N	NA	81.807	Dead	NA	Female	anti-PD-L1	NA	MUC	RNA-seq	1	NA	NA	8.92276	0.329688	PDCD1low	Dead	81.807
SAMe5bc41772bc9	SAMe5bc41772bc9	IMvigor210	MUC-IMvigor210	PRE	PD	N	NA	183.326	Dead	NA	Male	anti-PD-L1	NA	MUC	RNA-seq	1	NA	NA	4.23959	0.126413	PDCD1low	Dead	183.326
SAM23095936e611	SAM23095936e611	IMvigor210	MUC-IMvigor210	PRE	PD	N	NA	67.0226	Dead	NA	Female	anti-PD-L1	NA	MUC	RNA-seq	1	NA	NA	3.57262	0.237116	PDCD1low	Dead	67.0226
SAM7114d99032ec	SAM7114d99032ec	IMvigor210	MUC-IMvigor210	PRE	PD	N	NA	325.257	Dead	NA	Male	anti-PD-L1	NA	MUC	RNA-seq	1	NA	NA	7.93048	0.0986102	PDCD1low	Dead	325.257
SAMd215b503f99a	SAMd215b503f99a	IMvigor210	MUC-IMvigor210	PRE	SD	N	NA	51.2526	Alive	NA	Male	anti-PD-L1	NA	MUC	RNA-seq	1	NA	NA	27.132	0.280638	PDCD1low	Alive	51.2526
SAMdb3f50c9129c	SAMdb3f50c9129c	IMvigor210	MUC-IMvigor210	PRE	PD	N	NA	474.086	Dead	NA	Male	anti-PD-L1	NA	MUC	RNA-seq	1	NA	NA	7.6125	0.244213	PDCD1low	Dead	474.086
SAMbf1a3ae828e6	SAMbf1a3ae828e6	IMvigor210	MUC-IMvigor210	PRE	CR	R	NA	621.93	Alive	NA	Male	anti-PD-L1	NA	MUC	RNA-seq	1	NA	NA	22.43	0.659415	PDCD1hiCD200hi	Alive	621.93
SAM52e3fa3ad574	SAM52e3fa3ad574	IMvigor210	MUC-IMvigor210	PRE	PD	N	NA	238.522	Dead	NA	Male	anti-PD-L1	NA	MUC	RNA-seq	1	NA	NA	16.1735	3.99001	PDCD1hiCD200hi	Dead	238.522
SAMd4c0837b0997	SAMd4c0837b0997	IMvigor210	MUC-IMvigor210	PRE	PD	N	NA	161.643	Dead	NA	Male	anti-PD-L1	NA	MUC	RNA-seq	1	NA	NA	2.37026	0.299229	PDCD1low	Dead	161.643
SAM9cafb905b36a	SAM9cafb905b36a	IMvigor210	MUC-IMvigor210	PRE	PD	N	NA	228.665	Dead	NA	Male	anti-PD-L1	NA	MUC	RNA-seq	1	NA	NA	12.8566	2.1924	PDCD1hiCD200hi	Dead	228.665
SAM3f2033c90438	SAM3f2033c90438	IMvigor210	MUC-IMvigor210	PRE	NA	NA	NA	24.6407	Dead	NA	Male	anti-PD-L1	NA	MUC	RNA-seq	1	NA	NA	4.89883	0.311582	PDCD1low	Dead	24.6407
SAM032c642382a7	SAM032c642382a7	IMvigor210	MUC-IMvigor210	PRE	PD	N	NA	74.9076	Dead	NA	Female	anti-PD-L1	NA	MUC	RNA-seq	1	NA	NA	6.6267	2.36355	PDCD1hiCD200low	Dead	74.9076
SAM5ffd7e4cd794	SAM5ffd7e4cd794	IMvigor210	MUC-IMvigor210	PRE	NA	NA	NA	36.4682	Dead	NA	Male	anti-PD-L1	NA	MUC	RNA-seq	1	NA	NA	0.876539	0.114115	PDCD1low	Dead	36.4682
SAMb419a8fcbfcd	SAMb419a8fcbfcd	IMvigor210	MUC-IMvigor210	PRE	PR	R	NA	682.053	Alive	NA	Male	anti-PD-L1	NA	MUC	RNA-seq	1	NA	NA	6.49434	0.0841322	PDCD1low	Alive	682.053
SAM8884fe446d20	SAM8884fe446d20	IMvigor210	MUC-IMvigor210	PRE	PR	R	NA	694.867	Alive	NA	Male	anti-PD-L1	NA	MUC	RNA-seq	1	NA	NA	10.499	2.52478	PDCD1hiCD200hi	Alive	694.867
SAM17c45bf16bb6	SAM17c45bf16bb6	IMvigor210	MUC-IMvigor210	PRE	NA	NA	NA	80.8214	Dead	NA	Male	anti-PD-L1	NA	MUC	RNA-seq	1	NA	NA	7.59739	0.0359771	PDCD1low	Dead	80.8214
SAM2070b416069c	SAM2070b416069c	IMvigor210	MUC-IMvigor210	PRE	SD	N	NA	240.493	Dead	NA	Male	anti-PD-L1	NA	MUC	RNA-seq	1	NA	NA	5.73209	0.694217	PDCD1hiCD200low	Dead	240.493
SAM0ce9c983b20f	SAM0ce9c983b20f	IMvigor210	MUC-IMvigor210	PRE	PD	N	NA	198.111	Dead	NA	Male	anti-PD-L1	NA	MUC	RNA-seq	1	NA	NA	10.9655	0.8143	PDCD1hiCD200hi	Dead	198.111
SAMa1e62d323e1d	SAMa1e62d323e1d	IMvigor210	MUC-IMvigor210	PRE	SD	N	NA	317.372	Dead	NA	Female	anti-PD-L1	NA	MUC	RNA-seq	1	NA	NA	20.9339	1.69947	PDCD1hiCD200hi	Dead	317.372
SAM61baf919bb01	SAM61baf919bb01	IMvigor210	MUC-IMvigor210	PRE	SD	N	NA	468.172	Dead	NA	Female	anti-PD-L1	NA	MUC	RNA-seq	1	NA	NA	19.7275	1.77841	PDCD1hiCD200hi	Dead	468.172
SAM97a00e0929fb	SAM97a00e0929fb	IMvigor210	MUC-IMvigor210	PRE	PR	R	NA	381.437	Alive	NA	Male	anti-PD-L1	NA	MUC	RNA-seq	1	NA	NA	4.45418	1.26855	PDCD1hiCD200low	Alive	381.437
SAM2f228939632f	SAM2f228939632f	IMvigor210	MUC-IMvigor210	PRE	PD	N	NA	236.55	Dead	NA	Female	anti-PD-L1	NA	MUC	RNA-seq	1	NA	NA	27.9607	0.721947	PDCD1hiCD200hi	Dead	236.55
SAM9539a4f19ebc	SAM9539a4f19ebc	IMvigor210	MUC-IMvigor210	PRE	SD	N	NA	238.522	Dead	NA	Male	anti-PD-L1	NA	MUC	RNA-seq	1	NA	NA	17.5855	0.114538	PDCD1low	Dead	238.522
SAM36851bc8b9ae	SAM36851bc8b9ae	IMvigor210	MUC-IMvigor210	PRE	SD	N	NA	106.448	Dead	NA	Male	anti-PD-L1	NA	MUC	RNA-seq	1	NA	NA	7.23187	0.603316	PDCD1hiCD200low	Dead	106.448
SAM297c0301e861	SAM297c0301e861	IMvigor210	MUC-IMvigor210	PRE	PD	N	NA	242.464	Dead	NA	Male	anti-PD-L1	NA	MUC	RNA-seq	1	NA	NA	27.7004	0.63501	PDCD1hiCD200hi	Dead	242.464
SAM1fa6bcb7fc48	SAM1fa6bcb7fc48	IMvigor210	MUC-IMvigor210	PRE	PD	N	NA	682.053	Alive	NA	Male	anti-PD-L1	NA	MUC	RNA-seq	1	NA	NA	3.32853	0.638365	PDCD1hiCD200low	Alive	682.053
SAM075e037d95bc	SAM075e037d95bc	IMvigor210	MUC-IMvigor210	PRE	PR	R	NA	639.671	Alive	NA	Male	anti-PD-L1	NA	MUC	RNA-seq	1	NA	NA	0.77133	0	PDCD1low	Alive	639.671
SAM6d2ae0c39b96	SAM6d2ae0c39b96	IMvigor210	MUC-IMvigor210	PRE	PD	N	NA	663.326	Alive	NA	Male	anti-PD-L1	NA	MUC	RNA-seq	1	NA	NA	3.26018	0.254208	PDCD1low	Alive	663.326
SAMcabb6d58ff55	SAMcabb6d58ff55	IMvigor210	MUC-IMvigor210	PRE	SD	N	NA	608.131	Alive	NA	Female	anti-PD-L1	NA	MUC	RNA-seq	1	NA	NA	9.60978	1.1564	PDCD1hiCD200hi	Alive	608.131
SAM716f54e468f4	SAM716f54e468f4	IMvigor210	MUC-IMvigor210	PRE	SD	N	NA	635.729	Alive	NA	Male	anti-PD-L1	NA	MUC	RNA-seq	1	NA	NA	10.9056	1.16482	PDCD1hiCD200hi	Alive	635.729
SAMeff2ce356ccb	SAMeff2ce356ccb	IMvigor210	MUC-IMvigor210	PRE	PD	N	NA	242.464	Dead	NA	Male	anti-PD-L1	NA	MUC	RNA-seq	1	NA	NA	2.76067	0.0826295	PDCD1low	Dead	242.464
SAM110501d0eedb	SAM110501d0eedb	IMvigor210	MUC-IMvigor210	PRE	PD	N	NA	128.131	Dead	NA	Male	anti-PD-L1	NA	MUC	RNA-seq	1	NA	NA	5.364	0.497917	PDCD1hiCD200low	Dead	128.131
SAM2e9ac0b1b250	SAM2e9ac0b1b250	IMvigor210	MUC-IMvigor210	PRE	CR	R	NA	664.312	Alive	NA	Male	anti-PD-L1	NA	MUC	RNA-seq	1	NA	NA	2.33108	1.74492	PDCD1hiCD200low	Alive	664.312
SAMc0ef41aa6c8b	SAMc0ef41aa6c8b	IMvigor210	MUC-IMvigor210	PRE	PD	N	NA	286.817	Dead	NA	Male	anti-PD-L1	NA	MUC	RNA-seq	1	NA	NA	19.2965	0.0199318	PDCD1low	Dead	286.817
SAMd636e3461955	SAMd636e3461955	IMvigor210	MUC-IMvigor210	PRE	PD	N	NA	314.415	Dead	NA	Male	anti-PD-L1	NA	MUC	RNA-seq	1	NA	NA	31.426	0.616951	PDCD1hiCD200hi	Dead	314.415
SAMe712352fb82a	SAMe712352fb82a	IMvigor210	MUC-IMvigor210	PRE	PR	R	NA	663.326	Alive	NA	Male	anti-PD-L1	NA	MUC	RNA-seq	1	NA	NA	2.28491	0.254243	PDCD1low	Alive	663.326
SAM30b5c6c54cf7	SAM30b5c6c54cf7	IMvigor210	MUC-IMvigor210	PRE	CR	R	NA	277.947	Dead	NA	Female	anti-PD-L1	NA	MUC	RNA-seq	1	NA	NA	2.78373	0.739991	PDCD1hiCD200low	Dead	277.947
SAMd98bac0a070f	SAMd98bac0a070f	IMvigor210	MUC-IMvigor210	PRE	PD	N	NA	62.0945	Dead	NA	Male	anti-PD-L1	NA	MUC	RNA-seq	1	NA	NA	9.71309	0.305395	PDCD1low	Dead	62.0945
SAM8e8ef2368dfa	SAM8e8ef2368dfa	IMvigor210	MUC-IMvigor210	PRE	PD	N	NA	135.031	Dead	NA	Male	anti-PD-L1	NA	MUC	RNA-seq	1	NA	NA	8.51475	0.358561	PDCD1low	Dead	135.031
SAM08cce2fa88f2	SAM08cce2fa88f2	IMvigor210	MUC-IMvigor210	PRE	SD	N	NA	663.326	Alive	NA	Female	anti-PD-L1	NA	MUC	RNA-seq	1	NA	NA	1.82107	0.22596	PDCD1low	Alive	663.326
SAMb4c7a001537d	SAMb4c7a001537d	IMvigor210	MUC-IMvigor210	PRE	PD	N	NA	95.6057	Dead	NA	Male	anti-PD-L1	NA	MUC	RNA-seq	1	NA	NA	3.54862	0.524157	PDCD1hiCD200low	Dead	95.6057
SAMfd947610629d	SAMfd947610629d	IMvigor210	MUC-IMvigor210	PRE	PD	N	NA	271.047	Dead	NA	Male	anti-PD-L1	NA	MUC	RNA-seq	1	NA	NA	23.0412	0.0889208	PDCD1low	Dead	271.047
SAM943df5cf15df	SAM943df5cf15df	IMvigor210	MUC-IMvigor210	PRE	PD	N	NA	64.0657	Dead	NA	Male	anti-PD-L1	NA	MUC	RNA-seq	1	NA	NA	7.50573	0.110638	PDCD1low	Dead	64.0657
SAM31f41dd0d6ca	SAM31f41dd0d6ca	IMvigor210	MUC-IMvigor210	PRE	SD	N	NA	248.378	Dead	NA	Female	anti-PD-L1	NA	MUC	RNA-seq	1	NA	NA	15.2782	1.01854	PDCD1hiCD200hi	Dead	248.378
SAMb3c02294aba7	SAMb3c02294aba7	IMvigor210	MUC-IMvigor210	PRE	PR	R	NA	672.197	Alive	NA	Male	anti-PD-L1	NA	MUC	RNA-seq	1	NA	NA	7.51602	0.0879701	PDCD1low	Alive	672.197
SAM39eb94fa504d	SAM39eb94fa504d	IMvigor210	MUC-IMvigor210	PRE	PD	N	NA	537.166	Dead	NA	Male	anti-PD-L1	NA	MUC	RNA-seq	1	NA	NA	5.27676	1.02675	PDCD1hiCD200low	Dead	537.166
SAM62fb1388c871	SAM62fb1388c871	IMvigor210	MUC-IMvigor210	PRE	PD	N	NA	675.154	Alive	NA	Female	anti-PD-L1	NA	MUC	RNA-seq	1	NA	NA	8.68928	0.380249	PDCD1low	Alive	675.154
SAMc0da5d48686d	SAMc0da5d48686d	IMvigor210	MUC-IMvigor210	PRE	PD	N	NA	284.846	Dead	NA	Male	anti-PD-L1	NA	MUC	RNA-seq	1	NA	NA	2.88968	0.0264727	PDCD1low	Dead	284.846
SAMe7bcab05402e	SAMe7bcab05402e	IMvigor210	MUC-IMvigor210	PRE	SD	N	NA	237.536	Dead	NA	Male	anti-PD-L1	NA	MUC	RNA-seq	1	NA	NA	21.3043	0.449883	PDCD1low	Dead	237.536
SAM2570ff4aae6e	SAM2570ff4aae6e	IMvigor210	MUC-IMvigor210	PRE	PR	R	NA	671.211	Alive	NA	Female	anti-PD-L1	NA	MUC	RNA-seq	1	NA	NA	14.3815	0.297507	PDCD1low	Alive	671.211
SAM2dc3f04e45e9	SAM2dc3f04e45e9	IMvigor210	MUC-IMvigor210	PRE	PD	N	NA	305.544	Dead	NA	Male	anti-PD-L1	NA	MUC	RNA-seq	1	NA	NA	2.57998	0.978066	PDCD1hiCD200low	Dead	305.544
SAM9448d858692c	SAM9448d858692c	IMvigor210	MUC-IMvigor210	PRE	NA	NA	NA	61.1088	Dead	NA	Male	anti-PD-L1	NA	MUC	RNA-seq	1	NA	NA	13.0896	0.421778	PDCD1low	Dead	61.1088
SAM4501e41e4751	SAM4501e41e4751	IMvigor210	MUC-IMvigor210	PRE	PD	N	NA	33.5113	Dead	NA	Male	anti-PD-L1	NA	MUC	RNA-seq	1	NA	NA	5.71062	1.5706	PDCD1hiCD200low	Dead	33.5113
SAM714285adf612	SAM714285adf612	IMvigor210	MUC-IMvigor210	PRE	NA	NA	NA	18.7269	Dead	NA	Male	anti-PD-L1	NA	MUC	RNA-seq	1	NA	NA	25.6817	4.45133	PDCD1hiCD200hi	Dead	18.7269
SAM5b57e47fdcb3	SAM5b57e47fdcb3	IMvigor210	MUC-IMvigor210	PRE	PD	N	NA	115.318	Dead	NA	Female	anti-PD-L1	NA	MUC	RNA-seq	1	NA	NA	3.86415	0.31565	PDCD1low	Dead	115.318
SAMae4da274eded	SAMae4da274eded	IMvigor210	MUC-IMvigor210	PRE	PD	N	NA	149.815	Dead	NA	Female	anti-PD-L1	NA	MUC	RNA-seq	1	NA	NA	7.14212	1.46449	PDCD1hiCD200low	Dead	149.815
SAMd35318127278	SAMd35318127278	IMvigor210	MUC-IMvigor210	PRE	CR	R	NA	647.556	Alive	NA	Male	anti-PD-L1	NA	MUC	RNA-seq	1	NA	NA	3.26666	2.19846	PDCD1hiCD200low	Alive	647.556
SAMa913c6139ec8	SAMa913c6139ec8	IMvigor210	MUC-IMvigor210	PRE	SD	N	NA	153.758	Dead	NA	Male	anti-PD-L1	NA	MUC	RNA-seq	1	NA	NA	13.6118	2.05115	PDCD1hiCD200hi	Dead	153.758
SAM75142fcab9df	SAM75142fcab9df	IMvigor210	MUC-IMvigor210	PRE	PD	N	NA	357.782	Dead	NA	Female	anti-PD-L1	NA	MUC	RNA-seq	1	NA	NA	8.33704	1.25309	PDCD1hiCD200low	Dead	357.782
SAMd697ba701077	SAMd697ba701077	IMvigor210	MUC-IMvigor210	PRE	SD	N	NA	634.743	Dead	NA	Female	anti-PD-L1	NA	MUC	RNA-seq	1	NA	NA	8.07929	0.96096	PDCD1hiCD200low	Dead	634.743
SAM166a419a4e5a	SAM166a419a4e5a	IMvigor210	MUC-IMvigor210	PRE	PD	N	NA	161.643	Dead	NA	Male	anti-PD-L1	NA	MUC	RNA-seq	1	NA	NA	25.0668	0.483373	PDCD1hiCD200hi	Dead	161.643
SAM025b45c27e05	SAM025b45c27e05	IMvigor210	MUC-IMvigor210	PRE	PD	N	NA	263.162	Dead	NA	Male	anti-PD-L1	NA	MUC	RNA-seq	1	NA	NA	15.3719	0.123847	PDCD1low	Dead	263.162
SAMe07c4560772d	SAMe07c4560772d	IMvigor210	MUC-IMvigor210	PRE	PD	N	NA	63.0801	Alive	NA	Female	anti-PD-L1	NA	MUC	RNA-seq	1	NA	NA	4.83488	0	PDCD1low	Alive	63.0801
SAM2dc578e0165f	SAM2dc578e0165f	IMvigor210	MUC-IMvigor210	PRE	NA	NA	NA	59.1376	Dead	NA	Male	anti-PD-L1	NA	MUC	RNA-seq	1	NA	NA	7.83203	0.0285932	PDCD1low	Dead	59.1376
SAM3785587846ce	SAM3785587846ce	IMvigor210	MUC-IMvigor210	PRE	NA	NA	NA	211.91	Dead	NA	Female	anti-PD-L1	NA	MUC	RNA-seq	1	NA	NA	5.19159	0.287718	PDCD1low	Dead	211.91
SAM560f23d6a3ad	SAM560f23d6a3ad	IMvigor210	MUC-IMvigor210	PRE	CR	R	NA	641.643	Alive	NA	Male	anti-PD-L1	NA	MUC	RNA-seq	1	NA	NA	4.55304	2.82927	PDCD1hiCD200low	Alive	641.643
SAM52500cabdd36	SAM52500cabdd36	IMvigor210	MUC-IMvigor210	PRE	SD	N	NA	614.045	Alive	NA	Female	anti-PD-L1	NA	MUC	RNA-seq	1	NA	NA	2.54624	0.415987	PDCD1low	Alive	614.045
SAM14df63a65411	SAM14df63a65411	IMvigor210	MUC-IMvigor210	PRE	PR	R	NA	642.628	Alive	NA	Female	anti-PD-L1	NA	MUC	RNA-seq	1	NA	NA	3.71785	0.133494	PDCD1low	Alive	642.628
SAMf3a9bce50099	SAMf3a9bce50099	IMvigor210	MUC-IMvigor210	PRE	PD	N	NA	63.0801	Alive	NA	Female	anti-PD-L1	NA	MUC	RNA-seq	1	NA	NA	9.30653	0.87975	PDCD1hiCD200hi	Alive	63.0801
SAMffa5c7cad0e5	SAMffa5c7cad0e5	IMvigor210	MUC-IMvigor210	PRE	PR	R	NA	466.201	Dead	NA	Male	anti-PD-L1	NA	MUC	RNA-seq	1	NA	NA	23.9947	0.437592	PDCD1low	Dead	466.201
SAMdab9ca8fb5de	SAMdab9ca8fb5de	IMvigor210	MUC-IMvigor210	PRE	PD	N	NA	5.91376	Alive	NA	Male	anti-PD-L1	NA	MUC	RNA-seq	1	NA	NA	13.4918	0.366194	PDCD1low	Alive	5.91376
SAM34430ef08e5b	SAM34430ef08e5b	IMvigor210	MUC-IMvigor210	PRE	PD	N	NA	545.051	Alive	NA	Male	anti-PD-L1	NA	MUC	RNA-seq	1	NA	NA	15.7776	2.67211	PDCD1hiCD200hi	Alive	545.051
SAM4b0175e8db6e	SAM4b0175e8db6e	IMvigor210	MUC-IMvigor210	PRE	PD	N	NA	62.0945	Dead	NA	Male	anti-PD-L1	NA	MUC	RNA-seq	1	NA	NA	11.3576	0.812291	PDCD1hiCD200hi	Dead	62.0945
SAMf28c01545593	SAMf28c01545593	IMvigor210	MUC-IMvigor210	PRE	SD	N	NA	192.197	Dead	NA	Male	anti-PD-L1	NA	MUC	RNA-seq	1	NA	NA	17.5388	0.129265	PDCD1low	Dead	192.197
SAMaec7380f9ab0	SAMaec7380f9ab0	IMvigor210	MUC-IMvigor210	PRE	PR	R	NA	625.873	Alive	NA	Male	anti-PD-L1	NA	MUC	RNA-seq	1	NA	NA	7.92934	0.215363	PDCD1low	Alive	625.873
SAMaf7578d55754	SAMaf7578d55754	IMvigor210	MUC-IMvigor210	PRE	NA	NA	NA	6.89938	Dead	NA	Female	anti-PD-L1	NA	MUC	RNA-seq	1	NA	NA	11.09	0.754922	PDCD1hiCD200hi	Dead	6.89938
SAMbd8ee73983b8	SAMbd8ee73983b8	IMvigor210	MUC-IMvigor210	PRE	NA	NA	NA	25.6263	Dead	NA	Male	anti-PD-L1	NA	MUC	RNA-seq	1	NA	NA	20.3828	0.10694	PDCD1low	Dead	25.6263
SAMe94c30c30616	SAMe94c30c30616	IMvigor210	MUC-IMvigor210	PRE	SD	N	NA	461.273	Dead	NA	Male	anti-PD-L1	NA	MUC	RNA-seq	1	NA	NA	8.98664	0.514686	PDCD1hiCD200hi	Dead	461.273
SAM54e58f1b0230	SAM54e58f1b0230	IMvigor210	MUC-IMvigor210	PRE	PD	N	NA	131.088	Dead	NA	Male	anti-PD-L1	NA	MUC	RNA-seq	1	NA	NA	2.41686	0.0149943	PDCD1low	Dead	131.088
SAM5e3bae090b8c	SAM5e3bae090b8c	IMvigor210	MUC-IMvigor210	PRE	PD	N	NA	202.053	Dead	NA	Male	anti-PD-L1	NA	MUC	RNA-seq	1	NA	NA	6.86697	0.170173	PDCD1low	Dead	202.053
SAM3cb94b0d5297	SAM3cb94b0d5297	IMvigor210	MUC-IMvigor210	PRE	PD	N	NA	151.786	Dead	NA	Male	anti-PD-L1	NA	MUC	RNA-seq	1	NA	NA	8.06923	0.683928	PDCD1hiCD200low	Dead	151.786
SAM61b9d4d84c64	SAM61b9d4d84c64	IMvigor210	MUC-IMvigor210	PRE	SD	N	NA	641.643	Alive	NA	Male	anti-PD-L1	NA	MUC	RNA-seq	1	NA	NA	8.56073	0.466198	PDCD1low	Alive	641.643
SAM8a42c0d59187	SAM8a42c0d59187	IMvigor210	MUC-IMvigor210	PRE	NA	NA	NA	84.7639	Dead	NA	Male	anti-PD-L1	NA	MUC	RNA-seq	1	NA	NA	8.03516	0	PDCD1low	Dead	84.7639
SAMcb132b0cdd2c	SAMcb132b0cdd2c	IMvigor210	MUC-IMvigor210	PRE	PD	N	NA	75.8932	Dead	NA	Male	anti-PD-L1	NA	MUC	RNA-seq	1	NA	NA	18.8657	1.66126	PDCD1hiCD200hi	Dead	75.8932
SAMe97af0feefdf	SAMe97af0feefdf	IMvigor210	MUC-IMvigor210	PRE	PD	N	NA	333.142	Dead	NA	Female	anti-PD-L1	NA	MUC	RNA-seq	1	NA	NA	21.503	0.31816	PDCD1low	Dead	333.142
SAMee3844cc0b9f	SAMee3844cc0b9f	IMvigor210	MUC-IMvigor210	PRE	PD	N	NA	96.5914	Dead	NA	Male	anti-PD-L1	NA	MUC	RNA-seq	1	NA	NA	26.6817	0.722498	PDCD1hiCD200hi	Dead	96.5914
SAM73b653ae20d1	SAM73b653ae20d1	IMvigor210	MUC-IMvigor210	PRE	NA	NA	NA	54.2094	Dead	NA	Female	anti-PD-L1	NA	MUC	RNA-seq	1	NA	NA	3.8618	0.412427	PDCD1low	Dead	54.2094
SAMdcae54fcd7fa	SAMdcae54fcd7fa	IMvigor210	MUC-IMvigor210	PRE	SD	N	NA	187.269	Dead	NA	Male	anti-PD-L1	NA	MUC	RNA-seq	1	NA	NA	19.4347	1.35782	PDCD1hiCD200hi	Dead	187.269
SAMdad5c29dc105	SAMdad5c29dc105	IMvigor210	MUC-IMvigor210	PRE	PD	N	NA	72.9363	Dead	NA	Male	anti-PD-L1	NA	MUC	RNA-seq	1	NA	NA	4.71627	0.237081	PDCD1low	Dead	72.9363
SAMa424c75831b4	SAMa424c75831b4	IMvigor210	MUC-IMvigor210	PRE	PD	N	NA	106.448	Dead	NA	Male	anti-PD-L1	NA	MUC	RNA-seq	1	NA	NA	2.38447	0.452391	PDCD1low	Dead	106.448
SAM28687037e4ff	SAM28687037e4ff	IMvigor210	MUC-IMvigor210	PRE	SD	N	NA	647.556	Alive	NA	Male	anti-PD-L1	NA	MUC	RNA-seq	1	NA	NA	8.6671	0.821787	PDCD1hiCD200low	Alive	647.556
SAMe50d15fde368	SAMe50d15fde368	IMvigor210	MUC-IMvigor210	PRE	PR	R	NA	566.735	Alive	NA	Female	anti-PD-L1	NA	MUC	RNA-seq	1	NA	NA	1.77843	0.0290547	PDCD1low	Alive	566.735
SAM45c8e6412c66	SAM45c8e6412c66	IMvigor210	MUC-IMvigor210	PRE	PD	N	NA	104.476	Dead	NA	Male	anti-PD-L1	NA	MUC	RNA-seq	1	NA	NA	2.53893	1.51363	PDCD1hiCD200low	Dead	104.476
SAM8533e5e261d6	SAM8533e5e261d6	IMvigor210	MUC-IMvigor210	PRE	PR	R	NA	384.394	Dead	NA	Male	anti-PD-L1	NA	MUC	RNA-seq	1	NA	NA	2.67794	0	PDCD1low	Dead	384.394
SAMaaf505c36f93	SAMaaf505c36f93	IMvigor210	MUC-IMvigor210	PRE	PR	R	NA	617.002	Alive	NA	Male	anti-PD-L1	NA	MUC	RNA-seq	1	NA	NA	5.93841	0.216039	PDCD1low	Alive	617.002
SAM73663ee4a96e	SAM73663ee4a96e	IMvigor210	MUC-IMvigor210	PRE	CR	R	NA	637.7	Alive	NA	Male	anti-PD-L1	NA	MUC	RNA-seq	1	NA	NA	6.53615	0.78453	PDCD1hiCD200low	Alive	637.7
SAM0bdb3428bd13	SAM0bdb3428bd13	IMvigor210	MUC-IMvigor210	PRE	PD	N	NA	67.0226	Dead	NA	Female	anti-PD-L1	NA	MUC	RNA-seq	1	NA	NA	28.1683	0.501072	PDCD1hiCD200hi	Dead	67.0226
SAM3330c03fdf00	SAM3330c03fdf00	IMvigor210	MUC-IMvigor210	PRE	PD	N	NA	575.606	Alive	NA	Male	anti-PD-L1	NA	MUC	RNA-seq	1	NA	NA	15.1627	2.09705	PDCD1hiCD200hi	Alive	575.606
SAM0a7c2091dd56	SAM0a7c2091dd56	IMvigor210	MUC-IMvigor210	PRE	PD	N	NA	78.8501	Dead	NA	Male	anti-PD-L1	NA	MUC	RNA-seq	1	NA	NA	6.46655	0.276523	PDCD1low	Dead	78.8501
SAM7bff231634e9	SAM7bff231634e9	IMvigor210	MUC-IMvigor210	PRE	SD	N	NA	307.515	Dead	NA	Male	anti-PD-L1	NA	MUC	RNA-seq	1	NA	NA	2.03013	0.874117	PDCD1hiCD200low	Dead	307.515
SAM5d1dfd5207f5	SAM5d1dfd5207f5	IMvigor210	MUC-IMvigor210	PRE	PD	N	NA	327.228	Dead	NA	Male	anti-PD-L1	NA	MUC	RNA-seq	1	NA	NA	5.38117	0.0140288	PDCD1low	Dead	327.228
SAMeb587a68006b	SAMeb587a68006b	IMvigor210	MUC-IMvigor210	PRE	SD	N	NA	620.945	Alive	NA	Male	anti-PD-L1	NA	MUC	RNA-seq	1	NA	NA	16.3772	0.44641	PDCD1low	Alive	620.945
SAM99a46b9eec27	SAM99a46b9eec27	IMvigor210	MUC-IMvigor210	PRE	PD	N	NA	108.419	Dead	NA	Male	anti-PD-L1	NA	MUC	RNA-seq	1	NA	NA	14.2397	1.09735	PDCD1hiCD200hi	Dead	108.419
SAM1ac4e3dee297	SAM1ac4e3dee297	IMvigor210	MUC-IMvigor210	PRE	PD	N	NA	165.585	Dead	NA	Male	anti-PD-L1	NA	MUC	RNA-seq	1	NA	NA	1.01611	0.0150914	PDCD1low	Dead	165.585
SAM553c3c35b847	SAM553c3c35b847	IMvigor210	MUC-IMvigor210	PRE	PD	N	NA	201.068	Dead	NA	Female	anti-PD-L1	NA	MUC	RNA-seq	1	NA	NA	27.0332	3.89345	PDCD1hiCD200hi	Dead	201.068
SAM3e04eb914f3d	SAM3e04eb914f3d	IMvigor210	MUC-IMvigor210	PRE	PR	R	NA	518.439	Alive	NA	Male	anti-PD-L1	NA	MUC	RNA-seq	1	NA	NA	13.0022	1.00094	PDCD1hiCD200hi	Alive	518.439
SAMc2a1820d4e6b	SAMc2a1820d4e6b	IMvigor210	MUC-IMvigor210	PRE	CR	R	NA	621.93	Alive	NA	Male	anti-PD-L1	NA	MUC	RNA-seq	1	NA	NA	14.0407	1.48546	PDCD1hiCD200hi	Alive	621.93
SAM822b226466a1	SAM822b226466a1	IMvigor210	MUC-IMvigor210	PRE	SD	N	NA	518.439	Alive	NA	Male	anti-PD-L1	NA	MUC	RNA-seq	1	NA	NA	2.60109	0.0194633	PDCD1low	Alive	518.439
SAMabc151b01ea3	SAMabc151b01ea3	IMvigor210	MUC-IMvigor210	PRE	PD	N	NA	16.7556	Dead	NA	Female	anti-PD-L1	NA	MUC	RNA-seq	1	NA	NA	1.96623	0.192738	PDCD1low	Dead	16.7556
SAMe1eb5d988760	SAMe1eb5d988760	IMvigor210	MUC-IMvigor210	PRE	CR	R	NA	631.786	Alive	NA	Male	anti-PD-L1	NA	MUC	RNA-seq	1	NA	NA	18.6872	1.43281	PDCD1hiCD200hi	Alive	631.786
SAMe3210d3632b4	SAMe3210d3632b4	IMvigor210	MUC-IMvigor210	PRE	PD	N	NA	65.0513	Dead	NA	Female	anti-PD-L1	NA	MUC	RNA-seq	1	NA	NA	8.41964	0.897442	PDCD1hiCD200low	Dead	65.0513
SAMb15ad09d6e24	SAMb15ad09d6e24	IMvigor210	MUC-IMvigor210	PRE	PD	N	NA	116.304	Dead	NA	Female	anti-PD-L1	NA	MUC	RNA-seq	1	NA	NA	14.0329	2.96128	PDCD1hiCD200hi	Dead	116.304
SAM7893196e0e89	SAM7893196e0e89	IMvigor210	MUC-IMvigor210	PRE	PD	N	NA	79.8357	Dead	NA	Male	anti-PD-L1	NA	MUC	RNA-seq	1	NA	NA	2.94325	0.0686926	PDCD1low	Dead	79.8357
SAM3f446449bf81	SAM3f446449bf81	IMvigor210	MUC-IMvigor210	PRE	NA	NA	NA	22.6694	Dead	NA	Male	anti-PD-L1	NA	MUC	RNA-seq	1	NA	NA	6.32462	1.05419	PDCD1hiCD200low	Dead	22.6694
SAM961d04c42bd9	SAM961d04c42bd9	IMvigor210	MUC-IMvigor210	PRE	PD	N	NA	176.427	Dead	NA	Male	anti-PD-L1	NA	MUC	RNA-seq	1	NA	NA	12.4416	0.582939	PDCD1hiCD200hi	Dead	176.427
SAMb0d11db9aa79	SAMb0d11db9aa79	IMvigor210	MUC-IMvigor210	PRE	PD	N	NA	316.386	Dead	NA	Female	anti-PD-L1	NA	MUC	RNA-seq	1	NA	NA	7.10954	2.35075	PDCD1hiCD200low	Dead	316.386
SAM19fec8f3b3bd	SAM19fec8f3b3bd	IMvigor210	MUC-IMvigor210	PRE	PD	N	NA	296.674	Dead	NA	Male	anti-PD-L1	NA	MUC	RNA-seq	1	NA	NA	5.55443	0.453722	PDCD1low	Dead	296.674
SAM6083aac8db99	SAM6083aac8db99	IMvigor210	MUC-IMvigor210	PRE	PR	R	NA	618.973	Alive	NA	Male	anti-PD-L1	NA	MUC	RNA-seq	1	NA	NA	6.40755	1.66668	PDCD1hiCD200low	Alive	618.973
SAM7ee2b6e4d6b3	SAM7ee2b6e4d6b3	IMvigor210	MUC-IMvigor210	PRE	NA	NA	NA	51.2526	Dead	NA	Male	anti-PD-L1	NA	MUC	RNA-seq	1	NA	NA	3.73603	0.203456	PDCD1low	Dead	51.2526
SAMa90d73f8d891	SAMa90d73f8d891	IMvigor210	MUC-IMvigor210	PRE	PD	N	NA	30.5544	Dead	NA	Male	anti-PD-L1	NA	MUC	RNA-seq	1	NA	NA	3.48841	0.0971442	PDCD1low	Dead	30.5544
SAMaff272833538	SAMaff272833538	IMvigor210	MUC-IMvigor210	PRE	NA	NA	NA	64.0657	Dead	NA	Male	anti-PD-L1	NA	MUC	RNA-seq	1	NA	NA	10.3094	0.4169	PDCD1low	Dead	64.0657
SAM415f36ad349e	SAM415f36ad349e	IMvigor210	MUC-IMvigor210	PRE	PD	N	NA	539.138	Dead	NA	Male	anti-PD-L1	NA	MUC	RNA-seq	1	NA	NA	10.1085	0.410168	PDCD1low	Dead	539.138
SAM7c67b05aa109	SAM7c67b05aa109	IMvigor210	MUC-IMvigor210	PRE	SD	N	NA	247.392	Dead	NA	Female	anti-PD-L1	NA	MUC	RNA-seq	1	NA	NA	7.73635	0.0193456	PDCD1low	Dead	247.392
SAMad83c9c53537	SAMad83c9c53537	IMvigor210	MUC-IMvigor210	PRE	PD	N	NA	449.446	Alive	NA	Male	anti-PD-L1	NA	MUC	RNA-seq	1	NA	NA	16.789	0.154771	PDCD1low	Alive	449.446
SAM3e8baff50d7a	SAM3e8baff50d7a	IMvigor210	MUC-IMvigor210	PRE	SD	N	NA	208.953	Dead	NA	Male	anti-PD-L1	NA	MUC	RNA-seq	1	NA	NA	6.50219	0.145224	PDCD1low	Dead	208.953
SAM3ee5dcd894f0	SAM3ee5dcd894f0	IMvigor210	MUC-IMvigor210	PRE	PD	N	NA	261.191	Dead	NA	Male	anti-PD-L1	NA	MUC	RNA-seq	1	NA	NA	1.88621	0.133257	PDCD1low	Dead	261.191
SAM8a1b0e02ee42	SAM8a1b0e02ee42	IMvigor210	MUC-IMvigor210	PRE	CR	R	NA	617.002	Alive	NA	Male	anti-PD-L1	NA	MUC	RNA-seq	1	NA	NA	2.06964	0.159117	PDCD1low	Alive	617.002
SAMd7d57ee3a863	SAMd7d57ee3a863	IMvigor210	MUC-IMvigor210	PRE	CR	R	NA	608.131	Alive	NA	Male	anti-PD-L1	NA	MUC	RNA-seq	1	NA	NA	7.54637	1.65292	PDCD1hiCD200low	Alive	608.131
SAMeb29625f76a5	SAMeb29625f76a5	IMvigor210	MUC-IMvigor210	PRE	PD	N	NA	93.6345	Dead	NA	Male	anti-PD-L1	NA	MUC	RNA-seq	1	NA	NA	4.08612	0.270826	PDCD1low	Dead	93.6345
SAM563d6233dfa2	SAM563d6233dfa2	IMvigor210	MUC-IMvigor210	PRE	PD	N	NA	64.0657	Dead	NA	Male	anti-PD-L1	NA	MUC	RNA-seq	1	NA	NA	1.88834	0.054442	PDCD1low	Dead	64.0657
SAM4581bac493af	SAM4581bac493af	IMvigor210	MUC-IMvigor210	PRE	NA	NA	NA	601.232	Alive	NA	Male	anti-PD-L1	NA	MUC	RNA-seq	1	NA	NA	2.07758	2.66855	PDCD1hiCD200low	Alive	601.232
SAMa1871f491b02	SAMa1871f491b02	IMvigor210	MUC-IMvigor210	PRE	PD	N	NA	52.2382	Dead	NA	Female	anti-PD-L1	NA	MUC	RNA-seq	1	NA	NA	1.9455	0.27739	PDCD1low	Dead	52.2382
SAM30cf07d4874f	SAM30cf07d4874f	IMvigor210	MUC-IMvigor210	PRE	SD	N	NA	349.897	Dead	NA	Male	anti-PD-L1	NA	MUC	RNA-seq	1	NA	NA	30.3819	1.18076	PDCD1hiCD200hi	Dead	349.897
SAM31291c256373	SAM31291c256373	IMvigor210	MUC-IMvigor210	PRE	NA	NA	NA	34.4969	Dead	NA	Male	anti-PD-L1	NA	MUC	RNA-seq	1	NA	NA	7.44663	0.418109	PDCD1low	Dead	34.4969
SAMd135d5867fe3	SAMd135d5867fe3	IMvigor210	MUC-IMvigor210	PRE	PD	N	NA	108.419	Dead	NA	Male	anti-PD-L1	NA	MUC	RNA-seq	1	NA	NA	6.0411	0.705476	PDCD1hiCD200low	Dead	108.419
SAM9e11ec6bea80	SAM9e11ec6bea80	IMvigor210	MUC-IMvigor210	PRE	SD	N	NA	462.259	Dead	NA	Male	anti-PD-L1	NA	MUC	RNA-seq	1	NA	NA	4.8049	3.40876	PDCD1hiCD200low	Dead	462.259
SAM065890737112	SAM065890737112	IMvigor210	MUC-IMvigor210	PRE	CR	R	NA	602.218	Alive	NA	Male	anti-PD-L1	NA	MUC	RNA-seq	1	NA	NA	1.43917	0.345486	PDCD1low	Alive	602.218
SAMb470eb8f04be	SAMb470eb8f04be	IMvigor210	MUC-IMvigor210	PRE	CR	R	NA	602.218	Alive	NA	Male	anti-PD-L1	NA	MUC	RNA-seq	1	NA	NA	4.19581	0.524463	PDCD1hiCD200low	Alive	602.218
SAM675a12a09c15	SAM675a12a09c15	IMvigor210	MUC-IMvigor210	PRE	PD	N	NA	86.7351	Dead	NA	Male	anti-PD-L1	NA	MUC	RNA-seq	1	NA	NA	11.3288	0.0464641	PDCD1low	Dead	86.7351
SAM1e9c4d1d39ae	SAM1e9c4d1d39ae	IMvigor210	MUC-IMvigor210	PRE	PD	N	NA	372.567	Dead	NA	Female	anti-PD-L1	NA	MUC	RNA-seq	1	NA	NA	4.93721	0.449396	PDCD1low	Dead	372.567
SAM5a2347c0498a	SAM5a2347c0498a	IMvigor210	MUC-IMvigor210	PRE	SD	N	NA	146.858	Dead	NA	Male	anti-PD-L1	NA	MUC	RNA-seq	1	NA	NA	3.18758	0.0844483	PDCD1low	Dead	146.858
SAM0571f17f4045	SAM0571f17f4045	IMvigor210	MUC-IMvigor210	PRE	SD	N	NA	136.016	Dead	NA	Female	anti-PD-L1	NA	MUC	RNA-seq	1	NA	NA	29.5543	6.2742	PDCD1hiCD200hi	Dead	136.016
SAM4b7ea015fd9e	SAM4b7ea015fd9e	IMvigor210	MUC-IMvigor210	PRE	PD	N	NA	398.193	Dead	NA	Female	anti-PD-L1	NA	MUC	RNA-seq	1	NA	NA	1.88284	0.0167785	PDCD1low	Dead	398.193
SAM9306c5c92444	SAM9306c5c92444	IMvigor210	MUC-IMvigor210	PRE	PD	N	NA	463.244	Alive	NA	Male	anti-PD-L1	NA	MUC	RNA-seq	1	NA	NA	5.44237	0.891943	PDCD1hiCD200low	Alive	463.244
SAMb15ac6e4c4ef	SAMb15ac6e4c4ef	IMvigor210	MUC-IMvigor210	PRE	PR	R	NA	600.246	Alive	NA	Male	anti-PD-L1	NA	MUC	RNA-seq	1	NA	NA	7.48285	1.30356	PDCD1hiCD200low	Alive	600.246
SAM28e6031ac18b	SAM28e6031ac18b	IMvigor210	MUC-IMvigor210	PRE	SD	N	NA	276.961	Dead	NA	Male	anti-PD-L1	NA	MUC	RNA-seq	1	NA	NA	0.987111	0	PDCD1low	Dead	276.961
SAMd86389d0d768	SAMd86389d0d768	IMvigor210	MUC-IMvigor210	PRE	PD	N	NA	66.037	Dead	NA	Male	anti-PD-L1	NA	MUC	RNA-seq	1	NA	NA	2.14556	0	PDCD1low	Dead	66.037
SAM63b2189c36d7	SAM63b2189c36d7	IMvigor210	MUC-IMvigor210	PRE	PD	N	NA	119.261	Dead	NA	Male	anti-PD-L1	NA	MUC	RNA-seq	1	NA	NA	5.42218	0	PDCD1low	Dead	119.261
SAM18be5b395318	SAM18be5b395318	IMvigor210	MUC-IMvigor210	PRE	PD	N	NA	270.062	Dead	NA	Male	anti-PD-L1	NA	MUC	RNA-seq	1	NA	NA	18.8979	0.0964816	PDCD1low	Dead	270.062
SAM0d855cff64e6	SAM0d855cff64e6	IMvigor210	MUC-IMvigor210	PRE	PD	N	NA	85.7495	Dead	NA	Female	anti-PD-L1	NA	MUC	RNA-seq	1	NA	NA	2.23567	0.0649331	PDCD1low	Dead	85.7495
SAM6cbc10abddb0	SAM6cbc10abddb0	IMvigor210	MUC-IMvigor210	PRE	PD	N	NA	178.398	Dead	NA	Male	anti-PD-L1	NA	MUC	RNA-seq	1	NA	NA	3.2038	0.582771	PDCD1hiCD200low	Dead	178.398
SAMdee1011782cd	SAMdee1011782cd	IMvigor210	MUC-IMvigor210	PRE	PD	N	NA	117.29	Dead	NA	Male	anti-PD-L1	NA	MUC	RNA-seq	1	NA	NA	18.4302	1.29406	PDCD1hiCD200hi	Dead	117.29
SAMe9475f77504b	SAMe9475f77504b	IMvigor210	MUC-IMvigor210	PRE	SD	N	NA	559.836	Alive	NA	Male	anti-PD-L1	NA	MUC	RNA-seq	1	NA	NA	15.5804	0.564653	PDCD1hiCD200hi	Alive	559.836
SAMa535fcdf18a0	SAMa535fcdf18a0	IMvigor210	MUC-IMvigor210	PRE	PR	R	NA	518.439	Alive	NA	Male	anti-PD-L1	NA	MUC	RNA-seq	1	NA	NA	6.03551	0	PDCD1low	Alive	518.439
SAM7746b76437e6	SAM7746b76437e6	IMvigor210	MUC-IMvigor210	PRE	NA	NA	NA	84.7639	Dead	NA	Male	anti-PD-L1	NA	MUC	RNA-seq	1	NA	NA	95.9584	0.0123118	PDCD1low	Dead	84.7639
SAM548551ef782c	SAM548551ef782c	IMvigor210	MUC-IMvigor210	PRE	PR	R	NA	518.439	Alive	NA	Male	anti-PD-L1	NA	MUC	RNA-seq	1	NA	NA	1.63862	0.073568	PDCD1low	Alive	518.439
SAM203dcf14f927	SAM203dcf14f927	IMvigor210	MUC-IMvigor210	PRE	CR	R	NA	580.534	Alive	NA	Male	anti-PD-L1	NA	MUC	RNA-seq	1	NA	NA	8.66575	2.80688	PDCD1hiCD200low	Alive	580.534
SAMe41b1e773582	SAMe41b1e773582	IMvigor210	MUC-IMvigor210	PRE	PD	N	NA	25.6263	Dead	NA	Male	anti-PD-L1	NA	MUC	RNA-seq	1	NA	NA	2.59017	0.807095	PDCD1hiCD200low	Dead	25.6263
SAM978a587b207e	SAM978a587b207e	IMvigor210	MUC-IMvigor210	PRE	PD	N	NA	63.0801	Dead	NA	Male	anti-PD-L1	NA	MUC	RNA-seq	1	NA	NA	9.62593	0.814143	PDCD1hiCD200hi	Dead	63.0801
SAM5234688806a7	SAM5234688806a7	IMvigor210	MUC-IMvigor210	PRE	PD	N	NA	176.427	Dead	NA	Male	anti-PD-L1	NA	MUC	RNA-seq	1	NA	NA	2.25894	0.150975	PDCD1low	Dead	176.427
SAM2c9586161ce6	SAM2c9586161ce6	IMvigor210	MUC-IMvigor210	PRE	PD	N	NA	338.07	Dead	NA	Male	anti-PD-L1	NA	MUC	RNA-seq	1	NA	NA	3.88254	0.0802915	PDCD1low	Dead	338.07
SAM76a431ba6ce1	SAM76a431ba6ce1	IMvigor210	MUC-IMvigor210	PRE	PD	N	NA	423.819	Dead	NA	Male	anti-PD-L1	NA	MUC	RNA-seq	1	NA	NA	15.1089	0.660684	PDCD1hiCD200hi	Dead	423.819
SAM7a9093b9c7e9	SAM7a9093b9c7e9	IMvigor210	MUC-IMvigor210	PRE	NA	NA	NA	54.2094	Dead	NA	Male	anti-PD-L1	NA	MUC	RNA-seq	1	NA	NA	11.9313	0.410368	PDCD1low	Dead	54.2094
SAM8f2275c36e8c	SAM8f2275c36e8c	IMvigor210	MUC-IMvigor210	PRE	SD	N	NA	621.93	Alive	NA	Male	anti-PD-L1	NA	MUC	RNA-seq	1	NA	NA	3.26283	0.195205	PDCD1low	Alive	621.93
SAMab8052a03398	SAMab8052a03398	IMvigor210	MUC-IMvigor210	PRE	SD	N	NA	399.179	Dead	NA	Male	anti-PD-L1	NA	MUC	RNA-seq	1	NA	NA	20.1566	0.965961	PDCD1hiCD200hi	Dead	399.179
SAMd3bd67996035	SAMd3bd67996035	IMvigor210	MUC-IMvigor210	PRE	CR	R	NA	624.887	Alive	NA	Male	anti-PD-L1	NA	MUC	RNA-seq	1	NA	NA	18.7675	2.42061	PDCD1hiCD200hi	Alive	624.887
SAMfddc359e862b	SAMfddc359e862b	IMvigor210	MUC-IMvigor210	PRE	NA	NA	NA	58.152	Dead	NA	Female	anti-PD-L1	NA	MUC	RNA-seq	1	NA	NA	9.92937	0.558755	PDCD1hiCD200hi	Dead	58.152
SAM753d4bb52dbe	SAM753d4bb52dbe	IMvigor210	MUC-IMvigor210	PRE	SD	N	NA	341.027	Dead	NA	Male	anti-PD-L1	NA	MUC	RNA-seq	1	NA	NA	6.31004	0.665688	PDCD1hiCD200low	Dead	341.027
SAMd3601288319e	SAMd3601288319e	IMvigor210	MUC-IMvigor210	PRE	CR	R	NA	693.881	Alive	NA	Male	anti-PD-L1	NA	MUC	RNA-seq	1	NA	NA	8.83165	0.946873	PDCD1hiCD200hi	Alive	693.881
SAM59f392864f5d	SAM59f392864f5d	IMvigor210	MUC-IMvigor210	PRE	SD	N	NA	533.224	Dead	NA	Male	anti-PD-L1	NA	MUC	RNA-seq	1	NA	NA	17.8681	1.02909	PDCD1hiCD200hi	Dead	533.224
SAM26104d5adc89	SAM26104d5adc89	IMvigor210	MUC-IMvigor210	PRE	SD	N	NA	161.643	Dead	NA	Male	anti-PD-L1	NA	MUC	RNA-seq	1	NA	NA	6.99991	0.259304	PDCD1low	Dead	161.643
SAMba1a34b5a060	SAMba1a34b5a060	IMvigor210	MUC-IMvigor210	PRE	PD	N	NA	385.38	Dead	NA	Male	anti-PD-L1	NA	MUC	RNA-seq	1	NA	NA	7.49659	1.47923	PDCD1hiCD200low	Dead	385.38
SAM18a4dabbc557	SAM18a4dabbc557	IMvigor210	MUC-IMvigor210	PRE	PD	N	NA	493.799	Dead	NA	Male	anti-PD-L1	NA	MUC	RNA-seq	1	NA	NA	5.32075	0.734382	PDCD1hiCD200low	Dead	493.799
SAMfb7aec7cb0e2	SAMfb7aec7cb0e2	IMvigor210	MUC-IMvigor210	PRE	PR	R	NA	676.14	Alive	NA	Male	anti-PD-L1	NA	MUC	RNA-seq	1	NA	NA	5.64073	1.22369	PDCD1hiCD200low	Alive	676.14
SAMfed609955db9	SAMfed609955db9	IMvigor210	MUC-IMvigor210	PRE	PD	N	NA	617.002	Alive	NA	Female	anti-PD-L1	NA	MUC	RNA-seq	1	NA	NA	8.84818	0.0476557	PDCD1low	Alive	617.002
SAMb8070b7937e7	SAMb8070b7937e7	IMvigor210	MUC-IMvigor210	PRE	SD	N	NA	630.801	Dead	NA	Male	anti-PD-L1	NA	MUC	RNA-seq	1	NA	NA	3.47892	0.083175	PDCD1low	Dead	630.801
SAMf2aae1443f67	SAMf2aae1443f67	IMvigor210	MUC-IMvigor210	PRE	PD	N	NA	310.472	Dead	NA	Female	anti-PD-L1	NA	MUC	RNA-seq	1	NA	NA	3.82842	0.295861	PDCD1low	Dead	310.472
SAM2bba8cb35e48	SAM2bba8cb35e48	IMvigor210	MUC-IMvigor210	PRE	PD	N	NA	314.415	Dead	NA	Male	anti-PD-L1	NA	MUC	RNA-seq	1	NA	NA	8.13557	0.0805536	PDCD1low	Dead	314.415
SAMcee0fa8c05b4	SAMcee0fa8c05b4	IMvigor210	MUC-IMvigor210	PRE	NA	NA	NA	50.2669	Dead	NA	Male	anti-PD-L1	NA	MUC	RNA-seq	1	NA	NA	9.05895	0.440732	PDCD1low	Dead	50.2669
SAM5c139c5c1c4f	SAM5c139c5c1c4f	IMvigor210	MUC-IMvigor210	PRE	PD	N	NA	216.838	Dead	NA	Male	anti-PD-L1	NA	MUC	RNA-seq	1	NA	NA	4.29575	0.326194	PDCD1low	Dead	216.838
SAMc1251c7bfee2	SAMc1251c7bfee2	IMvigor210	MUC-IMvigor210	PRE	PR	R	NA	648.542	Alive	NA	Male	anti-PD-L1	NA	MUC	RNA-seq	1	NA	NA	2.7436	0.620628	PDCD1hiCD200low	Alive	648.542
SAM6780ed436b55	SAM6780ed436b55	IMvigor210	MUC-IMvigor210	PRE	PD	N	NA	187.269	Dead	NA	Female	anti-PD-L1	NA	MUC	RNA-seq	1	NA	NA	7.46275	1.27693	PDCD1hiCD200low	Dead	187.269
SAM85f0a3ac1c45	SAM85f0a3ac1c45	IMvigor210	MUC-IMvigor210	PRE	PD	N	NA	175.441	Dead	NA	Male	anti-PD-L1	NA	MUC	RNA-seq	1	NA	NA	7.74951	0.132605	PDCD1low	Dead	175.441
SAM9d2494119c05	SAM9d2494119c05	IMvigor210	MUC-IMvigor210	PRE	PD	N	NA	43.3676	Dead	NA	Male	anti-PD-L1	NA	MUC	RNA-seq	1	NA	NA	3.69531	0	PDCD1low	Dead	43.3676
SAM9410b866974a	SAM9410b866974a	IMvigor210	MUC-IMvigor210	PRE	SD	N	NA	202.053	Dead	NA	Male	anti-PD-L1	NA	MUC	RNA-seq	1	NA	NA	11.1773	0.663598	PDCD1hiCD200hi	Dead	202.053
SAM5d989c86255e	SAM5d989c86255e	IMvigor210	MUC-IMvigor210	PRE	PD	N	NA	103.491	Dead	NA	Female	anti-PD-L1	NA	MUC	RNA-seq	1	NA	NA	6.91979	0.145872	PDCD1low	Dead	103.491
SAM27299aed7681	SAM27299aed7681	IMvigor210	MUC-IMvigor210	PRE	PR	R	NA	565.749	Alive	NA	Female	anti-PD-L1	NA	MUC	RNA-seq	1	NA	NA	1.9285	0.193886	PDCD1low	Alive	565.749
SAM49d48750e294	SAM49d48750e294	IMvigor210	MUC-IMvigor210	PRE	PD	N	NA	295.688	Dead	NA	Male	anti-PD-L1	NA	MUC	RNA-seq	1	NA	NA	18.2846	0.349912	PDCD1low	Dead	295.688
SAMd43f8933066b	SAMd43f8933066b	IMvigor210	MUC-IMvigor210	PRE	PR	R	NA	600.246	Alive	NA	Male	anti-PD-L1	NA	MUC	RNA-seq	1	NA	NA	14.5387	1.65613	PDCD1hiCD200hi	Alive	600.246
SAM7aa01fc49a80	SAM7aa01fc49a80	IMvigor210	MUC-IMvigor210	PRE	PD	N	NA	64.0657	Dead	NA	Male	anti-PD-L1	NA	MUC	RNA-seq	1	NA	NA	26.4012	1.12376	PDCD1hiCD200hi	Dead	64.0657
SAM0257bbbbd388	SAM0257bbbbd388	IMvigor210	MUC-IMvigor210	PRE	SD	N	NA	469.158	Dead	NA	Male	anti-PD-L1	NA	MUC	RNA-seq	1	NA	NA	6.9349	0.36693	PDCD1low	Dead	469.158
SAMc919aebc7fdd	SAMc919aebc7fdd	IMvigor210	MUC-IMvigor210	PRE	PR	R	NA	621.93	Alive	NA	Male	anti-PD-L1	NA	MUC	RNA-seq	1	NA	NA	12.6149	1.11893	PDCD1hiCD200hi	Alive	621.93
SAMa321770ac31c	SAMa321770ac31c	IMvigor210	MUC-IMvigor210	PRE	PD	N	NA	211.91	Alive	NA	Male	anti-PD-L1	NA	MUC	RNA-seq	1	NA	NA	2.87671	0.267285	PDCD1low	Alive	211.91
SAM3894ac3956a5	SAM3894ac3956a5	IMvigor210	MUC-IMvigor210	PRE	PD	N	NA	63.0801	Alive	NA	Male	anti-PD-L1	NA	MUC	RNA-seq	1	NA	NA	18.7308	0.310146	PDCD1low	Alive	63.0801
SAM3779e979db6b	SAM3779e979db6b	IMvigor210	MUC-IMvigor210	PRE	NA	NA	NA	39.4251	Dead	NA	Male	anti-PD-L1	NA	MUC	RNA-seq	1	NA	NA	8.11631	0.669637	PDCD1hiCD200low	Dead	39.4251
SAM1c0ecfb3eb63	SAM1c0ecfb3eb63	IMvigor210	MUC-IMvigor210	PRE	PD	N	NA	175.441	Dead	NA	Female	anti-PD-L1	NA	MUC	RNA-seq	1	NA	NA	21.2699	1.01488	PDCD1hiCD200hi	Dead	175.441
SAMbf91f27e7f9b	SAMbf91f27e7f9b	IMvigor210	MUC-IMvigor210	PRE	NA	NA	NA	17.7413	Dead	NA	Male	anti-PD-L1	NA	MUC	RNA-seq	1	NA	NA	17.5287	0.585762	PDCD1hiCD200hi	Dead	17.7413
SAMbcb07ba81cee	SAMbcb07ba81cee	IMvigor210	MUC-IMvigor210	PRE	PD	N	NA	75.8932	Dead	NA	Male	anti-PD-L1	NA	MUC	RNA-seq	1	NA	NA	7.31527	1.06002	PDCD1hiCD200low	Dead	75.8932
SAM9aa6a095a9d6	SAM9aa6a095a9d6	IMvigor210	MUC-IMvigor210	PRE	PD	N	NA	265.133	Dead	NA	Male	anti-PD-L1	NA	MUC	RNA-seq	1	NA	NA	5.43185	1.02188	PDCD1hiCD200low	Dead	265.133
SAM957378bd907f	SAM957378bd907f	IMvigor210	MUC-IMvigor210	PRE	PD	N	NA	67.0226	Dead	NA	Male	anti-PD-L1	NA	MUC	RNA-seq	1	NA	NA	19.6308	2.70566	PDCD1hiCD200hi	Dead	67.0226
SAMf82bbdc267c8	SAMf82bbdc267c8	IMvigor210	MUC-IMvigor210	PRE	PD	N	NA	93.6345	Dead	NA	Male	anti-PD-L1	NA	MUC	RNA-seq	1	NA	NA	2.49342	0.14011	PDCD1low	Dead	93.6345
SAM2624229effe8	SAM2624229effe8	IMvigor210	MUC-IMvigor210	PRE	PD	N	NA	76.8789	Dead	NA	Male	anti-PD-L1	NA	MUC	RNA-seq	1	NA	NA	24.2445	0.690432	PDCD1hiCD200hi	Dead	76.8789
SAMd2492b2a31bb	SAMd2492b2a31bb	IMvigor210	MUC-IMvigor210	PRE	PD	N	NA	235.565	Dead	NA	Female	anti-PD-L1	NA	MUC	RNA-seq	1	NA	NA	33.7464	0.22831	PDCD1low	Dead	235.565
SAM670649e105b5	SAM670649e105b5	IMvigor210	MUC-IMvigor210	PRE	CR	R	NA	662.341	Alive	NA	Female	anti-PD-L1	NA	MUC	RNA-seq	1	NA	NA	7.11951	0.532283	PDCD1hiCD200low	Alive	662.341
SAM91c47b054ffb	SAM91c47b054ffb	IMvigor210	MUC-IMvigor210	PRE	PR	R	NA	510.554	Dead	NA	Male	anti-PD-L1	NA	MUC	RNA-seq	1	NA	NA	6.01293	1.92648	PDCD1hiCD200low	Dead	510.554
SAM491e341d5a82	SAM491e341d5a82	IMvigor210	MUC-IMvigor210	PRE	NA	NA	NA	56.1807	Dead	NA	Female	anti-PD-L1	NA	MUC	RNA-seq	1	NA	NA	3.74044	0.162056	PDCD1low	Dead	56.1807
SAM5fe7a81a39dd	SAM5fe7a81a39dd	IMvigor210	MUC-IMvigor210	PRE	PD	N	NA	512.526	Dead	NA	Male	anti-PD-L1	NA	MUC	RNA-seq	1	NA	NA	11.3543	1.14447	PDCD1hiCD200hi	Dead	512.526
SAM29da928587ad	SAM29da928587ad	IMvigor210	MUC-IMvigor210	PRE	PD	N	NA	77.8645	Dead	NA	Female	anti-PD-L1	NA	MUC	RNA-seq	1	NA	NA	19.6345	0.716148	PDCD1hiCD200hi	Dead	77.8645
SAM0a0f2bac4b20	SAM0a0f2bac4b20	IMvigor210	MUC-IMvigor210	PRE	PD	N	NA	35.4825	Dead	NA	Male	anti-PD-L1	NA	MUC	RNA-seq	1	NA	NA	5.21788	0.200579	PDCD1low	Dead	35.4825
SAM8e469834acc1	SAM8e469834acc1	IMvigor210	MUC-IMvigor210	PRE	PD	N	NA	111.376	Dead	NA	Male	anti-PD-L1	NA	MUC	RNA-seq	1	NA	NA	15.4335	0.264699	PDCD1low	Dead	111.376
SAM8e43e9caf307	SAM8e43e9caf307	IMvigor210	MUC-IMvigor210	PRE	NA	NA	NA	14.7844	Dead	NA	Female	anti-PD-L1	NA	MUC	RNA-seq	1	NA	NA	3.64972	0.0470736	PDCD1low	Dead	14.7844
SAM99b1f6a9534e	SAM99b1f6a9534e	IMvigor210	MUC-IMvigor210	PRE	NA	NA	NA	14.7844	Dead	NA	Female	anti-PD-L1	NA	MUC	RNA-seq	1	NA	NA	3.97879	0.130006	PDCD1low	Dead	14.7844
SAM12502d970c10	SAM12502d970c10	IMvigor210	MUC-IMvigor210	PRE	SD	N	NA	221.766	Dead	NA	Male	anti-PD-L1	NA	MUC	RNA-seq	1	NA	NA	11.7837	0.227124	PDCD1low	Dead	221.766
SAM9681450bbc90	SAM9681450bbc90	IMvigor210	MUC-IMvigor210	PRE	NA	NA	NA	148.83	Dead	NA	Male	anti-PD-L1	NA	MUC	RNA-seq	1	NA	NA	37.1993	1.02691	PDCD1hiCD200hi	Dead	148.83
SAM7d7c54623618	SAM7d7c54623618	IMvigor210	MUC-IMvigor210	PRE	PR	R	NA	636.715	Alive	NA	Male	anti-PD-L1	NA	MUC	RNA-seq	1	NA	NA	7.87399	0.106608	PDCD1low	Alive	636.715
SAM181b638b8248	SAM181b638b8248	IMvigor210	MUC-IMvigor210	PRE	PD	N	NA	326.242	Dead	NA	Male	anti-PD-L1	NA	MUC	RNA-seq	1	NA	NA	11.135	1.01198	PDCD1hiCD200hi	Dead	326.242
SAMbfdffb97c446	SAMbfdffb97c446	IMvigor210	MUC-IMvigor210	PRE	SD	N	NA	201.068	Dead	NA	Female	anti-PD-L1	NA	MUC	RNA-seq	1	NA	NA	15.0867	1.16984	PDCD1hiCD200hi	Dead	201.068
SAM3b15b4c6311d	SAM3b15b4c6311d	IMvigor210	MUC-IMvigor210	PRE	CR	R	NA	643.614	Alive	NA	Male	anti-PD-L1	NA	MUC	RNA-seq	1	NA	NA	4.12233	1.35214	PDCD1hiCD200low	Alive	643.614
SAM00b9e5c52da9	SAM00b9e5c52da9	IMvigor210	MUC-IMvigor210	PRE	NA	NA	NA	57.1663	Dead	NA	Male	anti-PD-L1	NA	MUC	RNA-seq	1	NA	NA	14.4912	0.327539	PDCD1low	Dead	57.1663
SAM59b825252c0d	SAM59b825252c0d	IMvigor210	MUC-IMvigor210	PRE	NA	NA	NA	15.77	Dead	NA	Male	anti-PD-L1	NA	MUC	RNA-seq	1	NA	NA	9.08106	1.44999	PDCD1hiCD200hi	Dead	15.77
SAM1c8b086175ca	SAM1c8b086175ca	IMvigor210	MUC-IMvigor210	PRE	PD	N	NA	622.916	Dead	NA	Male	anti-PD-L1	NA	MUC	RNA-seq	1	NA	NA	20.5558	0.114486	PDCD1low	Dead	622.916
SAMeaa477a5384b	SAMeaa477a5384b	IMvigor210	MUC-IMvigor210	PRE	CR	R	NA	647.556	Alive	NA	Male	anti-PD-L1	NA	MUC	RNA-seq	1	NA	NA	5.71359	3.35041	PDCD1hiCD200low	Alive	647.556
SAM1dda30f1c5be	SAM1dda30f1c5be	IMvigor210	MUC-IMvigor210	PRE	PD	N	NA	637.7	Alive	NA	Male	anti-PD-L1	NA	MUC	RNA-seq	1	NA	NA	21.7226	0.247058	PDCD1low	Alive	637.7
SAM9eebdef2858a	SAM9eebdef2858a	IMvigor210	MUC-IMvigor210	PRE	NA	NA	NA	24.6407	Dead	NA	Female	anti-PD-L1	NA	MUC	RNA-seq	1	NA	NA	3.33887	0.0752388	PDCD1low	Dead	24.6407
SAM9daccafc18db	SAM9daccafc18db	IMvigor210	MUC-IMvigor210	PRE	PD	N	NA	493.799	Alive	NA	Female	anti-PD-L1	NA	MUC	RNA-seq	1	NA	NA	14.8992	0.0739482	PDCD1low	Alive	493.799
SAM2eb07dedf07f	SAM2eb07dedf07f	IMvigor210	MUC-IMvigor210	PRE	PR	R	NA	615.031	Alive	NA	Male	anti-PD-L1	NA	MUC	RNA-seq	1	NA	NA	12.8331	2.04642	PDCD1hiCD200hi	Alive	615.031
SAM25510f300d79	SAM25510f300d79	IMvigor210	MUC-IMvigor210	PRE	CR	R	NA	620.945	Alive	NA	Male	anti-PD-L1	NA	MUC	RNA-seq	1	NA	NA	4.42981	0.040456	PDCD1low	Alive	620.945
SAMbda79f955628	SAMbda79f955628	IMvigor210	MUC-IMvigor210	PRE	SD	N	NA	618.973	Alive	NA	Female	anti-PD-L1	NA	MUC	RNA-seq	1	NA	NA	5.50094	2.1709	PDCD1hiCD200low	Alive	618.973
SAM9b9d48b0b02c	SAM9b9d48b0b02c	IMvigor210	MUC-IMvigor210	PRE	NA	NA	NA	86.7351	Dead	NA	Male	anti-PD-L1	NA	MUC	RNA-seq	1	NA	NA	11.1535	0.636047	PDCD1hiCD200hi	Dead	86.7351
SAMff41c4e8c08f	SAMff41c4e8c08f	IMvigor210	MUC-IMvigor210	PRE	NA	NA	NA	73.922	Dead	NA	Male	anti-PD-L1	NA	MUC	RNA-seq	1	NA	NA	7.66062	0.271418	PDCD1low	Dead	73.922
SAMc97f35a29d16	SAMc97f35a29d16	IMvigor210	MUC-IMvigor210	PRE	NA	NA	NA	24.6407	Alive	NA	Male	anti-PD-L1	NA	MUC	RNA-seq	1	NA	NA	2.65497	0	PDCD1low	Alive	24.6407
SAM187e056d6a2a	SAM187e056d6a2a	IMvigor210	MUC-IMvigor210	PRE	PD	N	NA	68.9938	Dead	NA	Male	anti-PD-L1	NA	MUC	RNA-seq	1	NA	NA	4.68171	0.210514	PDCD1low	Dead	68.9938
SAMbc8dc3a7b54e	SAMbc8dc3a7b54e	IMvigor210	MUC-IMvigor210	PRE	PD	N	NA	442.546	Dead	NA	Female	anti-PD-L1	NA	MUC	RNA-seq	1	NA	NA	1.71495	0.0517251	PDCD1low	Dead	442.546
SAM7b40007f4aa4	SAM7b40007f4aa4	IMvigor210	MUC-IMvigor210	PRE	PR	R	NA	649.528	Alive	NA	Female	anti-PD-L1	NA	MUC	RNA-seq	1	NA	NA	1.01182	0.0241909	PDCD1low	Alive	649.528
SAM568ce160abd9	SAM568ce160abd9	IMvigor210	MUC-IMvigor210	PRE	SD	N	NA	385.38	Dead	NA	Female	anti-PD-L1	NA	MUC	RNA-seq	1	NA	NA	10.1482	0.320893	PDCD1low	Dead	385.38
SAM14938611a2d3	SAM14938611a2d3	IMvigor210	MUC-IMvigor210	PRE	PR	R	NA	642.628	Alive	NA	Male	anti-PD-L1	NA	MUC	RNA-seq	1	NA	NA	3.81074	0.598495	PDCD1hiCD200low	Alive	642.628
SAM1a87df750b9d	SAM1a87df750b9d	IMvigor210	MUC-IMvigor210	PRE	SD	N	NA	161.643	Dead	NA	Male	anti-PD-L1	NA	MUC	RNA-seq	1	NA	NA	2.3506	0.724692	PDCD1hiCD200low	Dead	161.643
SAMae02629a97f7	SAMae02629a97f7	IMvigor210	MUC-IMvigor210	PRE	PD	N	NA	97.577	Dead	NA	Female	anti-PD-L1	NA	MUC	RNA-seq	1	NA	NA	1.53882	0.0603364	PDCD1low	Dead	97.577
SAM47fc46c3d6be	SAM47fc46c3d6be	IMvigor210	MUC-IMvigor210	PRE	SD	N	NA	561.807	Alive	NA	Male	anti-PD-L1	NA	MUC	RNA-seq	1	NA	NA	6.94159	2.14425	PDCD1hiCD200low	Alive	561.807
SAM7829a341b9f3	SAM7829a341b9f3	IMvigor210	MUC-IMvigor210	PRE	PD	N	NA	116.304	Dead	NA	Male	anti-PD-L1	NA	MUC	RNA-seq	1	NA	NA	1.4599	0.894408	PDCD1hiCD200low	Dead	116.304
SAM0f956e757453	SAM0f956e757453	IMvigor210	MUC-IMvigor210	PRE	PD	N	NA	312.444	Dead	NA	Male	anti-PD-L1	NA	MUC	RNA-seq	1	NA	NA	10.6495	0.758146	PDCD1hiCD200hi	Dead	312.444
SAMaf42c1541269	SAMaf42c1541269	IMvigor210	MUC-IMvigor210	PRE	SD	N	NA	165.585	Alive	NA	Male	anti-PD-L1	NA	MUC	RNA-seq	1	NA	NA	7.62693	2.28589	PDCD1hiCD200low	Alive	165.585
SAM09c84ec0cf34	SAM09c84ec0cf34	IMvigor210	MUC-IMvigor210	PRE	PD	N	NA	195.154	Dead	NA	Male	anti-PD-L1	NA	MUC	RNA-seq	1	NA	NA	1.99783	0	PDCD1low	Dead	195.154
SAM7538ad9ff524	SAM7538ad9ff524	IMvigor210	MUC-IMvigor210	PRE	SD	N	NA	573.634	Alive	NA	Female	anti-PD-L1	NA	MUC	RNA-seq	1	NA	NA	1.67932	0.493841	PDCD1hiCD200low	Alive	573.634
SAM95c70496ffb5	SAM95c70496ffb5	IMvigor210	MUC-IMvigor210	PRE	NA	NA	NA	10.8419	Dead	NA	Female	anti-PD-L1	NA	MUC	RNA-seq	1	NA	NA	6.66451	2.97302	PDCD1hiCD200low	Dead	10.8419
SAM7edacb3deb65	SAM7edacb3deb65	IMvigor210	MUC-IMvigor210	PRE	NA	NA	NA	540.123	Alive	NA	Male	anti-PD-L1	NA	MUC	RNA-seq	1	NA	NA	3.24597	0.0859954	PDCD1low	Alive	540.123
SAMb2e4a082541a	SAMb2e4a082541a	IMvigor210	MUC-IMvigor210	PRE	PD	N	NA	131.088	Dead	NA	Female	anti-PD-L1	NA	MUC	RNA-seq	1	NA	NA	16.6811	2.94723	PDCD1hiCD200hi	Dead	131.088
SAM771445e92421	SAM771445e92421	IMvigor210	MUC-IMvigor210	PRE	CR	R	NA	582.505	Alive	NA	Male	anti-PD-L1	NA	MUC	RNA-seq	1	NA	NA	11.8616	0.800565	PDCD1hiCD200hi	Alive	582.505
SAM59fda9035d1d	SAM59fda9035d1d	IMvigor210	MUC-IMvigor210	PRE	PD	N	NA	112.361	Dead	NA	Male	anti-PD-L1	NA	MUC	RNA-seq	1	NA	NA	14.081	0.030006	PDCD1low	Dead	112.361
SAM727c0e92a2a7	SAM727c0e92a2a7	IMvigor210	MUC-IMvigor210	PRE	PR	R	NA	561.807	Alive	NA	Male	anti-PD-L1	NA	MUC	RNA-seq	1	NA	NA	11.617	2.35356	PDCD1hiCD200hi	Alive	561.807
SAM6f2a102a99df	SAM6f2a102a99df	IMvigor210	MUC-IMvigor210	PRE	CR	R	NA	578.563	Alive	NA	Female	anti-PD-L1	NA	MUC	RNA-seq	1	NA	NA	4.71812	0.883405	PDCD1hiCD200low	Alive	578.563
SAMe56c96c51190	SAMe56c96c51190	IMvigor210	MUC-IMvigor210	PRE	PD	N	NA	292.731	Dead	NA	Female	anti-PD-L1	NA	MUC	RNA-seq	1	NA	NA	15.6546	1.02628	PDCD1hiCD200hi	Dead	292.731
SAM2b672f4336c7	SAM2b672f4336c7	IMvigor210	MUC-IMvigor210	PRE	SD	N	NA	459.302	Dead	NA	Male	anti-PD-L1	NA	MUC	RNA-seq	1	NA	NA	18.7654	0.297753	PDCD1low	Dead	459.302
SAM1ab1b28d9f2b	SAM1ab1b28d9f2b	IMvigor210	MUC-IMvigor210	PRE	PD	N	NA	63.0801	Dead	NA	Female	anti-PD-L1	NA	MUC	RNA-seq	1	NA	NA	2.87752	0.141033	PDCD1low	Dead	63.0801
SAM1bcc62d8290c	SAM1bcc62d8290c	IMvigor210	MUC-IMvigor210	PRE	NA	NA	NA	558.85	Alive	NA	Male	anti-PD-L1	NA	MUC	RNA-seq	1	NA	NA	9.48687	0.204382	PDCD1low	Alive	558.85
SAM6662f5181f87	SAM6662f5181f87	IMvigor210	MUC-IMvigor210	PRE	PD	N	NA	578.563	Alive	NA	Male	anti-PD-L1	NA	MUC	RNA-seq	1	NA	NA	5.88889	0.434024	PDCD1low	Alive	578.563
SAMe0c49ea0df5d	SAMe0c49ea0df5d	IMvigor210	MUC-IMvigor210	PRE	SD	N	NA	124.189	Dead	NA	Female	anti-PD-L1	NA	MUC	RNA-seq	1	NA	NA	8.52702	0.44698	PDCD1low	Dead	124.189
SAM59289ca42c99	SAM59289ca42c99	IMvigor210	MUC-IMvigor210	PRE	NA	NA	NA	51.2526	Dead	NA	Male	anti-PD-L1	NA	MUC	RNA-seq	1	NA	NA	5.42808	1.12236	PDCD1hiCD200low	Dead	51.2526
SAM18b9351e265a	SAM18b9351e265a	IMvigor210	MUC-IMvigor210	PRE	PD	N	NA	476.057	Dead	NA	Male	anti-PD-L1	NA	MUC	RNA-seq	1	NA	NA	8.53006	1.42379	PDCD1hiCD200low	Dead	476.057
SAM7fb7a13c096b	SAM7fb7a13c096b	IMvigor210	MUC-IMvigor210	PRE	PD	N	NA	50.2669	Dead	NA	Male	anti-PD-L1	NA	MUC	RNA-seq	1	NA	NA	8.13054	0.796987	PDCD1hiCD200low	Dead	50.2669
SAM87a8e18eb45b	SAM87a8e18eb45b	IMvigor210	MUC-IMvigor210	PRE	PD	N	NA	82.7926	Dead	NA	Female	anti-PD-L1	NA	MUC	RNA-seq	1	NA	NA	1.19557	0.153697	PDCD1low	Dead	82.7926
SAM1f3c93814cb9	SAM1f3c93814cb9	IMvigor210	MUC-IMvigor210	PRE	NA	NA	NA	43.3676	Dead	NA	Female	anti-PD-L1	NA	MUC	RNA-seq	1	NA	NA	6.98769	0.795662	PDCD1hiCD200low	Dead	43.3676
SAM5fc9ae0aed1f	SAM5fc9ae0aed1f	IMvigor210	MUC-IMvigor210	PRE	NA	NA	NA	18.7269	Dead	NA	Male	anti-PD-L1	NA	MUC	RNA-seq	1	NA	NA	2.60165	1.22199	PDCD1hiCD200low	Dead	18.7269
SAM9725303dce0c	SAM9725303dce0c	IMvigor210	MUC-IMvigor210	PRE	PD	N	NA	267.105	Alive	NA	Male	anti-PD-L1	NA	MUC	RNA-seq	1	NA	NA	3.76845	0.335817	PDCD1low	Alive	267.105
SAM6ff654a20f98	SAM6ff654a20f98	IMvigor210	MUC-IMvigor210	PRE	CR	R	NA	556.879	Alive	NA	Male	anti-PD-L1	NA	MUC	RNA-seq	1	NA	NA	7.02348	0.602807	PDCD1hiCD200low	Alive	556.879
SAM65afda25b920	SAM65afda25b920	IMvigor210	MUC-IMvigor210	PRE	SD	N	NA	242.464	Dead	NA	Male	anti-PD-L1	NA	MUC	RNA-seq	1	NA	NA	7.31315	0.247194	PDCD1low	Dead	242.464
SAMef0e3d2415fd	SAMef0e3d2415fd	IMvigor210	MUC-IMvigor210	PRE	SD	N	NA	303.573	Dead	NA	Male	anti-PD-L1	NA	MUC	RNA-seq	1	NA	NA	8.76579	6.20769	PDCD1hiCD200hi	Dead	303.573
SAM07a93a28f801	SAM07a93a28f801	IMvigor210	MUC-IMvigor210	PRE	PR	R	NA	385.38	Alive	NA	Male	anti-PD-L1	NA	MUC	RNA-seq	1	NA	NA	4.2733	0.111209	PDCD1low	Alive	385.38
SAM94859b440b1d	SAM94859b440b1d	IMvigor210	MUC-IMvigor210	PRE	PD	N	NA	400.164	Dead	NA	Male	anti-PD-L1	NA	MUC	RNA-seq	1	NA	NA	1.87688	0.234867	PDCD1low	Dead	400.164
SAM58e7832f4e7d	SAM58e7832f4e7d	IMvigor210	MUC-IMvigor210	PRE	PR	R	NA	493.799	Alive	NA	Male	anti-PD-L1	NA	MUC	RNA-seq	1	NA	NA	1.6356	0.0308324	PDCD1low	Alive	493.799
SAMc57eadb2d82b	SAMc57eadb2d82b	IMvigor210	MUC-IMvigor210	PRE	PD	N	NA	240.493	Dead	NA	Male	anti-PD-L1	NA	MUC	RNA-seq	1	NA	NA	4.27977	0	PDCD1low	Dead	240.493
SAMd5ab7fbfab4e	SAMd5ab7fbfab4e	IMvigor210	MUC-IMvigor210	PRE	NA	NA	NA	543.08	Alive	NA	Male	anti-PD-L1	NA	MUC	RNA-seq	1	NA	NA	6.33137	1.62599	PDCD1hiCD200low	Alive	543.08
SAM5767dd75d142	SAM5767dd75d142	IMvigor210	MUC-IMvigor210	PRE	PR	R	NA	545.051	Alive	NA	Male	anti-PD-L1	NA	MUC	RNA-seq	1	NA	NA	3.74834	0.607557	PDCD1hiCD200low	Alive	545.051
SAMaabf4afe4213	SAMaabf4afe4213	IMvigor210	MUC-IMvigor210	PRE	PD	N	NA	78.8501	Dead	NA	Male	anti-PD-L1	NA	MUC	RNA-seq	1	NA	NA	5.20887	0.257876	PDCD1low	Dead	78.8501
SAMcc7a42d87e9c	SAMcc7a42d87e9c	IMvigor210	MUC-IMvigor210	PRE	PR	R	NA	516.468	Alive	NA	Female	anti-PD-L1	NA	MUC	RNA-seq	1	NA	NA	2.15346	1.01537	PDCD1hiCD200low	Alive	516.468
SAMce39dd79b441	SAMce39dd79b441	IMvigor210	MUC-IMvigor210	PRE	PD	N	NA	188.255	Dead	NA	Male	anti-PD-L1	NA	MUC	RNA-seq	1	NA	NA	1.8373	0.382028	PDCD1low	Dead	188.255
SAM75f12d1a55fc	SAM75f12d1a55fc	IMvigor210	MUC-IMvigor210	PRE	SD	N	NA	442.546	Alive	NA	Male	anti-PD-L1	NA	MUC	RNA-seq	1	NA	NA	13.857	0.959175	PDCD1hiCD200hi	Alive	442.546
SAM6964a6d7b967	SAM6964a6d7b967	IMvigor210	MUC-IMvigor210	PRE	PD	N	NA	487.885	Dead	NA	Male	anti-PD-L1	NA	MUC	RNA-seq	1	NA	NA	0.607957	0.106418	PDCD1low	Dead	487.885
SAM3b1066e5801b	SAM3b1066e5801b	IMvigor210	MUC-IMvigor210	PRE	SD	N	NA	469.158	Alive	NA	Male	anti-PD-L1	NA	MUC	RNA-seq	1	NA	NA	13.6847	3.88057	PDCD1hiCD200hi	Alive	469.158
SAMf20b827dca51	SAMf20b827dca51	IMvigor210	MUC-IMvigor210	PRE	PD	N	NA	131.088	Dead	NA	Male	anti-PD-L1	NA	MUC	RNA-seq	1	NA	NA	15.1154	2.21983	PDCD1hiCD200hi	Dead	131.088
SAM6792d6e98068	SAM6792d6e98068	IMvigor210	MUC-IMvigor210	PRE	PD	N	NA	180.37	Dead	NA	Male	anti-PD-L1	NA	MUC	RNA-seq	1	NA	NA	16.1613	0.0146009	PDCD1low	Dead	180.37
SAM31d9176e11fb	SAM31d9176e11fb	IMvigor210	MUC-IMvigor210	PRE	CR	R	NA	513.511	Alive	NA	Male	anti-PD-L1	NA	MUC	RNA-seq	1	NA	NA	1.84305	1.13251	PDCD1hiCD200low	Alive	513.511
SAM04c589eb3fb3	SAM04c589eb3fb3	IMvigor210	MUC-IMvigor210	PRE	NA	NA	NA	20.6982	Alive	NA	Male	anti-PD-L1	NA	MUC	RNA-seq	1	NA	NA	1.3775	0.555998	PDCD1hiCD200low	Alive	20.6982
SAM5cc2d9036053	SAM5cc2d9036053	IMvigor210	MUC-IMvigor210	PRE	PD	N	NA	170.513	Dead	NA	Male	anti-PD-L1	NA	MUC	RNA-seq	1	NA	NA	20.8016	0.307782	PDCD1low	Dead	170.513
SAMb8101c538753	SAMb8101c538753	IMvigor210	MUC-IMvigor210	PRE	SD	N	NA	402.136	Dead	NA	Male	anti-PD-L1	NA	MUC	RNA-seq	1	NA	NA	3.20669	0.69153	PDCD1hiCD200low	Dead	402.136
SAM80c6183220e6	SAM80c6183220e6	IMvigor210	MUC-IMvigor210	PRE	PD	N	NA	442.546	Alive	NA	Male	anti-PD-L1	NA	MUC	RNA-seq	1	NA	NA	7.32023	2.62184	PDCD1hiCD200low	Alive	442.546
SAM572f19794c96	SAM572f19794c96	IMvigor210	MUC-IMvigor210	PRE	CR	R	NA	504.641	Alive	NA	Male	anti-PD-L1	NA	MUC	RNA-seq	1	NA	NA	3.53389	0.407536	PDCD1low	Alive	504.641
SAM1abf01dd4544	SAM1abf01dd4544	IMvigor210	MUC-IMvigor210	PRE	PR	R	NA	505.626	Alive	NA	Male	anti-PD-L1	NA	MUC	RNA-seq	1	NA	NA	5.52875	0.480209	PDCD1hiCD200low	Alive	505.626
SAM1f83ebd6be9b	SAM1f83ebd6be9b	IMvigor210	MUC-IMvigor210	PRE	PD	N	NA	105.462	Dead	NA	Male	anti-PD-L1	NA	MUC	RNA-seq	1	NA	NA	0.892863	0.0257417	PDCD1low	Dead	105.462
SAM1f66db567eb5	SAM1f66db567eb5	IMvigor210	MUC-IMvigor210	PRE	PR	R	NA	497.741	Alive	NA	Male	anti-PD-L1	NA	MUC	RNA-seq	1	NA	NA	6.04293	1.5105	PDCD1hiCD200low	Alive	497.741
SAM4918c524b83a	SAM4918c524b83a	IMvigor210	MUC-IMvigor210	PRE	NA	NA	NA	18.7269	Alive	NA	Male	anti-PD-L1	NA	MUC	RNA-seq	1	NA	NA	1.44562	0.109004	PDCD1low	Alive	18.7269
SAMa0ca029b7afd	SAMa0ca029b7afd	IMvigor210	MUC-IMvigor210	PRE	NA	NA	NA	10.8419	Dead	NA	Male	anti-PD-L1	NA	MUC	RNA-seq	1	NA	NA	37.2182	0.606529	PDCD1hiCD200hi	Dead	10.8419
SAM6157c8f38b72	SAM6157c8f38b72	IMvigor210	MUC-IMvigor210	PRE	PR	R	NA	497.741	Alive	NA	Male	anti-PD-L1	NA	MUC	RNA-seq	1	NA	NA	9.03515	0.690125	PDCD1hiCD200hi	Alive	497.741
SAMe7e4f7c076a7	SAMe7e4f7c076a7	IMvigor210	MUC-IMvigor210	PRE	PD	N	NA	59.1376	Dead	NA	Male	anti-PD-L1	NA	MUC	RNA-seq	1	NA	NA	5.53993	0.817714	PDCD1hiCD200low	Dead	59.1376
SAMbe25e2c88f3e	SAMbe25e2c88f3e	IMvigor210	MUC-IMvigor210	PRE	NA	NA	NA	87.7207	Dead	NA	Male	anti-PD-L1	NA	MUC	RNA-seq	1	NA	NA	1.65784	2.44718	PDCD1hiCD200low	Dead	87.7207
SAM4caabd64e7fd	SAM4caabd64e7fd	IMvigor210	MUC-IMvigor210	PRE	PR	R	NA	471.129	Alive	NA	Male	anti-PD-L1	NA	MUC	RNA-seq	1	NA	NA	1.77424	0.316214	PDCD1low	Alive	471.129
SAMc6eff056c89a	SAMc6eff056c89a	IMvigor210	MUC-IMvigor210	PRE	PD	N	NA	54.2094	Dead	NA	Male	anti-PD-L1	NA	MUC	RNA-seq	1	NA	NA	4.46394	0.437573	PDCD1low	Dead	54.2094
SAM5cfa1699bdb7	SAM5cfa1699bdb7	IMvigor210	MUC-IMvigor210	PRE	PD	N	NA	475.072	Alive	NA	Male	anti-PD-L1	NA	MUC	RNA-seq	1	NA	NA	6.02818	0.276594	PDCD1low	Alive	475.072
SAMda4d892fddc8	SAMda4d892fddc8	IMvigor210	MUC-IMvigor210	PRE	PD	N	NA	423.819	Alive	NA	Male	anti-PD-L1	NA	MUC	RNA-seq	1	NA	NA	11.2134	0.542357	PDCD1hiCD200hi	Alive	423.819
SAM3a1c9632ff7b	SAM3a1c9632ff7b	IMvigor210	MUC-IMvigor210	PRE	SD	N	NA	480.986	Alive	NA	Male	anti-PD-L1	NA	MUC	RNA-seq	1	NA	NA	5.50362	0.070985	PDCD1low	Alive	480.986
SAM8b4b8b0f9e73	SAM8b4b8b0f9e73	IMvigor210	MUC-IMvigor210	PRE	SD	N	NA	470.144	Alive	NA	Male	anti-PD-L1	NA	MUC	RNA-seq	1	NA	NA	16.6618	1.24229	PDCD1hiCD200hi	Alive	470.144
SAMe3d4266775a9	SAMe3d4266775a9	IMvigor210	MUC-IMvigor210	PRE	PD	N	NA	419.877	Alive	NA	Male	anti-PD-L1	NA	MUC	RNA-seq	1	NA	NA	5.86442	0.401644	PDCD1low	Alive	419.877
SAM2de7cffb5f72	SAM2de7cffb5f72	IMvigor210	MUC-IMvigor210	PRE	NA	NA	NA	55.1951	Dead	NA	Male	anti-PD-L1	NA	MUC	RNA-seq	1	NA	NA	3.7865	0.652052	PDCD1hiCD200low	Dead	55.1951

## Sheet: Braun_2020.sampleinfo
sample_id	patient_name	dataset_id	dataset_group	Treatment	response	response_NR	overall survival (days)	vital status	Gender	Therapy	age_start	tumor_type	seq_type	ICB
G138701_RCCBMS_00020_T_v1_RNA_OnPrem	RCC10-20	Braun_2020	RCC-Braun_2020	PRE	SD	N	760.438	Dead	Male	anti-PD-1	62	RCC	RNA-seq	1
G138701_RCCBMS_00097_T_v1_RNA_OnPrem	RCC10-97	Braun_2020	RCC-Braun_2020	PRE	PR	R	1095.78	Dead	Female	anti-PD-1	67	RCC	RNA-seq	1
G138701_RCCBMS_00141_T_v1_RNA_OnPrem	RCC10-141	Braun_2020	RCC-Braun_2020	PRE	PR	R	2056.44	Alive	Female	anti-PD-1	62	RCC	RNA-seq	1
G138701_RCCBMS_00099_T_v1_RNA_OnPrem	RCC10-99	Braun_2020	RCC-Braun_2020	PRE	PD	N	44.3836	Dead	Male	anti-PD-1	60	RCC	RNA-seq	1
G138701_RCCBMS_00163_T_v1_RNA_OnPrem	RCC10-163	Braun_2020	RCC-Braun_2020	PRE	SD	N	1919.34	Alive	Male	anti-PD-1	76	RCC	RNA-seq	1
G138701_RCCBMS_00053_T_v1_RNA_OnPrem	RCC10-53	Braun_2020	RCC-Braun_2020	PRE	SD	N	2163.95	Alive	Female	anti-PD-1	46	RCC	RNA-seq	1
G138701_RCCBMS_00116_T_v1_RNA_OnPrem	RCC10-116	Braun_2020	RCC-Braun_2020	PRE	PD	N	178.521	Dead	Male	anti-PD-1	60	RCC	RNA-seq	1
G138701_RCCBMS_00136_T_v1_RNA_OnPrem	RCC10-136	Braun_2020	RCC-Braun_2020	PRE	SD	N	1067.18	Dead	Male	anti-PD-1	64	RCC	RNA-seq	1
G138701_RCCBMS_00057_T_v1_RNA_OnPrem	RCC10-57	Braun_2020	RCC-Braun_2020	PRE	SD	N	1172.71	Dead	Male	anti-PD-1	59	RCC	RNA-seq	1
G109543_RCCBMS_00007_T_v1_RNA_OnPrem	RCC10-7	Braun_2020	RCC-Braun_2020	PRE	PR	R	2194.52	Alive	Male	anti-PD-1	72	RCC	RNA-seq	1
G138701_RCCBMS_00008_T_v1_RNA_OnPrem	RCC10-8	Braun_2020	RCC-Braun_2020	PRE	PD	N	35.5068	Dead	Female	anti-PD-1	63	RCC	RNA-seq	1
G138701_RCCBMS_00065_T_v1_RNA_OnPrem	RCC10-65	Braun_2020	RCC-Braun_2020	PRE	PD	N	391.562	Dead	Female	anti-PD-1	63	RCC	RNA-seq	1
G138701_RCCBMS_00110_T_v1_RNA_OnPrem	RCC10-110	Braun_2020	RCC-Braun_2020	PRE	SD	N	283.068	Dead	Female	anti-PD-1	64	RCC	RNA-seq	1
G138701_RCCBMS_00111_T_v1_RNA_OnPrem	RCC10-111	Braun_2020	RCC-Braun_2020	PRE	PD	N	121.315	Dead	Male	anti-PD-1	81	RCC	RNA-seq	1
G109543_RCCBMS_00147_T_v1_RNA_OnPrem	RCC10-147	Braun_2020	RCC-Braun_2020	PRE	PD	N	59.1781	Dead	Male	anti-PD-1	57	RCC	RNA-seq	1
G138701_RCCBMS_00044_T_v1_RNA_OnPrem	RCC10-44	Braun_2020	RCC-Braun_2020	PRE	PD	N	136.11	Dead	Female	anti-PD-1	56	RCC	RNA-seq	1
G138701_RCCBMS_00084_T_v1_RNA_OnPrem	RCC10-84	Braun_2020	RCC-Braun_2020	PRE	PD	N	1701.37	Dead	Female	anti-PD-1	60	RCC	RNA-seq	1
G138701_RCCBMS_00093_T_v1_RNA_OnPrem	RCC10-93	Braun_2020	RCC-Braun_2020	PRE	PD	N	153.863	Dead	Male	anti-PD-1	46	RCC	RNA-seq	1
G138701_RCCBMS_00154_T_v1_RNA_OnPrem	RCC10-154	Braun_2020	RCC-Braun_2020	PRE	PR	R	1387.73	Dead	Male	anti-PD-1	66	RCC	RNA-seq	1
G138701_RCCBMS_00194_T_v1_RNA_OnPrem	RCC10-194	Braun_2020	RCC-Braun_2020	PRE	PD	N	239.671	Dead	Male	anti-PD-1	50	RCC	RNA-seq	1
G138701_RCCBMS_00028_T_v1_RNA_OnPrem	RCC10-28	Braun_2020	RCC-Braun_2020	PRE	CR	R	557.26	Dead	Female	anti-PD-1	51	RCC	RNA-seq	1
G138701_RCCBMS_00047_T_v1_RNA_OnPrem	RCC10-47	Braun_2020	RCC-Braun_2020	PRE	SD	N	1948.93	Dead	Male	anti-PD-1	81	RCC	RNA-seq	1
G138701_RCCBMS_00178_T_v1_RNA_OnPrem	RCC10-178	Braun_2020	RCC-Braun_2020	PRE	PR	R	246.575	Dead	Male	anti-PD-1	55	RCC	RNA-seq	1
G138701_RCCBMS_00068_T_v1_RNA_OnPrem	RCC10-68	Braun_2020	RCC-Braun_2020	PRE	PD	N	125.26	Dead	Female	anti-PD-1	60	RCC	RNA-seq	1
G138701_RCCBMS_00072_T_v1_RNA_OnPrem	RCC10-72	Braun_2020	RCC-Braun_2020	PRE	PR	R	1821.7	Alive	Male	anti-PD-1	76	RCC	RNA-seq	1
G138701_RCCBMS_00035_T_v1_RNA_OnPrem	RCC10-35	Braun_2020	RCC-Braun_2020	PRE	PD	N	88.7671	Dead	Male	anti-PD-1	67	RCC	RNA-seq	1
G109543_RCCBMS_00114_T_v1_RNA_OnPrem	RCC10-114	Braun_2020	RCC-Braun_2020	PRE	SD	N	476.384	Dead	Male	anti-PD-1	61	RCC	RNA-seq	1
G138701_RCCBMS_00125_T_v1_RNA_OnPrem	RCC10-125	Braun_2020	RCC-Braun_2020	PRE	PD	N	2099.84	Alive	Female	anti-PD-1	59	RCC	RNA-seq	1
G138701_RCCBMS_00165_T_v1_RNA_OnPrem	RCC10-165	Braun_2020	RCC-Braun_2020	PRE	PD	N	1511.01	Dead	Male	anti-PD-1	63	RCC	RNA-seq	1
G138701_RCCBMS_00092_T_v1_RNA_OnPrem	RCC10-92	Braun_2020	RCC-Braun_2020	PRE	PD	N	759.452	Dead	Male	anti-PD-1	50	RCC	RNA-seq	1
G138701_RCCBMS_00036_T_v1_RNA_OnPrem	RCC10-36	Braun_2020	RCC-Braun_2020	PRE	PD	N	401.425	Dead	Male	anti-PD-1	46	RCC	RNA-seq	1
G138701_RCCBMS_00011_T_v1_RNA_OnPrem	RCC10-11	Braun_2020	RCC-Braun_2020	PRE	SD	N	2067.29	Alive	Female	anti-PD-1	51	RCC	RNA-seq	1
G109543_RCCBMS_00145_T_v1_RNA_OnPrem	RCC10-145	Braun_2020	RCC-Braun_2020	PRE	PD	N	757.479	Dead	Male	anti-PD-1	54	RCC	RNA-seq	1
G109543_RCCBMS_00196_T_v1_RNA_OnPrem	RCC10-196	Braun_2020	RCC-Braun_2020	PRE	PD	N	1519.89	Dead	Female	anti-PD-1	55	RCC	RNA-seq	1
G138701_RCCBMS_00090_T_v1_RNA_OnPrem	RCC10-90	Braun_2020	RCC-Braun_2020	PRE	SD	N	681.534	Dead	Male	anti-PD-1	50	RCC	RNA-seq	1
G138701_RCCBMS_00113_T_v1_RNA_OnPrem	RCC10-113	Braun_2020	RCC-Braun_2020	PRE	SD	N	2068.27	Alive	Male	anti-PD-1	74	RCC	RNA-seq	1
G109543_RCCBMS_00076_T2_v1_RNA_OnPrem	RCC10-76	Braun_2020	RCC-Braun_2020	PRE	PR	R	846.247	Dead	Male	anti-PD-1	54	RCC	RNA-seq	1
G138701_RCCBMS_00098_T_v1_RNA_OnPrem	RCC10-98	Braun_2020	RCC-Braun_2020	PRE	PR	R	1174.68	Dead	Female	anti-PD-1	69	RCC	RNA-seq	1
G138701_RCCBMS_00103_T_v1_RNA_OnPrem	RCC10-103	Braun_2020	RCC-Braun_2020	PRE	SD	N	396.493	Alive	Male	anti-PD-1	63	RCC	RNA-seq	1
G138701_RCCBMS_00137_T_v1_RNA_OnPrem	RCC10-137	Braun_2020	RCC-Braun_2020	PRE	PR	R	685.479	Dead	Male	anti-PD-1	60	RCC	RNA-seq	1
G109543_RCCBMS_00150_T_v1_RNA_OnPrem	RCC10-150	Braun_2020	RCC-Braun_2020	PRE	PD	N	238.685	Dead	Male	anti-PD-1	74	RCC	RNA-seq	1
G138701_RCCBMS_00191_T_v1_RNA_OnPrem	RCC10-191	Braun_2020	RCC-Braun_2020	PRE	PD	N	208.11	Dead	Male	anti-PD-1	58	RCC	RNA-seq	1
G138701_RCCBMS_00169_T_v1_RNA_OnPrem	RCC10-169	Braun_2020	RCC-Braun_2020	PRE	PR	R	1855.23	Alive	Female	anti-PD-1	70	RCC	RNA-seq	1
G138701_RCCBMS_00049_T_v1_RNA_OnPrem	RCC10-49	Braun_2020	RCC-Braun_2020	PRE	SD	N	156.822	Dead	Male	anti-PD-1	77	RCC	RNA-seq	1
G138701_RCCBMS_00025_T_v1_RNA_OnPrem	RCC10-25	Braun_2020	RCC-Braun_2020	PRE	SD	N	937.973	Dead	Male	anti-PD-1	69	RCC	RNA-seq	1
EA639146	RCC25-1024	Braun_2020	RCC-Braun_2020	PRE	NA	NA	169.528	Dead	Female	anti-PD-1	78	RCC	RNA-seq	1
EA639156	RCC25-1048	Braun_2020	RCC-Braun_2020	PRE	SD	N	1550.39	Dead	Male	EVEROLIMUS	56	RCC	RNA-seq	0
P66425_01A_Run1_S1_L001	RCC25-110	Braun_2020	RCC-Braun_2020	PRE	SD	N	1913.1	Alive	Male	EVEROLIMUS	58	RCC	RNA-seq	0
P66425_02F_Run1_S7_L001	RCC25-117	Braun_2020	RCC-Braun_2020	PRE	PD	N	326.242	Dead	Female	anti-PD-1	37	RCC	RNA-seq	1
P66425_08E_Run1_S6_L001	RCC25-201	Braun_2020	RCC-Braun_2020	PRE	PD	N	241.478	Dead	Male	EVEROLIMUS	69	RCC	RNA-seq	0
P66291_09A_Run1_S10_L001	RCC25-205	Braun_2020	RCC-Braun_2020	PRE	SD	N	895.934	Dead	Male	anti-PD-1	45	RCC	RNA-seq	1
P66425_08F_Run1_S7_L001	RCC25-516	Braun_2020	RCC-Braun_2020	PRE	CRPR	R	1501.11	Dead	Male	anti-PD-1	62	RCC	RNA-seq	1
P66507_02A_Run1_S22_L002	RCC25-644	Braun_2020	RCC-Braun_2020	PRE	NA	NA	633.758	Dead	Male	EVEROLIMUS	60	RCC	RNA-seq	0
P66511_05E_Run1_S11_L001	RCC25-932	Braun_2020	RCC-Braun_2020	PRE	PD	N	64.0657	Dead	Male	anti-PD-1	65	RCC	RNA-seq	1
P66425_08C_Run1_S5_L001	RCC25-96	Braun_2020	RCC-Braun_2020	PRE	PD	N	1898.32	Alive	Male	EVEROLIMUS	54	RCC	RNA-seq	0
EA632171	RCC25-142	Braun_2020	RCC-Braun_2020	PRE	SD	N	1902.26	Alive	Male	anti-PD-1	73	RCC	RNA-seq	1
P66432_02H_Run1_S27_L002	RCC25-279	Braun_2020	RCC-Braun_2020	PRE	SD	N	310.472	Dead	Male	EVEROLIMUS	66	RCC	RNA-seq	0
P66425_10A_Run1_S13_L002	RCC25-86	Braun_2020	RCC-Braun_2020	PRE	SD	N	351.869	Dead	Male	anti-PD-1	56	RCC	RNA-seq	1
P66287_07B_Run1_S2_L001	RCC25-362	Braun_2020	RCC-Braun_2020	PRE	CRPR	R	1797.78	Alive	Female	anti-PD-1	70	RCC	RNA-seq	1
P66287_12C_Run1_S29_L002	RCC25-737	Braun_2020	RCC-Braun_2020	PRE	SD	N	706.694	Dead	Male	EVEROLIMUS	69	RCC	RNA-seq	0
P66287_09H_Run1_S14_L001	RCC25-859	Braun_2020	RCC-Braun_2020	PRE	PD	N	527.31	Dead	Male	anti-PD-1	53	RCC	RNA-seq	1
P66507_10D_Run1_S4_L001	RCC25-1073	Braun_2020	RCC-Braun_2020	PRE	SD	N	1157.13	Dead	Male	anti-PD-1	59	RCC	RNA-seq	1
P66451_07E_Run1_S19_L002	RCC25-145	Braun_2020	RCC-Braun_2020	PRE	SD	N	552.936	Dead	Male	EVEROLIMUS	67	RCC	RNA-seq	0
P66291_12D_Run1_S29_L002	RCC25-299	Braun_2020	RCC-Braun_2020	PRE	SD	N	1710.06	Alive	Male	anti-PD-1	64	RCC	RNA-seq	1
P66507_09C_Run1_S26_L002	RCC25-669	Braun_2020	RCC-Braun_2020	PRE	SD	N	198.111	Dead	Male	anti-PD-1	NA	RCC	RNA-seq	1
P66425_07A_Run1_S1_L001	RCC25-75	Braun_2020	RCC-Braun_2020	PRE	NA	NA	213.881	Dead	Male	EVEROLIMUS	NA	RCC	RNA-seq	0
P66451_08D_Run1_S23_L002	RCC25-151	Braun_2020	RCC-Braun_2020	PRE	NA	NA	1871.7	Alive	Male	EVEROLIMUS	55	RCC	RNA-seq	0
P66451_09H_Run1_S2_L001	RCC25-207	Braun_2020	RCC-Braun_2020	PRE	SD	N	593.347	Dead	Male	anti-PD-1	64	RCC	RNA-seq	1
P66425_10G_Run1_S14_L001	RCC25-242	Braun_2020	RCC-Braun_2020	PRE	SD	N	1845.09	Alive	Male	EVEROLIMUS	56	RCC	RNA-seq	0
P66425_11E_Run1_S12_L001	RCC25-216	Braun_2020	RCC-Braun_2020	PRE	SD	N	1806.65	Dead	Female	EVEROLIMUS	64	RCC	RNA-seq	0
EA647814	RCC25-64	Braun_2020	RCC-Braun_2020	PRE	SD	N	1710.06	Dead	Male	anti-PD-1	67	RCC	RNA-seq	1
EA595620	RCC25-214	Braun_2020	RCC-Braun_2020	PRE	SD	N	344.969	Dead	Male	EVEROLIMUS	74	RCC	RNA-seq	0
EA595647	RCC25-272	Braun_2020	RCC-Braun_2020	PRE	CRPR	R	955.072	Dead	Male	anti-PD-1	61	RCC	RNA-seq	1
P66282_08A_Run1_S5_L001	RCC25-463	Braun_2020	RCC-Braun_2020	PRE	SD	N	1070.39	Dead	Male	EVEROLIMUS	67	RCC	RNA-seq	0
EA595636	RCC25-540	Braun_2020	RCC-Braun_2020	PRE	SD	N	195.154	Dead	Female	EVEROLIMUS	44	RCC	RNA-seq	0
P66287_11A_Run1_S20_L002	RCC25-995	Braun_2020	RCC-Braun_2020	PRE	SD	N	590.39	Dead	Male	EVEROLIMUS	61	RCC	RNA-seq	0
P66432_02G_Run1_S26_L002	RCC25-228	Braun_2020	RCC-Braun_2020	PRE	SD	N	579.548	Dead	Male	EVEROLIMUS	43	RCC	RNA-seq	0
P66432_08G_Run1_S26_L002	RCC25-360	Braun_2020	RCC-Braun_2020	PRE	PD	N	1416.34	Alive	Male	anti-PD-1	75	RCC	RNA-seq	1
EA632753	RCC25-526	Braun_2020	RCC-Braun_2020	PRE	SD	N	1052.65	Dead	Male	EVEROLIMUS	63	RCC	RNA-seq	0
P66451_07C_Run1_S17_L002	RCC25-90	Braun_2020	RCC-Braun_2020	PRE	NA	NA	23.655	Dead	Male	EVEROLIMUS	62	RCC	RNA-seq	0
EA595585	RCC25-939	Braun_2020	RCC-Braun_2020	PRE	NA	NA	558.85	Alive	Male	EVEROLIMUS	64	RCC	RNA-seq	0
P66282_10B_Run1_S11_L001	RCC25-434	Braun_2020	RCC-Braun_2020	PRE	SD	N	1472.53	Dead	Female	EVEROLIMUS	51	RCC	RNA-seq	0
P66511_10H_Run1_S5_L001	RCC25-1069	Braun_2020	RCC-Braun_2020	PRE	PD	N	220.78	Dead	Male	EVEROLIMUS	76	RCC	RNA-seq	0
P66432_03C_Run1_S30_L002	RCC25-398	Braun_2020	RCC-Braun_2020	PRE	PD	N	891.992	Dead	Male	EVEROLIMUS	71	RCC	RNA-seq	0
P66451_06C_Run1_S12_L001	RCC25-480	Braun_2020	RCC-Braun_2020	PRE	SD	N	847.639	Dead	Male	anti-PD-1	60	RCC	RNA-seq	1
P66451_06G_Run1_S14_L001	RCC25-550	Braun_2020	RCC-Braun_2020	PRE	SD	N	586.448	Dead	Male	EVEROLIMUS	56	RCC	RNA-seq	0
P66287_11C_Run1_S22_L002	RCC25-619	Braun_2020	RCC-Braun_2020	PRE	SD	N	501.684	Dead	Male	anti-PD-1	73	RCC	RNA-seq	1
P66511_04H_Run1_S7_L001	RCC25-872	Braun_2020	RCC-Braun_2020	PRE	SD	N	775.688	Dead	Female	EVEROLIMUS	58	RCC	RNA-seq	0
P66511_06B_Run1_S14_L001	RCC25-1070	Braun_2020	RCC-Braun_2020	PRE	SD	N	1378.89	Dead	Female	EVEROLIMUS	59	RCC	RNA-seq	0
EA639134	RCC25-996	Braun_2020	RCC-Braun_2020	PRE	PD	N	456.345	Dead	Male	EVEROLIMUS	60	RCC	RNA-seq	0
P66451_02A_Run1_S20_L002	RCC25-370	Braun_2020	RCC-Braun_2020	PRE	SD	N	240.493	Dead	Male	EVEROLIMUS	64	RCC	RNA-seq	0
P66507_06C_Run1_S10_L001	RCC25-730	Braun_2020	RCC-Braun_2020	PRE	SD	N	1614.46	Dead	Male	EVEROLIMUS	53	RCC	RNA-seq	0
P66282_01G_Run1_S3_L001	RCC25-593	Braun_2020	RCC-Braun_2020	PRE	CRPR	R	1732.73	Alive	Male	anti-PD-1	69	RCC	RNA-seq	1
P66425_06E_Run1_S28_L002	RCC25-515	Braun_2020	RCC-Braun_2020	PRE	SD	N	272.033	Dead	Male	anti-PD-1	60	RCC	RNA-seq	1
P66432_05G_Run1_S6_L001	RCC25-565	Braun_2020	RCC-Braun_2020	PRE	NA	NA	82.7926	Dead	Male	EVEROLIMUS	79	RCC	RNA-seq	0
P66511_10D_Run1_S3_L001	RCC25-679	Braun_2020	RCC-Braun_2020	PRE	PD	N	1689.36	Alive	Male	anti-PD-1	64	RCC	RNA-seq	1
P66511_06G_Run1_S16_L001	RCC25-794	Braun_2020	RCC-Braun_2020	PRE	SD	N	611.088	Dead	Male	anti-PD-1	85	RCC	RNA-seq	1
EA632688	RCC25-372	Braun_2020	RCC-Braun_2020	PRE	CRPR	R	1783	Alive	Male	anti-PD-1	62	RCC	RNA-seq	1
P66425_07C_Run1_S2_L001	RCC25-451	Braun_2020	RCC-Braun_2020	PRE	SD	N	673.183	Dead	Male	anti-PD-1	57	RCC	RNA-seq	1
P66425_06G_Run1_S30_L002	RCC25-596	Braun_2020	RCC-Braun_2020	PRE	CRPR	R	685.996	Dead	Male	anti-PD-1	53	RCC	RNA-seq	1
EA647820	RCC25-367	Braun_2020	RCC-Braun_2020	PRE	SD	N	1086.16	Dead	Male	anti-PD-1	67	RCC	RNA-seq	1
P66291_09H_Run1_S15_L001	RCC25-350	Braun_2020	RCC-Braun_2020	PRE	PD	N	320.329	Dead	Male	EVEROLIMUS	72	RCC	RNA-seq	0
P66511_04E_Run1_S4_L001	RCC25-879	Braun_2020	RCC-Braun_2020	PRE	NA	NA	43.3676	Dead	Male	EVEROLIMUS	72	RCC	RNA-seq	0
EA595632	RCC25-646	Braun_2020	RCC-Braun_2020	PRE	NA	NA	8.87064	Dead	Male	anti-PD-1	71	RCC	RNA-seq	1
P66451_02H_Run1_S22_L002	RCC25-555	Braun_2020	RCC-Braun_2020	PRE	PD	N	214.867	Dead	Female	EVEROLIMUS	41	RCC	RNA-seq	0
P66511_09B_Run1_S26_L002	RCC25-773	Braun_2020	RCC-Braun_2020	PRE	SD	N	1676.55	Alive	Male	anti-PD-1	53	RCC	RNA-seq	1
P66282_10E_Run1_S12_L002	RCC25-351	Braun_2020	RCC-Braun_2020	PRE	SD	N	1053.63	Dead	Female	anti-PD-1	62	RCC	RNA-seq	1
P66282_04H_Run1_S20_L002	RCC25-363	Braun_2020	RCC-Braun_2020	PRE	SD	N	1541.52	Dead	Male	EVEROLIMUS	81	RCC	RNA-seq	0
P66291_08A_Run1_S6_L001	RCC25-490	Braun_2020	RCC-Braun_2020	PRE	SD	N	284.846	Dead	Female	EVEROLIMUS	67	RCC	RNA-seq	0
EA632702	RCC25-406	Braun_2020	RCC-Braun_2020	PRE	PD	N	152.772	Dead	Male	EVEROLIMUS	64	RCC	RNA-seq	0
P66432_07E_Run1_S20_L002	RCC25-416	Braun_2020	RCC-Braun_2020	PRE	NA	NA	152.772	Dead	Male	anti-PD-1	66	RCC	RNA-seq	1
EA639153	RCC25-1044	Braun_2020	RCC-Braun_2020	PRE	SD	N	1535.61	Alive	Male	anti-PD-1	53	RCC	RNA-seq	1
EA632174	RCC25-154	Braun_2020	RCC-Braun_2020	PRE	CRPR	R	1878.6	Alive	Male	anti-PD-1	40	RCC	RNA-seq	1
P66287_06H_Run1_S30_L002	RCC25-213	Braun_2020	RCC-Braun_2020	PRE	CRPR	R	388.337	Dead	Male	anti-PD-1	70	RCC	RNA-seq	1
EA647818	RCC25-343	Braun_2020	RCC-Braun_2020	PRE	SD	N	162.628	Dead	Male	EVEROLIMUS	61	RCC	RNA-seq	0
P66451_08H_Run1_S26_L002	RCC25-496	Braun_2020	RCC-Braun_2020	PRE	NA	NA	28.5832	Alive	Male	anti-PD-1	62	RCC	RNA-seq	1
EA632758	RCC25-541	Braun_2020	RCC-Braun_2020	PRE	NA	NA	24.6407	Dead	Male	anti-PD-1	79	RCC	RNA-seq	1
P66282_10F_Run1_S13_L002	RCC25-556	Braun_2020	RCC-Braun_2020	PRE	SD	N	456.345	Alive	Male	EVEROLIMUS	43	RCC	RNA-seq	0
EA632149	RCC25-94	Braun_2020	RCC-Braun_2020	PRE	SD	N	1896.34	Alive	Female	anti-PD-1	75	RCC	RNA-seq	1
EA632772	RCC25-594	Braun_2020	RCC-Braun_2020	PRE	PD	N	1275.4	Dead	Female	EVEROLIMUS	73	RCC	RNA-seq	0
P66291_06D_Run1_S27_L002	RCC25-1016	Braun_2020	RCC-Braun_2020	PRE	SD	N	1288.21	Alive	Female	EVEROLIMUS	64	RCC	RNA-seq	0
P66291_08F_Run1_S7_L001	RCC25-1053	Braun_2020	RCC-Braun_2020	PRE	PD	N	197.125	Dead	Female	EVEROLIMUS	59	RCC	RNA-seq	0
EA639081	RCC25-874	Braun_2020	RCC-Braun_2020	PRE	SD	N	1246.82	Dead	Male	EVEROLIMUS	62	RCC	RNA-seq	0
P66507_02H_Run1_S29_L002	RCC25-805	Braun_2020	RCC-Braun_2020	PRE	CRPR	R	1664.72	Alive	Male	EVEROLIMUS	49	RCC	RNA-seq	0
P66507_04A_Run1_S1_L001	RCC25-10	Braun_2020	RCC-Braun_2020	PRE	SD	N	1974.21	Alive	Female	anti-PD-1	71	RCC	RNA-seq	1
P66282_05D_Run1_S21_L002	RCC25-134	Braun_2020	RCC-Braun_2020	PRE	PD	N	657.413	Dead	Male	anti-PD-1	31	RCC	RNA-seq	1
P66287_11D_Run1_S23_L002	RCC25-137	Braun_2020	RCC-Braun_2020	PRE	NA	NA	100.534	Dead	Female	EVEROLIMUS	72	RCC	RNA-seq	0
P66282_11E_Run1_S19_L002	RCC25-32	Braun_2020	RCC-Braun_2020	PRE	PD	N	215.852	Dead	Male	EVEROLIMUS	65	RCC	RNA-seq	0
P66451_05D_Run1_S8_L001	RCC25-477	Braun_2020	RCC-Braun_2020	PRE	PD	N	901.848	Dead	Male	anti-PD-1	70	RCC	RNA-seq	1
P66287_04D_Run1_S18_L002	RCC25-57	Braun_2020	RCC-Braun_2020	PRE	PD	N	1200.49	Dead	Male	anti-PD-1	38	RCC	RNA-seq	1
P66291_05G_Run1_S22_L002	RCC25-793	Braun_2020	RCC-Braun_2020	PRE	PD	N	935.359	Dead	Male	anti-PD-1	45	RCC	RNA-seq	1
EA639152	RCC25-1040	Braun_2020	RCC-Braun_2020	PRE	PD	N	72.9363	Dead	Female	EVEROLIMUS	51	RCC	RNA-seq	0
EA595668	RCC25-1075	Braun_2020	RCC-Braun_2020	PRE	SD	N	255.277	Dead	Male	EVEROLIMUS	58	RCC	RNA-seq	0
P66291_01B_Run1_S2_L001	RCC25-116	Braun_2020	RCC-Braun_2020	PRE	CRPR	R	1898.32	Alive	Female	anti-PD-1	88	RCC	RNA-seq	1
P66432_08C_Run1_S24_L002	RCC25-122	Braun_2020	RCC-Braun_2020	PRE	PD	N	592.361	Dead	Male	EVEROLIMUS	72	RCC	RNA-seq	0
P66287_03A_Run1_S9_L001	RCC25-371	Braun_2020	RCC-Braun_2020	PRE	PD	N	157.7	Dead	Male	anti-PD-1	43	RCC	RNA-seq	1
EA632123	RCC25-59	Braun_2020	RCC-Braun_2020	PRE	PD	N	382.423	Dead	Male	anti-PD-1	64	RCC	RNA-seq	1
P66511_02H_Run1_S26_L002	RCC25-659	Braun_2020	RCC-Braun_2020	PRE	SD	N	797.372	Dead	Male	EVEROLIMUS	57	RCC	RNA-seq	0
EA639019	RCC25-715	Braun_2020	RCC-Braun_2020	PRE	PD	N	141.93	Dead	Male	EVEROLIMUS	73	RCC	RNA-seq	0
P66507_02D_Run1_S25_L002	RCC25-753	Braun_2020	RCC-Braun_2020	PRE	SD	N	1431.13	Dead	Male	anti-PD-1	83	RCC	RNA-seq	1
EA595720	RCC25-781	Braun_2020	RCC-Braun_2020	PRE	SD	N	1108.83	Dead	Male	anti-PD-1	48	RCC	RNA-seq	1
P66507_11G_Run1_S11_L001	RCC25-782	Braun_2020	RCC-Braun_2020	PRE	SD	N	492.813	Dead	Male	EVEROLIMUS	72	RCC	RNA-seq	0
EA632138	RCC25-81	Braun_2020	RCC-Braun_2020	PRE	SD	N	1448.87	Dead	Male	EVEROLIMUS	64	RCC	RNA-seq	0
P66507_08D_Run1_S20_L002	RCC25-914	Braun_2020	RCC-Braun_2020	PRE	PD	N	291.745	Dead	Male	anti-PD-1	54	RCC	RNA-seq	1
EA595711	RCC25-1064	Braun_2020	RCC-Braun_2020	PRE	PD	N	810.185	Alive	Female	EVEROLIMUS	64	RCC	RNA-seq	0
P66507_12B_Run1_S13_L001	RCC25-1065	Braun_2020	RCC-Braun_2020	PRE	PD	N	1525.75	Alive	Male	anti-PD-1	55	RCC	RNA-seq	1
EA647821	RCC25-380	Braun_2020	RCC-Braun_2020	PRE	SD	N	1103.9	Dead	Male	EVEROLIMUS	60	RCC	RNA-seq	0
EA595679	RCC25-509	Braun_2020	RCC-Braun_2020	PRE	PD	N	196.14	Dead	Male	EVEROLIMUS	60	RCC	RNA-seq	0
P66507_04C_Run1_S2_L001	RCC25-650	Braun_2020	RCC-Braun_2020	PRE	PD	N	244.435	Dead	Male	EVEROLIMUS	57	RCC	RNA-seq	0
P66507_01E_Run1_S19_L002	RCC25-849	Braun_2020	RCC-Braun_2020	PRE	CRPR	R	1209.36	Alive	Female	anti-PD-1	52	RCC	RNA-seq	1
P66282_05F_Run1_S22_L002	RCC25-889	Braun_2020	RCC-Braun_2020	PRE	PD	N	604.189	Dead	Male	EVEROLIMUS	57	RCC	RNA-seq	0
P66507_01G_Run1_S20_L002	RCC25-907	Braun_2020	RCC-Braun_2020	PRE	NA	NA	428.747	Dead	Female	EVEROLIMUS	56	RCC	RNA-seq	0
P66511_09E_Run1_S29_L002	RCC25-927	Braun_2020	RCC-Braun_2020	PRE	SD	N	1133.47	Alive	Female	EVEROLIMUS	72	RCC	RNA-seq	0
EA595719	RCC25-1000	Braun_2020	RCC-Braun_2020	PRE	SD	N	1596.71	Alive	Female	anti-PD-1	64	RCC	RNA-seq	1
P66287_04E_Run1_S19_L002	RCC25-344	Braun_2020	RCC-Braun_2020	PRE	PD	N	355.811	Dead	Male	EVEROLIMUS	40	RCC	RNA-seq	0
EA595660	RCC25-345	Braun_2020	RCC-Braun_2020	PRE	NA	NA	1043.78	Dead	Female	EVEROLIMUS	71	RCC	RNA-seq	0
P66432_08B_Run1_S23_L002	RCC25-196	Braun_2020	RCC-Braun_2020	PRE	PD	N	486.899	Dead	Male	EVEROLIMUS	65	RCC	RNA-seq	0
P66432_04D_Run1_S2_L001	RCC25-20	Braun_2020	RCC-Braun_2020	PRE	PD	N	1300.04	Dead	Female	anti-PD-1	66	RCC	RNA-seq	1
P66432_10B_Run1_S2_L001	RCC25-54	Braun_2020	RCC-Braun_2020	PRE	NA	NA	241.478	Dead	Male	EVEROLIMUS	70	RCC	RNA-seq	0
P66507_07F_Run1_S16_L002	RCC25-671	Braun_2020	RCC-Braun_2020	PRE	PD	N	53.2238	Dead	Male	anti-PD-1	82	RCC	RNA-seq	1
EA632813	RCC25-684	Braun_2020	RCC-Braun_2020	PRE	SD	N	418.891	Dead	Female	anti-PD-1	60	RCC	RNA-seq	1
EA632133	RCC25-72	Braun_2020	RCC-Braun_2020	PRE	CRPR	R	395.236	Dead	Male	anti-PD-1	77	RCC	RNA-seq	1
P66432_11C_Run1_S7_L001	RCC25-8	Braun_2020	RCC-Braun_2020	PRE	PD	N	374.538	Alive	Male	anti-PD-1	46	RCC	RNA-seq	1
P66507_12A_Run1_S12_L001	RCC25-898	Braun_2020	RCC-Braun_2020	PRE	NA	NA	629.815	Dead	Female	EVEROLIMUS	73	RCC	RNA-seq	0
P66432_02C_Run1_S22_L002	RCC25-9	Braun_2020	RCC-Braun_2020	PRE	SD	N	367.639	Dead	Male	anti-PD-1	69	RCC	RNA-seq	1
EA639099	RCC25-922	Braun_2020	RCC-Braun_2020	PRE	CRPR	R	663.326	Dead	Male	anti-PD-1	58	RCC	RNA-seq	1
EA639114	RCC25-952	Braun_2020	RCC-Braun_2020	PRE	SD	N	367.639	Dead	Male	EVEROLIMUS	76	RCC	RNA-seq	0
EA632151	RCC25-97	Braun_2020	RCC-Braun_2020	PRE	SD	N	740.205	Dead	Female	EVEROLIMUS	64	RCC	RNA-seq	0
P66287_04G_Run1_S20_L002	RCC25-887	Braun_2020	RCC-Braun_2020	PRE	SD	N	830.883	Dead	Male	anti-PD-1	44	RCC	RNA-seq	1
P66432_06D_Run1_S11_L001	RCC25-166	Braun_2020	RCC-Braun_2020	PRE	PD	N	362.71	Dead	Male	anti-PD-1	56	RCC	RNA-seq	1
P66425_02C_Run1_S5_L001	RCC25-197	Braun_2020	RCC-Braun_2020	PRE	SD	N	1035.89	Dead	Male	anti-PD-1	58	RCC	RNA-seq	1
P66425_03F_Run1_S12_L001	RCC25-202	Braun_2020	RCC-Braun_2020	PRE	SD	N	1741.6	Dead	Male	EVEROLIMUS	56	RCC	RNA-seq	0
P66451_01E_Run1_S17_L002	RCC25-396	Braun_2020	RCC-Braun_2020	PRE	PD	N	1797.78	Alive	Male	anti-PD-1	51	RCC	RNA-seq	1
EA639112	RCC25-947	Braun_2020	RCC-Braun_2020	PRE	SD	N	341.027	Dead	Female	EVEROLIMUS	69	RCC	RNA-seq	0
P66291_06C_Run1_S26_L002	RCC25-987	Braun_2020	RCC-Braun_2020	PRE	NA	NA	306.53	Dead	Male	anti-PD-1	85	RCC	RNA-seq	1
P66432_10G_Run1_S4_L001	RCC25-491	Braun_2020	RCC-Braun_2020	PRE	PD	N	1767.23	Alive	Male	anti-PD-1	52	RCC	RNA-seq	1
P66425_02E_Run1_S6_L001	RCC25-559	Braun_2020	RCC-Braun_2020	PRE	PD	N	319.343	Dead	Male	anti-PD-1	51	RCC	RNA-seq	1
P66287_11E_Run1_S24_L002	RCC25-562	Braun_2020	RCC-Braun_2020	PRE	PD	N	480.986	Dead	Male	EVEROLIMUS	56	RCC	RNA-seq	0
P66507_03H_Run1_S30_L002	RCC25-693	Braun_2020	RCC-Braun_2020	PRE	PD	N	940.287	Dead	Male	anti-PD-1	56	RCC	RNA-seq	1
EA639120	RCC25-965	Braun_2020	RCC-Braun_2020	PRE	SD	N	431.704	Dead	Male	anti-PD-1	50	RCC	RNA-seq	1
P66511_10G_Run1_S4_L001	RCC25-915	Braun_2020	RCC-Braun_2020	PRE	PD	N	261.191	Dead	Male	anti-PD-1	74	RCC	RNA-seq	1
P66451_08A_Run1_S21_L002	RCC25-68	Braun_2020	RCC-Braun_2020	PRE	PD	N	114.333	Dead	Male	EVEROLIMUS	52	RCC	RNA-seq	0
EA639131	RCC25-988	Braun_2020	RCC-Braun_2020	PRE	SD	N	1593.76	Alive	Male	anti-PD-1	70	RCC	RNA-seq	1
P66451_04F_Run1_S6_L001	RCC25-253	Braun_2020	RCC-Braun_2020	PRE	PD	N	666.283	Dead	Female	anti-PD-1	63	RCC	RNA-seq	1
P66451_08G_Run1_S25_L002	RCC25-346	Braun_2020	RCC-Braun_2020	PRE	SD	N	432.69	Dead	Male	anti-PD-1	68	RCC	RNA-seq	1
P66282_09A_Run1_S8_L001	RCC25-639	Braun_2020	RCC-Braun_2020	PRE	SD	N	982.669	Dead	Female	EVEROLIMUS	66	RCC	RNA-seq	0
P66432_11D_Run1_S8_L001	RCC25-250	Braun_2020	RCC-Braun_2020	PRE	CRPR	R	1828.34	Alive	Male	EVEROLIMUS	54	RCC	RNA-seq	0
P66432_07D_Run1_S19_L002	RCC25-257	Braun_2020	RCC-Braun_2020	PRE	PD	N	1164.02	Dead	Male	anti-PD-1	80	RCC	RNA-seq	1
EA595529	RCC25-7	Braun_2020	RCC-Braun_2020	PRE	NA	NA	620.945	Dead	Female	anti-PD-1	30	RCC	RNA-seq	1
P66291_10C_Run1_S18_L002	RCC25-18	Braun_2020	RCC-Braun_2020	PRE	SD	N	141.93	Dead	Male	EVEROLIMUS	58	RCC	RNA-seq	0
EA595597	RCC25-624	Braun_2020	RCC-Braun_2020	PRE	CRPR	R	1721.89	Alive	Female	anti-PD-1	64	RCC	RNA-seq	1
P66282_03A_Run1_S9_L001	RCC25-133	Braun_2020	RCC-Braun_2020	PRE	PD	N	1295.11	Dead	Female	EVEROLIMUS	54	RCC	RNA-seq	0
P66291_10G_Run1_S20_L002	RCC25-147	Braun_2020	RCC-Braun_2020	PRE	SD	N	1874.66	Alive	Male	anti-PD-1	56	RCC	RNA-seq	1
P66291_01A_Run1_S1_L001	RCC25-578	Braun_2020	RCC-Braun_2020	PRE	NA	NA	333.142	Dead	Male	EVEROLIMUS	60	RCC	RNA-seq	0
P66451_06A_Run1_S10_L001	RCC25-313	Braun_2020	RCC-Braun_2020	PRE	SD	N	683.039	Dead	Male	EVEROLIMUS	55	RCC	RNA-seq	0
P66451_02B_Run1_S21_L002	RCC25-533	Braun_2020	RCC-Braun_2020	PRE	PD	N	980.698	Dead	Female	EVEROLIMUS	64	RCC	RNA-seq	0
P66507_02B_Run1_S23_L002	RCC25-732	Braun_2020	RCC-Braun_2020	PRE	PD	N	47.3101	Dead	Male	anti-PD-1	49	RCC	RNA-seq	1
P66291_05H_Run1_S23_L002	RCC25-476	Braun_2020	RCC-Braun_2020	PRE	NA	NA	46.3244	Dead	Male	EVEROLIMUS	73	RCC	RNA-seq	0
EA647824	RCC25-485	Braun_2020	RCC-Braun_2020	PRE	SD	N	224.723	Dead	Male	anti-PD-1	71	RCC	RNA-seq	1
EA647829	RCC25-924	Braun_2020	RCC-Braun_2020	PRE	PD	N	107.433	Dead	Male	EVEROLIMUS	63	RCC	RNA-seq	0
P66287_01D_Run1_S1_L001	RCC25-441	Braun_2020	RCC-Braun_2020	PRE	SD	N	1759.34	Alive	Female	EVEROLIMUS	65	RCC	RNA-seq	0
P66291_11E_Run1_S23_L002	RCC25-45	Braun_2020	RCC-Braun_2020	PRE	SD	N	1301.03	Dead	Male	EVEROLIMUS	74	RCC	RNA-seq	0
P66425_09G_Run1_S13_L001	RCC25-89	Braun_2020	RCC-Braun_2020	PRE	PD	N	386.366	Dead	Male	EVEROLIMUS	46	RCC	RNA-seq	0
P66511_01E_Run1_S17_L002	RCC25-919	Braun_2020	RCC-Braun_2020	PRE	SD	N	700.78	Dead	Male	anti-PD-1	59	RCC	RNA-seq	1
P66282_07G_Run1_S3_L001	RCC25-959	Braun_2020	RCC-Braun_2020	PRE	NA	NA	66.037	Dead	Female	EVEROLIMUS	54	RCC	RNA-seq	0
EA632768	RCC25-567	Braun_2020	RCC-Braun_2020	PRE	NA	NA	304.559	Dead	Female	anti-PD-1	53	RCC	RNA-seq	1
P66507_10B_Run1_S2_L001	RCC25-787	Braun_2020	RCC-Braun_2020	PRE	SD	N	804.271	Alive	Female	EVEROLIMUS	61	RCC	RNA-seq	0
P66507_10C_Run1_S3_L001	RCC25-897	Braun_2020	RCC-Braun_2020	PRE	SD	N	447.474	Dead	Female	EVEROLIMUS	63	RCC	RNA-seq	0
EA639104	RCC25-931	Braun_2020	RCC-Braun_2020	PRE	SD	N	1009.28	Alive	Female	EVEROLIMUS	57	RCC	RNA-seq	0
EA639107	RCC25-941	Braun_2020	RCC-Braun_2020	PRE	SD	N	660.37	Alive	Male	anti-PD-1	67	RCC	RNA-seq	1
EA639109	RCC25-944	Braun_2020	RCC-Braun_2020	PRE	CRPR	R	1605.59	Alive	Female	anti-PD-1	54	RCC	RNA-seq	1
P66511_07G_Run1_S18_L002	RCC25-1037	Braun_2020	RCC-Braun_2020	PRE	SD	N	1366.08	Alive	Male	EVEROLIMUS	53	RCC	RNA-seq	0
EA595500	RCC25-582	Braun_2020	RCC-Braun_2020	PRE	PD	N	106.448	Dead	Male	anti-PD-1	61	RCC	RNA-seq	1
P66291_01H_Run1_S5_L001	RCC25-882	Braun_2020	RCC-Braun_2020	PRE	PD	N	166.571	Dead	Male	EVEROLIMUS	69	RCC	RNA-seq	0
P66511_08E_Run1_S22_L002	RCC25-1052	Braun_2020	RCC-Braun_2020	PRE	NA	NA	656.427	Dead	Male	EVEROLIMUS	48	RCC	RNA-seq	0
P66425_10B_Run1_S14_L001	RCC25-39	Braun_2020	RCC-Braun_2020	PRE	NA	NA	314.415	Dead	Male	anti-PD-1	64	RCC	RNA-seq	1
P66507_08H_Run1_S24_L002	RCC25-648	Braun_2020	RCC-Braun_2020	PRE	SD	N	1056.59	Alive	Male	EVEROLIMUS	60	RCC	RNA-seq	0
P66425_03D_Run1_S11_L001	RCC25-66	Braun_2020	RCC-Braun_2020	PRE	PD	N	1696.26	Dead	Male	anti-PD-1	62	RCC	RNA-seq	1
EA632802	RCC25-664	Braun_2020	RCC-Braun_2020	PRE	PD	N	1245.83	Dead	Male	anti-PD-1	75	RCC	RNA-seq	1
P66451_05G_Run1_S9_L001	RCC25-79	Braun_2020	RCC-Braun_2020	PRE	PD	N	400.164	Dead	Female	anti-PD-1	39	RCC	RNA-seq	1
P66511_04B_Run1_S2_L001	RCC25-975	Braun_2020	RCC-Braun_2020	PRE	SD	N	662.341	Dead	Male	EVEROLIMUS	67	RCC	RNA-seq	0
EA595455	RCC25-281	Braun_2020	RCC-Braun_2020	PRE	SD	N	1003.37	Dead	Male	EVEROLIMUS	61	RCC	RNA-seq	0
P66432_01D_Run1_S17_L002	RCC25-426	Braun_2020	RCC-Braun_2020	PRE	SD	N	250.349	Dead	Male	EVEROLIMUS	65	RCC	RNA-seq	0
EA595661	RCC25-595	Braun_2020	RCC-Braun_2020	PRE	NA	NA	1189.65	Dead	Female	EVEROLIMUS	43	RCC	RNA-seq	0
P66291_07E_Run1_S3_L001	RCC25-522	Braun_2020	RCC-Braun_2020	PRE	PD	N	141.93	Dead	Male	anti-PD-1	40	RCC	RNA-seq	1
P66291_07H_Run1_S5_L001	RCC25-791	Braun_2020	RCC-Braun_2020	PRE	CRPR	R	1670.64	Alive	Male	anti-PD-1	37	RCC	RNA-seq	1
P66291_07D_Run1_S2_L001	RCC25-138	Braun_2020	RCC-Braun_2020	PRE	SD	N	807.228	Dead	Female	EVEROLIMUS	66	RCC	RNA-seq	0
EA595628	RCC25-118	Braun_2020	RCC-Braun_2020	PRE	PD	N	742.177	Dead	Male	EVEROLIMUS	74	RCC	RNA-seq	0
P66291_11F_Run1_S24_L002	RCC25-146	Braun_2020	RCC-Braun_2020	PRE	PD	N	403.121	Dead	Male	anti-PD-1	66	RCC	RNA-seq	1
P66451_04A_Run1_S2_L001	RCC25-189	Braun_2020	RCC-Braun_2020	PRE	CRPR	R	1257.66	Dead	Male	EVEROLIMUS	78	RCC	RNA-seq	0
P66432_07A_Run1_S16_L002	RCC25-108	Braun_2020	RCC-Braun_2020	PRE	SD	N	186.283	Dead	Male	EVEROLIMUS	71	RCC	RNA-seq	0
P66291_06G_Run1_S29_L002	RCC25-602	Braun_2020	RCC-Braun_2020	PRE	SD	N	354.825	Dead	Male	EVEROLIMUS	73	RCC	RNA-seq	0
P66282_12A_Run1_S22_L002	RCC25-78	Braun_2020	RCC-Braun_2020	PRE	PD	N	87.7207	Dead	Female	EVEROLIMUS	60	RCC	RNA-seq	0
P66425_06F_Run1_S29_L002	RCC25-329	Braun_2020	RCC-Braun_2020	PRE	SD	N	1800.74	Alive	Female	anti-PD-1	83	RCC	RNA-seq	1
P66432_02B_Run1_S21_L002	RCC25-340	Braun_2020	RCC-Braun_2020	PRE	SD	N	1794.83	Alive	Female	anti-PD-1	45	RCC	RNA-seq	1
EA595565	RCC25-438	Braun_2020	RCC-Braun_2020	PRE	PD	N	295.688	Dead	Female	EVEROLIMUS	69	RCC	RNA-seq	0
P66425_04C_Run1_S18_L002	RCC25-579	Braun_2020	RCC-Braun_2020	PRE	SD	N	1725.83	Alive	Male	EVEROLIMUS	86	RCC	RNA-seq	0
P66425_02B_Run1_S4_L001	RCC25-608	Braun_2020	RCC-Braun_2020	PRE	SD	N	1706.12	Alive	Female	EVEROLIMUS	80	RCC	RNA-seq	0
P66282_11B_Run1_S16_L002	RCC25-297	Braun_2020	RCC-Braun_2020	PRE	SD	N	517.454	Dead	Female	EVEROLIMUS	65	RCC	RNA-seq	0
P66282_05G_Run1_S23_L002	RCC25-539	Braun_2020	RCC-Braun_2020	PRE	SD	N	544.066	Dead	Female	anti-PD-1	54	RCC	RNA-seq	1
P66282_01B_Run1_S1_L001	RCC25-347	Braun_2020	RCC-Braun_2020	PRE	CRPR	R	1271.46	Dead	Male	anti-PD-1	71	RCC	RNA-seq	1
EA595564	RCC25-414	Braun_2020	RCC-Braun_2020	PRE	SD	N	718.522	Dead	Male	EVEROLIMUS	65	RCC	RNA-seq	0
EA595522	RCC25-678	Braun_2020	RCC-Braun_2020	PRE	SD	N	589.405	Dead	Male	anti-PD-1	59	RCC	RNA-seq	1
P66291_08G_Run1_S8_L001	RCC25-845	Braun_2020	RCC-Braun_2020	PRE	SD	N	337.084	Dead	Male	anti-PD-1	60	RCC	RNA-seq	1
EA639018	RCC25-709	Braun_2020	RCC-Braun_2020	PRE	SD	N	511.54	Dead	Male	anti-PD-1	68	RCC	RNA-seq	1
P66287_05E_Run1_S24_L002	RCC25-112	Braun_2020	RCC-Braun_2020	PRE	SD	N	1819.47	Alive	Male	anti-PD-1	65	RCC	RNA-seq	1
P66282_01H_Run1_S4_L001	RCC25-3	Braun_2020	RCC-Braun_2020	PRE	SD	N	636.715	Dead	Female	EVEROLIMUS	76	RCC	RNA-seq	0
P66291_07B_Run1_S17_L002	RCC25-321	Braun_2020	RCC-Braun_2020	PRE	PD	N	453.388	Dead	Male	anti-PD-1	36	RCC	RNA-seq	1
P66282_07F_Run1_S2_L001	RCC25-520	Braun_2020	RCC-Braun_2020	PRE	PD	N	400.164	Dead	Female	EVEROLIMUS	66	RCC	RNA-seq	0
P66291_10E_Run1_S19_L002	RCC25-675	Braun_2020	RCC-Braun_2020	PRE	PD	N	246.407	Dead	Male	EVEROLIMUS	76	RCC	RNA-seq	0
P66287_09C_Run1_S12_L001	RCC25-84	Braun_2020	RCC-Braun_2020	PRE	CRPR	R	1337.49	Dead	Male	anti-PD-1	75	RCC	RNA-seq	1
EA595635	RCC25-493	Braun_2020	RCC-Braun_2020	PRE	PD	N	110.39	Dead	Male	anti-PD-1	65	RCC	RNA-seq	1
EA595650	RCC25-627	Braun_2020	RCC-Braun_2020	PRE	NA	NA	148.83	Dead	Male	EVEROLIMUS	71	RCC	RNA-seq	0
EA595621	RCC25-726	Braun_2020	RCC-Braun_2020	PRE	NA	NA	20.6982	Dead	Male	EVEROLIMUS	56	RCC	RNA-seq	0
P66287_07G_Run1_S4_L001	RCC25-1061	Braun_2020	RCC-Braun_2020	PRE	SD	N	1531.66	Alive	Male	EVEROLIMUS	63	RCC	RNA-seq	0
P66291_02E_Run1_S7_L001	RCC25-1062	Braun_2020	RCC-Braun_2020	PRE	PD	N	109.405	Dead	Female	EVEROLIMUS	62	RCC	RNA-seq	0
EA595654	RCC25-465	Braun_2020	RCC-Braun_2020	PRE	CRPR	R	1757.37	Alive	Male	anti-PD-1	70	RCC	RNA-seq	1
P66282_04A_Run1_S14_L002	RCC25-73	Braun_2020	RCC-Braun_2020	PRE	CRPR	R	1355.24	Dead	Female	anti-PD-1	48	RCC	RNA-seq	1
EA595624	RCC25-982	Braun_2020	RCC-Braun_2020	PRE	CRPR	R	535.195	Alive	Male	anti-PD-1	67	RCC	RNA-seq	1
EA595454	RCC25-677	Braun_2020	RCC-Braun_2020	PRE	SD	N	1134.46	Dead	Male	anti-PD-1	69	RCC	RNA-seq	1
P66291_09D_Run1_S11_L001	RCC25-184	Braun_2020	RCC-Braun_2020	PRE	SD	N	587.433	Dead	Male	anti-PD-1	63	RCC	RNA-seq	1
EA632234	RCC25-265	Braun_2020	RCC-Braun_2020	PRE	SD	N	507.598	Dead	Male	anti-PD-1	58	RCC	RNA-seq	1
P66282_11A_Run1_S15_L002	RCC25-37	Braun_2020	RCC-Braun_2020	PRE	SD	N	786.53	Dead	Male	EVEROLIMUS	66	RCC	RNA-seq	0
P66511_07H_Run1_S19_L002	RCC25-656	Braun_2020	RCC-Braun_2020	PRE	SD	N	248.378	Dead	Male	anti-PD-1	66	RCC	RNA-seq	1
EA647826	RCC25-728	Braun_2020	RCC-Braun_2020	PRE	CRPR	R	779.63	Dead	Female	anti-PD-1	59	RCC	RNA-seq	1
P66425_09F_Run1_S12_L001	RCC25-217	Braun_2020	RCC-Braun_2020	PRE	SD	N	132.074	Dead	Male	EVEROLIMUS	31	RCC	RNA-seq	0
P66451_07A_Run1_S15_L002	RCC25-378	Braun_2020	RCC-Braun_2020	PRE	PD	N	503.655	Dead	Female	anti-PD-1	47	RCC	RNA-seq	1
P66511_09G_Run1_S31_L002	RCC25-690	Braun_2020	RCC-Braun_2020	PRE	CRPR	R	1394.66	Dead	Male	EVEROLIMUS	41	RCC	RNA-seq	0
P66511_06F_Run1_S15_L001	RCC25-904	Braun_2020	RCC-Braun_2020	PRE	PD	N	90.6776	Dead	Female	anti-PD-1	51	RCC	RNA-seq	1
P66287_02A_Run1_S5_L001	RCC25-1041	Braun_2020	RCC-Braun_2020	PRE	CRPR	R	1522.79	Alive	Male	anti-PD-1	57	RCC	RNA-seq	1
P66282_09E_Run1_S10_L001	RCC25-349	Braun_2020	RCC-Braun_2020	PRE	PD	N	508.583	Dead	Female	EVEROLIMUS	70	RCC	RNA-seq	0
P66282_04E_Run1_S18_L002	RCC25-495	Braun_2020	RCC-Braun_2020	PRE	PD	N	107.433	Dead	Male	EVEROLIMUS	58	RCC	RNA-seq	0
P66282_03D_Run1_S11_L001	RCC25-535	Braun_2020	RCC-Braun_2020	PRE	PD	N	165.585	Alive	Male	anti-PD-1	50	RCC	RNA-seq	1
P66282_03F_Run1_S12_L001	RCC25-861	Braun_2020	RCC-Braun_2020	PRE	SD	N	1081.23	Dead	Male	EVEROLIMUS	59	RCC	RNA-seq	0
P66282_02E_Run1_S6_L001	RCC25-933	Braun_2020	RCC-Braun_2020	PRE	SD	N	765.832	Dead	Male	EVEROLIMUS	71	RCC	RNA-seq	0
P66282_06B_Run1_S17_L002	RCC25-683	Braun_2020	RCC-Braun_2020	PRE	SD	N	510.554	Alive	Female	EVEROLIMUS	53	RCC	RNA-seq	0
EA595653	RCC25-880	Braun_2020	RCC-Braun_2020	PRE	SD	N	98.5626	Dead	Male	EVEROLIMUS	61	RCC	RNA-seq	0
P66287_11B_Run1_S21_L002	RCC25-940	Braun_2020	RCC-Braun_2020	PRE	CRPR	R	279.918	Dead	Male	anti-PD-1	76	RCC	RNA-seq	1
P66287_08B_Run1_S7_L001	RCC25-992	Braun_2020	RCC-Braun_2020	PRE	PD	N	400.164	Dead	Male	anti-PD-1	58	RCC	RNA-seq	1
EA595473	RCC25-229	Braun_2020	RCC-Braun_2020	PRE	CRPR	R	1268.5	Dead	Male	EVEROLIMUS	61	RCC	RNA-seq	0
P66287_01A_Run1_S16_L002	RCC25-899	Braun_2020	RCC-Braun_2020	PRE	PD	N	167.556	Dead	Male	EVEROLIMUS	53	RCC	RNA-seq	0
EA632744	RCC25-504	Braun_2020	RCC-Braun_2020	PRE	SD	N	1594.74	Dead	Male	EVEROLIMUS	82	RCC	RNA-seq	0
P66425_11F_Run1_S14_L002	RCC25-575	Braun_2020	RCC-Braun_2020	PRE	PD	N	99.5483	Dead	Male	EVEROLIMUS	60	RCC	RNA-seq	0
P66511_05F_Run1_S12_L001	RCC25-649	Braun_2020	RCC-Braun_2020	PRE	SD	N	1712.03	Alive	Male	EVEROLIMUS	62	RCC	RNA-seq	0
EA639040	RCC25-754	Braun_2020	RCC-Braun_2020	PRE	PD	N	1021.11	Dead	Male	anti-PD-1	71	RCC	RNA-seq	1
P66507_04D_Run1_S3_L001	RCC25-756	Braun_2020	RCC-Braun_2020	PRE	CRPR	R	1660.78	Alive	Male	anti-PD-1	63	RCC	RNA-seq	1
P66511_01B_Run1_S15_L002	RCC25-866	Braun_2020	RCC-Braun_2020	PRE	SD	N	1594.74	Alive	Male	EVEROLIMUS	64	RCC	RNA-seq	0
P66507_07G_Run1_S17_L002	RCC25-892	Braun_2020	RCC-Braun_2020	PRE	CRPR	R	1653.88	Alive	Male	anti-PD-1	67	RCC	RNA-seq	1
P66507_06E_Run1_S12_L001	RCC25-909	Braun_2020	RCC-Braun_2020	PRE	SD	N	771.745	Dead	Male	EVEROLIMUS	68	RCC	RNA-seq	0
P66425_05B_Run1_S21_L002	RCC25-105	Braun_2020	RCC-Braun_2020	PRE	PD	N	1905.22	Alive	Female	anti-PD-1	63	RCC	RNA-seq	1
P66425_03B_Run1_S10_L001	RCC25-30	Braun_2020	RCC-Braun_2020	PRE	SD	N	287.803	Dead	Female	anti-PD-1	74	RCC	RNA-seq	1
P66507_08F_Run1_S22_L002	RCC25-799	Braun_2020	RCC-Braun_2020	PRE	NA	NA	475.072	Dead	Male	EVEROLIMUS	65	RCC	RNA-seq	0
EA639069	RCC25-836	Braun_2020	RCC-Braun_2020	PRE	PD	N	1644.02	Alive	Male	anti-PD-1	52	RCC	RNA-seq	1
P66282_11G_Run1_S20_L002	RCC25-706	Braun_2020	RCC-Braun_2020	PRE	PD	N	60.1232	Dead	Male	anti-PD-1	63	RCC	RNA-seq	1
P66287_01F_Run1_S3_L001	RCC25-788	Braun_2020	RCC-Braun_2020	PRE	NA	NA	41.3963	Dead	Male	EVEROLIMUS	64	RCC	RNA-seq	0
RCC_102_T_SCR	RCC_102	Braun_2020	RCC-Braun_2020	PRE	SD	N	162.74	Alive	Male	anti-PD-1	64	RCC	RNA-seq	1
RCC_105_T_SCR	RCC_105	Braun_2020	RCC-Braun_2020	PRE	PD	N	116.384	Dead	Male	anti-PD-1	64	RCC	RNA-seq	1
RCC_106_T_SCR	RCC_106	Braun_2020	RCC-Braun_2020	PRE	PR	R	858.082	Alive	Female	anti-PD-1	61	RCC	RNA-seq	1
RCC_115_T_SCR	RCC_115	Braun_2020	RCC-Braun_2020	PRE	SD	N	360.986	Alive	Male	anti-PD-1	60	RCC	RNA-seq	1
RCC_117_T_SCR	RCC_117	Braun_2020	RCC-Braun_2020	PRE	SD	N	63.1233	Alive	Male	anti-PD-1	58	RCC	RNA-seq	1
RCC_14_T_SCR	RCC_14	Braun_2020	RCC-Braun_2020	PRE	PR	R	1010.96	Alive	Male	anti-PD-1	59	RCC	RNA-seq	1
RCC_18_T_SCR	RCC_18	Braun_2020	RCC-Braun_2020	PRE	PD	N	109.479	Alive	Male	anti-PD-1	68	RCC	RNA-seq	1
RCC_21_T_SCR	RCC_21	Braun_2020	RCC-Braun_2020	PRE	SD	N	344.219	Alive	Male	anti-PD-1	64	RCC	RNA-seq	1
RCC_27_T_SCR	RCC_27	Braun_2020	RCC-Braun_2020	PRE	PD	N	954.74	Alive	Male	anti-PD-1	59	RCC	RNA-seq	1
RCC_41_T_SCR	RCC_41	Braun_2020	RCC-Braun_2020	PRE	PD	N	192.329	Alive	Male	anti-PD-1	66	RCC	RNA-seq	1
RCC_50_T_SCR	RCC_50	Braun_2020	RCC-Braun_2020	PRE	SD	N	968.548	Alive	Female	anti-PD-1	63	RCC	RNA-seq	1
RCC_73_T_SCR	RCC_73	Braun_2020	RCC-Braun_2020	PRE	PD	N	175.562	Dead	Male	anti-PD-1	77	RCC	RNA-seq	1
RCC_90_T_SCR	RCC_90	Braun_2020	RCC-Braun_2020	PRE	PD	N	492.164	Dead	Male	anti-PD-1	54	RCC	RNA-seq	1
RCC_93_T_SCR	RCC_93	Braun_2020	RCC-Braun_2020	PRE	PR	R	674.63	Dead	Male	anti-PD-1	64	RCC	RNA-seq	1
RCC_96_T_SCR	RCC_96	Braun_2020	RCC-Braun_2020	PRE	PD	N	574.027	Alive	Female	anti-PD-1	75	RCC	RNA-seq	1
RCC_99_T_SCR	RCC_99	Braun_2020	RCC-Braun_2020	PRE	PD	N	40.4384	Dead	Male	anti-PD-1	50	RCC	RNA-seq	1
