# Supplementary material for: PD1hi CD200hi CD4+ exhausted T cell increase immunotherapy resistance and tumour progression by promoting epithelial–mesenchymal transition in bladder cancer
Source: Clin Transl Med. 2023 Jun 14;13(6):e1303. doi: 10.1002/ctm2.1303 (PMC10265167; doi:10.1002/ctm2.1303)
Supplement: Supplementary file 12 — Supporting Information [file CTM2-13-e1303-s005.xlsx]

## Sheet: Supplementaly Table6
Supplementary information, Table S6: The infiltration coefficients of various immune cells betweem the PDCD1low,PDCD1hiCD200low and PDCD1hiCD200hi groups using CIBERSORT algorithm.
	CD200	PDCD1	Group	B.cells.naive	B.cells.memory	Plasma.cells	T.cells.CD8	T.cells.CD4.naive	T.cells.CD4.memory.resting	T.cells.CD4.memory.activated	T.cells.follicular.helper	T.cells.regulatory..Tregs.	T.cells.gamma.delta	NK.cells.resting	NK.cells.activated	Monocytes	Macrophages.M0	Macrophages.M1	Macrophages.M2	Dendritic.cells.resting	Dendritic.cells.activated	Mast.cells.resting	Mast.cells.activated	Eosinophils	Neutrophils
TCGA.DK.A1A5.01	2.0395	-0.5973	PDCD1hiCD200hi	0	0.0581632	0	0.270091	0	0	0	0.0607722	0.0192423	0	0.00871622	0.0197249	0.0633584	0.135198	0.0716874	0.0769656	0.126675	0.086627	0	0.000813086	0.00196503	0
TCGA.XF.A9T3.01	3.3814	0.9191	PDCD1hiCD200hi	0.0869777	0	0.0494476	0.0608556	0	0.136659	0	0.050689	0.0175462	0	0.00941751	0.0587648	0	0.165926	0.0560444	0.256344	0	0	0.0513287	0	0	0
TCGA.FD.A6TF.01	2.7742	-0.7834	PDCD1hiCD200hi	0.0705058	0.042458	0	0.0941894	0	0.0742856	0	0.066105	0.0010197	0	0	0.0387223	0.0164363	0.070679	0.0482716	0.370056	0	0	0.107272	0	0	0
TCGA.FD.A62N.01	2.4597	3.5742	PDCD1hiCD200hi	0.0458404	0	0.0645297	0.223765	0	0.0534572	0.0525558	0.0581671	0.0321522	0	0	0.031959	0.0199312	0	0.147737	0.202109	0.0361532	0	0.0316433	0	0	0
TCGA.FD.A6TG.01	2.9262	-0.3022	PDCD1hiCD200hi	0.0771849	0	0.105121	0.111523	0	0	0	0.083728	0.0331698	0	0	0.0574259	0.0323934	0.0184054	0.0648483	0.244081	0.037699	0	0.13442	0	0	0
TCGA.XF.A9SJ.01	2.0254	1.0983	PDCD1hiCD200hi	0.10371	0	0.0689651	0.277331	0	0	0.00877659	0.0748708	0.0176651	0	0.0113002	0.0400534	0.027652	0	0.104561	0.250585	0	0	0	0.0092509	0	0.00527886
TCGA.K4.A3WU.01	3.4197	0.3685	PDCD1hiCD200hi	0.20732	0.202431	0.0111792	0.107016	0.0565718	0.0385184	0	0.0887163	0.0270065	0	0	0.0110686	0.0169412	0.0362716	0.00996598	0.136393	0	0.0117815	0.0333166	0	0	0.00550186
TCGA.XF.AAN8.01	4.2661	0.4125	PDCD1hiCD200hi	0.0503248	0.000261349	0.00674585	0.0774189	0	0.0587745	0.0169412	0	0.0322316	0	0.00267227	0	0.124642	0	0.0165485	0.446406	0	0.00405611	0.0899936	0.00900064	0	0.0639828
TCGA.FD.A3B7.01	4.1954	3.0876	PDCD1hiCD200hi	0	0.0150316	0.032509	0.266507	0	0.0204082	0.0506411	0.0294752	0.0129487	0	0.0102349	0	0	0.21636	0.102279	0.189816	0	0	0	0.0489335	0	0.0048564
TCGA.E7.A6MD.01	2.4386	0.6699	PDCD1hiCD200hi	0.130964	0.0801125	0	0.0906723	0	0.20564	0	0.129768	0.0651535	0	0	0.0223451	0.0376736	0	0.0219667	0.133906	0.0173647	0.00874947	0.055684	0	0	0
TCGA.CU.A0YO.01	2.1638	-0.5543	PDCD1hiCD200hi	0	0.0534034	0.0114255	0.0878056	0	0.161416	0	0.0462046	0.0455834	0	0	0.036536	0.015183	0	0.0630169	0.298067	0.0281118	0.082131	0.068862	0	0	0.00225296
TCGA.FD.A3SO.01	2.1313	-0.3566	PDCD1hiCD200hi	0.0336332	0	0.0229338	0.103196	0	0	0	0.0869145	0.00300182	0	0	0	0.0106527	0	0.131226	0.473678	0.0143545	0	0	0.0951981	0	0.0252119
TCGA.FD.A5BX.01	3.8739	-0.4325	PDCD1hiCD200hi	0	0.041914	0	0.0357615	0	0.00562026	0	0.017629	0	0.0205906	0.00831047	0.00405551	0.0354099	0.156207	0.0170037	0.64556	0.010149	0	0.000981683	0.000807639	0	0
TCGA.XF.A9SU.01	2.1606	-0.4131	PDCD1hiCD200hi	0.155133	0	0.170218	0.108146	0.047493	0	0	0.0236422	0.038651	0	0	0.0400532	0.0510703	0.0364636	0.0929993	0.15867	0.00516046	0	0.0723007	0	0	0
TCGA.FD.A62P.01	2.4063	0.7321	PDCD1hiCD200hi	0.000194511	0.0249941	0.00200219	0.189113	0	0	0.0451786	0.0928489	0	0	0.00174802	0.00906118	0	0.253792	0.053208	0.295739	0.00593484	0	0	0.0261867	0	0
TCGA.DK.A3IN.01	4.9626	0.7146	PDCD1hiCD200hi	0.0527936	0	0.0298888	0.135162	0	0.0417224	0	0.104662	0.0433693	0	0	0	0.027324	0	0.0231403	0.449672	0.00697133	0.00734612	0	0.0621138	0	0.015834
TCGA.BT.A20W.01	2.9674	-0.2159	PDCD1hiCD200hi	0.0437537	0.0738331	0.0225996	0.210941	0	0.0261066	0	0.115474	0.103356	0	0	0.0369263	0.0415137	0	0.0570935	0.181053	0.028468	0.0414077	0.0174731	0	0	0
TCGA.K4.A5RH.01	2.8219	3.4129	PDCD1hiCD200hi	0.00240782	0.0007319	0.00631078	0.30353	0	0.055283	0.0988025	0.0841841	0	0	0	0.0487192	0.013928	0	0.0489182	0.30302	0.00633301	0.00510338	0.0134547	0	0	0.00927302
TCGA.YC.A8S6.01	4.8856	0.099	PDCD1hiCD200hi	0	0.0414366	0.0105067	0.0321339	0.00798025	0.0796286	0.00770429	0.0253606	0.125364	0	0	0.0183214	0.109033	0	0	0.204356	0.0138118	0.114633	0.0860971	0.110134	0	0.0134984
TCGA.BT.A3PK.01	3.3828	-0.3752	PDCD1hiCD200hi	0	0.00519629	0	0.0342308	0	0.0349783	0	0.0894536	0.0331799	0	0.000220927	0.0198164	0	0.217545	0.0595549	0.213012	0	0.156708	0	0.0914276	0	0.0446768
TCGA.FD.A6TK.01	2.7444	1.5806	PDCD1hiCD200hi	0.0198021	0	0.0217409	0.179681	0	0.0876184	0.0146695	0.0866148	0.0219126	0	0	0.0395006	0.00735079	0.0172816	0.143413	0.322544	0	0.00802617	0.0288908	0	0	0.000953622
TCGA.FT.A61P.01	3.4635	1.0079	PDCD1hiCD200hi	0.0122528	0	0.0158961	0.10286	0	0	0.0356401	0.152101	0	0	0.0220768	0.0410346	0.0747601	0.0519748	0.122259	0.300578	0.0235947	0	0.0449717	0	0	0
TCGA.K4.AAQO.01	3.8167	-0.1665	PDCD1hiCD200hi	0.192147	0	0.0794432	0.0679787	0	0.056053	0	0.0266455	0.0499052	0	0	0.0368697	0.0627518	0	0.0453899	0.257428	0.0212765	0.00184105	0.10227	0	0	0
TCGA.BT.A20O.01	2.685	4.2235	PDCD1hiCD200hi	0.0407096	0.00800016	0	0.329868	0	0.0270941	0.109453	0.0464521	0.0233303	0	0	0.00273521	0.0143362	0	0.104095	0.261821	0.00689257	0.00354963	0.0171675	0.00449529	0	0
TCGA.ZF.AA5P.01	4.8832	-0.6643	PDCD1hiCD200hi	0.262597	0	0.117854	0.100256	0	0	0	0.107895	0.0179704	0	0.0426144	0	0.0340295	0	0.0742581	0.154528	0	0.0244832	0.0193222	0.0441923	0	0
TCGA.BL.A5ZZ.01	5.1035	-0.3022	PDCD1hiCD200hi	0.0038216	0.000688143	0	0.0287817	0	0.0386836	0	0.013303	0.0338942	0	0.0709978	0	0	0.391344	0	0.372547	0	0	0	0.0459382	0	0
TCGA.FD.A3B8.01	4.8605	2.6418	PDCD1hiCD200hi	0.0760463	0	0.000841138	0.159039	0	0.216331	0.0310633	0.0182302	0	0	0.0130224	0.0190331	0.0359072	0.0416535	0.129128	0.151097	0.0124299	0.00447124	0.0765452	0	0	0.0151614
TCGA.FD.A6TD.01	2.299	0.6145	PDCD1hiCD200hi	0	0.0315215	0.00799171	0.159846	0	0.0937375	0.00891365	0.0279183	0.0290121	0	0.0410793	0.0514654	0.0463883	0.022751	0.0551787	0.32141	0.0469606	0.0210019	0	0.034824	0	0
TCGA.FD.A62S.01	2.8701	0.8327	PDCD1hiCD200hi	0	0.0287398	0.0207043	0.0455304	0	0.204366	0	0.0370885	0.0571635	0	0.0203214	0	0.00276141	0.0979304	0.076806	0.256809	0.104572	0	0.0415664	0	0	0.00564199
TCGA.DK.AA6W.01	3.9506	-0.6193	PDCD1hiCD200hi	0	0.101418	0	0.0910527	0	0.0067725	0.0019104	0.0794839	0.074982	0	0	0.0204489	0	0.122161	0.0333162	0.390209	0.0725753	0	0	0.00567073	0	0
TCGA.XF.A9T8.01	2.4252	2.1541	PDCD1hiCD200hi	0.011376	0	0.00308277	0.257423	0	0	0.0443983	0.0637484	0.0220795	0	0.0166984	0.076606	0.0187928	0.0578884	0.134637	0.220949	0.0106651	0	0.0203106	0	0	0.0413446
TCGA.R3.A69X.01	3.1129	1.0222	PDCD1hiCD200hi	0.0517153	0.0473205	0	0.0811666	0	0.108831	0	0.0613948	0.064156	0	0.000646364	0.0202966	0.0760233	0	0.0199833	0.346173	0.0280743	0.0211191	0.0731004	0	0	0
TCGA.GV.A3JV.01	5.5097	0.3685	PDCD1hiCD200hi	0.14359	0	0.111876	0.161327	0	0.0221154	0.00429922	0.185201	0.020999	0	0	0.0173497	0.00398497	0	0.0858798	0.180353	0.0307936	0.00339858	0.0288338	0	0	0
TCGA.E7.A97P.01	2.5388	1.4494	PDCD1hiCD200hi	0.012488	0	0.0103227	0.359266	0	0	0.117079	0.109334	0.0161795	0	0.0374101	0.0324678	0.0295333	0	0.16979	0.0698242	0.00975008	0.00938315	0	0.0171716	0	0
TCGA.XF.A9SP.01	2.8974	-0.2159	PDCD1hiCD200hi	0.13161	0	0.141649	0.100908	0	0	0	0.0837744	0.00800611	0	0	0.0293879	0.0325498	0.00202413	0.0270748	0.361931	0	0.0115926	0.0694925	0	0	0
TCGA.FD.A43S.01	2.6441	1.7446	PDCD1hiCD200hi	0.0864688	0.0476281	0.0578855	0.231665	0	0	0	0.185504	0.102447	0	0	0.0676766	0.0186312	0.00116394	0.00705477	0.129992	0	0	0.0638831	0	0	0
TCGA.CU.A0YR.01	2.6161	-0.1345	PDCD1hiCD200hi	0.0294666	0	0.0407781	0.0506148	0	0	0.0117339	0.0697296	0.0157426	0.0020669	0	0.0284464	0	0.330792	0.0701932	0.310874	0.0189483	0.00938756	0	0.00620553	0	0.0050209
TCGA.E7.A8O7.01	2.5238	-0.394	PDCD1hiCD200hi	0	0.0535757	0.0930298	0.099054	0.0295188	0	0	0.0892838	0.138265	0.0181225	0	0	0.0218025	0	0.0214555	0.130817	0.102777	0.0954267	0	0.0866063	0	0.0202654
TCGA.LC.A66R.01	4.2412	1.4281	PDCD1hiCD200hi	0.0182194	0.0414555	0.0424958	0.260072	0	0	0.0388083	0.0797897	0.020478	0	0.0247753	0	0.0118214	0.0199509	0.0913739	0.233496	0.00553812	0.0596965	0	0.0500502	0	0.00197851
TCGA.DK.A6B2.01	2.5634	-0.1031	PDCD1hiCD200hi	0.117519	0	0.136429	0.0703995	0	0.0561957	0	0.0360626	0.0393506	0	0	0.0251723	0.0205342	0.0185374	0.104223	0.259697	0.0360309	0.0215851	0.0517469	0	0	0.00651679
TCGA.GU.A766.01	3.6289	2.609	PDCD1hiCD200hi	0.013003	0	0.00384198	0.171937	0	0	0.121783	0.10116	0.0166327	0	0.0165995	0.0573901	0.0727922	0.010697	0.172859	0.0778233	0	0.153768	0.00168431	0	0	0.0080293
TCGA.BT.A2LB.01	3.1442	0.1388	PDCD1hiCD200hi	0.0902483	0	0.0295766	0.13552	0	0.0521349	0.0364471	0.104385	0.000838767	0	0.0685286	0	0.0184282	0.00811863	0.0962493	0.171488	0.0122612	0.0749	0	0.0439685	0	0.0569062
TCGA.K4.A83P.01	4.0392	2.2753	PDCD1hiCD200hi	0.154863	0.153433	0.0181257	0.129137	0	0.196343	0	0.0489109	0.0580816	0	0	0.00627203	0.0255732	0.0149463	0.0391094	0.129877	0	0	0.0211612	0	0	0.00416727
TCGA.DK.A1AB.01	2.5707	0.3573	PDCD1hiCD200hi	0	0.00171357	0.0373432	0.0540302	0	0.170795	0	0.050912	0.00935318	0	0.00484751	0.0288355	0.00517207	0.0518072	0.178087	0.189992	0.0335251	0.0588702	0.110451	0	0	0.0142653
TCGA.FD.A3B4.01	2.3871	1.5563	PDCD1hiCD200hi	0.199047	0	0.0945618	0.0891866	0	0.0706961	0	0.0790632	0	0	0.0395822	0	0	0.0883089	0.10899	0.124341	0	0.0373098	0.0689129	0	0	0
TCGA.DK.A1AF.01	4.597	1.2455	PDCD1hiCD200hi	0.0307603	0.0029943	0	0.127983	0	0.17374	0	0.0370223	0.00648787	0	0	0.00284029	0.0603101	0.135041	0.0881345	0.240732	0.0217486	0.00185811	0.0401902	0.00121999	0	0.0289369
TCGA.GC.A3WC.01	2.3251	2.3193	PDCD1hiCD200hi	0.0414465	0.0413035	0.0148518	0.167533	0	0.0769366	0.0201791	0.107851	0.020883	0	0.00381836	0.0174115	0.0116783	0.0104412	0.151424	0.216297	0.0739257	0	0.0240195	0	0	0
TCGA.DK.A2I1.01	2.1378	-0.1345	PDCD1hiCD200hi	0.0588042	0.0179632	0.0546217	0.115788	0	0.025412	0	0.0328398	0.0949345	0	0	0.0692184	0.0367747	0.0214913	0.158706	0.256604	0.0288712	0	0.0181214	0	0	0.00985057
TCGA.DK.AA6T.01	2.8877	1.0503	PDCD1hiCD200hi	0.0916683	0.651073	0	0.070437	0	0	0.0133092	0.0471362	0	0	0	0.0164353	0.00611537	0	0	0.0593159	0	0.04451	0	0	0	0
TCGA.FD.A6TB.01	3.3787	2.0004	PDCD1hiCD200hi	0.260539	0	0.0343709	0.182031	0	0.052614	0	0.0938093	0.0305435	0	0	0.0627036	0.0131736	0.0389384	0.0672172	0.150758	0	0	0.0131838	0	0	0.000117627
TCGA.XF.A9T2.01	3.0944	0.3907	PDCD1hiCD200hi	0.0086029	0	0	0.0251559	0	0	0	0.0331345	0.0413914	0.00707612	0	0.0683707	0	0.292411	0	0.242964	0	0	0.280894	0	0	0
TCGA.FD.A5BU.01	2.2693	0.605	PDCD1hiCD200hi	0.129322	0	0.143156	0.0627769	0	0.0475708	0.00451685	0.0578526	0.048871	0	0.0444175	0.0295492	0.0265905	0.0518281	0.0847575	0.132948	0.0969736	0	0.0328314	0	0	0.00603839
TCGA.ZF.AA54.01	3.1701	0.3115	PDCD1hiCD200hi	0.000748624	0	0.000452313	0.0473338	0	0.0122037	0	0.0471719	0.0350226	0	0.000531702	0.00906952	0	0.139838	0.0450459	0.636574	0	0	0.0260083	0	0	0
TCGA.BT.A20Q.01	2.4779	0.9419	PDCD1hiCD200hi	0.0458643	0	0.129497	0.119959	0	0.110541	0.0230161	0.101912	0.0614002	0	0.0059733	0.00531166	0.0228126	0.0108756	0.0771849	0.233844	0.0370861	0.00598182	0.00217053	0.00657016	0	0
TCGA.FD.A3SR.01	3.002	0.5568	PDCD1hiCD200hi	0.0246632	0	0.0207396	0.131112	0	0.119655	0	0.0498777	0.0953843	0	0	0.00744941	0.0248921	0	0.207149	0.209058	0.0186622	0	0.0913578	0	0	0
TCGA.GU.A764.01	2.3677	0.9038	PDCD1hiCD200hi	0.00260126	0.0169562	0.128205	0.114013	0	0.0843457	0	0.14846	0	0	0	0.0548095	0.0595733	0.0588533	0.12053	0.162966	0.0343352	0	0	0.0113246	0	0.0030265
TCGA.ZF.A9RN.01	5.6191	1.3051	PDCD1hiCD200hi	0.00429466	0	0	0.332275	0	0	0.0478893	0.179169	0.0151371	0	0	0.0812877	0.0158074	0.0228139	0.158565	0.12834	0	0	0	0.0144197	0	0
TCGA.DK.A3IT.01	2.2872	-0.4719	PDCD1hiCD200hi	0.237991	0	0.258326	0.0659548	0.0427261	0.0311088	0.00792361	0.0107226	0.0184502	0	0.033266	0	0.0465746	0.009267	0.0357192	0.13985	0	0	0.0621198	0	0	0
TCGA.G2.A2EC.01	2.0946	-0.0277	PDCD1hiCD200hi	0.127716	0	0.074526	0.117433	0	0.216696	0	0.0599832	0.164561	0	0	0.0243911	0.0177188	0	0.0158698	0.110274	0	0.032261	0.0385698	0	0	0
TCGA.DK.A3IU.01	2.9857	4.0392	PDCD1hiCD200hi	0.139324	0	0.039666	0.199402	0	0.158072	0.0300104	0.0394224	0.0591154	0	0	0.0433485	0	0.0455153	0.106332	0.105506	0.00523318	0	0.0156923	0	0	0.0133608
TCGA.FD.A3SL.01	4.2691	-0.4719	PDCD1hiCD200hi	0.0460139	0	0.0157562	0.0751762	0	0.0166574	0	0.0735691	0.00481555	0	0	0.0604499	0.0115571	0.136585	0.146189	0.298316	0.0348706	0	0.0800444	0	0	0
TCGA.XF.A9SX.01	2.7657	1.3791	PDCD1hiCD200hi	0.0271875	0	0.0129087	0.12288	0	0.100692	0.0250321	0.0692035	0.0982167	0	0	0.0758737	0.0122276	0	0.0936335	0.289603	0.0126909	0	0.0598508	0	0	0
TCGA.E7.A6ME.01	3.5449	0.6425	PDCD1hiCD200hi	0.0424585	0	0.077974	0.3182	0	0.0297531	0	0.154373	0.012634	0	0	0.0648068	0.0211339	0	0.0448363	0.177576	0	0.0396023	0	0.00743447	0	0.00921749
TCGA.2F.A9KO.01	2.5137	1.3846	PDCD1hiCD200hi	0.057634	0.00441808	0.116339	0.214513	0	0.0483841	0.000816635	0.133096	0.0573128	0	0	0.0382555	0.0282014	0.00519745	0.0551488	0.180663	0.0145906	0.0404008	0.00502993	0	0	0
TCGA.GC.A3YS.01	2.5462	-0.7588	PDCD1hiCD200hi	0	0.0447787	0.014073	0.0402463	0	0.136804	0	0.0448452	0.0335733	0	0.077886	0.0272027	0.0100727	0.0437788	0.00419408	0.328639	0.0664404	0.100138	0	0.0273282	0	0
TCGA.K4.A3WS.01	4.1294	1.0433	PDCD1hiCD200hi	0.171043	0	0.0470273	0.129232	0	0.0317732	0	0.0415428	0.0462373	0	0.0127025	0.0156654	0.0353849	0	0.176914	0.164825	0.0275196	0.0105017	0.0896322	0	0	0
TCGA.FD.A3SP.01	4.041	1.2815	PDCD1hiCD200hi	0.00816521	0	0.015605	0.111678	0	0.163965	0	0.0249869	0.0535857	0	0.00898711	0	0.0119451	0.173712	0.0529964	0.276296	0.0419444	0	0	0.0561322	0	0
TCGA.FD.A5BR.01	2.1862	0.605	PDCD1hiCD200hi	0.165352	0.0442297	0.106269	0.056661	0	0.0574642	0	0.142963	0.0724786	0	0	0.00371442	0.0432597	0.0165085	0.00686124	0.199396	0	0.0326329	0.0511686	0	0	0.0010407
TCGA.XF.AAN4.01	4.7231	-0.0877	PDCD1hiCD200hi	0.00559933	0.0258229	0.00627465	0.0597133	0	0.0409409	0.00224769	0.0262015	0.0155009	0	0	0.075077	0.101194	0	0.0869612	0.294725	0	0.0594721	0.192069	0	0.00820072	0
TCGA.FD.A43P.01	2.5061	2.9911	PDCD1hiCD200hi	0.0828085	0	0.025311	0.264391	0	0.00602704	0.00229736	0.143106	0.0994292	0	0	0.072159	0.0210405	0.0310337	0.132807	0.117274	0	0	0	0.00231525	0	0
TCGA.FD.A5BZ.01	4.2624	-0.0574	PDCD1hiCD200hi	0.00447787	0.0299136	0.0636786	0.0425909	0	0	0	0.0468796	0.0373728	0	0.0173242	0.00202207	0	0.362685	0.0360014	0.235904	0.00147999	0	0.11967	0	0	0
TCGA.FD.A3SN.01	3.2856	-0.5756	PDCD1hiCD200hi	0.00607422	0	0.0867875	0.203663	0	0.0134085	0	0.0547419	0	0	0.0184518	0.0840885	0.0100628	0.0653356	0.0861393	0.301434	0.00652841	0	0	0.0518252	0	0.0114586
TCGA.UY.A9PB.01	4.7714	2.3106	PDCD1hiCD200hi	0.0396533	0	0.0572415	0.19756	0	0.0978018	0.0232948	0.0521495	0.0359579	0	0.0320333	0.0489142	0.00872697	0.047166	0.0970086	0.226576	0.0143246	0	0.0143034	0	0	0.00728882
TCGA.CU.A3YL.01	2.7183	-0.4131	PDCD1hiCD200hi	0	0.0188533	0.0295594	0.433513	0	0	0	0.161096	0.0359139	0	0	0.00500184	0.0575315	0.00770425	0.00228994	0.133607	0.024071	0.0585295	0.0323291	0	0	0
TCGA.FD.A3B3.01	3.2885	2.1766	PDCD1hiCD200hi	0.0509347	0	0.1499	0.145833	0	0.0913939	0	0.109456	0	0	0.00546389	0.0300466	0.0138897	0.0759655	0.151826	0.125088	0.00543261	0.0185182	0	0.0176935	0	0.00855831
TCGA.SY.A9G0.01	5.1724	-0.5125	PDCD1hiCD200hi	0.326517	0	0.0901905	0.0926668	0	0.0730953	0	0.0739533	0	0	0	0.0193337	0.0166654	0	0.00309781	0.124464	0	0.0178468	0.140372	0.0217976	0	0
TCGA.XF.A9SM.01	2.694	2.7508	PDCD1hiCD200hi	0.0214022	0	0.00759227	0.22523	0	0.0847936	0.0596174	0.100241	0.0354318	0	0.0163633	0.0201784	0.0125983	0	0.0797688	0.267389	0.0156603	0	0	0.0533434	0	0.000390472
TCGA.SY.A9G5.01	2.3451	1.9302	PDCD1hiCD200hi	0.0433485	0	0.0567225	0.195023	0	0	0.00132827	0.194486	0.00474647	0	0	0.0476185	0.0147643	0	0	0.231662	0	0.174646	0.0335188	0	0	0.00213518
TCGA.4Z.AA7N.01	4.6697	2.9013	PDCD1hiCD200hi	0.276693	0.150701	0.00943824	0.0745896	0	0.124227	0.0156618	0.0904865	0.0761267	0	0	0.0152748	0.012587	0.040551	0.0193762	0.088862	0	0.00542519	0	0	0	0
TCGA.FD.A3SQ.01	4.8334	-0.5125	PDCD1hiCD200hi	0.318964	0	0.206712	0.0319249	0.0154245	0	0	0.0398167	0.0242265	0.00253581	0.0220077	0	0.00454154	0.13078	0.0168087	0.150258	0.0136594	0.000626795	0.0217131	0	0	0
TCGA.UY.A9PH.01	2.7314	1.412	PDCD1hiCD200hi	0.0161135	0	0.0393902	0.152917	0	0.0845716	0.0160974	0.0701539	0.0212419	0	0.0437007	0.0666355	0.0592727	0	0.0758913	0.233366	0.0118435	0.0089007	0.0999042	0	0	0
TCGA.FD.A5BS.01	2.2268	2.1541	PDCD1hiCD200hi	0	0.0954677	0.0300895	0.229791	0	0	0.0455461	0.106934	0.0550476	0	3.01e-05	0.0570359	0.0435269	0.0560616	0.117592	0.101795	0.0114242	0	0.0496586	0	0	0
TCGA.ZF.AA58.01	5.5552	1.9601	PDCD1hiCD200hi	0.00980312	0.00568588	0.0116323	0.120741	0	0.0849395	0.0399247	0.0553449	0.0182205	0	0.0208823	0.0182073	0	0.142443	0.112233	0.276901	0.00207348	0	0	0.0809677	0	0
TCGA.DK.AA74.01	2.0946	1.9073	PDCD1hiCD200hi	0.0210627	0	0.0166441	0.125403	0	0.0321965	4.27e-05	0.0953057	0.0595085	0	0	0.0747258	0.0178963	0.0631154	0.101287	0.293344	0.0390375	0	0.0532526	0	0	0.00717742
TCGA.ZF.AA51.01	2.2144	0.5763	PDCD1hiCD200hi	0.0107343	0.0182432	0.0767198	0.168273	0	0	0.0210565	0.0763402	0.10631	0	0.0447905	0	0.0246606	0.150246	0.10995	0.128604	0.0172157	0	0	0.0367751	0	0.0100822
TCGA.FD.A5C1.01	2.2452	1.7229	PDCD1hiCD200hi	0.0112907	0.00227249	0.0441139	0.157584	0	0.0651902	0.0196383	0.104205	0.0181885	0	0.00747651	0.024151	0.0173128	0	0.0830315	0.312313	0.0148448	0.0594429	0	0.0448863	0	0.0140593
TCGA.FD.A3NA.01	2.1378	0.044	PDCD1hiCD200hi	0	0.00323055	0.0228354	0.185232	0	0	0.0565349	0.0937473	0.00914201	0	0.04896	0	0.00848948	0.128503	0.0511801	0.30908	0	0.0450205	0	0.0230886	0	0.0149559
TCGA.G2.A2EF.01	6.8572	1.5366	PDCD1hiCD200hi	0	0	0.0593331	0.183355	0	0	0.071227	0.0634944	0.00367343	0	0	0.118488	0	0.010513	0.14152	0.274644	0.00671113	0.041214	0	0.0258276	0	0
TCGA.FD.A6TA.01	2.667	0.537	PDCD1hiCD200hi	0.0817667	0	0.235216	0.0655453	0	0.0953536	0	0.0904255	0.0496645	0	0	0.00543572	0.0142789	0.0203517	0.0711622	0.21176	0.0362295	0	0.0179671	0	0	0.00484336
TCGA.XF.A9SL.01	3.9251	0.7146	PDCD1hiCD200hi	0.23966	0	0.0703949	0.0709881	0	0.130897	0	0.0860347	0.0323858	0	0	0.00964401	0.060654	0	6.68e-05	0.200373	0	0.0113847	0.0875166	0	0	0
TCGA.XF.AAMQ.01	2.5561	1.9188	PDCD1hiCD200hi	0.070367	0	0.128241	0.199348	0	0.0132803	0.0152737	0.15716	0.00365948	0	0	0.0249637	0.00621819	0	0.0633431	0.230473	0.0295462	0.0441644	0.0139625	0	0	0
TCGA.UY.A78P.01	2.0979	1.1577	PDCD1hiCD200hi	0.00246566	0.0338751	0.00639841	0.109576	0	0	0.0368623	0.0770368	0.024579	0	0.0186842	0.0251622	0	0.323556	0.0526754	0.248791	0.0189259	0	0.0214122	0	0	0
TCGA.XF.A9SI.01	2.7508	3.8013	PDCD1hiCD200hi	0.0841163	0.0446889	0.0105452	0.256592	0	0.203456	0	0.0904273	0.0320066	0	0	0.0284029	0.0154446	0.00880989	0.132904	0.0900269	0.0016774	0	0.000901545	0	0	0
TCGA.XF.AAME.01	3.6928	1.6558	PDCD1hiCD200hi	0.11679	0	0.094205	0.0987796	0	0.05644	0	0.0745487	0.0655551	0	0	0.00371772	0.0721694	0	0.0157293	0.286607	0.0379873	0.0288065	0.0486648	0	0	0
TCGA.XF.A8HD.01	4.2578	1.1447	PDCD1hiCD200hi	0.182555	0	0.0611503	0.22972	0	0.00157029	0.041804	0.0839227	0.0233927	0	0.0104117	0.080006	0.0268616	0	0.00882006	0.0895905	0	0.114218	0.0454216	0	0	0.000555964
TCGA.XF.AAMG.01	2.1862	-0.013	PDCD1hiCD200hi	0	0.107824	0.0131904	0.172812	0	0.122086	0	0.0511141	0.0233457	0	0	0.0109802	0.0850701	0	0.00565938	0.298953	0	0.0177491	0	0.0685495	0	0.0226659
TCGA.UY.A8OD.01	3.2557	-0.7588	PDCD1hiCD200hi	0.0454895	0.0398334	0.0626625	0.0860532	0	0.142787	0	0.107499	0.0458047	0	0	0.0576988	0.00228666	0.176226	0.0458961	0.129035	0	0	0.0587281	0	0	0
TCGA.DK.A1AC.01	2.4279	1.1316	PDCD1hiCD200hi	0.0671368	0	0.169458	0.14672	0	0.110613	0.023498	0.0825084	0.00917373	0.0108461	0	0.0129376	0	0.0496449	0.04939	0.137265	0	0	0	0.123872	0.00693601	0
TCGA.DK.A2I4.01	3.0234	2.9205	PDCD1hiCD200hi	0.0882721	0	0.0495308	0.180821	0	0.149656	0.0187607	0.0392098	0.0172758	0	0	0.070001	0.0246615	0	0.0672335	0.264017	0.00076984	0.00206822	0.0235418	0	0	0.0041812
TCGA.DK.A3WY.01	4.7788	4.6623	PDCD1hiCD200hi	0.226283	0.305661	0.0368963	0.0553237	0	0.0714087	0	0.121693	0.0395548	0	0	0.0133917	0.00449044	0.0363473	0.019057	0.0595316	0	0	0.010362	0	0	0
TCGA.DK.AA6S.01	2.2603	1.1641	PDCD1hiCD200hi	0	0.043254	0.0141805	0.141598	0	0.0560873	0.0244179	0.144983	0.0365929	0	0	0.0779667	0.0153756	0.0767265	0.163476	0.151635	0.0171811	0	0.0365258	0	0	0
TCGA.E7.A7DV.01	0.547	0.058	PDCD1hiCD200low	0	0.0157437	0	0.0457102	0	0.156424	0	0	0	0	0.012854	0.0136176	0.0416202	0.0173218	0.0285829	0.596621	0	0	0	0.0680147	0	0.00349013
TCGA.K4.A6FZ.01	1.8078	-0.1345	PDCD1hiCD200low	0	0	0.0278953	0.0707784	0	0.171934	0	0.0357704	0	0	0.0206605	0.0154272	0.0110616	0.094531	0.0763095	0.232213	0.0403334	0.0553261	0	0.0863114	0.0349468	0.0265015
TCGA.S5.A6DX.01	1.2815	1.5612	PDCD1hiCD200low	0.133266	0	0.121199	0.158475	0.04279	0	0.0129488	0.0557237	0.0834355	0	0	0.0490892	0.0266565	0.00959796	0.0993409	0.138281	0.0111339	0	0.0580621	0	0	0
TCGA.GD.A3OP.01	2.0218	-0.7346	PDCD1hiCD200low	0.0762094	0	0.0387129	0.132973	0	0.108014	0	0.127509	0	0	0	0.0502069	0.00202472	0	0.0661563	0.296311	0.0120404	0	0.0830032	0	0	0.00683909
TCGA.ZF.AA4N.01	-0.5125	0.2029	PDCD1hiCD200low	0	0.0383003	0.0159626	0.153861	0	0.0857955	0.0124668	0.0869031	0.0195789	0	0.00968235	0.00354137	0.0787169	0	0.0790393	0.203686	0.114681	0.0393057	0.00332083	0.0522416	0.00291668	0
TCGA.UY.A9PA.01	0.7321	0.679	PDCD1hiCD200low	0.00180186	0	0	0.295018	0	0.0208223	0.0193482	0.156921	0.0020565	0	0.0620252	0.0038355	0.0250668	0	0.045416	0.0755389	0.0108297	0.152018	0	0.129301	0	0
TCGA.BT.A20V.01	-1.1172	-0.7834	PDCD1hiCD200low	0	0.0925209	0.00405209	0.120756	0	0	0	0.113813	0.0189953	0	0	0.116865	0.0500204	0	0.0585518	0.17609	0.0298029	0.182845	0.0315792	0	0	0.00410913
TCGA.BL.A3JM.01	1.9302	1.3679	PDCD1hiCD200low	0.0323498	0	0.0270457	0.164861	0	0	0	0.113172	0.00595208	0	0	0.0396296	0	0.235138	0.0960982	0.255236	0	0	0.0305178	0	0	0
TCGA.G2.AA3C.01	0.1903	-0.7108	PDCD1hiCD200low	0.0026158	0	0	0.0436459	0	0.0478775	0	0	0	0	0.00101366	0.0476543	0.236007	0	0.000907973	0.581398	0	0.00173325	0.037147	0	0	0
TCGA.GU.AATQ.01	0.4657	-0.6193	PDCD1hiCD200low	0	0.0852576	0.028722	0.0524049	0	0.0414502	0	0.119906	0.00340683	0	0.0304517	0.0364483	0.024155	0.126846	0.163271	0.251106	0.0237352	0	0.0128391	0	0	0
TCGA.GD.A76B.01	1.3051	1.4011	PDCD1hiCD200low	0.00670728	0.0671447	0.08002	0.129005	0	0.0206547	0.00104497	0.110472	0.147532	0	0.0107202	0.0106932	0.0280875	0	0.160123	0.17499	0.024122	0.0116142	0.0170699	0	0	0
TCGA.GU.A762.01	1.3225	2.945	PDCD1hiCD200low	0.0265324	0	0.0179356	0.241922	0	0	0.127738	0.122249	0.024466	0	0	0.0443873	0.0173039	0	0.126641	0.208451	0.0102674	0.00535542	0.0267514	0	0	0
TCGA.XF.AAML.01	-0.3022	1.1706	PDCD1hiCD200low	0	0.0112603	0.10828	0.113123	0	0.0332185	0.00976667	0.313978	0.00120661	0	0.0581266	0	0.0266895	0.022969	0.0154541	0.0984701	0	0.1315	0	0.0458338	0	0.0101244
TCGA.DK.A2I2.01	1.3791	-0.8339	PDCD1hiCD200low	0	0.0181792	0	0.0342108	0	0.120252	0	0.00690273	0	0	0	0.0314472	0	0.122468	0.0448101	0.243	0.145501	0	0	0.20292	0	0.0303097
TCGA.XF.AAMW.01	1.7053	-0.1504	PDCD1hiCD200low	0.000148403	0.0162021	0.0388344	0.0336496	0	0.120305	0.0140479	0.0597362	0.00768189	0	0.038237	0	0.0306929	0.0495478	0.05428	0.289288	0.0818867	0.0983338	0	0.0354846	0.0076296	0.0240146
TCGA.ZF.AA56.01	1.8996	0.2642	PDCD1hiCD200low	0.0303972	0.0698362	0.0715339	0.0336385	0	0.163881	0	0.125052	0.00668017	0	0.00360942	0.0156026	0.0376772	0.0157466	0.0259392	0.252134	0	0.0465646	0.0539304	0	0.0144149	0.033361
TCGA.GV.A40E.01	-0.1828	0.346	PDCD1hiCD200low	0	0.0376672	0.0168418	0.183683	0	0	0	0.117708	0	0	0	0.0390872	0.0128576	0.0216728	0	0.217089	0	0.188298	0	0.14531	0	0.0197851
TCGA.GC.A6I1.01	0.1257	1.5266	PDCD1hiCD200low	0	0.0228245	0.0416114	0.167268	0	0.00485159	0.0321689	0.0689769	0.0636077	0	0.0011318	0.0184987	0	0.215796	0.0658805	0.219647	0	0.000190421	0	0.0716303	0	0.00591708
TCGA.K4.A4AC.01	0.5666	0.1519	PDCD1hiCD200low	0	0.0094369	0.0127128	0.0678602	0	0.136956	0	0.0450704	0.0125291	0	0.0306002	0.000105532	0.0221705	0.0564233	0.128688	0.446663	0.0203358	0	0.0104473	0	0	0
TCGA.DK.A3IV.01	1.6558	1.1641	PDCD1hiCD200low	0.0747938	0.0792743	0	0.0970279	0	0.142326	0	0.0916171	0.102975	0	0	0.043428	0.0103978	0.0178483	0.103202	0.110594	0	0.0807494	0.0457666	0	0	0
TCGA.4Z.AA86.01	1.9968	2.118	PDCD1hiCD200low	0.0127465	0.00270638	0.00593836	0.0665615	0	0.132718	0.0169481	0.0614606	0.0192397	0	0.063172	0.00327973	0	0.204485	0.059251	0.244988	0	0	0	0.106505	0	0
TCGA.DK.A3WX.01	1.6512	1.0007	PDCD1hiCD200low	0.0058571	0	0.0209657	0.14762	0	0.106253	0.00949134	0.0759865	0.012146	0	0.069503	0.0477239	0.00719374	0.128297	0.0813864	0.0679647	0.0150591	0	0	0.0455545	0	0.158998
TCGA.GU.AATO.01	1.1897	-0.3566	PDCD1hiCD200low	0.0110886	0.00681301	0.123374	0.19414	0	0	0	0.08069	0.0228828	0	0	0.0471528	0.0341048	0.0388696	0.0828822	0.213676	0.0308732	0	0.101905	0	0	0.0115479
TCGA.FD.A5BT.01	1.7828	1.3956	PDCD1hiCD200low	0.00472959	0.00912272	0.00579678	0.281697	0	0	0.0316209	0.11145	0.053546	0	0	0.0865429	0.0432368	0	0.0749671	0.258082	0.0178116	0	0	0.0158292	0	0.00556727
TCGA.XF.AAMH.01	-0.8863	-0.1504	PDCD1hiCD200low	0.0455498	0	0.0629039	0.145965	0.0472934	0	0.0346809	0.10617	0.0143949	0	0.0280076	0.00230665	0.00838647	0.0946996	0.000819427	0.344279	0	0.047435	0.0171083	0	0	0
TCGA.PQ.A6FI.01	-0.3201	-0.2845	PDCD1hiCD200low	0.00188253	0	0.0390969	0.189887	0	0	0.0177784	0.138256	0	0	0.0117118	0.0439535	0.081485	0	0.00146335	0.126925	0	0.326965	0	0.0205962	0	0
TCGA.FD.A6TE.01	-0.1345	-0.7834	PDCD1hiCD200low	0	0	0.193981	0.160296	0	0.109777	0	0.2515	0	0	0	0.0565479	0.00400427	0	0.0943307	0.0815309	0	0.0349164	0	0.00997023	0	0.00314532
TCGA.CU.A0YN.01	1.2085	-0.0574	PDCD1hiCD200low	0.00834015	0.0179245	0.00382409	0.0791218	0	0.171446	0	0.037139	0.0162081	0	0.121808	0	0.00363291	0.168354	0	0.107387	0.0070553	0.0445571	0	0.204016	0	0.00918569
TCGA.E7.A85H.01	1.9968	0.2642	PDCD1hiCD200low	0.0551603	0	0.162893	0.173891	0	0	0.000312341	0.082764	0.111178	0	0	0.0697004	0.0134984	0.0484233	0.0994935	0.157205	0.0178439	0.00322329	0.00169014	0	0	0.00272266
TCGA.BT.A0YX.01	1.5415	0.4125	PDCD1hiCD200low	0.0245637	0	0.00999454	0.217596	0	0.152526	0.031777	0.127886	0.0143869	0	0.00708379	0.0120189	0.0335598	0	0.0635386	0.16881	0.045876	0.0225128	0	0.0519101	0	0.0159591
TCGA.DK.AA6Q.01	-0.7588	2.4753	PDCD1hiCD200low	0	0.00164004	0.0115983	0.369912	0	0	0.0114826	0.201865	0.0368262	0	0.037451	0.0332469	0.0601013	0	0.113739	0.0656851	0.0422197	0	0.0119569	0.00227617	0	0
TCGA.GC.A6I3.01	0.5763	1.3623	PDCD1hiCD200low	0	0.0752523	0.0895268	0.166395	0	0	0.0136212	0.194156	0.063907	0.0284564	0	0.0272417	0.0296178	0.0402597	0.024497	0.198328	0	0.0360962	0.0126455	0	0	0
TCGA.E7.A7XN.01	0.6608	2.6395	PDCD1hiCD200low	0	0	0.0138955	0.385775	0	0	0.102055	0.0673011	0.0170463	0	0.00976562	0.0821366	0.0340073	0	0.118705	0.133558	0.0119018	0.0107379	0.0131148	0	0	0
TCGA.BT.A20T.01	1.7744	0.3796	PDCD1hiCD200low	0	0.0737528	0	0.227029	0	0.0113632	0.00381042	0.18478	0.0884736	0	0	0.053068	0.0286844	0.0709846	0.0423445	0.118015	0.00344144	0.0312922	0.0598322	0	0.00312844	0
TCGA.DK.AA6X.01	2.0004	-0.7834	PDCD1hiCD200low	0.0240991	0.0736736	0.0261858	0.0859655	0	0.0269059	0	0.119885	0.0643552	0	0	0.0378381	0.0238523	0.00757885	0.022809	0.198398	0.136096	0.0532496	0.0890299	0	0	0.0100788
TCGA.FD.A43Y.01	0.2881	-0.3022	PDCD1hiCD200low	0	0.000958334	0.0148582	0.086321	0	0	0	0.0899277	0.035535	0	0	0.0443397	0.0790853	0.0840753	0.194635	0.156114	0.172745	0.0145824	0.0268231	0	0	0
TCGA.LT.A5Z6.01	0.9862	0.517	PDCD1hiCD200low	0.135314	0	0.259326	0.168398	0	0.00986086	0	0.045266	0.0140052	0	0	0.0685294	0.00391397	0.0897103	0.016475	0.0642732	0	0.015209	0.10972	0	0	0
TCGA.DK.A1AG.01	1.5415	-0.7346	PDCD1hiCD200low	0	0	0.0778147	0.21189	0	0.131153	0	0.111459	0.0743373	0	0	0.0344471	0.0409242	0	0	0.189233	0	0.0507758	0	0.0236341	0	0.0543315
TCGA.GC.A3RC.01	1.5709	1.0779	PDCD1hiCD200low	0.0103865	0	0.00190093	0.0912159	0	0.227744	0	0.0278348	0.0155477	0	0.0194201	0.0320272	0	0.159905	0.0350303	0.344249	0.0133342	0.0131991	0	0.0082053	0	0
TCGA.XF.A9SK.01	1.8444	0.434	PDCD1hiCD200low	0.00175267	0.0042507	0.0554335	0.0638532	0	0.025546	0	0.0752563	0.0861298	0	0	0.0720471	0.0320406	0	0.0395483	0.323631	0.00918441	0.146096	0.0570416	0	0	0.0081893
TCGA.XF.A9T4.01	0.7748	0.4016	PDCD1hiCD200low	0	0.0201366	0.0249065	0.170473	0	0.1051	0	0.1122	0	0	0	0.0739104	0.0127318	0.033394	0.160659	0.182701	0.060322	0.00577866	0.0277203	0	0	0.00996744
TCGA.4Z.AA7Q.01	1.6234	1.7702	PDCD1hiCD200low	0.0176993	0.006227	0.0455961	0.247137	0	0	0.0274859	0.135582	0.0404425	0	0	0.0558442	0.0367812	0.0276056	0.193675	0.0913266	0.00662758	0.0115631	0.0564063	0	0	0
TCGA.4Z.AA7O.01	0.9419	0.5069	PDCD1hiCD200low	0	0.036509	0.0855138	0.23212	0	0.0833149	0	0.183329	0.0203886	0	0	0.0464866	0.0233352	0	0.0607433	0.134186	0.0144522	0.0591237	0.0204969	0	0	0
TCGA.UY.A78K.01	1.46	2.118	PDCD1hiCD200low	0.0334577	0.170431	0.149686	0.129606	0	0.0767426	0	0.109634	0.0495256	0	0.00372196	0.0104845	0.0114756	0.0151115	0.075173	0.159598	0	0	0.00535294	0	0	0
TCGA.K4.A5RJ.01	1.5316	3.5559	PDCD1hiCD200low	0	0	0.00495439	0.254536	0	0	0.0541674	0.0796294	0.0260478	0	0.0132872	0.00824187	0.0127781	0	0.106248	0.406874	0.0298001	0	0	0.00330796	0	0.000127597
TCGA.XF.A8HI.01	0.9419	-0.8339	PDCD1hiCD200low	0	0.0931082	0.208893	0.0551942	0.0182033	0.0688952	0	0.0608165	0.0753097	0	0.0413156	0	0.0194171	0	0	0.121992	0	0.0653277	0	0.164786	0	0.00674135
TCGA.BT.A20J.01	1.7828	0.9935	PDCD1hiCD200low	0.0175353	0.0391616	0	0.15856	0	0.165114	0	0.0460022	0.0214417	0	0	0.0938964	0.0254298	0	0.109335	0.286725	0.0113414	0.0028068	0.00846169	0	0	0.014189
TCGA.GV.A3JX.01	0.9716	0.8246	PDCD1hiCD200low	0.0440195	0	0.0526551	0.198553	0	0	0	0.177235	0	0	0	0.0503141	0.00459404	0	0.128788	0.285652	0.00108707	0.0571015	0	0	0	0
TCGA.DK.AA77.01	0.7748	1.0503	PDCD1hiCD200low	0	0.040932	0.0649703	0.268337	0	0	0	0.181354	0.00788867	0	0	0.0597762	0.0210115	0	0.0810987	0.147365	0.0144105	0.0984694	0.0126109	0	0	0.00177529
TCGA.GC.A3I6.01	1.5216	-0.4921	PDCD1hiCD200low	0	0	0.0134012	0.0747557	0	0.0277592	0	0.107378	0.0202062	0	0.032225	0.0365235	0	0.0719836	0.11243	0.329486	0	0.121135	0.0513695	0	0	0.00134675
TCGA.DK.A3WW.01	0.4865	1.4281	PDCD1hiCD200low	0.00483567	0	0.0176116	0.302747	0	0	0.069729	0.0988385	0.0161837	0	0.0615832	0.0256681	0.00792217	0	0.136811	0.205047	0.00508735	0	0	0.0479362	0	0
TCGA.FD.A43U.01	1.9859	1.0433	PDCD1hiCD200low	0.013668	0.0356228	0.00835948	0.141555	0	0	0.0176726	0.0502808	0.0851115	0	0.0112288	0.0100159	0.0800822	0.334827	0.00764835	0.167487	0.00856191	0	0.0278789	0	0	0
TCGA.GD.A3OS.01	0.1903	-0.0574	PDCD1hiCD200low	0.00810983	0.0555321	0.0446055	0.133126	0	0.0111169	0	0.108082	0.0333965	0	0.0170697	0.0162854	0.0228122	0.103796	0	0.375658	0	0.0549572	0	0.0154525	0	0
TCGA.XF.A9SY.01	1.7617	2.5487	PDCD1hiCD200low	0.00795023	0.00428596	0.00840776	0.120122	0	0.0666979	0.0414471	0.0394495	0.0058441	0	0.0731963	0	0	0.194342	0.162207	0.199346	0	0	0	0.076704	0	0
TCGA.LT.A8JT.01	-0.1993	-0.394	PDCD1hiCD200low	0.010914	0.0496432	0.132062	0.190152	0	0	0	0.208605	0.0518836	0	0.0492762	0	0.0248065	0	0.0558256	0.143071	0.00202832	0.0730041	0	0.00872854	0	0
TCGA.GC.A3BM.01	1.5661	-0.8084	PDCD1hiCD200low	0	0.0545443	0.010335	0.168616	0	0.0791627	0	0.237337	0	0	0	0.0346549	0.0248555	0	0.112811	0.126707	0.0711195	0.0160603	0	0.0637961	0	0
TCGA.DK.A1A3.01	1.9564	0.517	PDCD1hiCD200low	0.127655	0	0.127328	0.0828904	0	0.0634383	0	0.0329132	0.0318561	0	0	0.0383897	0.0156875	0.044317	0.045659	0.24294	0	0.0453742	0.101551	0	0	0
TCGA.ZF.A9R7.01	1.4011	2.9319	PDCD1hiCD200low	0.00854421	0.041216	0.0481896	0.346821	0	0	0.0414329	0.236222	0.0161957	0	0	0.0536093	0.0232237	0.00155786	0.085471	0.0503887	0.0102468	0	0.0341192	0	0.00276194	0
TCGA.E7.A4IJ.01	0.9343	0.547	PDCD1hiCD200low	0	0.0384897	0.0437884	0.292549	0	0	0	0.255805	0	0	0.0590603	0.0623148	0.00795803	0.00392797	0.0210763	0.106534	0	0.0915446	0	0.0169515	0	0
TCGA.FD.A3N5.01	0.9343	-0.4521	PDCD1hiCD200low	0	0	0.0203307	0.0898782	0	0	0.016667	0.0855592	0.010873	0	0	0.061178	0	0.445016	0.0323415	0.15639	0.00868947	0	0	0.0584512	0	0.0146261
TCGA.GV.A6ZA.01	0.4552	0.517	PDCD1hiCD200low	0	0.0246036	0.0707128	0.179602	0	0.0610748	0	0.265026	0.0159614	0	0.0373815	0.0514481	0.0234832	0.016432	0.0461011	0.0885289	0.0154854	0.0793267	0.0248326	0	0	0
TCGA.E7.A6MF.01	0.7916	-0.2845	PDCD1hiCD200low	0	0.0242386	0.00694195	0.129217	0	0.147386	0	0.140049	0	0	0.00338318	0.0409487	0.0830329	0	0.00598663	0.337342	0.00674207	0.0304939	0.0409619	0	0	0.00327574
TCGA.E7.A541.01	1.0363	2.1411	PDCD1hiCD200low	0.000166077	0.0115314	0.026075	0.373852	0	0	0	0.123028	0.0669338	0	0.0476859	0.0512993	0.0225981	0.00192557	0.0376784	0.175553	0.0333582	0.0232546	0.00409905	0	0	0.00096212
TCGA.BT.A3PJ.01	1.4494	0.0854	PDCD1hiCD200low	0	0.0337745	0.00274711	0.0525086	0	0.196305	0.00801911	0.084018	0.0144692	0	0.0702516	0.00639679	0.0142606	0.127969	0.131394	0.163237	0.0148072	0	0	0.0784193	0	0.00142384
TCGA.XF.A9T0.01	1.5216	0.058	PDCD1hiCD200low	0	0.0218897	0.409051	0.124547	0.0258861	0	0.0373545	0	0.0173588	0	0.016445	0	0	0.0508287	0.0804232	0.158931	0.00828145	0	0	0.044035	0	0.00496971
TCGA.GV.A3QK.01	1.5806	-0.1665	PDCD1hiCD200low	0	0.0534407	0.0343636	0.168901	0	0.00197865	0.0044956	0.108922	0.168493	0	0.00278675	0.0279725	0.0203358	0.0367852	0.0234268	0.151924	0.0263631	0.143849	0.0259632	0	0	0
TCGA.4Z.AA7W.01	-0.2845	3.3336	PDCD1hiCD200low	0.0222512	0	0.055871	0.322801	0	0	0.0373031	0.164088	0.0175883	0.0454657	0	0.107296	0.00678021	0	0.0476053	0.137178	0.0088391	0.0269346	0	0	0	0
TCGA.K4.A54R.01	1.6327	1.8282	PDCD1hiCD200low	0.00423505	0	0.0175913	0.228732	0	0	0.0555076	0.109957	0	0	0.071733	0.0438322	0.0177617	0	0.136832	0.288394	0	0.00829948	0	0.0171258	0	0
TCGA.FD.A3N6.01	-0.0877	0.517	PDCD1hiCD200low	0	0	0.0382181	0.226901	0	0	0.00793488	0.170954	0	0	0	0.0455476	0	0.111082	0.237755	0.136117	0.0107764	0	0	0.0147139	0	0
TCGA.BT.A42F.01	1.1897	0.7146	PDCD1hiCD200low	0.0561079	0	0.105986	0.124899	0	0	0.0315894	0.0939622	0.0308447	0	0.0771419	0	0.0278142	0.189941	0.0415578	0.162718	0.00706579	0	0	0.0503722	0	0
TCGA.ZF.AA5H.01	1.5998	1.1897	PDCD1hiCD200low	0.0291231	0	0.00502323	0.105473	0	0.111264	0.022758	0.0632954	0.0193186	0	0.0450833	0.0470666	0.00668486	0.151219	0.142397	0.245648	0.00564582	0	0	0	0	0
TCGA.E7.A3X6.01	1.2147	1.6327	PDCD1hiCD200low	0.00789017	0	0.0111206	0.200624	0	0	0.0554008	0.169211	0.0343569	0	0	0.0663441	0.0130976	0.0220532	0.123754	0.1623	0.0201654	0.0301496	0.0742205	0	0	0.00931207
TCGA.ZF.A9R4.01	0.7748	0.4552	PDCD1hiCD200low	0.0118655	0.00850167	0.095413	0.138085	0	0.00613634	0	0.19173	0.0129042	0.0118825	0	0.0863242	0	0.0136327	0.0852675	0.25247	0	0.0787774	0.00701025	0	0	0
TCGA.GU.AATP.01	2.0076	0.2998	PDCD1hiCD200low	0.116307	0	0.0261682	0.0815383	0	0.0127671	0	0.121215	0.0644595	0	0.000611243	0.0249485	0	0.133377	0.0248491	0.277674	0	0.0939555	0.0207553	0	0	0.0013735
TCGA.G2.A2ES.01	1.6875	-0.013	PDCD1hiCD200low	0.00302683	0.00225292	0.000728375	0.103163	0	0.0863076	0.0230261	0.0885778	0.0269212	0	0.0581693	0.00517744	0.0284236	0.0856618	0.107536	0.206527	0	0.082728	0	0.0903191	0.00145345	0
TCGA.FD.A3B6.01	1.7702	2.5163	PDCD1hiCD200low	0.0222027	0	0.00562625	0.265563	0	0	0.095065	0.0982159	0.00943464	0	0.0471038	0.034258	0.0355179	0.0392697	0.0524232	0.24421	0.00312649	0	0.0423612	0	0	0.00562213
TCGA.ZF.AA4R.01	1.8282	-0.6193	PDCD1hiCD200low	0	0.0331743	0.0823173	0.0969814	0	0	0	0.109267	0.0240339	0	0	0.0325342	0	0.339261	0.168407	0.08622	0	0	0.0278035	0	0	0
TCGA.BT.A42E.01	1.2875	0.9716	PDCD1hiCD200low	0.016414	0.0185392	0	0.189712	0	0	0.049019	0.0722885	0.144365	0	0.0803234	3.16e-05	0.0234591	0.0246846	0.160076	0.138925	0.0200811	0.0257481	0	0.0363331	0	0
TCGA.DK.A6B6.01	1.1833	0.7493	PDCD1hiCD200low	0.0181785	0	0.151848	0.078017	0	0.149917	0.00779404	0.120741	0.0900641	0	0.0256871	0.0454185	0.00663852	0.0428429	0.0320791	0.0973364	0	0.0252042	0.108234	0	0	0
TCGA.DK.AA6L.01	1.196	0.044	PDCD1hiCD200low	0.0156898	0	0.0486937	0.0668665	0	0.0670984	0	0.0705113	0.0746347	0	0	0.0587909	0	0.235053	0.0226696	0.216469	0.117565	0	0.00595772	0	0	0
TCGA.4Z.AA81.01	-0.2498	0.547	PDCD1hiCD200low	0.00535061	0.00264323	0.0252025	0.318788	0	0	0.071273	0.125822	0	0	0	0.141281	0.0236522	0	0.00469058	0.0787543	0	0.115057	0.0874847	0	0	0
TCGA.E5.A2PC.01	-0.5543	0.2998	PDCD1hiCD200low	0	0.0816307	0	0.172997	0	0.0168347	0	0.0677335	0.0106369	0	0	0.137209	0.0384222	0	0.166144	0.0775537	0.023114	0.0115587	0.190373	0	0.00579255	0
TCGA.XF.AAMZ.01	1.6558	0.099	PDCD1hiCD200low	0.343997	0	0.0342037	0.0590236	0.00401077	0.0133048	0	0.17942	0.0441378	0	0	0.00394481	0.0165036	0	0.00397829	0.240221	0	0.034272	0.0229827	0	0	0
TCGA.4Z.AA87.01	-0.0425	-0.0425	PDCD1hiCD200low	0.0103084	0.0189178	0.135404	0.283198	0	0	0.0121009	0	0.00836903	0.00261874	0	0.00794332	0.0489382	0	0.0556115	0.326597	0.012214	0	0	0.0747784	0	0.00300138
TCGA.G2.A2EJ.01	-0.0277	-0.7108	PDCD1hiCD200low	0.00740857	0	0.00075686	0.1023	0	0	0.0471561	0.0896147	0.00147886	0	0	0.0377817	0	0.0891132	0.0734754	0.14009	0	0.232536	0	0.173432	0	0.00485697
TCGA.DK.A3IS.01	0.3115	-0.7346	PDCD1hiCD200low	0	0.105006	0.0121351	0.279233	0	0	0	0.190133	0.0334323	0	0	0.0767753	0.0299642	0	0.0343385	0.141404	0.0353303	0.0321208	0.0301275	0	0	0
TCGA.DK.A6B5.01	1.1512	-0.0277	PDCD1hiCD200low	0	0.0868201	0.0479681	0.075926	0	0.0245551	0	0.186043	0.0151363	0	0	0.0587607	0.0293112	0	0.0566738	0.186963	0.125515	0.0865018	0.0198259	0	0	0
TCGA.DK.AA6M.01	1.4808	0.7407	PDCD1hiCD200low	0	0.0362315	0.0281407	0.0441923	0	0.0734281	0	0.0663316	0.0659301	0	0	0.125932	0.0150829	0	0.0417151	0.283337	0.121652	0	0.086007	0	0	0.0120197
TCGA.XF.AAN0.01	1.642	0.7493	PDCD1hiCD200low	0.168589	0	0.165392	0.115066	0	0.135325	0	0.0761496	0.000401694	0	0	0.023881	0.0183862	0	0.0774507	0.176336	0	0	0.0200059	0	0	0.0230175
TCGA.ZF.AA53.01	1.3109	0.8488	PDCD1hiCD200low	0.00649359	0	0.0113634	0.128304	0	0.0646696	0	0.0389275	0.0352252	0	0.000727485	0.0768745	0.0215461	0.00227232	0.111073	0.377863	0.0684252	0	0.0444201	0	0	0.0118152
TCGA.G2.A2EO.01	1.1641	1.4494	PDCD1hiCD200low	0.0351503	0	0.0305003	0.310242	0	0.0161185	0.0529536	0.138911	0.025546	0	0.0130252	0.0141675	0.0233178	0	0.0348767	0.252392	0.00922	0.00775025	0.0349019	0	0	0.000926164
TCGA.ZF.AA4V.01	0.4761	0.2998	PDCD1hiCD200low	0.00604453	0	0.0434486	0.306845	0	0	0	0.16288	0.00750668	0	0	0.0968304	0.00600684	0.0433106	0.126655	0.193083	0	0.00312714	0	0.00426281	0	0
TCGA.XF.AAN2.01	0.2522	1.7786	PDCD1hiCD200low	0	0.0090126	0.0101252	0.205932	0	0	0	0.169533	0.0404764	0	0	0.0844269	0.00623236	0	0.119794	0.256905	0	0.0783407	0	0.0114185	0	0.0078032
TCGA.ZF.A9RF.01	0.8961	3.1507	PDCD1hiCD200low	0.000219708	0	0.0379336	0.361357	0	0.064959	0.0298136	0.0422316	0.0173641	0	0	0.0450969	0.0102405	0.0100944	0.0602205	0.245021	0	0	0	0.0709444	0	0.00450421
TCGA.DK.A6AV.01	1.2147	-0.5125	PDCD1hiCD200low	0.0992868	0.0316623	0.0395072	0.182869	0	0	0	0.244996	0.0972874	0	0.026309	0	0.0346956	0	0.0420347	0.132847	0.004394	0.0537935	0	0.00494118	0.00537738	0
TCGA.G2.AA3B.01	0.3796	0.4125	PDCD1hiCD200low	0	0.0395111	0.2089	0.162176	0	0	0.0822777	0.226046	0.0166	0	0.0150622	0.0274919	0.00882242	0	0.00603681	0.11981	0	0.0427454	0	0.0359687	0	0.00855145
TCGA.DK.A1A6.01	0.4447	1.2756	PDCD1hiCD200low	0.00673543	0	0	0.315692	0	0	0.0674232	0.0433238	0.0108677	0	0.0156022	0	0.0218298	0	0	0.18735	0	0.21308	0	0.110616	0.0074797	0
TCGA.XF.A9T5.01	1.5661	2.4008	PDCD1hiCD200low	0.0907567	0	0.0843199	0.109238	0	0.0493342	0.0793433	0.0446066	0.0600475	0	0.0137769	0.0146893	0	0.132621	0.0938245	0.186017	0.0303464	0	0.00289246	0.00818589	0	0
TCGA.UY.A8OB.01	-1.8836	-0.1993	PDCD1hiCD200low	0	0.00618443	0.00512023	0.286734	0	0	0.0490155	0.0411801	0	0	0	0.153835	0.0168825	0.092816	0.0263552	0.215908	0	0.0451692	0	0.0608	0	0
TCGA.XF.AAN5.01	0.9716	0.605	PDCD1hiCD200low	0	0.00298293	0.0226473	0.164655	0	0.0373227	0.0963101	0.0985243	0.00201641	0	0.026511	0.032523	0.00545419	0.0228105	0.118485	0.21178	0.0210627	0	0.00573825	0.122652	0.00464475	0.00387986
TCGA.XF.A8HE.01	1.683	1.5415	PDCD1hiCD200low	0.0423814	0	0.0828979	0.219658	0	0.0410792	0.0083311	0.0901263	0.0539541	0	0.0294187	0.0289467	0.00491332	0.0407594	0.0812703	0.131282	0	0.00979575	0	0.0548913	0	0.0802947
TCGA.CF.A9FH.01	-0.3566	-3.816	PDCD1low	0	0.0748792	0.0124214	0.149685	0.111382	0	0	0.0985165	0	0	0	0.0300188	0.0242813	0	0.0148169	0.145709	0	0.296186	0.0397946	0	0	0.00230964
TCGA.E7.A8O8.01	-0.1665	-2.7274	PDCD1low	0	0.0846379	0.0146078	0.103498	0	0	0.000120739	0.159585	0.00855328	0	0	0.0503692	0.0188989	0.222893	0	0.205037	0.012222	0.0793347	0.0402431	0	0	0
TCGA.GC.A4ZW.01	0.0854	-1.4305	PDCD1low	0.093105	0	0.122263	0.173361	0	0.0734182	0	0.0754412	0	0	0.0350938	0.0591148	0.0401447	0.0980172	0.0118015	0.17158	0	0.00772134	0.0280866	0	0.0108511	0
TCGA.E7.A5KE.01	-0.0725	-5.5735	PDCD1low	0	0.105059	0.0118543	0.00087066	0.440635	0	0	0	0	0.00523309	0.0507646	0	0.0285937	0.0567254	0	0	0	0.199627	0.100637	0	0	0
TCGA.4Z.AA80.01	4.018	-1.1172	PDCD1low	0.0807099	0	0.0387232	0.17962	0.0635958	0	0	0.169504	0	0	0.0694308	0	0.0132849	0	0.0451514	0.202942	0	0.0629561	0	0.074082	0	0
TCGA.E7.A5KF.01	-0.3752	-6.5064	PDCD1low	0	0.189002	0.0548069	0	0.202204	0	0	0.120851	0	0	0.0443332	0	0.0047433	0	0	0.104428	0	0.155354	0	0.086587	0	0.0376907
TCGA.YC.A9TC.01	-1.0862	-1.3921	PDCD1low	0.00381418	0.0447021	0.00560706	0.0868541	0	0.0213766	0	0.0585004	0.0268882	0	0	0.118937	0	0.054128	0.00575899	0.327517	0	0.0110021	0	0.234914	0	0
TCGA.E7.A7DU.01	-0.3566	-3.458	PDCD1low	0	0.125723	0.0442262	0.223796	0.00723432	0.0288028	0	0.0684569	0.0755504	0	0.0429325	0	0.0536904	0	0.00380429	0.240961	0	0.0574621	0.0273604	0	0	0
TCGA.KQ.A41S.01	2.3592	-1.0862	PDCD1low	0	0.0549599	0.00872687	0.0883049	0	0.0976782	0	0.124992	0	0	0	0.0770308	0.00984999	0.0251441	0.0131307	0.383828	0.00129037	0.0280329	0.076697	0	0	0.0103342
TCGA.H4.A2HO.01	1.1512	-1.2481	PDCD1low	0.0464859	0	0.0301957	0.125809	0.0157533	0.185346	0	0.0377043	0.0570753	0	0.0496243	0	0.0287718	0.136165	0.00875474	0.187187	0	0.0501904	0	0.0409373	0	0
TCGA.CU.A5W6.01	2.1606	-1.4699	PDCD1low	0.0722941	0	0.152023	0.142065	0	0.0443226	0.000571806	0.0586528	0.0294585	0	0	0	0.0803307	0.00868409	0.0972288	0.151501	0.0253828	0.0311897	0	0.0732653	0	0.0330293
TCGA.XF.A8HH.01	2.8838	-1.3548	PDCD1low	0	0.0495972	0.0863487	0.0681988	0.0214075	0	0	0.111157	0.00219966	0	0.0155829	0.0255068	0.0274208	0.00324877	0.0744742	0.347144	0.0875943	0.0123053	0.0678138	0	0	0
TCGA.C4.A0F0.01	1.8604	-2.4659	PDCD1low	0.00246012	0	0.00770835	0.151624	0	0.086415	0.00702815	0	0	0	0	0.0456311	0	0.0448691	0.0780595	0.384807	0.0742741	0.0341262	0.00319524	0.0704039	0	0.00939849
TCGA.C4.A0F7.01	2.8096	-3.6259	PDCD1low	0	0.0519552	0	0.0386502	0.0929485	0	0	0.0661411	0	0	0.0963109	0	0.0173333	0.0686279	0	0.272904	0.0126565	0.185262	0.0835737	0.00619862	0	0.00743859
TCGA.XF.A9T6.01	0.2881	-1.3548	PDCD1low	0	0.0207858	0	0.160768	0.00976282	0	0	0.0646103	0.0135866	0	0.0050226	0.0276091	0.00942021	0.0604938	0.0137484	0.411455	0.0634049	0.114627	0	0.0230146	0	0.00169008
TCGA.GD.A6C6.01	-1.3921	-3.816	PDCD1low	0	0.128694	0.0115558	0.117078	0	0	0	0.121503	0	0	0	0.0432682	0.0103866	0.0200422	0	0.446176	0	0.0847238	0.0165728	0	0	0
TCGA.E7.A4XJ.01	2.2872	-6.5064	PDCD1low	0.00874818	0.17713	0.035741	0.0758499	0.195436	0	0	0	0.00769169	0	0.0283872	0	0.0258018	0	0	0.209719	0.0282157	0.0823727	0	0.121357	0	0.00354978
TCGA.5N.A9KI.01	1.9712	-1.2142	PDCD1low	0	0.0994005	0.0513093	0.0819902	0	0.0020994	0	0.0603262	0.0359381	0	0	0.0440853	0	0.1536	0.0241472	0.308383	0.00325852	0.0266559	0.0730677	0	0	0.035739
TCGA.K4.A4AB.01	2.1411	-1.5951	PDCD1low	0	0.0780036	0.0396113	0.0439406	0	0.199276	0	0.0916978	0.00885968	0	0.0078172	0.0174092	0.00467872	0	0.00114235	0.312185	0.0814976	0.0767643	0.0330124	0.00197739	0	0.00212651
TCGA.C4.A0F1.01	1.3283	-1.8314	PDCD1low	0	0.00426458	0.0849284	0.037427	0	0.114271	0	0.0627916	0	0	0	0.0525991	0.0173769	0.0564312	0.229192	0.196459	0.0461236	0.0426396	0.0307433	0	0.00865151	0.0161014
TCGA.XF.AAMT.01	2.3048	-2.2447	PDCD1low	0	0.0424211	0.0160106	0.044166	0	0.0838903	0	0.00477974	0.0010509	0	0.0488795	0.0274939	0.0332358	0.0561803	0.000315866	0.517688	0	0.0247172	0.0965574	0	0	0.00261346
TCGA.UY.A8OC.01	2.1247	-4.2934	PDCD1low	0	0.0370006	0.0290307	0.0113832	0	0	0	0.101883	0	0	0	0.0163916	0	0.427156	0.0301522	0.33307	0.00208837	0	0.0118441	0	0	0
TCGA.GD.A3OQ.01	0.7146	-2.0529	PDCD1low	0.0153928	0	0	0.105607	0	0.0336722	0	0.204488	0	0	0.0229452	0	0.0503302	0.131183	0.0240616	0.177872	0.000482708	0.103981	0	0.0656892	0.0404815	0.023813
TCGA.FT.A3EE.01	4.9026	-1.8836	PDCD1low	0.0563297	0.168221	0	0.0455472	0	0.00859356	0	0.0693497	6.51e-05	0	0.0314214	0	0.0127657	0	0	0.279683	0	0.235643	0.0318244	0.0268194	0.00808348	0.025653
TCGA.ZF.A9RE.01	0.0854	-2.7274	PDCD1low	0	0.0339664	0.11676	0.0538446	0	0	0	0.160377	0	0	0.0137921	0.0630967	0.0570123	0	0	0.117545	0	0.334662	0	0.0105091	0	0.0384351
TCGA.FD.A43X.01	1.2815	-4.6082	PDCD1low	0	0.152482	0.0455094	0.0835578	0.179993	0	0	0.107044	0	0	0.0640028	0	0.0513803	0.0366484	0	0.16514	0	0.0322078	0.0820335	0	0	0
TCGA.UY.A9PF.01	2.8014	-0.9686	PDCD1low	0.198588	0	0	0.0772883	0	0.0316948	0	0.150247	0.015375	0	0	0.0364028	0.0143233	0.0323508	0.0546653	0.256983	0	0.0641567	0.0679256	0	0	0
TCGA.XF.A9ST.01	2.1509	-1.8314	PDCD1low	0.0535717	0	0.0912666	0.00702795	0.200301	0	0	0.10661	0	0	0.153924	0	0.0187627	0.21918	0.0092699	0.0967183	0	0.00294188	0.0404252	0	0	0
TCGA.FD.A6TH.01	2.036	-0.9406	PDCD1low	0.109609	0	0.0228351	0.0387198	0	0.0506573	0	0.124	0	0	0	0.0388048	0	0.26424	0.0797483	0.264783	0	0	0	0.0045695	0	0.00203368
TCGA.BT.A3PH.01	1.9377	-3.1714	PDCD1low	0	0	0.0570405	0.0489578	0	0.0677034	0	0.170896	0	0	0.0190554	0.000452497	0	0	0	0.381953	0	0.173547	0	0.074937	0	0.00545718
TCGA.GU.A767.01	1.766	-3.1714	PDCD1low	0	0.0605788	0.00282372	0.0869528	0.119494	0	0	0.0595456	0.00708006	0	0	0.0652404	0.109408	0	0.0694224	0.252409	0	0.0248263	0.130337	0.0118814	0	0
TCGA.DK.A3IK.01	3.1442	-1.9942	PDCD1low	0.0189786	0.215198	0.11458	0.0873897	0.134655	0	0	0	0.0310261	0.00419322	0.0803535	0	0.0369385	0.14068	0.0565611	0.0216524	0	0.0242878	0.0207116	0.0127953	0	0
TCGA.BT.A20R.01	3.5559	-2.5479	PDCD1low	0.061627	0	0.018808	0.0500964	0	0	0	0.0158898	0.00683373	0	0	0.0218562	0	0.431072	0.0117738	0.318289	0	0.0137682	0.0499856	0	0	0
TCGA.CU.A3QU.01	0.099	-4.2934	PDCD1low	0.0115986	0	0	0.1245	0.0142907	0.10405	0	0.00691099	0	0	0.0783507	0	0.165228	0.22206	0	0.0695595	0	0.0587531	0	0.144698	0	0
TCGA.E7.A3Y1.01	0.0014	-4.035	PDCD1low	0	0.119426	0.0621348	0.258479	0	0.014559	0	0.139445	4.89e-05	0	0.0106236	0.0386974	0.0354304	0	0.0122056	0.231973	0.00396934	0	0.0730071	0	0	0
TCGA.FD.A5BV.01	1.2516	-4.035	PDCD1low	0.0748048	0.0599401	0	0.152624	0.210739	0	0	0	0.0528409	0	0.0362109	0	0.018541	0	0.0225158	0.188943	0.00228105	0.0704142	0.103181	0	0.00696512	0
TCGA.ZF.AA5N.01	4.2126	-2.8262	PDCD1low	0.10089	0	0.151048	0.0206858	0.127223	0	0.0187328	0.0344695	0	0	0.0192693	0.0183563	0.00167293	0.019611	0.00978702	0.212975	0	0.215475	0	0.0198986	0	0.0299071
TCGA.FD.A6TC.01	1.6964	-2.5479	PDCD1low	0	0.0551867	0.0555848	0.030197	0	0.0710932	0	0.0263483	0	0	0.0735424	0	0.00175949	0.167034	0	0.404716	0	0.0354342	0	0.0652766	0	0.0138271
TCGA.UY.A9PE.01	2.6348	-1.5105	PDCD1low	0	0.147889	0.318201	0.070794	0.025171	0	0	0.0308208	0.050646	0	0.0118029	0	0	0.128958	0.020401	0.121454	0	0.0078922	0	0.0584217	0	0.00754863
TCGA.XF.A8HC.01	-1.0559	-9.9658	PDCD1low	0	0.181309	0.0467223	0.130955	0.228614	0	0	0.0174384	0	0.0136908	0	0	0	0.115224	0	0.00333163	0	0.088374	0.174341	0	0	0
TCGA.BT.A0S7.01	1.9564	-2.9324	PDCD1low	0.0784552	0.0774257	0	0.122789	0	0.0459223	0	0.14206	0	0	0	0	0.00627098	0.00137333	0.0191382	0.40378	0.0434166	0.00988707	0	0.0479193	0	0.00156258
TCGA.XF.AAMX.01	1.5612	-0.8599	PDCD1low	0	0.0189091	0.114933	0.152628	0.04867	0	0.00279261	0.134712	0	0	0	0.00112825	0.00707584	0	0.0685927	0.438405	0	0	0.0121529	0	0	0
TCGA.FD.A62O.01	1.5661	-4.035	PDCD1low	0.00937842	0.118971	0.112227	0.0788543	0.115659	0	0	0.0341762	0	0	0.0547102	0	0.0495663	0.00117894	0	0.110923	0	0.0891423	0	0.184439	0	0.0407744
TCGA.G2.A3IB.01	-2.8262	-2.3884	PDCD1low	0	0.0695683	0.0290909	0.118864	0.0305241	0.0518517	0	0.0225312	0	0	0.0547674	0.0134413	0.0234537	0.243683	0.016679	0.15983	0.0235259	0.080897	0	0.0521817	0.00911032	0
TCGA.FD.A43N.01	2.9655	-1.6394	PDCD1low	0.209654	0	0.246364	0.0593493	0.0568222	0	0	0.0230899	0.0194689	0	0.045523	0	0.0113986	0.0261743	0.0167064	0.155427	0	0.0855929	0	0.0316857	0	0.0127435
TCGA.E7.A97Q.01	2.2051	-2.7274	PDCD1low	0.00940615	0.0380629	0.20701	0.165404	0	0	0	0.0735246	0.0325148	0	0	0.0441288	0.0123099	0	0.110314	0.246153	0	0.0212118	0.0399597	0	0	0
TCGA.DK.A3IM.01	-1.5522	-3.3076	PDCD1low	0	0.0196045	0.000271124	0.0241679	0.000628827	0	0	0.138852	0	0	0	0.0207653	0	0.535643	0.0425233	0.141876	0	0.0334145	0	0.042254	0	0
TCGA.BT.A20X.01	2.0946	-0.8599	PDCD1low	0	0.00468747	0.177751	0.126419	0	0.0193922	0	0.0816518	0.00708575	0	0.0129876	0.0292083	0.0270482	0.0341719	0.0866359	0.315468	0	0.0618672	0.0156252	0	0	0
TCGA.FD.A5BY.01	1.5661	-2.5479	PDCD1low	0	0.0339911	0.0146463	0.0272242	0	0.0225558	0	0.0684181	0.0112731	0	0	0.0600637	0	0.249417	0.0334152	0.200248	0.054212	0.0435701	0.179751	0	0	0.00121373
TCGA.2F.A9KW.01	4.5699	-3.6259	PDCD1low	0.0330193	0	0.040751	0.0167249	0.0417626	0.00710941	0	0.0113196	0.0133288	0	0.0106806	0	0.00684314	0.225662	0.0137802	0.363984	0	0.0870486	0	0.0410351	0.0421513	0.0447993
TCGA.GV.A3QH.01	-0.5125	-3.458	PDCD1low	0	0.110765	0	0.0855101	0.0633855	0	0	0.112677	0	0	0	0.0707914	0.0149732	0.0491143	0	0.316614	0	0.17617	0	0	0	0
TCGA.ZF.AA4U.01	-0.1665	-1.1488	PDCD1low	0	0.112761	0.0236532	0.151987	0.0558381	0	0	0.253107	0.0271645	0	0.0228524	0	0.015042	0	0.0501931	0.124746	0.0709436	0.0244349	0.0580049	0	0.00927228	0
TCGA.FJ.A871.01	-0.8339	-3.0469	PDCD1low	0	0.0289408	0.0108356	0.0765126	0.269674	0.160754	0.135694	0	0	0	0.0860469	0	0.00572655	0.159917	0	0.0203593	0.0199008	0.0154466	0.0101925	0	0	0
TCGA.FD.A3B5.01	-0.4719	-2.7274	PDCD1low	0	0	0	0.10186	0	0.092383	0	0.0654048	0	0	0.0304132	0	0.0353959	0.179026	0.0363493	0.289515	0	0.0406805	0	0.124743	0.00114416	0.00308502
TCGA.C4.A0EZ.01	4.6148	-2.8262	PDCD1low	0	0.0344884	0.129471	0.100527	0.0387086	0	0	0.161004	0	0	0	0.0307763	0.00963929	0.131748	0.0705591	0.293077	0	0	0	0	0	0
TCGA.HQ.A5ND.01	0.9038	-2.2447	PDCD1low	0	0.0221197	0.00546977	0.239925	0.00899712	0	0.0782346	0.0362334	0	0	0.0989071	0	0.017501	0.0135325	0.192479	0.114536	0	0.107593	0	0.064472	0	0
TCGA.FD.A6TI.01	2.4063	-1.5105	PDCD1low	7.49e-05	0.00899206	0.0238345	0.176707	0	0.0771105	0	0.149595	0	0	0	0.0573759	0.0203074	0	0.0167634	0.343856	0	0.00644662	0	0.118936	0	0
TCGA.FJ.A3ZE.01	-0.4921	-4.6082	PDCD1low	0	0.166232	0.0247115	0.245635	0.120493	0	0	0.0383244	0	0	0	0.0340389	0.0166452	0	0	0.23526	0	0.0861087	0	0.0168878	0	0.0156636
TCGA.GU.A42P.01	1.3225	-3.458	PDCD1low	0	0.0422494	0.0313489	0.0148743	0.222978	0.105719	0	0	0	0	0	0.0115982	0.0194774	0.199382	0	0	0	0.205003	0.13138	0	0	0.0159914
TCGA.CF.A47S.01	0.8082	-1.8836	PDCD1low	0.00284299	0	0.0403981	0.116441	0.11325	0	0	0.149605	0.12696	0	0	0.0272778	0.0254808	0.00219245	0.162273	0.084498	0.0173811	0.0971974	0	0.0342023	0	0
TCGA.DK.AA75.01	0.3573	-9.9658	PDCD1low	0	0.194556	0	0.299522	0	0.00273892	0	0.0641946	0.0464905	0	0.0163982	0	0.0774962	0.0884671	0.0142318	0	0.0191726	0.0450071	0.128447	0	0	0.00327702
TCGA.GU.A42Q.01	0.2277	-3.458	PDCD1low	0	0.0744939	0.0351983	0.0281037	0.0081521	0.0481534	0	0.103571	0	0	0.0216406	0.0651769	0	0.497227	0.0289177	0.0732507	0.00765059	0	0.00846363	0	0	0
TCGA.CF.A8HY.01	-2.114	-3.816	PDCD1low	0	0.149227	0.00699247	0.177732	0.000753417	0	0	0.157359	0.0261981	0	0.000852846	0.00755624	0.041169	0	0	0.195526	0.108215	0.084451	0	0.0439668	0	0
TCGA.CF.A8HX.01	0.044	-6.5064	PDCD1low	0	0.172507	0.0170288	0.096457	0.160097	0	0	0.0275975	0.0318489	0	0	0.0605166	0.0267584	0	0	0.29721	0	0.102826	0.00438607	0	0.00276793	0
TCGA.K4.A5RI.01	1.2576	-2.2447	PDCD1low	0	0.0189048	0.0170714	0.00568899	0	0.0704387	0	0.0890845	0	0	0.0768116	0.0632462	0.0711365	0	0	0.188324	0.137775	0.0287641	0.232755	0	0	0
TCGA.CF.A9FF.01	1.614	-0.9686	PDCD1low	0.33519	0	0.0395448	0.0971473	0	0	0	0.210987	0.0423283	0	0	0.0735754	0.00871427	0.00624315	0.0166508	0.0719425	0	0.026692	0.070984	0	0	0
TCGA.XF.A9SW.01	3.7507	-1.4305	PDCD1low	0.103956	0	0.0322145	0.0453657	0	0.0327534	0	0.0627913	0.0170099	0	0	0.0104119	0.0389847	0	0.0016063	0.44846	0	0.0547672	0.151679	0	0	0
TCGA.2F.A9KP.01	1.4281	-1.7809	PDCD1low	0	0.232892	0.103007	0.063536	0.0850363	0.090783	0	0	0	0	0.033948	0	0.0764808	0	0	0.111961	0	0.105826	0	0.0845636	0	0.0119662
TCGA.YF.AA3L.01	0.1776	-1.9379	PDCD1low	0	0.121118	0.0189675	0.0529554	0	0.0943516	0	0.049453	0.104322	0	0	0.00299502	0.0387803	0	0.00949468	0.372095	0.10708	0	0.0283879	0	0	0
TCGA.CF.A5UA.01	0.4761	-4.035	PDCD1low	0	0.156661	0.0204571	0.10889	0	0	0	0.150228	0.0467115	0	0.0101017	0.0293281	0.0154899	0.10637	0	0.275837	0.0715024	0	0.00842411	0	0	0
TCGA.DK.AA76.01	0.8961	-5.5735	PDCD1low	0.00493972	0.0430293	0	0.0384541	0.0286409	0.243009	0	0.0422584	0.0193197	0	0	0.0246249	0.0651644	0.192289	0	0.115884	0	0.0701011	0.112284	0	0	0
TCGA.CF.A47W.01	-0.1187	-5.5735	PDCD1low	0	0.0373536	0.0113346	0.0969044	0.0298245	0.0413048	0	0.036585	0.0558201	0	0.0864219	0	0.0688639	0.0565141	0.0213069	0.122907	0.0166455	0	0.305339	0	0.0128743	0
TCGA.CF.A7I0.01	1.9786	-1.7322	PDCD1low	0.0170553	0	0.0642008	0.220668	0.0185002	0	0	0.057784	0.0342282	0	0	0.0760596	0.0520754	0	0.020942	0.180834	0.0305896	0.0190897	0.207973	0	0	0
TCGA.CF.A3MG.01	-0.4521	-9.9658	PDCD1low	0	0.0678423	0	0	0.25468	0	0	0.241196	0	0	0.100458	0	0.0174365	0	0	0.131205	0.0246207	0.113825	0	0.0487371	0	0
TCGA.HQ.A5NE.01	2.328	-1.5105	PDCD1low	0	0.0311265	0	0.0339453	0	0.157813	0	0.0928386	0.0124747	0	0.13304	0	0.0350489	0.0686042	0.0153533	0.056514	0	0.150601	0	0.198685	0.0139551	0
TCGA.CF.A3MI.01	0.7579	-3.458	PDCD1low	0	0.0829795	0.0481129	0.165971	0.152952	0	0	0.0586007	0.0188385	0	0	0.025034	0.0244098	0.00710705	0	0.328213	0	0.0655799	0.0081604	0.014041	0	0
TCGA.CF.A47Y.01	0.4125	-3.816	PDCD1low	0	0.0505267	0.096093	0.318693	0.0617149	0	0	0.159841	0	0	0.00521409	0.0223905	0.0452538	0	0.00904249	0.114749	0	0.0199118	0.0957791	0	0	0.000790867
TCGA.CF.A47V.01	3.97	-2.5479	PDCD1low	0	0.107376	0.0369412	0.158472	0.100416	0	0	0.184049	0.0455206	0	0	0.0216235	0.0458915	0	0.0232558	0.180229	0.00264067	0.0629407	0.00339564	0.0272494	0	0
TCGA.CF.A1HS.01	0.5271	-2.1779	PDCD1low	0.00921901	0.00505086	0.017068	0.0422862	0	0.107289	0	0.0710931	0	0	0	0.0390335	0.0150194	0.0185835	0.0484334	0.32078	0.18798	0.110061	0	0.00765157	0	0.000451964
TCGA.CF.A3MF.01	1.7575	-5.5735	PDCD1low	0	0.0338628	0.0274085	0.0999359	0.314158	0	0	0.020798	0	0	0.0450387	0	0.0376288	0.102499	0.00227554	0	0.0239414	0.0567702	0.216399	0	0.0192843	0
TCGA.CF.A47X.01	1.3846	-3.6259	PDCD1low	0	0.246515	0.062939	0.0808082	0.0928138	0.0766258	0	0.0690983	0	0	0.0293947	0	0	0	0	0.170634	0.0229169	0.134103	0	0.0141513	0	0
TCGA.CF.A47T.01	-0.8339	-5.5735	PDCD1low	0	0.0593794	0.0397552	0.0277441	0.418835	0	0	0.219528	0.00171509	0.0355212	0.0198971	0	0.0119185	0.0581081	0.00372722	0.0375933	0.00590339	0.0150574	0.045317	0	0	0
TCGA.FJ.A3Z9.01	1.1641	-6.5064	PDCD1low	0	0.0728304	0.0119271	0.0373223	0.224485	0	0	0.235024	0	0	0	0.0549852	0	0.231346	0	0.0683045	0	0.0407916	0.0229835	0	0	0
TCGA.XF.A9SV.01	1.9749	-2.2447	PDCD1low	0	0.0617338	0.0599711	0.0547967	0	0	0	0.0554912	0.0220188	0.0223271	0	0	0	0.372341	0.0176258	0.256373	0	0	0.0267181	0.0381963	0	0.0124071
TCGA.CF.A1HR.01	2.3135	-1.3921	PDCD1low	0.104628	0	0.247353	0.140009	0	0.0269119	0.000764282	0.070854	0.0241369	0	0	0.0623197	0.020316	0	0.0126037	0.133808	0.0259195	0.0481216	0.082255	0	0	0
TCGA.FD.A3SS.01	1.0293	-3.6259	PDCD1low	0	0	0.0516767	0.0673062	0.0588141	0	0	0.0717857	0	0	0.0920544	0	0.0614313	0	0.0136005	0.322558	0	0.197185	0	0.0635882	0	0
TCGA.CF.A3MH.01	0.0718	-6.5064	PDCD1low	0	0.00199096	0.155166	0.0417934	0.209537	0	0	0.35268	0	0	0.00270974	0	0.00291898	0	0	0.119369	0.049049	0.0405727	0	0.0242133	0	0
TCGA.CF.A9FM.01	0.605	-1.4305	PDCD1low	0	0.0558159	0.0327192	0.0913446	0.0391449	0.0502358	0	0.00714042	0.0648017	0	0	0.0866365	0.0357542	0	0.0207007	0.163723	0.0551534	0.131086	0	0.142166	0	0.0235782
TCGA.CF.A5U8.01	-0.4131	-9.9658	PDCD1low	0	0.0460515	0.188118	0.190407	0.0949199	0	0	0.147765	0	0	0.0143987	0.0535031	0.00363559	0	0	0.181871	0	0.04287	0	0	0	0.0364607
TCGA.MV.A51V.01	1.9226	-1.685	PDCD1low	0	0.012095	0.197452	0.00310305	0.0432447	0.10204	0	0.197354	0	0	0	0	0.0237199	0	0.00376259	0.196052	0	0.0334527	0	0.187724	0	0
TCGA.DK.A3IL.01	1.8323	-2.3884	PDCD1low	0.219173	0.191279	0.085151	0.0605866	0	0	0	0.194137	0.00710775	0	0	0.0279801	0	0.0701928	0.0513164	0.0181879	0	0.0119982	0	0.046857	0.0160339	0
TCGA.CU.A72E.01	1.2455	-2.9324	PDCD1low	0	0.0201397	0.00954458	0.0620538	0	0.0293113	0	0.0897535	0.023125	0	0.00697908	0	0.0297955	0.326371	0	0.306316	0.0086476	0	0.0879255	0	3.72e-05	0
TCGA.YF.AA3M.01	0.4447	-1.6394	PDCD1low	0	0.034298	0.0694275	0.119808	0.0536244	0	0	0.122358	0	0	0	0.025716	0.004996	0	0	0.283658	0	0.135455	0.120969	0.018933	0	0.0107563
TCGA.DK.AA71.01	-0.1187	-1.1811	PDCD1low	0.00262697	0	0.0757959	0.251254	0	0	0.0111008	0.107009	0.0471698	0	0.0340884	0.000216872	0.0154324	0.0282003	0.0336853	0.346498	0	0.0357244	0.0111981	0	0	0
TCGA.E7.A7PW.01	-0.9132	-1.8836	PDCD1low	0	0.199577	0.0199373	0.245784	0.00105522	0	0	0.211366	0	0	0.0183583	0.00374652	0.0469122	0	0.0563814	0.0924352	0	0.065487	0	0.0382476	0	0.000711878
TCGA.CF.A27C.01	-0.6193	-4.035	PDCD1low	0	0.134505	0.0535839	0.275587	0	0.17469	0	0.0866113	0	0	0.0189022	0.0385806	0.051473	0	0	0.0493746	0.00446889	0.047358	0.0600174	0	0	0.00484711
TCGA.GC.A3RD.01	0.688	-3.458	PDCD1low	0	0.103762	0.00663542	0.0257716	0.0865556	0	0	0.0218253	0	0	0.0843646	0	0.0199073	0.167131	0	0.352412	0	0.0693933	0	0.0554002	0.00684154	0
TCGA.BT.A20U.01	1.7009	-1.1488	PDCD1low	0	0.0469466	0.0222551	0.100089	0	0.0160352	0	0.0815792	0.0476024	0	0.0449614	0.0127313	0.0118567	0.107401	0.0861374	0.372686	0.0199804	0	0.0210619	0	0	0.00867703
TCGA.DK.AA6P.01	0.7916	-4.6082	PDCD1low	0	0.0304543	0.120528	0.0982861	0.0841392	0.0412003	0	0.0240526	0.0432215	0	0.0466159	0.0437046	0.0374087	0.0196941	0	0.256668	0	0.0440415	0.109985	0	0	0
TCGA.4Z.AA84.01	0.6145	-2.4659	PDCD1low	0.0305633	0.083257	0.109474	0.129932	0	0	0	0.0650637	0.0273716	0	0	0	0.0173148	0.162106	0.0111544	0.133019	0	0.0343659	0	0.183333	0.0130452	0
TCGA.XF.A8HG.01	-0.8599	-5.0116	PDCD1low	0	0.0907256	0	0.131048	0.153765	0	0	0.0199828	0	0	0.0533801	0	0.0150721	0	0	0.430137	0.0357404	0.0317224	0.0263198	0	0	0.0121067
TCGA.E5.A4TZ.01	0.688	-2.4659	PDCD1low	0.0607033	0.00829377	0.0922974	0.0883102	0	0	0	0.149517	0.00512402	0	0.0103615	0	0	0.14205	0	0.264628	0	0.158446	0.0168401	0	0	0.00342836
TCGA.K4.A6MB.01	2.1444	-1.9379	PDCD1low	0	0.0132017	0.00854386	0.0822436	0	0	0	0.0819113	0.0294043	0	0.027572	0	0.0157153	0.178809	0.000289618	0.401824	0	0.0687914	0.0803724	0.0050596	0	0.00626142
TCGA.GC.A3OO.01	3.6089	-2.114	PDCD1low	0	0.0686513	0.0111479	0.0311037	0	0	0	0.107773	0	0	0	0.0316364	0.00766745	0.267006	0.0137952	0.353702	0	0	0.107517	0	0	0
TCGA.G2.A2EK.01	3.6148	-1.9379	PDCD1low	0.0784269	0.210725	0	0.0852269	0	0.127349	0	0.118346	0.0618717	0	0	0.0823102	0.0201507	0.00259525	0	0.108172	0.0114312	0.0271781	0.0662179	0	0	0
TCGA.DK.A1AE.01	0.5955	-1.685	PDCD1low	0	0.045354	0.0356053	0.0468426	0	0.088185	0	0.173068	0	0.0221266	0	0.177749	0.010141	0.0193512	0.0569533	0.150331	0.065128	0.0452158	0.0639499	0	0	0
TCGA.4Z.AA7M.01	1.2756	-2.8262	PDCD1low	0	0.1119	0.025514	0.134336	0.158438	0	0	0.0126987	0.00402229	0	0.106442	0	0.030782	0.085842	0.0365258	0.227197	0	0.00917111	0	0.0571306	0	0
TCGA.S5.AA26.01	-0.4521	-4.2934	PDCD1low	0	0.251154	0.0487863	0.00623162	0.114993	0.0820423	0	0.0842592	0	0	0	0.094028	0.0149088	0.0936531	0	0.0559809	0.00548645	0	0.122847	0	0.024644	0.000985412
TCGA.PQ.A6FN.01	1.0222	-1.1172	PDCD1low	0.136601	0	0.0971399	0.111151	0	0	0	0.115227	0.0232289	0	0.0342877	0	0	0.191609	0.062203	0.202802	8.99e-05	0	0	0.0201471	0	0.00551327
TCGA.E7.A519.01	-1.5105	-1.8314	PDCD1low	0	0.151393	0.056568	0.130179	0.0906393	0	0	0.150291	0.118949	0	0	0.037411	0.151372	0.0213987	0.00628322	0.0691487	0.00668918	0.00298032	0.00457521	0.00212196	0	0
TCGA.BT.A2LA.01	4.7555	-3.6259	PDCD1low	0.0720414	0	0	0.190338	0.0229738	0	0	0.324545	0	0	0	0.100118	0.0557773	0.0381933	0	0.101832	0	0	0	0.094181	0	0
TCGA.4Z.AA7R.01	2.5137	-4.035	PDCD1low	0.0759469	0	0.333468	0.0205946	0.0631839	0	0	0.00325536	0	0	0.0427034	0	0	0.00923312	0	0.338151	0	0.0380542	0	0.0754093	0	0
TCGA.FJ.A3ZF.01	0.547	-4.6082	PDCD1low	0	0.145902	0.0361133	0.14001	0.299939	0	0	0.000186302	0.015518	0	0.0559624	0	0.0547044	0	0	0.0993383	0	0.10822	0	0.0441063	0	0
TCGA.5N.A9KM.01	4.8319	-1.5105	PDCD1low	0.00774255	0	0.129086	0.282484	0	0	0	0.0496852	0	0	0	0.054051	0.0235789	0.0401737	0.0318393	0.195016	0.00104099	0.00452538	0.169408	0	0.005256	0.00611266
TCGA.G2.A3VY.01	-0.013	-3.6259	PDCD1low	0	0.0561061	0.0462121	0.171	0.318361	0	0	0	0	0	0.0815516	0	0.0324073	0	0	0.0523286	0.0949561	0.0494038	0	0.0951786	0	0.00249474
TCGA.DK.A3IQ.01	3.4971	-3.3076	PDCD1low	0.0301006	0	0.0383029	0.0293588	0.0861085	0.103535	0	0	0	0	0	0.0409668	0.011778	0	0	0.312113	0.0438995	0.0102751	0.293562	0	0	0
TCGA.UY.A9PD.01	2.6984	-2.6349	PDCD1low	0.0692016	0	0.108478	0.0176528	0.120126	0	0	0.083604	0.024896	0.00732403	0	0.0151321	0	0.234093	0.0542431	0.238743	0	0	0.0265055	0	0	0
TCGA.BT.A20P.01	0.1776	-3.816	PDCD1low	0	0.235673	0.0381575	0.11029	0.0239491	0.103536	0	0.0139216	0	0	0	0.0865445	0.0742756	0	0	0.170044	0	0.0897899	0	0.0538192	0	0
TCGA.FD.A3SM.01	2.0673	-2.5479	PDCD1low	0.0136984	0	0.076617	0.0307689	0	0.0631517	0	0.0527263	0.00276563	0	0	0.000842424	0	0.397052	0.0679704	0.233493	0	0	0.060914	0	0	0
TCGA.DK.A3X2.01	0.0158	-3.458	PDCD1low	0	0.0871284	0.0454871	0.0680604	0.0597898	0	0	0.0331222	0	0	0	0.022774	0.00445151	0.0272433	0	0.492399	0	0.138435	0	0.0211095	0	0
TCGA.FD.A5C0.01	3.1377	-1.6394	PDCD1low	0.0140464	0.0682095	0.023038	0.158945	0	0	0	0.0707933	0.0131801	0	0.0257373	0	0.0922925	0	0.0204395	0.345945	0.00410767	0.0387808	0	0.118447	0.00603765	0
TCGA.DK.A1A7.01	0.5955	-1.8314	PDCD1low	0.283083	0	0.0135784	0.182303	0	0.156374	0	0.138831	0.0312309	0	0	0.0294488	0.0325583	0.0147854	0	0.0565595	0.00925208	0.017136	0.0348599	0	0	0
TCGA.CU.A3KJ.01	-0.3022	-1.2828	PDCD1low	0.00389457	0	0	0.119763	0	0.155081	0.0557659	0.074117	0	0	0.0175554	0.0188952	0.0213533	0.0801662	0.107595	0.151916	0.0221365	0.0475577	0	0.100598	0	0.0236055
TCGA.XF.AAN7.01	3.8013	-2.114	PDCD1low	0.00924004	0	0.0200668	0.134021	0	0.131559	0	0.0491466	0	0	0	0.0575094	0.0380088	0.0184264	0.0647883	0.441346	0	0	0.0358876	0	0	0
TCGA.CF.A9FL.01	1.6649	-3.0469	PDCD1low	0	0.0800527	0.209026	0.108018	0.0482964	0	0	0.0994133	0.00528798	0	0.00635942	0.0124723	0.0183503	0	0.00690442	0.337243	0	0.00991686	0.058659	0	0	0
TCGA.YC.A89H.01	-0.394	-1.2828	PDCD1low	0.0903298	0	0.114992	0.0860327	0	0	0.00418796	0.042835	0.0246761	0	0	0.0465151	0	0.236683	0.0590133	0.214261	0.0129681	0	0	0.0614824	0	0.00602324
TCGA.GU.A42R.01	1.9188	-4.035	PDCD1low	0	0.169939	0.0554045	0.148222	0.134761	0	0	0.0525602	0	0	0.0907858	0	0.128663	0	0	0.113786	0	0.0855487	0.0203308	0	0	0
TCGA.DK.AA6U.01	1.2085	-1.8836	PDCD1low	0.000874322	0.0237753	0.093218	0.119522	0.107416	0	0	0.0491929	0.0757144	0	0.0129015	0.0683677	0.0474184	0	0.0289305	0.208409	0.00251073	0.086497	0.0588331	0	0	0.0164188
TCGA.DK.A1AA.01	1.3397	-3.0469	PDCD1low	0	0.103205	0.0240738	0	0.0668801	0.0394062	0	0.0665158	0.0296588	0.00656669	0	0.0707172	0.0182272	0	0	0.181578	0.108473	0.0868981	0.18818	0	0	0.00961943
TCGA.GV.A40G.01	1.6093	-6.5064	PDCD1low	0	0.0683303	0.0300228	0.121042	0.179667	0	0	0.124034	0	0	0.0522502	0.0129544	0.167506	0	0	0.117399	0	0.100308	0.00612697	0.00805115	0	0.0123093
TCGA.GC.A3RB.01	-0.3566	-0.9971	PDCD1low	0	0.00447526	0.1173	0.0869382	0	0.0123147	0	0.105411	0	0	0.00238059	0.0355303	0.00787376	0.0278821	0.045908	0.287648	0.180035	0.0258884	0	0.0604138	0	0
TCGA.H4.A2HQ.01	0.1519	-1.2828	PDCD1low	0.00656873	0	0.189284	0.0857098	0	0	0	0.196912	0	0	0.00568069	0.0146247	0.0178356	0	0.0316561	0.230213	0	0.218851	0	0	0.00266563	0
TCGA.ZF.AA4T.01	1.614	-3.1714	PDCD1low	0.0165273	0.0669973	0	0.0914633	0	0	0	0.0801833	0.0389101	0	0.114108	0	0.0336719	0.108449	0.0126052	0	0	0.212172	0	0.209	0.00821422	0.00769797
TCGA.GV.A3JZ.01	1.7617	-1.1488	PDCD1low	0.00917089	0	0.113598	0.0837624	0	0.0944063	0	0.0559342	0	0	0.00880835	0.0264633	0.00323104	0.0396691	0.0689433	0.429388	0	0	0	0.0630334	0	0.00359222
TCGA.G2.A3IE.01	-0.4921	-2.3147	PDCD1low	0	0.138559	0.120878	0.0962648	0.139115	0	0	0.065317	0.131887	0	0	0	0.0153463	0	0	0.157512	0	0.0915746	0	0.0355354	0	0.00801
TCGA.GV.A3QF.01	3.1653	-5.5735	PDCD1low	0	0.158243	0.0165162	0	0.256814	0	0	0.0453609	0	0	0.0825841	0	0.108166	0.142372	0.000319439	0	0	0.0192697	0	0.0775326	0.0442541	0.0485678
TCGA.BT.A2LD.01	1.7009	-0.9132	PDCD1low	0.0586062	0	0.0984976	0.152309	0	0.00675405	0	0.145467	0.030349	0.0306799	0	0.0604726	0	0.081339	0.102727	0.113314	0	0.00645127	0.105108	0	0	0.00792362
TCGA.ZF.A9R2.01	-0.8084	-4.2934	PDCD1low	0	0.257213	0	0.0524266	0	0.106442	0	0.136541	0	0	0	0	0.0296259	0.065042	0	0.0190131	0.0411383	0.118474	0.165886	0	0.00819791	0
TCGA.K4.A3WV.01	1.5415	-2.6349	PDCD1low	0	0.184348	0.0226937	0.00586893	0.116674	0.0669827	0	0.087992	0	0	0.0299521	0.0295408	0.0532251	0.160682	0	0	0	0.0524803	0	0.165011	0.0245493	0
TCGA.GV.A3JW.01	0.6608	-4.035	PDCD1low	0	0.161229	0.05421	0.106482	0.214734	0	0	0	0	0	0.0933012	0	0.0633542	0.100905	0.00469615	0.04826	0	0.0514725	0.101356	0	0	0
TCGA.ZF.A9R0.01	1.8119	-1.5951	PDCD1low	0.00331385	0.0743787	0.0548475	0.113791	0.0412305	0	0	0.16948	0.0255628	0	0	0.0309825	0	0.132312	0.131213	0.195618	0.0088818	0	0.0183873	0	0	0
TCGA.UY.A78M.01	0.8164	-5.0116	PDCD1low	0.0149037	0	0.145821	0.107475	0.0856998	0	0	0.0257657	0.00901858	0	0.00792364	0.0159358	0	0.392541	0.0160616	0.144768	0	0	0.0340853	0	0	0
TCGA.C4.A0F6.01	1.0711	-2.6349	PDCD1low	0	0.138931	0.10436	0.179241	0	0	0	0.0565046	0.0103677	0.029618	0	0.0239843	0	0.151067	0.00801498	0.132275	0.015909	0.012859	0.101143	0	0.0357246	0
TCGA.FD.A3SJ.01	3.055	-1.7809	PDCD1low	0.164733	0	0.0214407	0.055698	0.00846633	0	0	0.17701	0	0	0	0.0209587	0.0423344	0.0850581	0.0457181	0.266661	0.00821431	0	0.103708	0	0	0
TCGA.ZF.A9R1.01	2.2872	-2.0529	PDCD1low	0.154249	0.10619	0.0177242	0.18966	0	0.0141038	0	0.159521	0.00606789	0	0	0.0238846	0.0298148	0	0.00825567	0.217569	0.00745785	0.0158483	0.0496534	0	0	0
TCGA.BT.A20N.01	1.1117	-2.3884	PDCD1low	0.155472	0	0.176183	0.0769166	0.0224312	0	0	0.0949172	0	0	0.0032564	0	0.016945	0	0.105676	0.214648	0.0610234	0.0077428	0	0.0589444	0	0.00584358
TCGA.E7.A678.01	-0.8863	-3.1714	PDCD1low	0	0	0.224921	0.168723	0	0.165032	0	0.0965372	0.109895	0	0.00724603	0.0676261	0.00834588	0	0	0.0831022	0	0.0416496	0.0269218	0	0	0
TCGA.GD.A2C5.01	2.1444	-3.3076	PDCD1low	0	0.130481	0.0856906	0.0167682	0.0198943	0.0526878	0	0.0393997	0.000746968	0	0.0223785	0.0120583	0.0450807	0	0	0.296989	0.0401366	0.124604	0.0741101	0	0.0258088	0.0131664
TCGA.G2.A2EL.01	4.9093	-4.2934	PDCD1low	0	0	0.0239155	0.24367	0	0	0	0.191957	0	0	0	0.0747192	0.0240622	0.186475	0.0517693	0.0857174	0.0365628	0	0.0811516	0	0	0
TCGA.E7.A677.01	5.5811	-0.8599	PDCD1low	0	0.0821397	0.0258969	0.175112	0.0121534	0	0	0.148695	0.101096	0	0	0.0467208	0.0226264	0	0.0491429	0.0820893	0.0489778	0.0741886	0.131161	0	0	0
TCGA.XF.A9SZ.01	2.4171	-0.9132	PDCD1low	0	0.0205395	0.0249191	0.0471516	0	0	0	0.0683514	0.0344497	0	0.0230785	0	0.00425309	0.340718	0.000967325	0.310027	0	0.0012962	0	0.110191	0	0.014058
TCGA.ZF.A9R9.01	2.7205	-1.7809	PDCD1low	0.111816	0	0.168098	0.0969767	0	0	0	0.152085	0.0246107	0	0	0.0680184	0.0033337	0	0.0556653	0.271513	0	0.00226043	0.0452448	0	0	0.000377213
TCGA.BT.A42C.01	1.8282	-4.035	PDCD1low	0	0.15612	0.110486	0.0610179	0.0735945	0	0	0.13462	0.0334374	0	0.0219377	0	0.0540007	0	0	0.0533858	0	0.194108	0	0.0760725	0	0.0312198
TCGA.G2.AA3F.01	0.4967	-3.1714	PDCD1low	0	0.142715	0.0245167	0.0704522	0.173263	0	0	0.0259356	0.0110771	0	0.090367	0	0.00517829	0	0.0355826	0.353369	0	0.0431541	0	0.0243889	0	0
TCGA.4Z.AA89.01	0.4016	-2.0529	PDCD1low	0	0.149872	0.0199561	0.237844	0	0	0	0.219671	0.0053737	0	0	0.0267739	0.043429	0	0.0554494	0.15845	0	0.0567945	0	0.022478	0.0039094	0
TCGA.XF.AAN1.01	1.3901	-2.4659	PDCD1low	0	0.104289	0.00272381	0.190783	0.169931	0	0	0.110277	0	0	0.00994572	0.00478983	0.0414844	0	0.0268462	0.118355	0.149578	0.066723	0	0.00427502	0	0
TCGA.FJ.A3Z7.01	3.9765	-1.9942	PDCD1low	0	0.0934693	0.0653567	0.153404	0	0.0805556	0	0.0723881	0	0	0.0957262	0	0.0272711	0.0718454	0.0522704	0.107988	0	0.0346596	0	0.145065	0	0
TCGA.ZF.A9R3.01	1.3283	-1.1488	PDCD1low	0	0.0747523	0.12774	0.0858022	0	0.0669967	0	0.123403	0.0640167	0	0	0.0766657	0.0178183	0	0	0.0910619	0.13662	0.0798861	0.052827	0	0	0.00241081
TCGA.GU.A763.01	0.2277	-5.5735	PDCD1low	0	0.11461	0	0.152089	0	0.0027961	0	0.32561	0	0	0	0.0632713	0.0175089	0	0.0113449	0.227107	0.0404048	0.0333441	0.0119141	0	0	0
TCGA.4Z.AA7S.01	1.5758	-3.0469	PDCD1low	0	0.10205	0.0700194	0.0453189	0.220239	0	0	0.302356	0	0.00359717	0	0	0.0169159	0	0	0.139348	0	0.0646521	0.030584	0.004919	0	0
TCGA.ZF.AA52.01	2.9948	-0.9971	PDCD1low	0	0.0115812	0.0193866	0.122939	0	0	0	0.0412661	0.00930043	0	0	0.0865702	0.0204611	0.134621	0.0145075	0.422648	0.0150769	0.00291519	0	0.0885817	0	0.0101457
TCGA.ZF.A9R5.01	0.434	-1.2828	PDCD1low	0	0.217242	0.0930668	0.170577	0	0.0547831	0	0.13148	0.0478524	0	0	0.0642073	0.018673	0.005181	0.0128076	0.0806088	0.0120382	0.0225168	0.0689658	0	0	0
TCGA.KQ.A41P.01	1.6281	-1.1172	PDCD1low	0.0294856	0.0119693	0.047118	0.0420511	0	0	0	0.0587406	0.0220605	0	0	0.0281039	0.00425718	0.307437	0.0233168	0.362061	0	0.00682388	0.0565756	0	0	0
TCGA.GV.A3QI.01	2.0604	-3.1714	PDCD1low	0	0.0226403	0	0.222897	0.237573	0	0	0	0	0	0	0.0406065	0.0151222	0	0	0.35141	0	0.044804	0.0649469	0	0	0
TCGA.UY.A78L.01	1.2271	-2.7274	PDCD1low	0	0.0106213	0.0485011	0.0379346	0	0.13452	0	0.0246294	0.00569627	0	0	0.0241453	0	0.11748	0.0164987	0.415751	0.000477035	0.0524247	0.00953321	0	0	0.101787
TCGA.HQ.A2OE.01	1.0779	-1.1811	PDCD1low	0.00768373	0.0117866	0.239004	0.108987	0.0984945	0	0	0.0547781	0.0154305	0	0.0396792	0	0.0339336	0	0.000509226	0.1297	0.0893446	0.0845232	0	0.0694256	0.00936216	0.0073585
TCGA.E5.A4U1.01	0.1776	-4.2934	PDCD1low	0	0.077882	0.0368473	0.106896	0.289638	0	0	0.0974063	0	0	0.118391	0.0321435	0.0162584	0	0	0.154896	0	0.0274886	0.0352008	0	0	0.00695197
TCGA.KQ.A41R.01	0.8726	-2.5479	PDCD1low	0	0.0838414	0.0233756	0.068754	0.00665546	0.0877818	0	0.0455428	0.111335	0	0	0.0284607	0	0.0979416	0.0070403	0.246837	0	0.0471759	0.145259	0	0	0
TCGA.XF.A8HB.01	-0.2845	-2.7274	PDCD1low	0	0.138723	0.0363164	0.0261839	0	0.0653609	0	0.112903	0	0	0.0428844	0	0.0140083	0	0	0.35689	0	0.187727	0.0190024	0	0	0
TCGA.DK.A2HX.01	3.4237	-1.8314	PDCD1low	0.0177249	0	0.0197658	0.115164	0	0.176312	0	0	0.00659488	0	0	0.0354735	0.0659227	0.0159689	0.0110706	0.270021	0.00791944	0.0411505	0.209372	0	0	0.00753921
TCGA.KQ.A41Q.01	0.2881	-2.2447	PDCD1low	0	0.096884	0	0.101555	0.125409	0	0	0.0550986	0	0	0.0449094	0	0.0391168	0.0180006	0	0.224804	0	0.21128	0	0.0706683	0	0.0122751
TCGA.ZF.A9RM.01	-0.4921	-5.0116	PDCD1low	0	0.107206	0.031279	0.181121	0.0123312	0.151017	0	0	0	0	0	0.0626643	0.0357646	0.0963199	0	0.0126912	0	0.0569326	0.252673	0	0	0
TCGA.4Z.AA7Y.01	1.4011	-5.0116	PDCD1low	0	0.0932492	0.0239037	0.0671925	0.0428065	0.0565345	0	0.0899793	0	0	0	0.0454449	0	0	0	0.109804	0.2807	0.140589	0	0.0497961	0	0
TCGA.KQ.A41O.01	-2.6349	-9.9658	PDCD1low	0	0.0355175	0	0.242912	0.228286	0	0	0.0604338	0	0	0.120942	0	0.0409239	0.0327345	0	0.00308274	0.000818241	0.0177358	0.214114	0	0.00249999	0
TCGA.4Z.AA82.01	1.6785	-1.8314	PDCD1low	0	0.0850003	0.014166	0.000731656	0	0.0470537	0	0.0914125	0.00635914	0	0	0.0658457	0.00552251	0	0	0.197559	0.195889	0.21238	0.0760431	0	0	0.00203715
TCGA.KQ.A41N.01	0.6969	-9.9658	PDCD1low	0	0.196433	0.0411548	0.0199092	0.214753	0	0	0.0990333	0	0	0.0985949	0	0.0198635	0.0656236	0	0.105571	0.0145893	0.0591532	0.0653204	0	0	0
TCGA.DK.A6AW.01	2.0465	-1.6394	PDCD1low	0	0.125147	0.0331757	0.174253	0	0.00538238	0	0.0484796	0.12527	0	0.0180715	0.0844857	0.0420833	0	0	0.213162	0.0161553	0.0386136	0	0.075722	0	0
TCGA.XF.AAMJ.01	2.9562	-1.0262	PDCD1low	0.0997858	0	0.122839	0.107287	0	0.0120961	0	0.0782467	0.0061015	0	0.0334318	0.0156139	0.00841141	0.114878	0.0689645	0.202989	0.00921728	0.00374176	0.0986486	0	0	0.0177484
TCGA.ZF.AA4W.01	0.3115	-1.4699	PDCD1low	0	0.142762	0.029056	0.0212349	0	0	0	0.134669	0	0.0196143	0	0.125478	0	0.0912876	0.0917721	0.0161704	0	0.224407	0.0708001	0	0	0.0327493
TCGA.HQ.A2OF.01	0.1257	-3.3076	PDCD1low	0	0.0316604	0	0.145419	0.142618	0	0.0405996	0	0	0	0.0837587	0	0.0214989	0	0	0.436836	0	0.0192539	0	0.078356	0	0
TCGA.XF.A9SH.01	1.0779	-2.9324	PDCD1low	0	0.137339	0.067789	0.0227389	0.0227905	0.0786694	0	0.0415884	0.0431266	0	0	0.0405874	0	0	0	0.39319	0.0820268	0.02188	0.0482742	0	0	0
TCGA.DK.A3X1.01	1.2934	-2.4659	PDCD1low	0	0.0927893	0.0801913	0.0960814	0.0317801	0	0	0.186679	0.0193962	0	0.0572256	0	0.0326571	0.0368597	0.032804	0.280724	0	0.0302389	0	0.018903	0.00366999	0
TCGA.4Z.AA83.01	0.9115	-1.1811	PDCD1low	0	0.0668807	0.024201	0.0859323	0.0334843	0	0	0.088075	0.0473016	0	0	0.101392	0	0.0941765	0.0630827	0.208912	0.00951874	0.0996645	0	0.0464244	0	0.030954
TCGA.ZF.AA4X.01	2.1247	-3.0469	PDCD1low	0.0217339	0.0610493	0	0.0901837	0.0277264	0.112181	0	0.0629505	0.0941595	0	0	0.0343041	0.0333057	0.0655928	0	0.0614327	0.0243318	0.231395	0.0796544	0	0	0
TCGA.DK.A6B1.01	2.5852	-3.1714	PDCD1low	0	0.0287595	0.00897191	0.0673237	0	0.126402	0	0.129225	0.0071729	0	0	0.0137262	0.0874386	0	0	0.310577	0	0.113088	0.0323101	0.0750056	0	0
TCGA.G2.AA3D.01	-0.1504	-3.816	PDCD1low	0	0.369706	0.0817781	0.0671072	0.00205862	0.0348396	0	0.148904	0.0329677	0	0	0.0578744	0.0350286	0	0	0.0928558	0	0.062019	0	0.0148615	0	0
TCGA.UY.A78O.01	1.1577	-2.114	PDCD1low	0.0384683	0.0069049	0.381406	0.0328715	0.0145936	0	0	0.12529	0.00391121	0	0	0.0343015	0	0.187028	0	0.0930579	0	0.0624919	0.0196751	0	0	0
TCGA.DK.A6B0.01	0.3115	-3.816	PDCD1low	0	0.0144399	0	0.0818233	0.0409257	0.0525898	0	0.0647369	0.0220149	0	0	0.098886	0.153208	0.00275834	0.0071283	0.251879	0.059144	0.0232595	0.12559	0	0.00161601	0
TCGA.XF.AAN3.01	1.7489	-1.1811	PDCD1low	0	0.0708354	0.0399532	0.0617115	0	0	0	0.0879306	0.0179501	0	0	0.00456133	0.0323455	0	0	0.365748	0.0821108	0.0850691	0.1453	0	0	0.0064848
TCGA.UY.A78N.01	1.1577	-2.8262	PDCD1low	0	0.0752601	0.00157013	0.101632	0.260415	0	0	0.0549044	0.0299359	0	0.0364035	0	0.0467813	0	0.00495043	0.279504	0.046095	0.0229113	0.0396372	0	0	0
TCGA.DK.A2I6.01	3.8759	-2.1779	PDCD1low	0	0.0811965	0.0265451	0.102937	0.0241175	0.0393866	0	0.13603	0	0	0.00535946	0.0182446	0.0143154	0.00707659	0	0.184705	0	0.347353	0	0.0127333	0	0
TCGA.ZF.A9RL.01	2.4008	-5.0116	PDCD1low	0	0.067761	0	0.204755	0.21369	0	0	0.112841	0	0	0	0.0317514	0.0126407	0	0	0.190646	0.0838927	0.0820227	0	0	0	0
TCGA.XF.AAMR.01	3.7028	-1.3183	PDCD1low	0	0.0661955	0.0347915	0.0232978	0	0.0274297	0	0.0197714	0.0064481	0.00509626	0	0.0496078	0.0098678	0	0	0.474723	0.0334057	0.01057	0.230291	0	0	0.00850419
TCGA.ZF.A9RC.01	1.8078	-2.7274	PDCD1low	0	0.0550868	0.089149	0.091267	0.164296	0	0	0.0872062	0	0	0.0492792	0	0	0.0571637	0.0231213	0.256098	0	0	0.0580787	0.0441703	0	0.0250837
TCGA.2F.A9KQ.01	2.3704	-5.5735	PDCD1low	0	0.0320208	0.00883293	0.0494623	0.270405	0	0	0.0352225	0	0	0	0.00616922	0.109018	0	0	0.188312	0.0169979	0.0926399	0.19092	0	0	0
TCGA.XF.A8HF.01	1.0363	-1.3921	PDCD1low	0	0.0817447	0.0212839	0.024868	0.019582	0	0	0.0779357	0.113976	0	0.110099	0	0.0161914	0.0072937	0.0244834	0.470098	0	0.0129626	0.0174797	0	0	0.0020015
TCGA.XF.AAMY.01	2.6738	-1.7809	PDCD1low	0	0.0930339	0.0172641	0.0576677	0.0404848	0	0.0110781	0.0337699	0	0	0.0570777	0	0.0844928	0.0582461	0.0116784	0.338569	0	0.0626315	0.0287966	0.0157468	0.0833253	0.00613702
TCGA.2F.A9KR.01	0.4125	-1.0559	PDCD1low	0	0.121167	0.162165	0.126917	0	0	0	0.191229	0	0	0.0118731	0.0407603	0.0864806	0	0	0.181672	0	0.0637859	0	0.00863835	0	0.00531235
TCGA.2F.A9KT.01	0.8164	-2.7274	PDCD1low	0	0.0461345	0.0401217	0.153582	0.00658884	0	0	0.100073	0	0	0.0343344	0.0293763	0.0377911	0.108901	0.033574	0.279562	0	0	0	0.0728224	0	0.0571394
TCGA.DK.A1AD.01	1.5998	-1.7809	PDCD1low	0.0653837	0	0.0675702	0.286031	0.0143952	0	0	0.0355441	0.121858	0	0	0	0.0547678	0	0.162333	0.15576	0.00770845	0.0205952	0	0.00805325	0	0
TCGA.DK.AA6R.01	0.8488	-1.0262	PDCD1low	0	0.0281532	0.0179259	0.15728	0	0.167411	0	0.099315	0	0	0.00543743	0.0784273	0.00664366	0.0431344	0.130549	0.116776	0.0400494	0.108391	0	0.000506478	0	0
