# Supplementary material for: PD1hi CD200hi CD4+ exhausted T cell increase immunotherapy resistance and tumour progression by promoting epithelial–mesenchymal transition in bladder cancer
Source: Clin Transl Med. 2023 Jun 14;13(6):e1303. doi: 10.1002/ctm2.1303 (PMC10265167; doi:10.1002/ctm2.1303)
Supplement: Supplementary file 14 — Supporting Information [file CTM2-13-e1303-s016.xlsx]

## Sheet: Supplementaly Table7
Supplementary information, Table S7: Information of the infiltration coefficients of various immune cells betweem the PDCD1low,PDCD1hiCD200low and PDCD1hiCD200hi groups using Xcell algorithm
	CD200	PDCD1	Group	aDC	Adipocytes	Astrocytes	B.cells	Basophils	CD4..memory.T.cells	CD4..naive.T.cells	CD4..T.cells	CD4..Tcm	CD4..Tem	CD8..naive.T.cells	CD8..T.cells	CD8..Tcm	CD8..Tem	cDC	Chondrocytes	Class.switched.memory.B.cells	CLP	CMP	DC	Endothelial.cells	Eosinophils	Epithelial.cells	Erythrocytes	Fibroblasts	GMP	Hepatocytes	HSC	iDC	Keratinocytes	ly.Endothelial.cells	Macrophages	Macrophages.M1	Macrophages.M2	Mast.cells	Megakaryocytes	Melanocytes	Memory.B.cells	MEP	Mesangial.cells	Monocytes	MPP	MSC	mv.Endothelial.cells	Myocytes	naive.B.cells
TCGA.DK.A1A5.01	2.0395	-0.5973	PDCD1hiCD200hi	0.06995	0.01434	0.1735	0.01923	0.01454	0.1621	0.02329	6.87e-19	3.38e-18	-2.23e-18	0.01322	0.02433	0.009913	0.001916	0.01543	0.08152	0.01218	0.09331	4.52e-19	0.0656	0.07249	0.01778	0.859	0	0.07197	-5.47e-20	-4.67e-19	0.1105	0.09093	0.2463	0.0705	0.04276	0.02978	0.00518	0.03806	0.001416	0.001657	4.78e-18	0.06531	0.03418	0.009867	-1e-20	0.2132	0.02732	0.0209	5.52e-19
TCGA.XF.A9T3.01	3.3814	0.9191	PDCD1hiCD200hi	0.055	0.3024	0.1067	0.002732	0.02889	0.1526	0.03174	4.38e-19	-9.56e-19	-1.93e-18	0.0141	0.0152	0.006064	0.004328	0.02152	0.1673	0.002024	0.05632	-3.69e-19	0.09278	0.1928	0.01174	0.9539	0	0.1432	-8.31e-19	0.001794	0.2152	0.2135	0.2583	0.2362	0.03974	0.0517	-1.15e-19	0.02986	0.01016	0.004147	3.41e-19	0.07754	0.09547	0.009282	-6.69e-18	0.07409	0.1011	0.03254	0.005535
TCGA.FD.A6TF.01	2.7742	-0.7834	PDCD1hiCD200hi	0.03679	0.2328	0.1295	0.02217	0.04684	0.07529	-2.62e-18	3.92e-18	1.28e-19	-1.17e-18	0.008916	-7.17e-19	-5.09e-19	8.98e-19	0.01241	0.1869	0.003139	0.06263	8.29e-19	0.05591	0.204	0.02633	1.023	-7.59e-21	0.1681	4.17e-19	0.001813	0.1833	0.1414	0.1303	0.3036	0.04458	0.06175	0.005367	0.02526	0.01506	-2.83e-20	-1.32e-18	0.1176	0.07012	0.002486	-9.1e-19	0.09774	0.1082	0.02577	0.006132
TCGA.FD.A62N.01	2.4597	3.5742	PDCD1hiCD200hi	0.3795	0.03125	0.1392	0.2837	0.1839	0.4342	0.206	-1.98e-19	-1.23e-18	-1.46e-18	0.02374	0.1481	0.1595	0.1059	0.07796	0.1311	0.02952	0.06555	4.02e-20	0.4419	0.1199	0.01108	0.8418	1.99e-20	0.1278	-8.95e-18	0.003779	0.07351	0.6123	0.203	0.1019	0.2041	0.2023	0	0.02873	0.001458	0.01167	0.04679	0.09142	0.08524	0.08946	3.48e-18	0.2056	0.08284	0.001259	0.01857
TCGA.FD.A6TG.01	2.9262	-0.3022	PDCD1hiCD200hi	0.1215	0.0248	0.1109	0.04247	0.009249	0.07746	0.0488	-4.37e-19	0.002077	0.005536	0.01633	0.02458	0.0008008	4.61e-20	0.007824	0.1807	0.02443	0.0498	-1.65e-19	0.05762	0.1205	0.06597	0.9045	2.36e-20	0.1647	-1.08e-18	0.001909	0.1751	0.03782	0.1695	0.1294	0.05519	0.0552	0.01834	0.04064	0.002382	0.002174	-1.08e-17	0.0684	0.06615	0.02398	-8.71e-19	0.1448	0.06719	0.01631	-6.15e-23
TCGA.XF.A9SJ.01	2.0254	1.0983	PDCD1hiCD200hi	0.0832	0.2047	0.03066	0.02398	0.2795	0.0892	-1.67e-19	1.48e-17	6.48e-18	1.14e-17	-1.03e-20	3.92e-18	5.38e-18	-1.05e-17	0.01482	0.07913	-7.28e-19	0.06167	-1.12e-17	0.146	0.1357	0.03372	1.057	3.55e-18	0.08475	-1.26e-17	0.01049	0.129	0.2992	0.1794	0.2018	0.09772	0.09905	0.02015	0.006921	2.01e-19	0.008542	2.69e-18	0.09373	0.07069	0.008808	-3.87e-18	0.1338	0.08859	-2.09e-19	0.002173
TCGA.K4.A3WU.01	3.4197	0.3685	PDCD1hiCD200hi	0.1652	0.01731	0.06457	0.3414	-5.62e-18	0.1358	0.1578	-1.08e-18	1.05e-17	1.19e-17	0.009506	0.01753	0.01213	-4.34e-19	0.008473	0.1797	0.07227	0.05029	1.97e-18	0.06368	0.1463	0.03952	0.7223	1.89e-19	0.1866	-6.27e-18	0.01639	0.2736	0.05297	0.122	0.1648	0.04507	0.04444	0.006299	0.03396	0.01157	0.002455	0.0371	0.04334	0.05508	1.16e-18	3.2e-19	0.05445	0.07066	0.0155	0.03764
TCGA.XF.AAN8.01	4.2661	0.4125	PDCD1hiCD200hi	0.03213	0.9338	0.1294	0.0335	0.1179	0.1242	0.05087	-3.27e-18	1.22e-18	6.05e-18	0.01255	1.59e-18	3.35e-20	1.01e-18	0.05669	0.3323	9.74e-20	0.04655	0.003181	0.2592	0.5135	0	0.1159	-3.75e-19	0.362	-3.89e-19	0.03443	0.5539	0.4892	0.01188	0.8807	0.09011	0.04906	0.03898	0.06153	0.0251	0.01786	3.34e-18	0.07713	0.08771	0.2336	-2.63e-17	0.06139	0.2099	0.0357	0.003236
TCGA.FD.A3B7.01	4.1954	3.0876	PDCD1hiCD200hi	0.2156	0.008858	0.1523	0.09704	0.1026	0.2398	0.08953	5.92e-19	1.95e-18	5.19e-18	0.008913	0.0875	0.08691	0.04302	0.05047	0.1316	7.35e-22	0.0525	7.53e-20	0.24	0.2952	0.01328	0.6638	-4.43e-21	0.08588	9.48e-18	0.002099	0.1208	0.4597	0.4004	0.3612	0.08104	0.07301	0.0023	0.03832	0.003215	0.006739	0	0.08194	0.0521	0.08188	1.52e-17	0.2159	0.1437	0.004753	0.0109
TCGA.E7.A6MD.01	2.4386	0.6699	PDCD1hiCD200hi	0.1078	0.03555	-2.54e-19	0.1766	6.55e-18	0.2164	0.09038	-6.33e-19	1.66e-18	-9.83e-18	0.01464	0.03741	0.01968	3.87e-21	0.02992	0.1414	0.03082	0.05912	0	0.09281	0.1116	0.03613	0.9529	1.22e-19	0.1473	1.66e-18	6.05e-20	0.2075	0.1772	0.1921	0.1478	0.02803	0.0298	-1.82e-20	0.06169	0.01023	0.004101	0.007543	0.04827	0.01847	0.003047	-4.48e-20	0.1062	0.05953	0.009058	0.0181
TCGA.CU.A0YO.01	2.1638	-0.5543	PDCD1hiCD200hi	0.08704	0.01241	0.003993	0.01438	0.06951	0.1714	0.03776	4.76e-18	6.07e-20	4.78e-19	0.007017	0.008045	0.01078	2.06e-18	0.03272	0.06617	0.006184	0.0583	-1.46e-18	0.05811	0.1158	0.01921	1.049	-1.44e-18	0.06329	6.73e-19	0	0.1723	0.1042	0.2628	0.1229	0.02099	0.02887	1.23e-18	0.04216	0.007439	0.005784	2.42e-18	0.04102	0.05539	0.004925	-1.22e-18	0.01626	0.04655	0.02121	0.002468
TCGA.FD.A3SO.01	2.1313	-0.3566	PDCD1hiCD200hi	0.1037	0.007779	0.0954	0.05114	0.06993	0.1493	0.01514	5.05e-20	-4.72e-19	-1.45e-18	0.008304	0	0.01794	-5.64e-19	0.03679	0.06	0.01244	0.06568	-9.82e-19	0.05478	0.1043	0.02279	0.9977	0.004234	0.08669	2.65e-19	2.99e-05	0.06081	0.07642	0.2988	0.09739	0.09226	0.09245	0.02698	0.04265	0.002545	0.0003443	-1.85e-18	0.06094	0.04765	0.07618	7.74e-19	0.1821	0.05583	0.006611	0.009034
TCGA.FD.A5BX.01	3.8739	-0.4325	PDCD1hiCD200hi	0.06887	0.01853	0.1235	-3.62e-20	0.1567	0.1771	0.0326	1.79e-18	2.21e-18	-1.1e-18	0.007097	0.01384	-8.87e-19	1.5e-18	0.02304	0.1044	2.55e-18	0.1066	-1.66e-18	0.0504	0.3029	-5.31e-19	0.1417	2.59e-18	0.1795	5.18e-18	0.005423	0.1514	0.0662	0.01585	0.431	0.2229	0.1663	0.05348	0.0401	0.02674	0.007541	-9.33e-18	0.07729	0.0268	0.05784	-6.17e-18	0.4722	0.1714	0.01808	-1.22e-19
TCGA.XF.A9SU.01	2.1606	-0.4131	PDCD1hiCD200hi	0.1035	0.02237	0.1171	0.006054	0.02562	0.1218	0.04526	4.66e-18	-2.29e-18	0.004349	0.01983	0.01525	1.5e-18	-1.16e-19	0.01429	0.1301	0.01428	0.09946	1.99e-18	0.0766	0.1387	0.01788	0.9453	4.51e-20	0.1407	4.71e-19	0.003921	0.1552	0.1734	0.1869	0.1729	0.05993	0.06653	0	0.01312	0.005223	0.003887	1.79e-18	0.1154	0.05435	0.04529	-8.63e-19	0.2522	0.1142	0.01214	0.002623
TCGA.FD.A62P.01	2.4063	0.7321	PDCD1hiCD200hi	0.121	0.01048	0.1135	0.01067	0.07086	0.1318	0.003235	-2.32e-18	2.6e-19	1.45e-19	0.01376	0.01686	0.004282	-4.37e-19	0.002584	0.06006	0.001488	0.0852	-2.42e-18	0.07675	0.1127	0.03903	1.158	0	0.1111	-3.7e-18	0.002022	0.1352	0.1353	0.3209	0.1335	0.09942	0.1019	0.007923	0.03202	0.001049	0.004107	-1.79e-18	0.09472	0.03573	0.02171	-8.27e-19	0.0971	0.07033	0.01402	0.003505
TCGA.DK.A3IN.01	4.9626	0.7146	PDCD1hiCD200hi	0.08889	0.001505	0.1642	0.04253	0.009552	0.1422	0.023	-5.72e-19	-3.45e-18	2.37e-18	0.007215	0.01299	0.003418	0.007859	0.0473	0.01608	0.0006634	0.06455	1.23e-18	0.1548	0.1017	0.0275	0.8858	3.69e-22	0.08146	1.48e-18	0.008792	0.03855	0.3615	0.2885	0.08518	0.07995	0.08626	0.003018	0.03808	0.006903	0.0107	0	0.06362	0.07246	0.05059	-3.99e-18	0.213	0.06305	0.008453	0.01114
TCGA.BT.A20W.01	2.9674	-0.2159	PDCD1hiCD200hi	0.02981	0.007198	0.008775	0.03059	0.02136	0.2257	0.1236	0.0001445	-1.31e-18	-4.19e-19	0.01867	0.03729	0.01116	1.81e-19	0.01669	0.003556	0.01501	0.09259	-2.07e-18	0.04981	0.2377	0.04218	0.7944	0	0.01169	7.6e-19	0.001416	0.2083	0.1242	0.08988	0.281	0.01415	0.0132	0.00461	0.04448	0.008643	0.00324	-6.53e-18	0.08588	0.03801	5.49e-20	-1.82e-19	0.1051	0.1156	0.003239	0.0007774
TCGA.K4.A5RH.01	2.8219	3.4129	PDCD1hiCD200hi	0.2157	0.00115	0.2362	0.06813	0.1629	0.3222	0.1219	-1.36e-18	-1.26e-18	-5.88e-18	0.03155	0.1578	0.1006	0.07801	0.03437	0.07673	-1.08e-18	0.09549	-5.24e-18	0.1998	0.1325	1.14e-18	0.03379	-2.11e-19	0.1268	-4.4e-18	-2.46e-20	0.1396	0.3508	2.09e-20	0.1114	0.1727	0.1494	0.02308	0.03191	0.006057	0.006934	1.92e-18	0.04193	0.1167	0.06935	-6.24e-18	0.1367	0.0816	0.03833	6.29e-19
TCGA.YC.A8S6.01	4.8856	0.099	PDCD1hiCD200hi	0.1262	0.0112	0.1154	-4.87e-18	0.01616	0.1375	0.05875	-2.12e-19	3.73e-20	-4.62e-18	0.00881	0.0008588	-5.15e-18	8.81e-18	0.04252	0.1138	1.84e-18	0.06319	5.42e-20	0.09152	0.5307	0.03967	0.8519	0.002916	0.06972	0.003913	0.01036	0.4239	0.2314	0.3669	0.8983	0.02258	0.03256	-5.52e-19	0.03764	0.01715	0.001712	1.96e-17	0.07591	0.1228	0.04295	9.46e-19	0.03705	0.2194	0.00579	-1.1e-17
TCGA.BT.A3PK.01	3.3828	-0.3752	PDCD1hiCD200hi	0.0813	0.009483	0.07595	-4.29e-20	0.04872	0.1419	0.05841	-1.52e-18	1.45e-18	1.42e-19	0.01019	0.01645	0.007007	-4.09e-19	0.01906	0.06468	0.006555	0.1011	1.44e-18	0.06088	0.296	0.02303	1.012	-3.28e-19	0.07437	3.85e-18	3.87e-20	0.1074	0.1568	0.3166	0.363	0.05756	0.05917	0.005693	0.01624	0.009943	0.001699	-3.8e-18	0.06291	0.07182	0.02526	-3.72e-18	0.1211	0.1274	0.005609	-3.27e-19
TCGA.FD.A6TK.01	2.7444	1.5806	PDCD1hiCD200hi	0.2025	0.01049	0.1755	0.04767	-9.17e-21	0.2012	0.03408	-1.97e-19	1.77e-18	-7.76e-20	0.01085	0.04765	0.02547	0.03467	0.01788	0.1503	0.007013	0.09311	4.09e-19	0.1103	0.1487	0.02021	0.896	0.00158	0.09505	2.14e-19	0	0.08994	0.1568	0.3842	0.1523	0.1037	0.1173	0.001036	0.0365	0.007374	0.003209	2.21e-18	0.07295	0.1013	0.04557	-2.56e-18	0.2492	0.08305	0.0114	0.008461
TCGA.FT.A61P.01	3.4635	1.0079	PDCD1hiCD200hi	0.09246	0.1139	0.08926	0.01543	0.05902	0.1286	0	8.28e-20	8.75e-19	-5.52e-18	0.01251	-2.86e-19	0.001491	-2.19e-19	0.01308	0.133	0.02752	0.05127	-5.43e-18	0.1087	0.1044	0.02117	0.9673	5.13e-20	0.1384	-6.4e-18	0.004405	0.119	0.2317	0.1701	0.09291	0.09417	0.0906	1.95e-20	0.03234	0.005739	0.004794	-2.04e-18	0.07651	0.09776	0.02017	4.07e-19	0.1641	0.06121	0.01315	-1.31e-18
TCGA.K4.AAQO.01	3.8167	-0.1665	PDCD1hiCD200hi	0.06239	0.1127	0.04461	0.03444	-3.76e-19	0.1811	0.03201	2.45e-18	0.008516	-3.48e-19	0.02344	0.05552	6.79e-19	-5.15e-20	0.03259	0.227	1.12e-18	0.08755	0	0.06408	0.1111	0.02372	0.6737	0.002068	0.249	3.29e-20	0.01357	0.2782	0.1562	0.09451	0.1172	0.022	0.02636	1.35e-18	0.07547	0.006179	0.002791	-6.47e-18	0.05255	0.03735	0.03484	4.43e-19	0.03992	0.06598	0.04284	0.00472
TCGA.BT.A20O.01	2.685	4.2235	PDCD1hiCD200hi	0.2418	0.06782	0.07125	0.3729	0.1254	0.55	0.2377	0.007315	-5.51e-19	-1.13e-17	0.0146	0.2303	0.1992	0.1154	0.02683	0.07789	0.02719	0.08208	-5.64e-21	0.1967	0.1156	0.0006745	0.0786	0.004301	0.09421	0.00554	0.002473	0.04309	0.2139	0.006596	0.09897	0.2792	0.1998	0.04357	0.1077	0.00242	0.03047	0.03895	0.06255	0.06358	0.08075	-5.69e-19	0.08622	0.06312	0.01338	0.03088
TCGA.ZF.AA5P.01	4.8832	-0.6643	PDCD1hiCD200hi	0.06374	0.04747	0.1294	0.04295	0.009761	0.07315	0.006287	-4.23e-18	-2.34e-19	3.72e-18	0.005761	0.0245	2.46e-18	6.03e-18	0.01136	0.258	0.001045	0.0711	1.64e-18	0.04444	0.2513	0.04873	0.5984	-3.9e-19	0.3705	-6.07e-18	0.01595	0.3488	0.1463	0.04148	0.422	0.03305	0.04751	0	0.03784	0.02712	0.004257	-3.47e-19	0.06773	0.08409	0.01731	-1.33e-17	0.009991	0.1141	0.07901	0.006495
TCGA.BL.A5ZZ.01	5.1035	-0.3022	PDCD1hiCD200hi	0.02928	0.01389	0.2284	2.86e-19	0.0263	0.1469	0.03616	-2.28e-18	2.41e-18	-2.49e-19	0.01007	0.01354	0.002936	0.004899	0.04439	0.09367	1.6e-18	0.06253	3.21e-18	0.1222	0.4259	0.0151	0.3408	0.001769	0.1531	2.37e-19	0.004612	0.1525	0.4035	0.1406	0.6108	0.1023	0.09	0.01615	0.02371	0.003685	0.01651	-6.68e-18	0.07386	0.07723	0.06384	6.78e-18	0.1793	0.1847	0.03448	4.03e-20
TCGA.FD.A3B8.01	4.8605	2.6418	PDCD1hiCD200hi	0.2459	0.04187	0.1717	0.2403	0.05443	0.2921	0.1351	0.01032	-4.41e-19	5.11e-18	0.01178	0.06763	0.05944	0.03111	0.05489	0.1978	0.0316	0.05948	0	0.2273	0.2442	0.01914	0.6517	0.0007762	0.2115	0.01634	0.005599	0.2116	0.3528	0.274	0.3127	0.1526	0.1328	0.0103	0.06677	0.009683	0.01265	0.02137	0.0376	0.07581	0.1185	-8.64e-18	0.1285	0.0966	0.03259	0.02712
TCGA.FD.A6TD.01	2.299	0.6145	PDCD1hiCD200hi	0.1486	0.06199	0.09466	0.08343	0.04958	0.1501	0.009693	-5.1e-18	-6.95e-19	-1.14e-20	0.01734	0.008227	0.02081	0.006999	0.05135	0.03879	0.007464	0.1064	2.67e-18	0.1567	0.1166	0.00323	1.117	-1.24e-19	0.02785	2.51e-18	0.005277	0.05474	0.2419	0.357	0.1098	0.09854	0.08826	5.93e-19	0.01569	0.003275	0.001067	0.003656	0.09129	0.0597	0.05809	-2.19e-18	0.1472	0.08486	0.005215	0.01172
TCGA.FD.A62S.01	2.8701	0.8327	PDCD1hiCD200hi	0.1478	0.02178	0.2459	0.05047	0.05089	0.162	0.06217	-3.87e-19	3.32e-18	1.94e-18	0.008713	0.01061	0.008039	4.18e-19	0.05714	0.1785	0.0182	0.05661	1.04e-18	0.09951	0.1075	0.02305	0.9283	0	0.1586	1.28e-18	8.57e-20	0.1525	0.09523	0.411	0.09388	0.09024	0.09617	0.005922	0.05698	0.002371	0.006744	1.19e-18	0.0707	0.06069	0.02939	-7.01e-19	0.2545	0.06203	0.01169	0.0002837
TCGA.DK.AA6W.01	3.9506	-0.6193	PDCD1hiCD200hi	0.09105	0.003938	0.03977	0.0718	0.1692	0.1351	0.03298	-8.85e-20	0.003665	-5.2e-18	0.005956	6.26e-19	-4.02e-19	-8.61e-18	0.04978	6.85e-18	0.01053	0.05435	1.14e-18	0.06615	0.02708	0.0193	0.4577	0.0003237	-3.42e-18	3.9e-19	0	0.00927	0.04716	0.07121	0.01097	0.03125	0.02323	0.009049	0.04915	1.06e-19	0.00282	6.73e-21	0.08659	0.01356	5.33e-18	-1.96e-17	0.08847	0.02697	0.01625	0.008341
TCGA.XF.A9T8.01	2.4252	2.1541	PDCD1hiCD200hi	0.157	0.01796	0.08944	0.06806	0.1383	0.2373	0.02975	-1.64e-18	-2.51e-18	-3.15e-18	0.01445	0.03415	0.04453	0.01295	0.00182	0.0537	0.003735	0.1157	2.76e-18	0.07575	0.1538	0.02078	1.007	-6e-21	0.03165	4.8e-18	0.003533	0.06288	0.05305	0.2312	0.1575	0.1771	0.1564	0.01117	0.0308	0.003373	0.001569	-2.6e-18	0.05364	0.05265	0.05954	1.25e-17	0.04873	0.07622	0.009171	0.01024
TCGA.R3.A69X.01	3.1129	1.0222	PDCD1hiCD200hi	0.04146	0.02327	0.09847	0.05232	0.02624	0.1719	0.0614	6.5e-19	5.73e-18	-1.23e-18	3.8e-21	0.01789	0.01923	1.17e-19	0.05511	0.1115	0.04111	0.02584	-2.24e-18	0.1152	0.168	0.02768	0.8929	0	0.121	8.91e-19	0.009609	0.2087	0.2915	0.1679	0.1828	0.07778	0.08484	0.01218	0.05172	0.00721	0.004874	4.51e-18	0.05934	0.0808	0.05384	4.23e-19	0.0955	0.07736	0.01647	0.0002621
TCGA.GV.A3JV.01	5.5097	0.3685	PDCD1hiCD200hi	0.1184	0.004721	1.78e-18	9.09e-22	0.09515	0.1453	0.08728	-2.52e-19	-4.91e-19	6.28e-18	0.02477	0.01959	0.006737	-1.82e-18	0.0191	0.02104	0.01786	0.08229	2.4e-18	0.04463	0.1035	0.02556	0.6771	5.85e-19	0.04584	-1.45e-20	0.01697	0.2063	0.04372	0.1741	0.1224	0.03825	0.03655	0.000811	0.02973	0.003332	0.002899	3.27e-18	0.05894	0.07437	5.22e-18	-6.16e-19	0.2303	0.05762	0.00887	0
TCGA.E7.A97P.01	2.5388	1.4494	PDCD1hiCD200hi	0.1406	0.01518	0.1116	0.03436	0.06173	0.2398	0.04561	1.33e-18	4.44e-18	3.62e-18	0.01835	0.06783	0.07401	0.03836	0.004898	0.02735	0.001897	0.1079	-7.33e-19	0.0576	0.09907	0.009609	1.149	-3.26e-19	0.04537	8.93e-18	-2.72e-19	0.05466	0.08157	0.4237	0.0959	0.0832	0.07403	0.008095	0.02299	0.004488	0.001592	-2.78e-18	0.06272	0.05714	0.01203	-2.62e-18	0.08809	0.05748	0.0124	0.004929
TCGA.XF.A9SP.01	2.8974	-0.2159	PDCD1hiCD200hi	0.07708	0.2163	0.1864	-1.8e-19	2.07e-18	0.08334	0.04785	-1.46e-18	-4.67e-19	4.13e-18	0.01242	0.009565	-5.29e-18	-2.1e-18	0.007818	0.2374	0.006819	0.07777	4.95e-18	0.05272	0.1603	0.02327	0.8506	0	0.2138	-8.68e-19	0.01181	0.277	0.1047	0.1737	0.2265	0.04821	0.07354	0.000323	0.03419	0.01003	0.008954	-2.96e-18	0.0802	0.08865	0.02	7.6e-19	0.1728	0.08966	0.01704	1.16e-18
TCGA.FD.A43S.01	2.6441	1.7446	PDCD1hiCD200hi	0.1412	0.01977	0.04268	0.5924	-4.81e-19	0.1631	0.219	3.39e-18	-3.59e-19	4.02e-17	0.01439	0.06233	0.06216	0.02016	0.01622	0.1504	0.06161	0.0719	0.002068	0.1368	0.2557	0.0386	0.9366	0	0.2253	4.82e-19	0.02033	0.2763	0.361	0.238	0.406	0.07454	0.09079	0.0029	0.02719	0.01464	0.01066	0.158	0.09548	0.09336	0.0854	2.28e-17	0.1923	0.169	0.01346	0.06661
TCGA.CU.A0YR.01	2.6161	-0.1345	PDCD1hiCD200hi	0.1479	0.007308	2.79e-19	0.07068	0.07799	0.2192	0.08977	-9.22e-20	-2.88e-18	1.59e-18	0.009906	0.01753	0.0204	-9.38e-19	0.0204	0.02689	0.02551	0.08645	5.71e-18	0.1485	0.1938	0.0192	0.7173	-2.17e-19	0.06344	-7.53e-19	0.01734	0.05209	0.208	0.09928	0.2026	0.1548	0.09977	0.05796	0.03622	0.004271	0.003196	5.13e-18	0.08675	0.06027	0.02094	-3.16e-18	0.1222	0.06512	0.00425	0.002877
TCGA.E7.A8O7.01	2.5238	-0.394	PDCD1hiCD200hi	0.004927	1.08e-20	-1.33e-17	0.05835	0.05251	0.1616	0.06822	-1.11e-19	0.01765	0.002665	0.007034	0.0512	0.0203	2.18e-19	0.02332	-1.4e-19	0.03369	0.05367	-2.51e-18	0.04344	0.08269	0.03235	0.8956	6.53e-19	1.73e-18	-1.27e-17	0.005175	0.03206	0.1001	0.2574	0.0762	0.02308	0.01458	0.003227	0.04842	0.003685	0.02104	4.22e-19	0.02579	0.05958	0.01784	2.34e-18	0.06581	0.04022	0.008416	0.004006
TCGA.LC.A66R.01	4.2412	1.4281	PDCD1hiCD200hi	0.1449	0.009491	0.08273	0.1297	0.141	0.2428	-2.19e-19	4.91e-18	7.06e-19	2.92e-18	0.0143	0.0248	0.01744	1.55e-19	0.03395	0.004281	0.01366	0.09405	1.27e-19	0.1	0.1413	-7.99e-20	1.077	0.003317	2.34e-19	-3.02e-18	-1.28e-21	0.05765	0.1825	0.332	0.1192	0.05812	0.06186	0.003097	0.03736	0.009077	0.004023	0.002501	0.07712	0.08184	0.01166	4.87e-18	0.04304	0.07713	0.005261	0.01358
TCGA.DK.A6B2.01	2.5634	-0.1031	PDCD1hiCD200hi	0.1052	0.2245	0.1095	0.02723	0.02519	0.1548	0.07668	5.68e-19	-1.37e-18	8.09e-18	0.008548	0.03807	0.0184	0.004514	0.01265	0.1423	0.01972	0.03252	-2.15e-18	0.08522	0.1402	0.03904	0.858	-5.2e-19	0.09296	-2.04e-19	0.006378	0.1742	0.1006	0.1628	0.1475	0.07358	0.07141	0.01094	0.05201	0.009395	0.01007	-1.25e-18	0.07513	0.03951	0.02544	-4.09e-19	0.09926	0.06091	4.04e-19	-1.08e-18
TCGA.GU.A766.01	3.6289	2.609	PDCD1hiCD200hi	0.2506	0.01704	0.0312	0.08649	0.2338	0.2457	0.06995	-5.02e-19	-2.54e-18	4.37e-18	0.01676	0.04003	0.05893	0.03383	-1.52e-18	0.0346	0.009922	0.08119	-8.73e-19	0.0773	0.2413	1.07e-19	0.9366	-3.27e-18	0.06531	-1.34e-18	0.004165	0.06651	0.08203	0.4426	0.216	0.1302	0.1731	1.39e-18	0.01513	0	0.008817	9.92e-20	0.09648	0.08375	0.1412	-3.55e-18	0.06377	0.1409	0.002488	0.01299
TCGA.BT.A2LB.01	3.1442	0.1388	PDCD1hiCD200hi	0.05044	0.01085	0.09575	0.0354	0.03365	0.1596	0.08099	8.62e-19	2.48e-21	0.006431	0.01586	0.03701	0.01596	-2.63e-19	0.0112	0.0745	0.0008339	0.06401	-1.59e-19	0.05287	0.09156	0.02667	0.9068	-6.34e-21	0.07087	5e-18	0.001218	0.05845	0.1394	0.24	0.1221	0.04208	0.05515	1.7e-18	0.0408	0.008797	0.01352	0	0.06653	0.03809	0.03079	-2.72e-18	0.2176	0.05763	0.01262	0.007774
TCGA.K4.A83P.01	4.0392	2.2753	PDCD1hiCD200hi	0.2137	0.03749	0.1305	0.8896	6.95e-19	0.2808	0.2143	-7.22e-20	2.31e-18	1.9e-17	0.01324	0.03908	0.03501	0.008015	0.02378	0.1611	0.1272	0.03569	5.18e-19	0.119	0.1637	0.05404	0.707	0	0.2196	-5.44e-20	0.01524	0.2219	0.2009	0.0842	0.2421	0.1066	0.09915	0.01313	0.05976	0.01092	0.007351	0.1815	0.04717	0.06995	0.07201	2.68e-17	0.1017	0.08524	0.01107	0.0908
TCGA.DK.A1AB.01	2.5707	0.3573	PDCD1hiCD200hi	0.1073	0.01803	0.2452	0.0354	0.0804	0.1288	0.02403	-5.57e-19	6.47e-20	9.28e-18	0.004376	0	0.009354	-7.15e-19	0.02389	0.2142	0.01103	0.08908	2.87e-19	0.04265	0.03493	0.005429	0.9183	8.33e-20	0.09814	4.76e-19	1.19e-19	0.1405	0.08653	0.3192	0.01979	0.04299	0.03717	0.0007693	0.06303	0.003679	0.008897	-2.67e-18	0.01982	0.07463	0.003769	-7.7e-18	0.1914	0.01194	0.02322	0.00397
TCGA.FD.A3B4.01	2.3871	1.5563	PDCD1hiCD200hi	0.1392	0.01472	0.1266	0.2576	0.007462	0.1951	0.03134	-1.27e-18	-2.17e-19	9.83e-18	0.008519	0.01716	0.0242	0.01584	0.005221	0.06272	0.03818	0.1278	6.55e-19	0.03758	0.04848	0.02349	0.8673	0.0007026	0.08379	-9.45e-19	-6.5e-19	0.06588	0.04152	0.3764	0.03601	0.04042	0.04141	0.003972	0.05594	0.004198	0.002159	0.03709	0.05215	0.07795	0.01228	-9.56e-18	0.1088	0.02535	0.02303	0.04786
TCGA.DK.A1AF.01	4.597	1.2455	PDCD1hiCD200hi	0.1018	0.01277	0.1311	-1.56e-18	-6.51e-18	0.1751	0.03861	-1.13e-18	6.22e-18	-7.68e-18	0.004152	0.01049	0.03069	-4.51e-20	0.03214	0.1726	-1.85e-18	0.03775	2.46e-19	0.08985	0.4187	0.03098	0.9915	0.002296	0.246	0.0122	0.009362	0.4197	0.238	0.3429	0.6472	0.09771	0.08717	0.02159	0.02632	0.03346	0.01736	-5.18e-18	0.03787	0.08563	0.06534	4.41e-19	0.08874	0.1655	0.008448	3.05e-18
TCGA.GC.A3WC.01	2.3251	2.3193	PDCD1hiCD200hi	0.1809	0.04186	0.02114	0.21	0.09132	0.2257	0.05065	1.04e-18	6.66e-19	7.38e-19	0.00515	0.04523	0.01796	0.01198	0.06354	0.02036	0.03657	0.08887	8.82e-19	0.1373	0.05938	0.01264	0.6748	2.54e-20	0.1087	-5.06e-18	0	0.1307	0.1388	0.3718	0.06194	0.08462	0.061	0.007874	0.06651	0.00255	0.01431	0.019	0.0759	0.01185	0.02107	1.01e-17	1.36e-17	0.03694	0.01984	0.0287
TCGA.DK.A2I1.01	2.1378	-0.1345	PDCD1hiCD200hi	0.1059	0.01068	0.1446	0.05232	1.02e-19	0.1266	0.05084	-2.03e-18	-3.27e-19	-7.11e-18	0.01026	0.01412	0.001288	2.27e-19	0.01655	0.1388	0.002521	0.1034	1.77e-18	0.1181	0.1942	0.02702	0.6467	0	0.1004	3.15e-19	0.01218	0.2269	0.2677	0.07764	0.2366	0.09754	0.09927	0.007495	0.02603	0.009052	0.007454	-6.42e-19	0.09251	0.02035	0.04	-1.68e-19	0.259	0.1013	0.01043	0.006789
TCGA.DK.AA6T.01	2.8877	1.0503	PDCD1hiCD200hi	0.1934	0.03305	5.46e-18	2.184	0.01483	0.374	0.0702	7.66e-19	-4.88e-18	5.44e-17	0.04816	-1.8e-19	0.01181	0.01348	0.1145	0.003844	0.2683	0.2002	-1.93e-18	0.1821	0.07221	-8.1e-19	0.1072	0.003369	0.06016	5.38e-18	0.01363	0.02249	0.2939	0.01255	0.05509	0.0472	0.03528	0.0199	0.08273	0	0.01091	0.403	0.0845	0.01075	0.02264	2.26e-17	0.1103	0.06636	0.007337	0.2072
TCGA.FD.A6TB.01	3.3787	2.0004	PDCD1hiCD200hi	0.125	0.3008	0.1196	0.4793	0.01003	0.2131	0.08775	1.26e-19	2.94e-19	2.95e-17	0.01365	0.0276	0.04448	0.01457	0	0.1096	0.05856	0.04066	-8.67e-19	0.1173	0.1291	0.02854	0.9022	1.41e-19	0.1608	2.36e-18	0.01076	0.1826	0.251	0.1735	0.1765	0.06156	0.07229	0.008627	0.03812	0.007797	0.004065	0.07291	0.05704	0.07349	0.02614	1.79e-17	-4.83e-18	0.05969	0.02267	0.07604
TCGA.XF.A9T2.01	3.0944	0.3907	PDCD1hiCD200hi	0.03499	0.01699	0.07246	0.004246	0.1666	0.1679	0.01983	-2.49e-18	-1.29e-18	1.15e-18	0.03563	0.06184	0.005676	0.01077	0.01409	0.1164	5.75e-19	0.06587	0.006015	0.005881	0.2248	0.0308	0.5236	0.004728	-1.14e-18	0.01151	0.0004633	0.04438	0.02889	0.1106	0.3167	0.02912	0.03929	0.007282	0.04419	0.003085	0.005085	4.46e-19	0.1304	0.09039	-4e-18	-7.74e-20	0.2367	0.1124	0.03362	-3.16e-21
TCGA.FD.A5BU.01	2.2693	0.605	PDCD1hiCD200hi	0.1842	0.01862	0.1101	0.1034	0.09946	0.1419	0.01139	4.17e-18	0.008777	-7.32e-19	0.005209	0.007675	0.008056	-1.45e-20	0.03007	0.09125	0.01825	0.09909	-2.77e-19	0.0651	0.09153	0.01259	1.014	-1.22e-19	0.09869	1.47e-18	0	0.08763	0.0169	0.3375	0.08501	0.07668	0.08734	0.001163	0.05459	0.002778	0.007344	0.001307	0.05539	0.0463	0.02191	-3.82e-18	0.1744	0.05446	0.02776	0.01837
TCGA.ZF.AA54.01	3.1701	0.3115	PDCD1hiCD200hi	0.1116	0.002927	0.07945	0.06807	0.1032	0.2413	0.07094	-2.84e-19	5.04e-18	2.6e-18	0.01796	0.02387	0.01428	0.00557	0.1074	3.81e-20	0.009853	0.151	-4.66e-19	0.1338	0.2274	0.0005967	0.04374	9.47e-21	0.02101	2.25e-18	0.0007678	0.0619	0.3515	0	0.2288	0.2078	0.1564	0.02896	0.0748	0.002424	0.007061	-3.48e-19	0.07004	0.01609	0.09634	-1.82e-18	0.3581	0.1316	0.01593	0.002458
TCGA.BT.A20Q.01	2.4779	0.9419	PDCD1hiCD200hi	0.1017	0.01662	0.09576	0.05323	0.01016	0.1947	0.0583	1.59e-19	7.19e-20	3.53e-20	0.0173	0.04529	0.02866	0.005843	0.01117	0.08372	0.01101	0.07749	-4.79e-19	0.06332	0.1095	0.0273	0.9265	-8.37e-20	0.08131	2.21e-20	0	0.1329	0.09793	0.306	0.1115	0.04976	0.04877	0.004977	0.03993	0.003959	0.001915	5.8e-19	0.02782	0.03962	0.006457	-6.98e-18	0.1814	0.04231	0.01667	0.003462
TCGA.FD.A3SR.01	3.002	0.5568	PDCD1hiCD200hi	0.1006	0.01637	0.08093	0.07088	0.06779	0.1046	0.028	1.45e-18	8.55e-19	-1.68e-18	0.01249	0.0335	0.01292	3.06e-19	0.02489	0.14	3.9e-06	0.02232	-3.66e-18	0.05932	0.03862	0.01726	0.9598	-5.17e-21	0.09102	3.66e-18	0	0.1368	0.09081	0.01347	0.04476	0.05578	0.07115	0.01335	0.0616	0.007708	0.005133	1.6e-18	0.05229	0.02408	0.01555	6.26e-18	0.1395	0.01954	0.01522	0.009869
TCGA.GU.A764.01	2.3677	0.9038	PDCD1hiCD200hi	0.1665	0.01769	0.1658	0.05655	0.1739	0.1436	0.02072	3.07e-18	-6.04e-20	9.02e-18	0.003649	-1.16e-20	1.04e-19	1.26e-18	0.008809	0.05339	0.001161	0.05796	8.33e-18	0.08645	0.1135	0.002837	1.006	0.0008485	0.1103	8.34e-19	0.004181	0.2042	0.1562	0.263	0.1455	0.07311	0.09418	0.00347	0.0219	0.0298	0.003054	-6.07e-19	0.08224	0.08356	0.002344	-9.35e-19	0.1128	0.07683	0.02211	0.008628
TCGA.ZF.A9RN.01	5.6191	1.3051	PDCD1hiCD200hi	0.0965	0.001874	3.62e-18	0.1757	0.2108	0.2391	1.36e-18	1.01e-17	1.26e-17	-8.63e-18	0.04722	0.1152	0.05558	1.28e-18	1.66e-18	0.001349	0.03591	0.1069	-1.52e-18	0.03565	0.05857	0	0.6506	0.002035	1.98e-17	5.94e-18	3.68e-20	0.03722	0.05586	0.1453	0.1115	0.06025	0.03547	0.02635	0.05673	0.005918	0.02816	0.02123	0.09679	0.01611	9.81e-18	-7.62e-18	0.06782	0.06049	0.01587	0.01402
TCGA.DK.A3IT.01	2.2872	-0.4719	PDCD1hiCD200hi	0.06106	0.03157	0.1238	0.07291	0.003673	0.1632	0.05588	2.34e-19	1.02e-18	-7.51e-19	0.01301	0.006876	0.01056	-2.58e-19	0.01382	0.06929	0.02848	0.09469	1.02e-19	0.03793	0.1151	0.02794	0.8201	0.0031	0.1162	8.87e-20	8.75e-21	0.06306	0.05983	0.221	0.1104	0.03905	0.04658	0.003214	0.04296	0.001893	0	2.94e-19	0.07733	0.05787	0.02695	1.38e-19	0.07611	0.06514	0.008463	0.003711
TCGA.G2.A2EC.01	2.0946	-0.0277	PDCD1hiCD200hi	0.05601	0.007114	0.05923	0.03005	5.05e-18	0.2347	0.1635	0.005993	-8.85e-18	2.99e-18	0.01023	0.04693	0.03253	1.72e-19	0.01335	0.1308	8.22e-19	0.05733	1.72e-20	0.032	0.1497	0.01357	0.7989	-1.48e-19	0.1769	-2.12e-18	0.007239	0.2829	0.06304	0.2224	0.1406	0.02464	0.02898	0.003351	0.05233	0.006953	0.01615	7.58e-18	0.04263	0.08958	-3.04e-19	-2.54e-19	0.1057	0.06134	0.01786	0.001488
TCGA.DK.A3IU.01	2.9857	4.0392	PDCD1hiCD200hi	0.2517	0.01858	0.1216	0.6799	0.0644	0.308	0.1796	2.47e-18	2.46e-18	2.21e-17	0.02317	0.123	0.1221	0.06364	5.01e-19	0.1326	0.09401	0.05015	-1.13e-18	0.1383	0.09685	0.03796	0.8673	0	0.1753	3.46e-18	0.006029	0.09041	0.153	0.2221	0.09966	0.1784	0.1612	0.01235	0.07677	0.006713	0.003251	0.1229	0.05065	0.09082	0.0614	-2.29e-17	0.09126	0.05257	0.0099	0.07857
TCGA.FD.A3SL.01	4.2691	-0.4719	PDCD1hiCD200hi	0.1053	0.0272	0.1698	-7.44e-20	-5.11e-19	0.09895	0.007346	3.39e-18	6.31e-19	-4e-19	0.01322	0.002879	4.68e-22	3.53e-18	0.008576	0.2474	-3.73e-18	0.0386	-1.4e-18	0.03948	0.2374	0.0253	0.6756	6.01e-20	0.2469	3.37e-18	0.005989	0.2611	0.05355	0.02387	0.3214	0.08785	0.06778	0.02531	0.03491	0.01796	0.01649	1.02e-18	0.08682	0.08341	0.009873	-3.61e-19	0.1417	0.08719	0.03697	-3.24e-19
TCGA.XF.A9SX.01	2.7657	1.3791	PDCD1hiCD200hi	0.296	0.01046	0.1153	0.06698	0.1236	0.175	0.09072	2.11e-19	-5.07e-19	-1.02e-18	0.02275	0.01229	0.02147	4.9e-19	0.05592	0.1008	0.01673	0.0788	-3.86e-18	0.3497	0.0769	0.01662	0.961	-2.15e-20	0.1923	-3.58e-18	0.001177	0.09936	0.5689	0.1094	0.06499	0.1318	0.129	1.67e-19	0.03136	0.002286	0.004824	0	0.0981	0.07269	0.05763	-8.76e-18	0.2971	0.06273	0.008036	0.01283
TCGA.E7.A6ME.01	3.5449	0.6425	PDCD1hiCD200hi	0.05316	0.007312	2.54e-18	0.0936	0.03131	0.1223	0.01237	-3.22e-19	1.73e-18	2.75e-18	0.02033	0.0355	0.007581	-4.96e-19	0	-1.14e-18	-6.69e-19	0.08968	-2.49e-18	0.02472	0.04135	0.01586	0.6855	9.17e-19	-1.67e-18	2.19e-18	8.26e-19	0.06206	0.04108	0.08233	0.0436	0.01937	0.01825	0.005375	0.02632	0.002312	0.004099	-7.28e-19	0.08128	0.01681	-5.84e-18	-2.83e-18	0.03157	0.03006	0.003525	0.006809
TCGA.2F.A9KO.01	2.5137	1.3846	PDCD1hiCD200hi	0.1453	0.01415	0.0355	0.1001	0.1383	0.2553	0.04689	-1.65e-19	-1.25e-18	1.33e-18	0.02553	0.0589	0.02965	6.03e-19	0.01749	0.02541	0.01513	0.06821	3.19e-19	0.08247	0.02191	0.01714	0.8046	-3.18e-19	0.07341	9.72e-19	0.008044	0.1069	0.1456	0.2414	0.01804	0.0461	0.04932	0.001066	0.03921	0	0.005111	0.00133	0.0372	0.04426	2.77e-18	1.01e-17	0.004802	0.01302	0.004314	0.01465
TCGA.GC.A3YS.01	2.5462	-0.7588	PDCD1hiCD200hi	0.09138	0.01703	0.1881	0.02284	0.08488	0.1785	0.01037	2.66e-18	0.0002079	-7.72e-19	0.01314	0.01092	1.06e-19	7.81e-19	0.01985	0.09918	0.005844	0.09826	2.6e-19	0.04551	0.06063	0.007492	0.9384	1.76e-19	0.1248	1.95e-18	-1.54e-19	0.04713	0.06234	0.2213	0.03766	0.06538	0.05194	0.01039	0.03191	0	0.001517	-2.9e-18	0.06579	0.04058	0.02724	-3.38e-18	0.1562	0.04789	0.01302	0.002359
TCGA.K4.A3WS.01	4.1294	1.0433	PDCD1hiCD200hi	0.09027	0.02559	0.1988	0.03626	5.42e-20	0.1365	0.1004	3.43e-20	-1.57e-18	-2.57e-18	0.01086	0.03555	0.003396	0.006595	0.01856	0.2309	0.0003344	0.04792	7.27e-21	0.07414	0.1716	0.0438	0.6661	0.0007149	0.1975	0.0008862	0.004917	0.2198	0.187	0.122	0.2004	0.03895	0.05689	-7.89e-20	0.04491	0.006377	0.004787	3.33e-18	0.05954	0.04272	0.02823	-5.2e-19	0.2411	0.08365	0.02215	0.007221
TCGA.FD.A3SP.01	4.041	1.2815	PDCD1hiCD200hi	0.1484	0.02042	0.2702	0.06805	0.05592	0.1458	0.08296	-4.49e-19	3.39e-18	2.2e-18	0.008033	0.03148	0.013	0.00807	0.06009	0.1818	0.01856	0.03986	8.35e-20	0.1161	0.1726	0.01553	0.593	6.44e-21	0.2289	1.87e-18	-1.31e-20	0.1039	0.1064	0.1185	0.1506	0.1473	0.1276	0.008794	0.05865	0.005482	0.01084	-5.42e-19	0.05931	0.06753	0.07054	-7.42e-19	0.2432	0.08193	0.01915	0.001294
TCGA.FD.A5BR.01	2.1862	0.605	PDCD1hiCD200hi	0.07578	0.01942	0.07715	0.1116	0.04604	0.181	0.1045	6.74e-19	0.01096	-2.37e-18	0.008255	0.02484	0.01867	-8.43e-20	0.02965	0.03757	0.02498	0.04993	-2.35e-18	0.07875	0.1064	0.02445	0.9248	-1.18e-19	0.1074	8.28e-19	0.005156	0.1398	0.2113	0.3045	0.1109	0.02121	0.04209	2.09e-18	0.04036	0.004731	0.0004166	0.01705	0.07562	0.06296	0.02025	-6.92e-19	0.07096	0.07286	0.004497	0.01963
TCGA.XF.AAN4.01	4.7231	-0.0877	PDCD1hiCD200hi	0.2101	0.07462	0.1111	0.005314	0.02417	0.1698	0.07188	-7.47e-19	1.03e-17	9.09e-18	0.01538	0.04419	0.001188	1.32e-20	0.07925	0.3602	1.09e-19	0.07551	0.01398	0.2907	0.2966	0.02777	0.3647	1.08e-20	0.3632	0.0631	0.008452	0.3582	0.5629	0.08798	0.3836	0.07622	0.06869	-1.96e-18	0.1075	0.0259	0.01167	-3.95e-18	0.04237	0.08619	0.1863	6.2e-19	0	0.1363	0.06069	3.06e-19
TCGA.FD.A43P.01	2.5061	2.9911	PDCD1hiCD200hi	0.1757	0.01257	0.03607	0.2232	0.05631	0.3011	0.1535	7.9e-05	7.98e-18	-2.52e-18	0.01639	0.07435	0.06929	0.03766	0.001364	0.001312	0.02244	0.0639	-7.68e-19	0.0787	0.06163	0.02289	0.7353	5.84e-20	0.02276	-3.61e-19	-4.11e-20	0.07121	0.07277	0.0291	0.06865	0.07074	0.07047	9.61e-20	0.02688	0.007933	0.003501	0.0198	0.09113	0.0297	-1.64e-19	8.2e-18	0.06733	0.03497	-3.55e-20	0.01699
TCGA.FD.A5BZ.01	4.2624	-0.0574	PDCD1hiCD200hi	-4.71e-18	0.2197	0.2188	5.6e-19	0.009736	0.07156	0.05095	-5.18e-18	-5.51e-19	-2.53e-18	0.01481	0.006378	-1.9e-18	5.45e-19	0.006885	0.2408	0.01409	0.02867	2.43e-18	0.02026	0.1291	0.03124	0.8765	0	0.1871	5.36e-18	0.006039	0.2092	0.0969	0.2002	0.1452	0.008639	0.0286	-9.61e-20	0.04016	0.003398	0.0052	-6.92e-18	0.06261	0.05402	1.08e-18	-2.79e-19	0.2453	0.05854	0.0207	-2.65e-18
TCGA.FD.A3SN.01	3.2856	-0.5756	PDCD1hiCD200hi	0.06852	0.01363	0.07603	0.02935	0.05888	0.1099	0.004713	-2.55e-18	-8.91e-20	-5.19e-20	0.01283	0.01912	0.008381	1e-18	0.004626	1.66e-18	0.0201	0.09023	3.47e-18	0.03777	0.08541	0.02273	1.086	-1.62e-19	0.06756	4.26e-18	7.3e-19	0.05972	0.08549	0.3016	0.1079	0.05833	0.07147	0.001495	0.02437	0.00219	0.003687	6.14e-18	0.07843	0.05298	3.98e-18	-3.08e-18	0.2915	0.05041	0.008746	0
TCGA.UY.A9PB.01	4.7714	2.3106	PDCD1hiCD200hi	0.2119	0.02857	0.1667	0.09354	0.2094	0.1923	0.06821	-1.63e-18	1.28e-18	-6.1e-18	0.0212	0.0295	0.02051	0.009732	0	0.08457	0.009497	0.07408	2.87e-18	0.1049	0.07194	0.004494	0.8246	-6.69e-19	0.1081	1.57e-18	0.004882	0.01739	0.08471	0.276	0.04345	0.1621	0.1388	0.01648	0.03633	1.54e-22	0.004858	0.009495	0.07579	0.09661	0.01848	-3.16e-18	0.1648	0.05052	0.009135	0.009945
TCGA.CU.A3YL.01	2.7183	-0.4131	PDCD1hiCD200hi	0.01249	0.01204	6.03e-19	-1.83e-18	0.07262	0.06106	0.05012	2.02e-18	0.01821	-1.79e-18	0.003653	0.01094	3.84e-19	2.28e-19	0.002016	0.004122	1.31e-18	0.01601	-3.32e-18	0.01859	0.2303	0.05033	0.9309	-7.89e-19	0.02497	-1.31e-19	0.002334	0.1751	0.0755	0.2259	0.3148	0.00444	0.01258	0.007592	0.02488	0.004425	0	4.86e-18	0.05737	0.04504	1.43e-17	-1.05e-18	0.1153	0.1177	0.004491	4.29e-20
TCGA.FD.A3B3.01	3.2885	2.1766	PDCD1hiCD200hi	0.2291	0.03439	0.1394	0.1142	0.1086	0.2718	0.06558	-2.95e-18	6.99e-20	7.69e-18	0.02223	0.05617	0.05076	0.02268	0.02614	0.0649	0.005818	0.06813	-9.9e-20	0.09674	0.1164	0.009812	0.8295	0.001648	0.1233	-1.51e-19	0.002016	0.1036	0.09471	0.2457	0.0958	0.07692	0.08406	0.004541	0.06571	0.00245	0.004137	0.00838	0.08686	0.03879	0.04326	3.61e-18	0.09892	0.06717	0.01635	0.01578
TCGA.SY.A9G0.01	5.1724	-0.5125	PDCD1hiCD200hi	0.03559	0.1143	0.1469	0.0652	-2.02e-17	0.0993	0.05205	-9.8e-19	-4.28e-19	7.58e-18	0.009416	0.01209	1.11e-18	-6.34e-19	0.01356	0.3341	0.02712	0.04995	0.0003177	0.03737	0.2994	0.0468	0.6771	0	0.306	3.61e-18	0.006476	0.4004	0.1158	0.0563	0.4098	0.01527	0.02646	0.001881	0.06015	0.01424	0.006743	-6.16e-18	0.04472	0.0838	-2.21e-18	-1.34e-17	0.09599	0.1067	0.04612	0.01411
TCGA.XF.A9SM.01	2.694	2.7508	PDCD1hiCD200hi	0.2046	0.01302	0.07846	0.1211	0.1952	0.3482	0.08115	-2.64e-18	2.94e-18	5.57e-19	0.01701	0.08715	0.04568	0.0424	1.08e-18	0.0256	-2.7e-19	0.09929	3.09e-18	0.1163	0.1071	0.01742	0.9299	2.63e-19	0.05733	-1.51e-17	0.0004934	0.07321	0.09068	0.328	0.0974	0.2305	0.1902	0.02829	0.03105	0.00441	0.005406	0.002368	0.08842	0.06796	0.03139	1.76e-17	0.1494	0.07006	0.003748	0.01596
TCGA.SY.A9G5.01	2.3451	1.9302	PDCD1hiCD200hi	0.2364	0.02324	0.1932	0.05398	0.1039	0.1655	0.09348	9.38e-19	2.31e-18	5.98e-19	0.01738	0.05621	0.03044	0.03823	0.001634	0.1192	0.01558	0.05902	-3.6e-18	0.1471	0.08346	0.01711	1.066	-8.53e-21	0.1251	-7.26e-18	0	0.08767	0.1643	0.3184	0.0806	0.09571	0.1151	-4.17e-18	0.03229	0.000791	0.006574	1.99e-18	0.06992	0.04963	0.02967	1.19e-17	0.1945	0.06419	0.008757	0.003832
TCGA.4Z.AA7N.01	4.6697	2.9013	PDCD1hiCD200hi	0.2519	0.02088	0.1161	1.121	0.01822	0.5045	0.4269	0.07292	1.07e-18	2.82e-17	0.01226	0.04285	0.05938	4.76e-19	0.03422	0.1179	0.1608	0.02028	-7.4e-19	0.1129	0.1632	0.05102	0.7819	0	0.1484	1.75e-18	0.01147	0.2514	0.1216	0.1588	0.2039	0.04078	0.06095	0.003315	0.05972	0.01082	0.007028	0.2168	0.01636	0.1004	0.01406	2.14e-17	0.01942	0.06393	0.009232	0.1492
TCGA.FD.A3SQ.01	4.8334	-0.5125	PDCD1hiCD200hi	0.08467	0.008657	0.1696	0.03566	-1.16e-18	0.07191	0.05491	1.21e-18	0.01044	-6.09e-19	0.008819	0.01106	0.004873	2.91e-19	0.006429	0.1818	0.02176	0.03284	-7e-19	0.02618	0.1202	0.03529	0.9076	-2.23e-19	0.1781	2.2e-18	0.0117	0.2421	0.02674	0.2382	0.1606	0.06218	0.0479	0.01909	0.04487	0.004765	0.01493	7.99e-19	0.03603	0.1052	0.001659	-7.12e-20	0.1579	0.04517	0.01182	2.26e-19
TCGA.UY.A9PH.01	2.7314	1.412	PDCD1hiCD200hi	0.1685	0.0102	1.2e-18	0.08441	0.06914	0.2872	0.0586	-2.28e-18	5.06e-20	-1.19e-18	0.01895	0.05597	0.03958	0.01829	0.01352	0.01997	0.022	0.07157	-5.8e-19	0.1821	0.1491	0.02124	0.9004	4.49e-20	0.0209	-9.73e-19	0.01196	0.09383	0.2812	0.1497	0.1736	0.1395	0.1211	0.008665	0.0255	0.001657	0.004736	9.6e-19	0.09621	0.04683	0.07417	5.22e-18	0.1374	0.09135	0.005975	0.006264
TCGA.FD.A5BS.01	2.2268	2.1541	PDCD1hiCD200hi	0.2868	0.03753	0.1626	0.51	0.2369	0.3655	0.2421	5.81e-18	-2.01e-18	6.65e-18	0.03013	0.1302	0.1408	0.1019	3.04e-18	0.1708	0.05059	0.07335	-6.37e-18	0.2362	0.1566	-4.93e-18	0.3466	1.33e-18	0.2348	1.66e-17	0.04158	0.1125	0.3097	0.03884	0.1423	0.2534	0.211	0.01309	0.03586	0.00158	0.01602	0.1051	0.04728	0.0664	0.1285	3.01e-18	0.2663	0.09665	0.003134	0.02211
TCGA.ZF.AA58.01	5.5552	1.9601	PDCD1hiCD200hi	0.2785	0.008501	0.09427	0.1011	0.18	0.2648	0.07754	8.2e-19	2.79e-18	1.33e-18	0.01727	0.03898	0.03935	0.02513	0.03459	0.02888	0.01293	0.08933	-8.99e-19	0.1962	0.111	0	0.5413	-2.47e-20	0.0915	-8.28e-18	0.0001632	0.06129	0.2249	0.1976	0.1015	0.1968	0.1785	1.75e-18	0.04049	0.0009038	0.006244	-1.39e-18	0.06801	0.0756	0.09137	3.11e-18	0.1766	0.06592	0.01431	0.01575
TCGA.DK.AA74.01	2.0946	1.9073	PDCD1hiCD200hi	0.2147	0.2036	0.1999	0.02691	0.1345	0.1697	0.1183	8.26e-19	-4.84e-18	-7e-18	0.01671	0.02046	0.03875	0.01531	0.02244	0.159	-1.01e-18	0.08087	1.88e-18	0.2177	0.2114	0.01296	0.9293	5.79e-20	0.1569	2.45e-18	0.006959	0.1522	0.2845	0.3489	0.2801	0.1812	0.1739	0.00874	0.01419	0.002292	0.00855	7.87e-20	0.101	0.09857	0.07839	-4.34e-18	0.2816	0.1393	0.004025	0.01018
TCGA.ZF.AA51.01	2.2144	0.5763	PDCD1hiCD200hi	0.1424	0.005432	0.04197	0.03966	0.06648	0.2132	0.05589	-2.88e-19	0.006925	1.22e-19	0.01604	0.03539	0.01927	3.05e-19	0.02172	0.008314	0.0104	0.0847	-2.23e-19	0.108	0.09479	0.03643	0.8757	-1.18e-18	0.08591	7.62e-18	0.006011	0.1575	0.1443	0.1123	0.1133	0.06326	0.07373	-4.1e-19	0.03069	0.005733	0.007699	2.08e-18	0.07067	0.08878	0.04823	-7.32e-19	0.2075	0.04342	0.003416	0.0007152
TCGA.FD.A5C1.01	2.2452	1.7229	PDCD1hiCD200hi	0.2318	0.02887	0.1233	0.07761	0.1444	0.146	0.02521	9.68e-19	-6.16e-20	-3.29e-18	0.02102	0.01309	0.0195	1.26e-19	0.0008858	0.06954	0.01045	0.1073	-3.47e-18	0.1775	0.1114	0	0.9436	-7.74e-19	0.02868	7.18e-19	0.0001239	0.05139	0.1963	0.2708	0.1133	0.153	0.142	0.0005064	0.0186	0.001564	0.007945	0.006719	0.08046	0.0552	0.0556	-4.11e-18	0.2946	0.07628	0.00504	0.005074
TCGA.FD.A3NA.01	2.1378	0.044	PDCD1hiCD200hi	0.03299	0.005735	0.07628	0.02536	0.01347	0.1562	0.01098	1.33e-18	1.89e-19	1.72e-19	0.01016	0.01046	0.01411	3.91e-20	0.01921	0.003424	0.002597	0.08747	-2.75e-19	0.07418	0.07692	0.02282	0.9771	0	0.02516	-8.01e-20	0.002401	0.1055	0.2234	0.3839	0.06499	0.05553	0.05084	0.006278	0.03592	0.0009594	0.008006	-8.79e-19	0.08426	0.03587	0.01663	-4.67e-19	0.1542	0.04135	0.004001	0.00157
TCGA.G2.A2EF.01	6.8572	1.5366	PDCD1hiCD200hi	0.1806	0.00151	-3.22e-18	0.08326	0.171	0.2762	0.002369	8.82e-19	-5.75e-18	-4.66e-19	0.01615	0.03377	0.005251	0.0202	0.05003	-8.23e-18	0.003566	0.1005	-2.24e-19	0.08263	0.04507	1.54e-20	0.4499	1.35e-19	0.02134	4.36e-20	0.001952	0.03075	0.04675	0.2495	0.009309	0.1212	0.08855	0.001369	0.05029	-5.89e-20	0.01115	6.8e-19	0.05671	0.04728	7.39e-19	1.55e-18	0.08319	0.03652	0.005646	0.01333
TCGA.FD.A6TA.01	2.667	0.537	PDCD1hiCD200hi	0.09266	0.008605	0.08225	0.1394	8.9e-19	0.1781	0.03678	8.28e-19	-8.44e-20	1.99e-19	0.007839	0.03683	0.0233	0.001156	0.002078	0.1296	0.01627	0.04598	-3.96e-18	0.04853	0.1052	0.0209	0.9802	0	0.05705	-2.14e-18	0.001462	0.1408	0.1218	0.2551	0.1092	0.04815	0.05203	0.006752	0.04075	0.002293	0.006186	0.002533	0.06627	0.05054	0.0233	-2.37e-19	0.1862	0.04572	0.01157	0.008159
TCGA.XF.A9SL.01	3.9251	0.7146	PDCD1hiCD200hi	0.1525	0.1132	0.1119	0.3116	0.03044	0.1314	0.1424	3.86e-18	7.44e-18	1.78e-17	0.01347	0.008087	-9.9e-22	7.03e-19	0.0325	0.278	0.02874	0.05237	0.01447	0.1148	0.3111	0.04639	0.7397	0	0.336	0.01151	0.01954	0.4027	0.2751	0.08937	0.6059	0.06309	0.07937	0.001302	0.0603	0.01666	0.00407	0.0545	0.07471	0.1029	0.1062	1.32e-18	0.1225	0.1424	0.03829	0.04303
TCGA.XF.AAMQ.01	2.5561	1.9188	PDCD1hiCD200hi	0.1001	-1.63e-21	-2.29e-18	0.07421	0.06414	0.212	0.04888	-2.87e-19	-4.19e-18	-1.33e-18	0.01752	0.04105	0.0344	0.001576	0.03099	4.86e-20	0.03317	0.07992	-2.96e-18	0.09774	0.0827	0.01561	1.032	2.48e-20	2.02e-19	4.09e-18	0.009291	0.0502	0.1937	0.2771	0.07059	0.03179	0.03414	7.81e-19	0.03901	0.004587	0.007733	-2.71e-20	0.05697	0.04875	0.003953	2.23e-18	0.04105	0.04364	0.0004554	0.009069
TCGA.UY.A78P.01	2.0979	1.1577	PDCD1hiCD200hi	0.1266	0.01075	0.02862	0.04862	0.09246	0.2275	0.005407	-4.89e-18	2.05e-18	-1.84e-19	0.01647	0.006952	0.02699	-1.19e-19	0.02709	0.02	0.005567	0.1116	3.11e-18	0.1374	0.1494	0.01106	1.11	0.001997	0.00794	5.19e-18	0	0.08832	0.1909	0.4442	0.1813	0.2138	0.1604	0.01706	0.03783	0.004136	0.005101	0.0001843	0.1019	0.05897	0.06758	2.01e-19	0.1183	0.09139	0.0007037	0.005565
TCGA.XF.A9SI.01	2.7508	3.8013	PDCD1hiCD200hi	0.2102	0.1944	0.08293	0.5781	0.09061	0.3849	0.211	-4.47e-19	1.7e-17	2.22e-17	0.0341	0.1914	0.1812	0.07316	1.79e-18	0.1219	0.06201	0.07055	4.95e-18	0.06963	0.1647	0.02604	0.7159	-2.33e-19	0.17	5.26e-18	0.01133	0.21	0.002752	0.06887	0.1585	0.1075	0.1214	0.01747	0.02057	0.007057	0.01574	0.1126	0.05982	0.06022	0.04319	-2.19e-18	0.002052	0.08313	0.001322	0.06284
TCGA.XF.AAME.01	3.6928	1.6558	PDCD1hiCD200hi	0.1204	0.08117	0.1559	0.2539	7.22e-19	0.2038	0.1191	1.17e-18	2.07e-18	-1.5e-18	0.009853	0.01547	0.01849	0	0.09921	0.2816	0.03363	0.07485	1.83e-19	0.2213	0.3366	0.05622	0.6532	0.001993	0.3246	0.04869	0.01211	0.4812	0.4482	0.3207	0.5041	0.1065	0.1028	0.01311	0.04967	0.01339	0.01014	0.01908	0.04638	0.1009	0.1041	7.05e-19	0.02329	0.1514	0.0218	0.0278
TCGA.XF.A8HD.01	4.2578	1.1447	PDCD1hiCD200hi	0.2589	0.01095	0.04286	0.05512	0.1731	0.1985	0.05264	3.41e-18	-3.32e-18	-1.49e-17	0.01205	0.06267	0.05171	0.009256	1.52e-19	-4.74e-18	0.02426	0.0742	1.54e-18	0.08956	0.07866	0.002301	0.9816	4.42e-19	0.05389	7.23e-18	7.01e-19	0.05042	0.04181	0.2356	0.08039	0.08625	0.1037	-2.32e-18	0.04422	0.001447	0.004624	-6.02e-19	0.05949	0.05944	3.79e-18	-8.69e-19	0.1664	0.04757	0.004725	0
TCGA.XF.AAMG.01	2.1862	-0.013	PDCD1hiCD200hi	0.00406	0.01338	0.1778	0.03938	0.1648	0.1655	0.03765	-1.4e-18	0.001569	-2.53e-18	3.34e-20	-6.6e-19	-2.96e-18	7.32e-18	0.002123	0.008175	-1.85e-18	0.06498	2.5e-18	0.039	0.1509	0.01092	0.4884	0.0009522	0	3.88e-18	0.01473	0.1027	0.1534	0.01696	0.1896	0.02436	0.03049	0.006742	0.02107	0.007336	0.00486	-3.57e-18	0.1011	0.07738	-3.26e-18	-3.01e-17	0.2193	0.08093	0.007177	5.53e-21
TCGA.UY.A8OD.01	3.2557	-0.7588	PDCD1hiCD200hi	0.1189	0.1244	0.1099	0.03744	-5.28e-19	0.1447	0.01935	1.54e-18	0.004866	-5.11e-19	0.01651	0.009476	0.01379	0	0.01789	0.2133	0.02175	0.07685	-2.21e-18	0.0559	0.121	0.01746	0.7436	1.03e-21	0.1673	1.28e-17	0.007997	0.1892	0.04027	0.07466	0.1548	0.04767	0.04441	0.001393	0.01425	0.01788	0.0002192	5.05e-18	0.08395	0.1001	0.0129	-3.75e-19	0.214	0.0579	0.02225	0.004253
TCGA.DK.A1AC.01	2.4279	1.1316	PDCD1hiCD200hi	0.1194	0.006818	0.06767	0.1164	0.1202	0.4305	0.008912	-3.38e-19	-3.42e-19	-4.59e-19	0.02912	0.104	0.03721	-1.51e-19	0.003323	0.006631	-2.38e-19	0.07248	-1.99e-19	0.05855	0.07222	0.014	0.4976	5.44e-05	0.04422	8.25e-18	0.006274	0.03666	0.1282	0.04344	0.1128	0.07866	0.06097	0.006519	0.04509	0.005663	0	0.004307	0.0997	0.004896	0.01178	4.7e-18	0.2324	0.04928	0.007398	0.007568
TCGA.DK.A2I4.01	3.0234	2.9205	PDCD1hiCD200hi	0.1963	0.01768	0.1042	0.09702	0.1238	0.3095	0.07667	-5e-18	-1.97e-18	-7.93e-18	0.01767	0.08918	0.08943	0.04451	0.07392	0.1204	0.0123	0.06678	-3.11e-18	0.359	0.1429	0.004583	0.8677	0	0.122	-1.35e-18	0.007217	0.1055	0.6868	0.1348	0.1345	0.2697	0.198	0.01166	0.05639	0.004865	0.01163	-2.62e-18	0.02404	0.101	0.1077	1e-17	0.0898	0.06331	0.01169	0.007679
TCGA.DK.A3WY.01	4.7788	4.6623	PDCD1hiCD200hi	0.2342	0.08678	0.0547	1.998	1.88e-18	0.5973	0.3888	0.03093	9.19e-18	5.31e-17	0.02253	0.02671	0.07368	0.03386	0.01263	0.1145	0.1934	0.06618	1.04e-20	0.1604	0.1733	0.02247	0.2369	0.00391	0.1536	2.19e-18	0.0098	0.1478	0.2735	0.0281	0.2119	0.09117	0.09888	0.0006648	0.08768	0.02528	0.01126	0.3698	0.06795	0.04243	0.04557	-3.64e-17	0.1256	0.1064	0.0118	0.2338
TCGA.DK.AA6S.01	2.2603	1.1641	PDCD1hiCD200hi	0.09937	0.01413	0.226	0.04363	0.1334	0.1471	0.04135	-6.11e-19	0.003503	1.75e-18	0.01645	0.02339	0.002625	-4.79e-19	0.0102	0.1136	0.008194	0.05897	2.97e-18	0.05132	0.07811	0.008104	0.9455	-1.09e-18	0.183	-6.61e-18	0	0.1404	0.0823	0.2988	0.1293	0.05609	0.05203	0.00292	0.02241	0.001334	0.006835	-1.23e-18	0.06053	0.07782	-8.9e-19	-8.63e-19	0.1421	0.04275	0.01657	0.01235
TCGA.E7.A7DV.01	0.547	0.058	PDCD1hiCD200low	0.1352	0.004387	0.03637	0.0565	0.1092	0.1474	0.005357	-2.68e-18	7.98e-18	-1.27e-18	0.00315	-5.6e-20	-2.14e-18	2.84e-18	0.03622	-1.53e-18	0.01611	0.09527	7.61e-18	0.2461	0.0791	0.008397	0.3293	0	0.05221	1.96e-18	0.002939	0.07149	0.4627	0.04423	0.03665	0.2998	0.2152	0.04996	0.02806	0.0005281	0.01206	1.87e-18	0.09437	0.05621	0.1829	-9.26e-18	0.2605	0.08794	0.009572	0.01279
TCGA.K4.A6FZ.01	1.8078	-0.1345	PDCD1hiCD200low	0.1038	-7.8e-20	1.56e-17	0.01886	0.06025	0.1354	9.05e-21	-6.72e-19	0.01669	0.01522	0.01159	0.00792	0.01201	-7.28e-18	0.03684	-3.82e-18	0.01238	0.06599	2.34e-18	0.06237	0.1216	0.02558	1.198	3.09e-20	5.21e-18	1.04e-17	0	0.04403	0.1083	0.4826	0.1182	0.03651	0.03971	-5.33e-19	0.04848	0.004934	8e-05	2.57e-20	0.04972	0.04337	0.04182	7.12e-18	-3.23e-18	0.05371	0.001009	0.002803
TCGA.S5.A6DX.01	1.2815	1.5612	PDCD1hiCD200low	0.1879	0.007297	0.0309	0.06559	0.07392	0.116	0.1538	-8.67e-19	-5.43e-19	-5.19e-18	0.01801	0.01241	0.02888	0.0141	-2.05e-18	0.09485	0.01178	0.06697	-2.85e-18	0.08333	0.2201	0.04055	0.8897	-1.19e-20	0.08672	1.79e-18	0.02161	0.2716	0.07558	0.1782	0.3333	0.1136	0.151	0.01258	0.0104	0.006672	0.005822	0.0005495	0.1099	0.04383	0.08456	-8.05e-19	0.3221	0.1393	0.01389	0.01645
TCGA.GD.A3OP.01	2.0218	-0.7346	PDCD1hiCD200low	0.06199	0.01198	-1.37e-19	6.03e-05	0.02456	0.1025	0.04238	3.22e-19	-4.2e-20	-1.28e-18	0.006275	0.02514	0.01481	1.83e-19	0.03042	0.1037	0.0004603	0.06067	-2.03e-18	0.04792	0.1501	0.03283	0.8536	4.49e-19	0.06488	1.34e-18	0.007099	0.2476	0.1295	0.167	0.1782	0.02294	0.02859	0.005342	0.04643	0.0119	0.008078	1.57e-18	0.03077	0.06069	0.01087	-5.06e-19	0.1139	0.05968	0.01239	-1.66e-18
TCGA.ZF.AA4N.01	-0.5125	0.2029	PDCD1hiCD200low	0.1253	0.005754	0.08005	0.00634	0.07578	0.162	0.0244	-1.29e-18	1.4e-18	1.47e-18	0.01256	0.0224	0.004215	-8.43e-20	0.02857	5.57e-19	1.54e-18	0.08676	4.26e-19	0.03967	0.06781	0.01739	0.3069	0.0004285	0.01016	3.7e-18	5.33e-19	0.06033	0.01986	0.2932	0.02678	0.06343	0.05085	0.005049	0.04782	0.0001816	0.008872	7.2e-18	0.07626	0.05179	0.03114	-6.55e-19	0.1119	0.02942	0.005722	0
TCGA.UY.A9PA.01	0.7321	0.679	PDCD1hiCD200low	0.07325	-1.89e-19	-2.67e-18	0.01902	0.06066	0.1618	0.01795	-2.17e-18	-5.05e-19	6.76e-20	0.008708	0.03976	0.03918	3.42e-18	0.0101	-1.93e-18	0.003393	0.04881	-3.68e-18	0.03356	0.05171	0.03244	1.1	5.99e-19	-1.19e-17	2.48e-18	-3.46e-19	0.02779	0.06057	0.4495	0.05226	0.03655	0.03254	0.003138	0.04104	0.0007872	0.007516	-3.34e-19	0.03966	0.06274	0.003569	2.41e-18	-1.61e-18	0.02572	0.001551	0.00572
TCGA.BT.A20V.01	-1.1172	-0.7834	PDCD1hiCD200low	0.04409	0.006481	0.000356	0.06558	0.2061	0.1596	2.15e-18	8.64e-18	-7.89e-19	-5.96e-18	-2.8e-20	5.68e-19	4.62e-18	6.8e-18	-1.51e-20	-1.57e-17	0.01504	0.09353	-2.26e-18	0.03226	0.003029	2.69e-18	0.8756	3.16e-19	-2.64e-18	1.41e-18	3.82e-18	0.01911	0.07911	0.2566	0.03042	0.01597	0.006605	0.004368	0.02986	2.81e-19	0.003686	-7.36e-19	0.08819	0.08015	1.25e-17	-3.59e-18	0.004127	0.01099	0	0.01185
TCGA.BL.A3JM.01	1.9302	1.3679	PDCD1hiCD200low	0.02029	0.1836	-4.54e-19	0.02076	0.1915	0.1726	0.01299	6.82e-19	-3.62e-18	5.33e-18	0.0209	0.0317	0.0002239	3.01e-19	7.01e-05	0.01018	1.22e-18	0.09145	3.8e-18	0.005806	0.0823	0.00619	0.3539	0	0.003845	-7.08e-18	0.002519	0.05248	0.04522	0.04736	0.06704	0.0272	0.0243	0.01524	0.03903	0.001261	0.002619	7.83e-19	0.09919	0.04253	3.52e-18	-2.47e-17	0.1088	0.04656	0.01244	0.003771
TCGA.G2.AA3C.01	0.1903	-0.7108	PDCD1hiCD200low	0.03575	0.01068	0.02865	0.05025	0.1968	0.09893	0.06164	3.57e-18	7.01e-18	-1.78e-18	0.001769	-5.02e-19	-1.5e-18	-6.72e-18	0.0178	3.17e-18	0.004142	0.1202	-7.94e-19	0.1141	0.1932	5.7e-20	0.1115	0.0002354	0	7.3e-19	0.0003739	0.02207	0.306	0.01744	0.1962	0.2022	0.1462	0.02733	0.04037	-1.33e-19	0.01317	1.25e-19	0.117	0.01197	0.2772	5.07e-18	0.4143	0.1875	0.01645	0.008952
TCGA.GU.AATQ.01	0.4657	-0.6193	PDCD1hiCD200low	0.05671	0.01244	0.01622	0.007125	0.01601	0.1652	0.01759	-1.14e-18	3.92e-20	6.91e-19	0.01176	0.01411	0.02101	-2.01e-18	0.006564	4.59e-18	0.004393	0.1102	1.89e-19	0.02951	0.0437	0.01365	0.9664	0	0.0274	2.21e-18	9.15e-19	0.082	0.06555	0.4474	0.0348	0.04905	0.04274	0.002606	0.03668	0.0008317	0.004528	2.19e-19	0.1022	0.02097	-5.96e-18	-2.74e-18	0.05667	0.04328	0.01766	0.0048
TCGA.BL.A13I.01	1.50131	0.0899355	PDCD1hiCD200low	0.2148	0.001874	0.1057	0.1289	0.04623	0.3897	0.1585	0.04984	6.8e-19	5.12e-18	0	0.04913	0.02632	0.0004036	0.09576	0.00341	0.02239	0.007269	0.03014	0.1661	0.1635	0.007333	0.04122	0.005757	0.1158	0.01895	0.007591	0.05953	0.2318	0.01007	0.1381	0.1334	0.08484	0.02635	0.1461	0.00493	0.01545	1.11e-18	-2.83e-19	0.09057	0.1399	4.49e-18	1.44e-17	0.06646	0.03385	0.00785
TCGA.GD.A76B.01	1.3051	1.4011	PDCD1hiCD200low	0.1152	0.007975	-2.42e-18	0.09892	0.09684	0.1995	0.09051	-1.21e-18	0.01328	-1.51e-21	0.01078	0.0614	0.02364	-9.49e-20	0.02629	-7.17e-18	0.004294	0.0575	-6.8e-18	0.1385	0.1605	0.02045	0.7983	-4.79e-19	3.8e-18	7.24e-18	0.004082	0.07406	0.2771	0.1162	0.2077	0.05548	0.05119	0	0.03052	0.008009	0.005845	0.004109	0.07758	0.00404	0.01498	-5.59e-18	0.06873	0.09092	0.02033	0.01092
TCGA.GU.A762.01	1.3225	2.945	PDCD1hiCD200low	0.2016	0.06538	0.04159	0.08147	0.1359	0.3216	0.0967	3.14e-18	6.35e-18	2.62e-18	0.02096	0.1169	0.09118	0.08299	0.01856	0.03138	0.009904	0.1064	2.82e-18	0.1253	0.1256	0.006611	0.829	5.24e-24	0.04123	1.05e-17	0.004548	0.01719	0.1969	0.4575	0.1036	0.1571	0.1515	0.009437	0.03312	0.004154	0.003908	0.001785	0.09103	0.05927	0.03942	2.96e-18	0.2528	0.08532	0	0.01201
TCGA.XF.AAML.01	-0.3022	1.1706	PDCD1hiCD200low	0.01459	3.59e-05	-5.74e-18	0.07762	0.1576	0.1554	0.0181	1.22e-18	0.005462	-3.3e-18	0.01123	-4.07e-20	-1.14e-18	-7.06e-19	0.00452	-1.49e-17	0.01936	0.06428	1.14e-18	0.04754	0.02523	0.008096	0.8571	-4.82e-19	-7.88e-18	9.51e-18	7.23e-20	0.07236	0.1297	0.1042	0.03392	0.01676	0.01576	0.0005408	0.02426	0.001231	0.00713	3.31e-18	0.09669	0.01629	-6.54e-18	-3.84e-17	0.04228	0.03628	0.00101	0.003768
TCGA.DK.A2I2.01	1.3791	-0.8339	PDCD1hiCD200low	0.1707	0.03152	0.04842	0.0517	0.1035	0.1587	0.03728	9.48e-19	-1.93e-19	-1.21e-18	0.01115	0.003569	1.78e-18	8.59e-20	0.1928	0.006209	0.02732	0.107	5.45e-19	0.184	0.1199	0.02518	1.032	-5.4e-21	4.5e-20	5.99e-19	0	0.0589	0.07742	0.3494	0.1332	0.08684	0.05696	1.05e-20	0.04733	0.001764	-4.21e-21	3.49e-19	0.1001	0.02226	0.07142	1.72e-18	0.2041	0.06626	0.01342	0.005478
TCGA.XF.AAMW.01	1.7053	-0.1504	PDCD1hiCD200low	0.1055	3.54e-20	0.03868	0.02895	0.009175	0.1491	0.03277	-3.9e-19	3.91e-19	0	0.007031	0.02618	0.003228	0.006211	0.0481	-6.94e-19	0.0009155	0.09196	2.36e-19	0.07017	0.111	0.02046	0.8842	4.73e-20	1.1e-17	-6.9e-18	-1.6e-20	0.05313	0.08877	0.5272	0.09406	0.05275	0.04825	0.001616	0.04522	0.006143	0.001754	-4.67e-19	0.04094	0.04347	0.02057	1.68e-18	0.2267	0.05677	0.014	0.01037
TCGA.ZF.AA56.01	1.8996	0.2642	PDCD1hiCD200low	0.09122	0.01012	0.03501	0.09526	0.02007	0.1776	0.02622	1.29e-18	-7.78e-19	6.38e-19	0.001897	0.007093	0.01294	-4.46e-21	0.02268	0.03766	0.01592	0.07704	-4.33e-21	0.06673	0.1424	0.02831	1.131	0.003683	0.02055	0.001368	0.00503	0.1143	0.1574	0.3717	0.134	0.04573	0.05602	1.31e-18	0.05518	0.003073	0.006178	0.007262	0.05881	0.06423	0.04563	6.55e-18	0.06465	0.06282	0.001391	0.0178
TCGA.GV.A40E.01	-0.1828	0.346	PDCD1hiCD200low	0.03537	0.0086	0.008327	0.007263	0.1227	0.1115	0.001643	5.17e-19	-1.23e-18	-3.78e-20	0.01192	0.009095	-3.53e-21	-2.64e-18	0.01606	0.02184	6.73e-19	0.1007	2.84e-19	0.05479	0.0253	0.0096	1.162	1e-18	0.08281	1.86e-18	1.54e-19	0.03166	0.1654	0.3509	0.01651	0.04927	0.05799	-2.69e-19	0.02211	0	0.002928	-2.7e-18	0.09882	0.08357	4.88e-19	-4.71e-18	0.1214	0.02722	0.001015	0.003902
TCGA.GC.A6I1.01	0.1257	1.5266	PDCD1hiCD200low	0.1763	0.001724	-3.59e-17	0.2207	0.1562	0.3476	0.05404	5.18e-20	4.57e-18	2.19e-18	0.02243	0.09008	0.07255	0.03887	0.02234	-4.66e-18	0.01752	0.09264	-9.92e-18	0.1558	0.07831	6.75e-22	1.08	-2.27e-19	0.01388	-6.55e-18	-2e-20	0.02478	0.2346	0.501	0.05206	0.2248	0.1736	0.01942	0.05766	0.001332	0.00404	0.0247	0.08225	0.03779	0.06384	1.57e-18	0.1109	0.06216	0.006531	0.01454
TCGA.K4.A4AC.01	0.5666	0.1519	PDCD1hiCD200low	0.1599	0.007709	1.34e-17	0.01192	0.1235	0.1791	0.006558	-3.58e-19	0.02006	-3.46e-18	0.01312	0.01054	0.01057	8.61e-18	0.01522	-6.42e-19	0.002633	0.1232	1.32e-19	0.07102	0.03364	0.002945	1.035	0.002307	0.02503	1.03e-17	4.87e-19	0.05809	0.07968	0.2718	0.02213	0.08095	0.08143	2.12e-20	0.06014	2.54e-20	0.001422	5.9e-19	0.1054	0.009419	0.02599	-3.87e-18	0.1214	0.04164	0.01841	0.004638
TCGA.DK.A3IV.01	1.6558	1.1641	PDCD1hiCD200low	0.09501	0.002154	-2.43e-18	0.2578	0.01039	0.2076	0.0749	0.01229	0.001115	-1.91e-18	0.01213	0.05365	0.0331	0.007457	0.01818	1.92e-18	0.03383	0.0774	5.15e-19	0.05948	0.02573	0.02732	0.8815	0	1.62e-19	-6.71e-19	1.11e-19	0.0388	0.0712	0.1433	0.02609	0.03031	0.03148	0.00869	0.05268	0.002385	0.005672	0.01944	0.05932	0.03479	0.008872	1.2e-17	-5.96e-19	0.01518	0.0004458	0.0407
TCGA.4Z.AA86.01	1.9968	2.118	PDCD1hiCD200low	0.217	0.01206	0.1369	0.08739	0.1496	0.2389	0.06208	9.84e-19	-4.95e-18	4.78e-20	0.01539	0.03547	0.02689	0.02554	0.06302	0.02714	0.01706	0.07206	3.65e-19	0.2346	0.08746	0.002396	0.9228	0.001536	0.0708	-3.81e-18	0	0.03516	0.3901	0.3241	0.05576	0.09641	0.09666	-2.76e-19	0.04566	0.002319	0.002618	-9.61e-19	0.04826	0.07109	0.06066	2.35e-18	0.1443	0.03899	0.008453	0.009853
TCGA.DK.A3WX.01	1.6512	1.0007	PDCD1hiCD200low	0.08676	0.02785	0.09828	0.009425	0.0898	0.1857	0.08702	-4.9e-20	1.97e-19	5.27e-18	0.01275	0.04022	0.03904	0.005575	0.03314	0.05044	1.85e-18	0.07	2.09e-18	0.01967	0.1423	0.00913	0.981	0.001364	2.84e-19	1.76e-18	1.43e-19	0.06974	0.01742	0.3239	0.1282	0.03789	0.0471	0.003138	0.0533	0.007237	0.001321	-7.2e-19	0.07205	0.04652	0.01333	-2.45e-18	0.1892	0.08244	0.01371	0.006612
TCGA.GU.AATO.01	1.1897	-0.3566	PDCD1hiCD200low	0.1184	0.0186	0.01145	0.1036	0.04626	0.09128	-2.07e-19	-3e-18	2.96e-19	0.01296	0.02724	0.004481	0.01339	6.75e-19	-5.37e-18	0.08798	0.006784	0.08079	4.94e-18	0.03938	0.03889	0.02018	1.026	-7.47e-20	0.1031	7.84e-18	-7.37e-21	0.04131	0.02678	0.08603	0.04613	0.09767	0.09247	0.01535	0.02025	0.003115	0.001025	0	0.0979	0.03408	0.04181	-2.67e-21	0.2033	0.03401	0.002369	0.009533
TCGA.FD.A5BT.01	1.7828	1.3956	PDCD1hiCD200low	0.2328	0.04576	0.1793	0.1288	0.2163	0.1244	0.1441	-2.51e-19	-9.17e-19	1.33e-17	0.02367	0.02796	0.04262	0.02732	0.01889	0.312	0	0.06334	9.1e-19	0.2873	0.1979	0.005518	0.681	-3.06e-19	0.3003	4.13e-18	0.008926	0.1886	0.5365	0.1642	0.244	0.1784	0.1907	0.01713	0.01324	0.005119	0.006745	0.0151	0.1283	0.0853	0.1096	-5.18e-18	0.3633	0.1583	0.0003971	0.0277
TCGA.XF.AAMH.01	-0.8863	-0.1504	PDCD1hiCD200low	0.00621	0.01142	0.05206	5.62e-19	0.09257	0.05563	-2.31e-18	4.43e-19	2.69e-18	1.67e-21	0.03601	0.02958	0.002561	-1.04e-19	2.96e-19	0.04854	-5.25e-18	0.08819	6.31e-19	0.007274	0.07696	-1.27e-20	0.8812	-1.52e-18	0.06948	2.22e-18	0.003142	0.07912	0.06571	0.17	0.1122	0.03552	0.04579	0.006456	0.008074	5.55e-05	0.003741	4.13e-18	0.1368	0.09906	-1.17e-17	-1.22e-17	0.211	0.07788	0.02151	7.37e-20
TCGA.PQ.A6FI.01	-0.3201	-0.2845	PDCD1hiCD200low	0.05646	0.004368	4.12e-18	0.04287	0.196	0.157	3.05e-19	1.35e-18	1.38e-18	-1.77e-19	0.01086	-3.15e-21	-7.45e-19	-7.6e-19	-3.79e-19	-7.83e-18	0.002768	0.09908	-5.52e-18	0.01089	0.0448	0.004167	0.9668	4.25e-20	2.67e-18	2.2e-18	-2.23e-18	0.04646	0.0211	0.4553	0.03067	0.04044	0.03565	0.008883	0.03173	0	0.001091	1.38e-18	0.1119	0.00186	0.008348	4.9e-18	0.1198	0.04357	0.01613	0.008463
TCGA.FD.A6TE.01	-0.1345	-0.7834	PDCD1hiCD200low	0.0081	0.009971	5.52e-18	0.02887	0.05844	0.1403	1.21e-20	4.32e-18	1.04e-18	-1.38e-18	0.01448	0.02534	0.005823	4.98e-19	-1.71e-19	5.52e-18	0.003634	0.1162	4.89e-18	0.009076	0.02684	0.03323	0.8443	-2.21e-19	-1.19e-18	-2.14e-17	-1.57e-18	0.0469	0.03983	0.1848	0.02246	0.04606	0.02842	0.0201	0.04694	0.00244	2.86e-19	-2.52e-18	0.07311	0.01958	7.28e-18	-6.49e-18	1.05e-17	0.01393	-1.31e-19	0.002314
TCGA.CU.A0YN.01	1.2085	-0.0574	PDCD1hiCD200low	0.09061	0.006836	0.0521	0.07067	0.0889	0.2094	0.009185	7e-20	0.0158	-1.17e-18	0.02387	0.01545	0.01377	-1.61e-18	0.048	0.02855	0.01482	0.03737	1.89e-18	0.09213	0.09247	0.002324	1.106	0.00887	0.006533	8.65e-19	0	0.05212	0.127	0.2812	0.0606	0.03365	0.02559	-9.78e-19	0.05546	0.00396	0.001238	0.003584	0.05441	0.04219	0.06032	9.29e-19	0.1349	0.0411	0.006746	0.007762
TCGA.E7.A85H.01	1.9968	0.2642	PDCD1hiCD200low	0.06681	0.01013	-8.97e-19	0.06019	0.06623	0.1706	0.02829	-1.17e-18	-2.34e-19	4.39e-18	0.03301	0.03089	-1.02e-19	-1.69e-18	0.006233	0.0221	0.0142	0.1235	2.25e-18	0.05335	0.04844	0.02956	0.8249	-5.69e-19	0.008128	-2.98e-18	0.0009797	0.0911	0.1274	0.106	0.06102	0.0431	0.04193	0.007731	0.0473	0.001291	0.01188	-2.98e-18	0.0971	-1.99e-18	0	-1.06e-17	0.232	0.05131	0.009497	0.007888
TCGA.BT.A0YX.01	1.5415	0.4125	PDCD1hiCD200low	0.1296	0.008441	-2.05e-21	0.07646	0.08174	0.2251	0.01651	4.88e-19	2.89e-19	4.61e-18	0.01168	0.03037	0.04514	-1.07e-18	0.02018	0.01407	0.006175	0.081	-5.83e-18	0.06237	0.06223	0.01779	1.012	2.65e-22	2.68e-18	2.49e-18	4.83e-19	0.05102	0.07673	0.3712	0.06238	0.0772	0.06381	0.00112	0.05073	0.004984	0.004399	0	0.07066	0.04493	0.01192	7.47e-19	0.05687	0.02974	0.004263	0.01371
TCGA.DK.AA6Q.01	-0.7588	2.4753	PDCD1hiCD200low	0.1023	0.004874	-1.47e-18	0.04835	0.06648	0.2319	0.02313	-1.97e-18	-5.9e-19	-9.48e-19	0.01033	0.06256	0.06278	0.0196	0.02129	-6.89e-18	0.01677	0.1138	-1.42e-18	0.04256	0.01027	0.01057	0.9909	0.001592	1.04e-20	-5.07e-18	-2.06e-19	0.03663	0.02674	0.4452	0.01175	0.04746	0.03708	0.0001826	0.05201	0	0.006718	0.004173	0.1033	0.04744	2.63e-18	6.75e-18	0.004388	0.01333	0.00604	0.01458
TCGA.GC.A6I3.01	0.5763	1.3623	PDCD1hiCD200low	0.2639	0.01424	0.0232	0.1276	0.1032	0.1661	0.1156	2.97e-19	-1.79e-20	-1.25e-19	0.0143	0.04422	0.03014	0.01887	0.003316	0.01632	0.004849	0.08221	-2.73e-18	0.1481	0.05639	0.007574	0.7646	8.04e-19	0.05056	-7.64e-20	0.00237	0.07825	0.1517	0.179	0.06708	0.08445	0.0919	1.5e-20	0.01828	0	0.008215	0.03396	0.1306	0.01169	0.01738	-6.33e-18	0.2595	0.06955	0.004943	0.0063
TCGA.E7.A7XN.01	0.6608	2.6395	PDCD1hiCD200low	0.1785	0.0003047	-1.05e-18	0.06287	0.1347	0.2992	0.07937	2.11e-19	-1.35e-17	1.33e-17	0.02774	0.1078	0.1062	0.04842	0.01321	-6.17e-18	0.01683	0.1117	1.85e-18	0.09655	0.02797	0.01121	1.164	6.76e-20	3.33e-18	-1.38e-17	1.4e-19	0.0214	0.1163	0.448	0.02463	0.1201	0.1191	-2.49e-19	0.03406	0	0.005543	-3.81e-19	0.06523	0.0352	0.01914	1.05e-18	0.06667	0.03407	0.008384	0.005891
TCGA.BT.A20T.01	1.7744	0.3796	PDCD1hiCD200low	0.08986	0.009979	0.09429	-1.16e-19	0.01772	0.1747	0.03392	1.27e-18	-1.11e-19	9.1e-05	0.01519	0.03499	0.02593	9.57e-19	0.02224	0.03582	-9.26e-19	0.07161	-2.8e-19	0.05227	0.07084	0.008116	0.9695	5.78e-19	0.1124	-2.85e-19	0	0.2008	0.06749	0.32	0.07186	0.04007	0.02658	-2.42e-19	0.02744	0.0004543	0.0009999	2.9e-19	0.05348	0.05178	0.01319	-2.57e-19	0.192	0.04058	0.01243	-8.26e-19
TCGA.DK.AA6X.01	2.0004	-0.7834	PDCD1hiCD200low	0.05249	0.006116	0.01695	0.1131	1.5e-18	0.1884	0.03355	2.88e-18	-1.62e-19	3.74e-18	0.01335	0.02784	0.02447	-2.08e-18	0.02488	0.01608	0.012	0.06852	5.76e-19	0.05752	0.09849	0.02413	0.8475	0.003337	0.01274	3.25e-19	0	0.132	0.0952	0.1658	0.09472	0.0591	0.02737	0.02728	0.04957	0.007336	0.0003335	4.12e-18	0.06453	0.02112	0.009799	1.38e-19	1.48e-19	0.05493	0.001038	0.01196
TCGA.FD.A43Y.01	0.2881	-0.3022	PDCD1hiCD200low	0.1136	0.01776	0.06435	0.01487	0.07131	0.1391	-2.44e-19	1.26e-18	0.0112	0.02744	0.01622	0.01467	2.83e-21	2.69e-19	0.002259	0.0885	0.006793	0.1329	-3.24e-18	0.02589	0.02392	0.00288	1.037	-1.77e-18	0.02529	7.62e-18	-9.74e-20	0.02709	0.03038	0.3799	0.01721	0.07548	0.04812	0.01134	0.02924	0	0.003912	-4.74e-19	0.05665	0.03623	0.004332	5.31e-18	0.2593	0.02784	0.008364	0.002839
TCGA.LT.A5Z6.01	0.9862	0.517	PDCD1hiCD200low	0.004871	0.00636	-4.98e-18	0.06019	0.03979	0.1104	0.00889	-9.91e-20	0.001749	-1.41e-18	0.02583	0.0485	0.01321	-4.71e-19	0.004265	-2.97e-18	0.009663	0.08389	1.44e-19	0.05251	0.06847	0.03575	0.8855	0.003317	0.003636	-3.02e-18	-3.77e-20	0.06119	0.1793	0.1294	0.08535	0.03265	0.02393	0.01177	0.04033	0.007995	0	1.23e-18	0.07696	0.01677	0.005618	2.18e-18	4.2e-19	0.03474	0.008345	0.004095
TCGA.DK.A1AG.01	1.5415	-0.7346	PDCD1hiCD200low	-1.62e-18	0.001608	-2.25e-17	0.006301	0.1056	0.1618	0.04451	-3.93e-18	0.01728	0.005741	0.02365	0.03175	0.0006647	-2.01e-18	0.001271	1.38e-17	0.007873	0.07141	-1.38e-18	0.01499	0.0927	0.03115	1.032	9.74e-19	-2.41e-19	5.05e-18	-2.84e-21	0.03231	0.08407	0.3616	0.08919	0.01879	0.01867	0.006166	0.03821	0.003828	0.001859	-6.07e-18	0.05122	0.03676	6.26e-18	-8.2e-18	0.07622	0.06015	0.00727	0.005694
TCGA.GC.A3RC.01	1.5709	1.0779	PDCD1hiCD200low	0.2166	6.34e-21	-1.57e-18	0.02562	0.1254	0.1921	0.05578	-4.38e-20	2.05e-21	-3.26e-18	0.02717	0.03959	0.02579	-1.36e-20	0.04988	-7.31e-19	0.006359	0.05751	-6.25e-19	0.1425	0.09098	0.01835	0.9494	0.001832	8.44e-18	-6.12e-18	-1.34e-19	0.06368	0.1987	0.424	0.06439	0.06132	0.07045	0.006803	0.05059	0.0007092	0.004244	-7.67e-19	0.0626	0.01882	0.02306	1.38e-18	0.1381	0.05745	0.004753	0.005879
TCGA.XF.A9SK.01	1.8444	0.434	PDCD1hiCD200low	0.128	0.02259	0.2032	0.04016	0.0264	0.08315	0.04734	2.19e-18	0.005935	0.006635	0.01659	0.01004	0	0.001706	5.85e-20	0.1412	0.009863	0.06393	8.22e-19	0.04033	0.04758	0.02333	1.056	1.76e-20	0.1704	3e-20	0.007131	0.14	0.02719	0.1864	0.04423	0.07489	0.07743	0.006244	0.03002	0.0008253	0.00727	1.84e-18	0.05393	0.07583	0.02648	-2.55e-19	0.2075	0.03752	-1.15e-19	0.007509
TCGA.XF.A9T4.01	0.7748	0.4016	PDCD1hiCD200low	0.04386	0.001052	0.06423	0.008845	0.05205	0.1121	0.02762	1.53e-18	5.57e-19	4.22e-21	0.007694	0.02895	0.01463	0.002141	0.0249	-4.32e-19	0.004721	0.06848	1.87e-18	0.02464	0.07207	0.03002	1.078	-5.53e-19	1.37e-17	-1.1e-18	9.45e-19	0.03858	0.03666	0.5471	0.08305	0.03288	0.02056	0.006262	0.03509	0.004715	0.001132	3.36e-18	0.03367	0.06465	0.01973	6.9e-18	0.2444	0.03941	0.005437	0.006027
TCGA.4Z.AA7Q.01	1.6234	1.7702	PDCD1hiCD200low	0.2535	0.01476	5.13e-19	0.1066	0.2148	0.1832	0.05681	5.23e-18	5.92e-18	-3.85e-18	0.01525	0.05615	0.06408	4.36e-19	-1.7e-18	0.03086	0.009793	0.09267	-1.04e-17	0.1116	0.08533	0.004615	1.036	1.05e-18	0.03092	1.69e-18	0.003086	0.06067	0.1009	0.225	0.09615	0.07638	0.07684	0.008677	0.03368	0	0.009273	0.008716	0.05243	0.02774	0.02927	9.92e-18	0.002303	0.05476	0.0009823	0.009835
TCGA.4Z.AA7O.01	0.9419	0.5069	PDCD1hiCD200low	0.03897	0.004623	-9.48e-19	0.02509	0.01751	0.2257	0.02897	-2.74e-19	0.005822	0.002646	0.02839	0.05233	0.03765	1.09e-20	0.03175	0.0348	0.01231	0.06251	1.37e-19	0.04663	0.1095	0.0278	0.9942	1.19e-20	0.01404	-3.5e-18	0.0002988	0.1062	0.08824	0.3523	0.1133	0.02712	0.01968	6.76e-21	0.05137	0.003619	0	-1.35e-18	0.05564	0.01529	0.006182	-1.87e-19	0.1064	0.05364	0.001697	-1e-19
TCGA.UY.A78K.01	1.46	2.118	PDCD1hiCD200low	0.2161	0.03589	1.84e-18	0.4925	0.1353	0.3061	0.1138	-4.97e-19	-1.84e-18	5.33e-19	0.0154	0.03035	0.03874	0	0.02177	-1.32e-18	0.05815	0.09557	6.02e-18	0.1056	0.1083	0.0217	0.7627	-1.35e-19	0.06574	1.15e-17	6.75e-20	0.09339	0.1193	0.06772	0.1448	0.06059	0.06789	0.004288	0.018	0.01385	0.003888	0.08854	0.08051	0.03491	0.00142	1.63e-18	0.1545	0.07322	0.00104	0.04873
TCGA.K4.A5RJ.01	1.5316	3.5559	PDCD1hiCD200low	0.02925	0.9324	4.34e-18	0.1178	0.1868	0.4064	0.1475	2.17e-19	-1.17e-17	-3.27e-17	0.02474	0.1411	0.1242	0.08864	0.0776	1.04e-17	0.01662	0.0709	-4.83e-18	0.3791	0.09578	-5.98e-20	0.06194	6.03e-19	-3.88e-17	-1.27e-17	0.02393	0.01818	0.6025	0.02624	0.08179	0.2436	0.1627	0.01778	0.04312	6.55e-22	-2.32e-18	-1.69e-19	0.05684	0.0392	0.1114	-4.87e-18	-3.22e-17	0.06474	0.007673	8.32e-05
TCGA.XF.A8HI.01	0.9419	-0.8339	PDCD1hiCD200low	-6.43e-19	0.002396	-1.89e-17	0.0225	0.02363	0.1873	0.05411	-1.75e-19	0.01422	0.005676	0.01569	0.05775	0.01417	-1.29e-18	0.01175	2.54e-18	0.01535	0.06172	-7.33e-18	0.01562	0.1032	0.02705	1.005	7.72e-20	-3.33e-19	-6.22e-18	-7.32e-19	0.07439	0.06047	0.3508	0.1033	0.01728	0.01174	0.008655	0.06503	0.00515	0.001035	-1.69e-18	0.03466	0.02008	-5.35e-21	-1.59e-17	0.06551	0.05815	0.01869	0
TCGA.BT.A20J.01	1.7828	0.9935	PDCD1hiCD200low	0.2117	0.007962	-2.19e-18	0.2548	0.1154	0.251	0.05655	0.003872	1.6e-18	2.4e-18	0.01094	0.01584	0.03739	7.96e-19	0.004571	0.003086	0.02744	0.1348	-2.12e-18	0.09764	0.09886	0.01132	0.7363	9.49e-20	0.03122	8.95e-19	0.002387	0.0381	0.06121	0.1535	0.1008	0.1072	0.07892	0.01189	0.03007	0.007145	0.009184	0.05545	0.07144	0.0703	0.04645	-2.7e-18	0.1093	0.0541	0.01488	0.02312
TCGA.GV.A3JX.01	0.9716	0.8246	PDCD1hiCD200low	0.09008	0.0008899	8.78e-18	0.01357	0.06356	0.1272	0.002722	2.22e-18	2.58e-19	-7.45e-19	0.009161	0.00608	0.0005774	1.57e-19	0.01716	7.44e-18	0.0139	0.0728	-9.29e-18	0.05063	0.05294	0.03374	0.9054	-1.42e-20	1.13e-17	2.06e-18	0.008496	0.03398	0.1024	0.1436	0.04414	0.05612	0.05617	0.007803	0.04295	0.003614	0.009337	5.42e-20	0.06159	0.07924	-3.68e-18	5.85e-18	3.64e-18	0.01705	1.03e-18	0.007312
TCGA.DK.AA77.01	0.7748	1.0503	PDCD1hiCD200low	0.08459	1.04e-19	-2.94e-17	0.02411	0.02342	0.2013	1.83e-18	2.72e-18	2.53e-19	-2.5e-18	0.01906	0.05112	0.02381	0.001082	0.00586	4.82e-18	0.002509	0.08672	6.65e-18	0.04463	0.07541	0.02022	0.9901	3.95e-20	7.17e-18	-8.25e-18	-3.72e-19	0.06565	0.07836	0.3349	0.06932	0.04435	0.02931	0.01054	0.04498	0.005475	-8.41e-20	4.89e-18	0.06601	0.01311	0	-2.39e-17	6.2e-18	0.04225	0.007917	0.00448
TCGA.GC.A3I6.01	1.5216	-0.4921	PDCD1hiCD200low	0.114	0.008316	0.07203	0.04827	0.06915	0.18	0.02382	6.54e-19	-1.47e-18	3.46e-18	0.005288	0.01459	0.01939	-4.42e-19	0.005519	0.007959	0.005885	0.09267	1.67e-18	0.04809	0.03738	0.01192	1.065	0.0003522	-4.5e-19	-1.37e-18	-3.33e-19	0.05994	0.09618	0.4674	0.02377	0.05256	0.05443	0	0.03993	0.0002303	-6.72e-21	5.89e-19	0.05764	0.06287	3.81e-19	-4.59e-18	5.94e-18	0.01875	0.003092	0.004698
TCGA.DK.A3WW.01	0.4865	1.4281	PDCD1hiCD200low	0.1803	0	1.59e-17	0.1157	0.2339	0.3682	0.05564	1.68e-18	-4.36e-18	-6.72e-18	0.03209	0.0822	0.09924	0.009511	0.01099	-3.6e-18	0.001972	0.1128	-7.7e-18	0.1337	0.05649	2.63e-19	1.096	2.39e-20	3.23e-17	-1.09e-17	-1.29e-18	0.01356	0.2338	0.4058	0.03432	0.1108	0.08791	0.007425	0.03081	0.000955	0.00264	0.001543	0.06913	0.03279	0.0357	1.23e-17	0.1166	0.03499	0.007186	0.01484
TCGA.FD.A43U.01	1.9859	1.0433	PDCD1hiCD200low	0.05242	0.007831	0.1594	0.07955	0.152	0.1887	0.1938	-2.26e-18	2.86e-18	6.33e-19	0.01329	0.008997	0.0137	6.65e-20	1.21e-18	0.1201	0.009078	0.05909	-1.1e-18	0.1694	0.201	0.003962	0.7002	-1.14e-19	0.1392	2.06e-18	0.02324	0.1571	0.3241	0.1137	0.3059	0.2394	0.1879	0.02635	0.02068	0.003966	0.006579	0	0.08227	0.03533	0.1825	-5.38e-18	0.3763	0.1306	0.01778	0.004618
TCGA.GD.A3OS.01	0.1903	-0.0574	PDCD1hiCD200low	-3.87e-19	0.00737	0.3108	0.06262	0.08617	0.1031	0.02815	-1.27e-18	0.01683	-4.92e-19	0.006401	0.01846	1.02e-18	1.07e-19	0.006492	0.09955	0.0004261	0.08027	-3.92e-18	0.02778	0.03086	0.008477	0.1824	3.02e-19	0.1722	1.56e-18	0.001118	0.01833	0.1631	0.02876	0.01029	0.0238	0.03123	0.01142	0.06702	0	0.00228	-1.38e-18	0.03669	0.09477	3.94e-18	-3.72e-18	0.1096	0.0316	0.02624	0.008294
TCGA.XF.A9SY.01	1.7617	2.5487	PDCD1hiCD200low	0.2308	0.01173	0.1208	0.1531	0.08188	0.2772	0.05383	0.002895	1.44e-18	-1e-18	0.01133	0.04222	0.04088	0.04512	0.04382	-8.57e-21	0.003849	0.0813	3.49e-18	0.1319	0.05452	0.01358	0.6737	2.59e-24	0.04035	6.04e-19	-1.97e-20	0.007306	0.1669	0.3276	0.02192	0.1385	0.1409	9.98e-19	0.03947	-7.79e-21	0.005221	0.0153	0.08254	0.08367	0.05423	2.83e-18	0.2494	0.04154	0.009187	0.01544
TCGA.LT.A8JT.01	-0.1993	-0.394	PDCD1hiCD200low	0.01722	0	-2.07e-17	0.0379	0.037	0.2064	0.07682	4.34e-19	0.01599	0.003689	0.01834	0.07825	0.02838	1.28e-19	0.00728	5.12e-18	0.03319	0.0798	2.86e-18	0.04323	0.06279	0.03623	0.8689	-7.36e-19	0.009445	6.7e-18	5.07e-20	0.0823	0.1079	0.2378	0.07674	0.02547	0.01919	0.006397	0.04919	0.002343	0.007123	-6.75e-18	0.05285	4.95e-19	7.12e-20	-4.9e-18	0.1104	0.04844	0.01058	0.001588
TCGA.GC.A3BM.01	1.5661	-0.8084	PDCD1hiCD200low	0.01453	0	-1.45e-17	0.02048	0.01547	0.1722	0.07167	0.00284	0.005265	1.97e-19	0.02352	0.04498	0.02146	2.59e-19	0.01555	8.43e-19	0.0122	0.06407	1.75e-18	0.02023	0.06644	0.01444	0.8496	-2.42e-19	1.46e-18	-1.86e-17	2.76e-20	0.0983	0.06736	0.3191	0.0435	0.02083	0.008438	0.01029	0.0601	0.004112	0.003392	3.12e-18	0.07146	0.0004278	-1.39e-18	2.02e-17	0.03635	0.04448	0.01179	0.001972
TCGA.DK.A1A3.01	1.9564	0.517	PDCD1hiCD200low	0.1301	0.01713	0.05308	0.03665	0.007427	0.1407	-9.31e-20	6.93e-19	2.53e-18	-3.47e-18	0.002465	0.008633	0.02254	2.73e-18	0.04216	0.1184	0.008497	0.0593	-8.77e-22	0.1004	0.1527	0.01669	0.9284	0.001498	0.1307	0.0007591	0.002147	0.2029	0.1398	0.0765	0.1778	0.08138	0.08234	0.0136	0.06186	0.01246	0.005079	8.28e-18	0.0646	0.03546	0.02287	3.49e-19	0.09516	0.06301	0.01015	0.0007725
TCGA.ZF.A9R7.01	1.4011	2.9319	PDCD1hiCD200low	0.1689	0.007992	1.57e-18	0.2197	0.0181	0.1817	0.2001	7.34e-19	1.62e-20	2.96e-18	0.0193	0.1281	0.09491	0.06344	0.001803	8.03e-19	0.04136	0.05919	0.0001613	0.05914	0.06926	0.03339	1.015	1.01e-19	0.0107	5.71e-18	0.0007826	0.0437	0.03898	0.2824	0.07988	0.03032	0.03623	0.002006	0.04149	0.0004824	0.003498	0.02383	0.03824	0.04024	0.02319	2.93e-18	0.04987	0.04452	0.001428	0.02003
TCGA.E7.A4IJ.01	0.9343	0.547	PDCD1hiCD200low	0.01806	0.001131	-3.48e-18	0.02523	5.71e-22	0.1515	0.05382	-2.88e-18	2.75e-18	-4.71e-19	0.007886	0.05357	0.02254	0.01209	0.0002259	4.97e-19	0.007802	0.0469	5.32e-18	0.02683	0.1272	0.02752	0.8864	2.28e-19	-5.54e-18	-2.28e-19	0.006188	0.07689	0.08157	0.1331	0.1534	0.03531	0.0251	0.01128	0.02347	0.00975	0.009388	1.63e-19	0.09731	0.004851	1.95e-18	-2.42e-18	0.08209	0.06709	0	0.005846
TCGA.FD.A3N5.01	0.9343	-0.4521	PDCD1hiCD200low	0.02765	0.007742	0.06709	5.35e-19	0.006396	0.1342	0.04048	3.27e-18	0.003806	2.97e-19	0.0133	0.04755	0.001507	0.008676	0.03813	-2.54e-19	-1.22e-19	0.09948	-3.25e-18	0.04166	0.06555	0.03471	1.125	0.005984	5.73e-18	8.98e-19	7.33e-19	0.1798	0.1106	0.3396	0.05777	0.02569	0.02217	0.002198	0.04233	0.002001	4.08e-05	-7.32e-19	0.06278	0.04655	0.0003619	-2.84e-19	0.1308	0.0414	0.02785	0
TCGA.GV.A6ZA.01	0.4552	0.517	PDCD1hiCD200low	0.02627	0	-5.32e-18	0.02415	0.05761	0.2342	0.01961	1.88e-18	-1.33e-19	-9.44e-19	0.01648	0.04817	0.01963	0.004178	0.004731	7.83e-18	0.005938	0.09824	-5.74e-21	0.03134	0.07396	0.01821	0.836	1.78e-19	0.02357	-1.76e-17	0.00551	0.04561	0.0808	0.1843	0.07153	0.03752	0.0234	0.007636	0.03583	0.002934	0.003569	1.72e-18	0.1095	0.01469	-7.56e-19	-3.3e-18	0.06848	0.05897	0.008215	0.0009843
TCGA.E7.A6MF.01	0.7916	-0.2845	PDCD1hiCD200low	-1.33e-18	-4.52e-20	-1.88e-17	0.04209	0.0571	0.1282	0.07953	0.001128	0.04425	4.41e-18	0.01169	0.04322	0.01424	-5.29e-18	0.01373	-4.13e-18	0.02342	0.03019	-9.66e-20	0.02611	0.05918	0.03972	0.8873	-1.58e-18	-6.6e-19	-7.72e-18	5.09e-19	0.06231	0.08832	0.3016	0.05426	0.001142	0.0004013	0.001976	0.06687	0.006357	0.007865	-9e-19	0.02593	0.01004	1.39e-18	5.23e-18	0.003345	0.02717	0.01419	-7.34e-19
TCGA.E7.A541.01	1.0363	2.1411	PDCD1hiCD200low	0.1232	0.009624	-1.27e-17	0.04193	0.1237	0.1752	0.03975	5.5e-18	-4.06e-19	2.8e-18	0.0185	0.04223	0.04011	0	0.03424	-6.64e-18	0.02872	0.06758	4.12e-18	0.05707	0.1242	0.0134	0.8851	-2.59e-19	0.02384	4.88e-18	1.77e-19	0.09461	0.07393	0.259	0.1686	0.04182	0.04454	0.006863	0.0231	0.00146	0.005271	3.34e-19	0.0795	0.05166	-6.93e-19	-4.35e-18	0.02679	0.06623	-5.66e-20	0.002773
TCGA.BT.A3PJ.01	1.4494	0.0854	PDCD1hiCD200low	0.169	0.007818	3.11e-18	0.04216	0.05283	0.2669	0.003237	2.83e-20	2.79e-18	-3.76e-18	0.006002	0.02932	0.02173	0.007303	0.03801	3.64e-18	0.01228	0.06537	-2.22e-18	0.0701	0.07654	0	1.021	0.003531	0.008902	-5.06e-18	-5.42e-19	0.08437	0.03768	0.4114	0.0717	0.06633	0.05303	0.002825	0.04289	0.001965	0.005633	-2.74e-18	0.06635	0.03744	0.01712	4.34e-18	0.142	0.03821	0.004772	0.004477
TCGA.XF.A9T0.01	1.5216	0.058	PDCD1hiCD200low	0.06969	0.0137	0.01769	0.05829	0.109	0.1774	0.06025	-6.85e-19	0.0147	-1.12e-18	0.01293	0.04982	6.19e-19	2.97e-19	0.02109	0.0259	3.39e-19	0.0905	3.16e-18	0.09075	0.08535	0.0103	0.8207	5.97e-19	0.02198	2.52e-18	0	0.09294	0.2173	0.1551	0.07382	0.03637	0.04376	1.11e-18	0.03357	0.01091	0.001816	6.02e-19	0.0744	1.32e-17	0.01787	-5.42e-18	0.2389	0.06817	0.01223	0.01044
TCGA.GV.A3QK.01	1.5806	-0.1665	PDCD1hiCD200low	0.05993	-1.74e-19	6.48e-19	0.05025	0.02489	0.2822	0.09605	0	-1.6e-18	1.49e-19	0.02292	0.0701	0.03793	4.99e-05	0.02777	6.21e-18	0.01663	0.1044	-2.88e-18	0.1212	0.1157	0.02376	0.7771	2.04e-19	9.27e-18	-2.91e-17	0.00154	0.06834	0.2044	0.1227	0.1327	0.03045	0.01776	1.24e-19	0.0367	0.006856	0.0006571	-2.46e-19	0.06504	0.009377	0.02049	8.88e-18	-1.76e-18	0.06281	0.007296	0.006247
TCGA.4Z.AA7W.01	-0.2845	3.3336	PDCD1hiCD200low	0.2698	0.01209	0.03131	0.1459	0.2658	0.3761	0.1428	1.92e-18	1.49e-18	4.01e-18	0.0224	0.1262	0.09932	0.105	0.02052	0.01674	0.003628	0.08384	8.5e-19	0.2212	0.05775	0.008226	1.117	-4.85e-19	0.05013	-6.51e-18	-3e-19	0.01364	0.265	0.2192	0.05299	0.1344	0.1208	0.01394	0.01141	0.0001004	0.006027	0.02691	0.09719	0.05241	0.03748	-4.91e-18	0.1826	0.06984	0.002129	0.01652
TCGA.K4.A54R.01	1.6327	1.8282	PDCD1hiCD200low	0.1464	0.01304	0.1586	0.01678	0.09046	0.2034	0.05644	-8.44e-19	-3.1e-18	1.02e-18	0.01706	0.03802	0.02391	0.03447	0.0002629	0.03322	0.002192	0.0843	-5.3e-18	0.1189	0.05083	0.01977	0.7934	1.79e-19	0.06539	3.96e-18	0.0006235	0.02665	0.187	0.1666	0.03912	0.07366	0.07426	-6.69e-19	0.03846	-5.24e-22	0.01111	-1.79e-19	0.07632	0.04526	0.01501	-9.9e-18	0.1993	0.03716	0.002388	0.00261
TCGA.FD.A3N6.01	-0.0877	0.517	PDCD1hiCD200low	0.06817	-6.71e-20	-7.03e-18	0.04057	0.05229	0.2093	0.03927	4.9e-19	0.01023	2.31e-18	0.02393	0.06305	0.03462	3.11e-20	0.01248	-3.98e-19	0.007194	0.09886	6.18e-19	0.02017	0.04203	0.01221	0.9868	0.002636	9e-19	5.46e-18	-1.44e-18	0.0245	0.02356	0.3586	0.03589	0.02609	0.01839	0.001115	0.07054	0	0.006663	2.24e-18	0.06218	0.03652	0.01011	-4.83e-18	0.07693	0.02628	0.02627	0.005981
TCGA.BT.A42F.01	1.1897	0.7146	PDCD1hiCD200low	0.1621	0.003497	-5.85e-18	0.165	0.2024	0.2539	0.05236	3.15e-19	-4.46e-18	-9.67e-19	0.02263	0.01481	0.04662	0.002246	0.01716	-1.15e-18	0.03212	0.09729	-2.09e-18	0.1166	0.08499	0.02209	1.028	1.49e-19	0	1.44e-18	3.22e-19	0.03306	0.1396	0.1819	0.09487	0.2107	0.1654	0.02691	0.02502	0.004407	0.003194	0.02691	0.08044	0.01397	0.04092	5.18e-19	0.1383	0.07197	0.00252	0.01689
TCGA.ZF.AA5H.01	1.5998	1.1897	PDCD1hiCD200low	0.2022	0.006187	0.08293	0.05587	0.1217	0.2068	0.004823	6.09e-20	-8.61e-19	4.12e-19	0.009575	0.007107	0.02786	1.74e-19	0.03283	-2.17e-19	0.01858	0.06885	1.79e-19	0.1725	0.05836	0.008841	0.9328	-4.01e-19	0.04866	2.43e-18	5.91e-19	0.04003	0.3099	0.2941	0.03983	0.08255	0.08567	-8.21e-19	0.03956	0.001267	0.0006627	0.005759	0.07442	0.1048	-2.06e-19	-1.64e-18	0.08251	0.03935	0.01134	0.007732
TCGA.E7.A3X6.01	1.2147	1.6327	PDCD1hiCD200low	0.1078	0.008552	-9.66e-18	0.01952	0.1117	0.209	0.0335	2.83e-18	-9.81e-19	2.12e-18	0.01459	0.04178	0.02851	-1.27e-18	0.01232	0.03504	0.02325	0.06951	3.05e-18	0.05328	0.08586	0.01112	1.078	-3.48e-19	-1.23e-19	3.14e-19	-2.52e-20	0.1045	0.07941	0.4387	0.08007	0.05424	0.04691	0.006908	0.0417	0.001937	0.003465	-3.86e-18	0.05655	0.04456	-7.42e-19	-2.18e-19	0.07043	0.05318	0.00589	0
TCGA.ZF.A9R4.01	0.7748	0.4552	PDCD1hiCD200low	0.05587	-6.42e-20	-2.25e-17	0.03131	0.104	0.2186	0.02585	-2.45e-19	0.03556	8.7e-19	0.02134	0.0348	0.01646	-2.46e-18	0.006175	5.84e-18	0.02503	0.0397	3.53e-19	0.03441	0.08201	0.01997	0.6946	6.23e-20	2.06e-18	8.09e-18	0.0002764	0.07143	0.06673	0.08982	0.07514	0.03272	0.01666	0.01122	0.06776	0.008866	0.01579	7.79e-18	0.08068	1.07e-18	-3.31e-18	1.34e-17	0.09112	0.05284	0.008821	2.17e-19
TCGA.GU.AATP.01	2.0076	0.2998	PDCD1hiCD200low	0.07054	0.01295	0.1763	0.05254	1.57e-21	0.09618	0.05588	-1.67e-19	0	0.005255	0.01742	0.03584	0.003657	0.007439	1.37e-19	0.1185	-1.48e-18	0.05109	-1.02e-18	0.03603	0.1734	0.03208	0.7919	4.04e-19	0.1388	4.65e-18	0.002241	0.1085	0.08796	0.05246	0.1781	0.05207	0.07401	0.005985	0.02096	0.002462	0.008364	-2.61e-18	0.08106	0.06357	0.01048	-2.93e-18	0.2889	0.08858	0.002603	0.003218
TCGA.G2.A2ES.01	1.6875	-0.013	PDCD1hiCD200low	0.162	0.00867	0.01278	0.02044	0.1572	0.2425	0.002484	-2.9e-20	6.64e-20	-2.21e-18	0.01409	0.002757	0.02085	-5.86e-19	0.02398	0.005848	-1.71e-18	0.1191	6.43e-18	0.06455	0.07705	0.005656	1.097	1.15e-19	-1.73e-18	1.47e-18	-1.35e-19	0.06009	0.08513	0.4122	0.06212	0.05837	0.05892	1.54e-18	0.03832	0.004015	0.002979	2.32e-19	0.08811	0.04523	0.02321	-5.88e-19	0.2485	0.04965	0.0195	0.005811
TCGA.FD.A3B6.01	1.7702	2.5163	PDCD1hiCD200low	0.1484	0.005423	0	0.0904	0.1687	0.2321	0.09551	-1.98e-19	-4.48e-18	8.28e-18	0.01517	0.03832	0.03202	0.007254	0.008135	-9.75e-19	0.03022	0.0761	-6.02e-18	0.09709	0.1022	0.008037	0.9419	0.0007789	0.01357	-1.26e-17	2.59e-21	0.03697	0.1515	0.2751	0.08223	0.1465	0.1121	0.01814	0.04672	0.002967	0.002606	-5.44e-19	0.09546	0.07288	0.02881	9.81e-18	0.1123	0.06987	0.008101	0.0152
TCGA.ZF.AA4R.01	1.8282	-0.6193	PDCD1hiCD200low	1.58e-19	0.01661	0.3106	0.009412	0.0002295	0.1191	-1.41e-19	3.19e-19	1.36e-20	8.39e-19	0.008593	0.01611	0.008806	0.001547	0.000212	0.1458	-3.16e-18	0.06705	-5.22e-18	0.003479	0.01871	0.01693	0.8817	-2.03e-23	0.1158	-1.51e-19	-4.65e-19	0.1556	0.04822	0.1893	0.01775	0.01665	0.01445	0.003603	0.0346	0.003043	0	-2.28e-18	0.05318	0.06967	5.85e-18	-3.93e-19	0.1518	0.01505	0.01208	6.71e-20
TCGA.BT.A42E.01	1.2875	0.9716	PDCD1hiCD200low	0.2017	0.006497	1.24e-18	0.05955	0.1057	0.274	0.06572	5.1e-19	0.006838	-1.7e-18	0.01906	0.03477	0.05566	0.01098	0.03882	3.12e-19	0.01234	0.09287	-4.87e-18	0.09885	0.05223	0.005829	1.095	8.04e-21	0.02171	-4.46e-18	1.5e-18	0.0278	0.07337	0.3426	0.0355	0.06926	0.04769	-7.97e-19	0.04644	0.000245	0.00102	0	0.08121	0.04992	0.04829	-7.1e-18	0.01901	0.04331	0.0113	0.01034
TCGA.DK.A6B6.01	1.1833	0.7493	PDCD1hiCD200low	0.06704	2.84e-19	-3.46e-17	0.08161	0.01845	0.2689	0.08132	0.00851	0.02233	4.86e-19	0.01131	0.03951	0.05144	3.55e-19	1.83e-19	7.41e-19	0.01365	0.08119	4.44e-19	0.05533	0.03186	0.02658	0.6919	-2.08e-19	-2.59e-17	-2.82e-18	1.54e-18	0.04953	0.1311	0.09834	0.03403	0.03275	0.02209	0.004098	0.038	0.002729	0.01489	-4.17e-19	0.06706	-1.83e-19	0.0175	2.22e-18	0.05198	0.02447	0.009971	0.01315
TCGA.DK.AA6L.01	1.196	0.044	PDCD1hiCD200low	0.1086	0.01359	0.007829	0.05026	0.0771	0.1308	0.002604	1.43e-19	0.02848	0.02413	0.01061	0.01239	0	7.75e-19	0.0338	1.11e-19	0.03266	0.07694	4.37e-18	0.07935	0.01886	0.01966	1.083	5.99e-19	0.02542	2.39e-18	6.19e-19	0.04581	0.05706	0.2773	0.0257	0.06152	0.0483	0.004207	0.03323	2.44e-19	0.001615	3.98e-18	0.08989	0.0422	0.006444	-7.47e-18	0.05227	0.02738	0.002421	0.00225
TCGA.4Z.AA81.01	-0.2498	0.547	PDCD1hiCD200low	0.1576	0.003934	-4.92e-18	0.03748	0.105	0.1681	5.59e-19	1.05e-17	7.28e-18	6.62e-18	0.01611	0.05213	0.03068	0.0134	3.49e-19	-8.7e-18	0.02138	0.08708	3.07e-18	0.07912	0.02052	0.0265	1.216	5.8e-19	0.009262	-4.61e-18	-1.16e-18	0.01979	0.105	0.3475	0.03293	0.05254	0.06022	-7.32e-21	0.0473	0.004687	0.00343	-1.66e-18	0.06794	0.04217	-1.77e-18	1.43e-19	0.03323	0.01962	0.002786	0
TCGA.E5.A2PC.01	-0.5543	0.2998	PDCD1hiCD200low	0.02717	0.009573	-3.29e-18	0.01591	0.05789	0.2067	0.02588	1.61e-18	4.58e-18	0.001513	0.007769	0.03399	0.03142	2.21e-19	0.006692	-4.35e-18	0.005616	0.06253	-9.59e-18	0.01478	0.03413	0.0115	1.061	2.18e-20	0.008519	-9.51e-18	-3.65e-19	0.0555	0.03159	0.389	0.03489	0.05656	0.03626	0.007283	0.04246	0	0.005364	0.0004449	0.07952	0.0002213	1.71e-18	-9.45e-18	0.03402	0.03197	0.01074	0.009359
TCGA.XF.AAMZ.01	1.6558	0.099	PDCD1hiCD200low	0.04497	0.01534	4.43e-18	0.1403	0.1122	0.2086	0.05019	-2.81e-19	4.58e-19	7.03e-18	0.02375	0.005663	6.16e-18	1.22e-17	0.004776	3.37e-18	0.0335	0.1177	-5.87e-18	0.06781	0.08016	0.04305	0.7859	-5.39e-19	0.02231	3.73e-18	0.002925	0.1443	0.2017	0.1784	0.104	0.01189	0.02088	0	0.02421	0.003082	0.0007985	0.002099	0.1119	0.023	-1.01e-20	-5.4e-18	0.1069	0.07097	0.005405	0.01908
TCGA.4Z.AA87.01	-0.0425	-0.0425	PDCD1hiCD200low	0.06202	0.006765	2.63e-18	0.04262	0.08991	0.2288	0.05927	-3.26e-18	-2e-18	6.57e-18	0.03568	0.05544	0	7.18e-20	-8.08e-19	-2.36e-17	0.001345	0.09025	-1e-17	0.0754	0.07502	0.04203	0.6545	-6.75e-20	0.01131	9.29e-18	0.002964	0.1945	0.1874	0.04605	0.09315	0.05675	0.05799	0.0104	0.03468	0.004276	0.001336	8.24e-19	0.1409	1.66e-18	8.26e-19	3.52e-18	0.2561	0.06855	0.02138	0.009961
TCGA.G2.A2EJ.01	-0.0277	-0.7108	PDCD1hiCD200low	0.05844	-5.99e-24	-5.69e-18	0.04023	0.0743	0.1973	0.0006928	-2.58e-20	0.0004926	0.001279	0.008854	0.02453	0.03712	3.86e-19	-5.13e-20	1.89e-18	3.09e-05	0.09883	1.3e-18	0.03664	0.02885	0.004719	1.191	-1.14e-18	6.21e-18	1.21e-17	-7.19e-19	0.02559	0.1011	0.5142	0.02175	0.05464	0.06454	3.95e-20	0.0386	0.001054	0.004999	1.58e-20	0.06827	0.008231	0.03008	4.75e-18	0.004231	0.02886	0.01079	0.01146
TCGA.DK.A3IS.01	0.3115	-0.7346	PDCD1hiCD200low	3.54e-19	0.001848	-4.55e-18	0.001963	0.04476	0.1747	0.01045	-8.97e-19	-1.45e-18	-7.28e-20	0.02242	0.04068	0.002911	5.18e-18	0.003419	1.29e-17	6.99e-20	0.09155	-1.19e-17	0.01215	0.08664	0.01158	0.9866	0	-1.65e-18	4.95e-19	7.12e-19	0.07667	0.0513	0.4002	0.09742	0.02146	0.01095	0.004759	0.03731	0.002869	0.000783	3.83e-18	0.08143	0.01539	-6.72e-18	1.3e-18	0.04647	0.05285	0.004199	0.0009442
TCGA.DK.A6B5.01	1.1512	-0.0277	PDCD1hiCD200low	0.06869	0.01879	4.73e-19	0.02549	0.1023	0.139	0.001811	-3.74e-19	0.01513	3.82e-19	0.004195	1.25e-21	6.62e-20	6.81e-19	0.01796	0.03103	0.02599	0.05493	8.66e-19	0.05518	0.03075	0.03486	1.182	1.84e-19	0.04405	4.75e-18	-3.62e-19	0.09706	0.09027	0.278	0.03069	0.03862	0.02981	0.005933	0.02588	-3.62e-20	0.004631	-2.54e-18	0.07509	0.06314	4.66e-18	-6.01e-18	0.03094	0.01995	0.00653	0
TCGA.DK.AA6M.01	1.4808	0.7407	PDCD1hiCD200low	0.1619	0.01551	0.05094	0.01875	0.1127	0.1353	0.04762	8.45e-19	-6.99e-19	-1.69e-18	0.01001	1.4e-20	0.005323	-7.91e-19	0.08405	0.001833	0.01892	0.1101	8.23e-18	0.1371	0.0899	0.01181	1.016	5.08e-23	0.08427	5.78e-19	8.76e-20	0.1252	0.118	0.2959	0.08158	0.1158	0.1109	0.01282	0.02712	0.002474	0.004917	7.9e-19	0.104	0.07176	0.03686	-7.06e-19	0.1808	0.06706	0.002929	0.00672
TCGA.XF.AAN0.01	1.642	0.7493	PDCD1hiCD200low	0.09915	0.01513	5.43e-19	0.06172	0.1035	0.1163	0.01599	-2.43e-18	-1.69e-19	8.94e-19	0.01144	0.007167	2.1e-20	-5.96e-19	0.0001645	0.04794	0.00616	0.03685	3.11e-18	0.02893	0.05783	0.01779	1.148	-4.31e-19	0.06681	6.63e-19	0.001452	0.1142	0.05459	0.154	0.0628	0.06195	0.0593	0.01688	0.03712	0.003396	0.0003452	-1.97e-18	0.05079	0.1009	0.01885	-9.64e-19	0.05035	0.03067	0	0.006386
TCGA.ZF.AA53.01	1.3109	0.8488	PDCD1hiCD200low	0.1543	0.009737	0.1463	0.04103	0.08164	0.1429	4.16e-18	-7.44e-20	3.12e-19	-1.15e-18	0.0139	0.008936	0.007765	-6.93e-20	0.03544	0.08065	0.002228	0.09165	-4.6e-18	0.1333	0.0661	0	1.008	-1.57e-22	0.07971	4.03e-18	0.001087	0.1189	0.1759	0.2624	0.05273	0.1708	0.1214	0.02761	0.01868	0.001991	0.005699	-3.24e-18	0.0738	0.03941	0.06962	-3.69e-18	0.1867	0.05092	0.02022	0.003326
TCGA.G2.A2EO.01	1.1641	1.4494	PDCD1hiCD200low	0.08713	0.009459	0.1192	0.04536	0.02189	0.2673	0.02203	1.03e-18	2.35e-19	2.52e-19	0.02912	0.05697	0.0474	0.01853	0.009271	0.04067	-3.41e-19	0.1377	9.63e-20	0.07746	0.09731	0.003903	0.6912	3.49e-20	0.07395	2.56e-18	0.006194	0.1018	0.1808	0.1905	0.08334	0.09802	0.1028	0.002758	0.008751	0.004726	0.002157	0	0.1252	0.04524	0.01669	-7.78e-19	0.2567	0.06289	0.005926	0.007038
TCGA.ZF.AA4V.01	0.4761	0.2998	PDCD1hiCD200low	0.1204	0.007158	0.02318	0.05195	0.1272	0.1906	7.59e-18	-1.68e-18	-4.16e-18	5.22e-18	0.01886	0.003794	0.01087	1.08e-19	-7.82e-20	-3.33e-18	0.005433	0.1092	7.1e-18	0.04769	0.04878	0.03599	1.057	-3.75e-19	0.04708	2.59e-18	2.06e-19	0.01302	0.059	0.2647	0.05099	0.07655	0.06761	0.003911	0.02023	0.0002987	0.003389	0.002156	0.1032	0.05721	-8.92e-18	3.93e-18	0.146	0.03287	0.007186	0.01057
TCGA.XF.AAN2.01	0.2522	1.7786	PDCD1hiCD200low	0.1168	0.0005064	2.3e-18	0.04098	0.1247	0.1698	4.55e-19	-1.15e-18	5.26e-18	-1.17e-18	0.01085	0.02067	0.03126	1.8e-18	1.14e-18	2.21e-18	0.003442	0.07122	-1.3e-18	0.03932	0.03068	0.009643	1.146	-3.79e-19	0.008027	6.9e-19	1.33e-18	0.02256	0.06397	0.2967	0.02195	0.07931	0.05573	0.01478	0.05081	0.000379	0.003295	3.53e-18	0.06894	0.02993	0.007898	-7.38e-19	0.02525	0.01493	0.003497	0.004659
TCGA.ZF.A9RF.01	0.8961	3.1507	PDCD1hiCD200low	0.1809	0.00471	7.31e-20	0.08412	0.1887	0.248	0.06041	1.13e-18	6.29e-19	-1.62e-17	0.03704	0.09229	0.02972	0.03296	0.0002951	1.68e-18	0.001524	0.1365	4.75e-18	0.06371	0.05525	-6.84e-19	0.1563	0.0009555	0.07408	-1.18e-18	-8.68e-19	0.01406	0.09868	0.0115	0.03116	0.1653	0.1223	0.04842	0.04861	0	0.004953	1.74e-18	0.08048	0.06524	0.03191	2.56e-18	0.08579	0.04509	0.005055	0.006016
TCGA.DK.A6AV.01	1.2147	-0.5125	PDCD1hiCD200low	0.07707	0.007794	-4.38e-18	0.05222	0.05362	0.1778	0.0622	-9.59e-20	1.64e-18	1.66e-18	0.02399	0.03053	0.00326	-1.39e-18	0.01648	-2.54e-18	0.02165	0.09962	-1.09e-17	0.0627	0.1484	0.03315	0.8842	-6.92e-19	0.002809	-4.08e-18	0.003549	0.1181	0.1138	0.2433	0.154	0.03147	0.02879	0.0007909	0.03642	0.001873	0.002435	3.38e-19	0.0964	0.008311	-3.06e-19	8.46e-18	0.1432	0.08665	0.0009288	0.01138
TCGA.G2.AA3B.01	0.3796	0.4125	PDCD1hiCD200low	0	0.02582	-2.73e-17	0.03949	0.07482	0.1993	0.02064	-3.51e-19	0.008463	0.008574	0.01105	0.05298	0.01532	2.42e-20	-2.29e-18	2.19e-18	0.004585	0.1126	-4.57e-18	0.02781	0.039	0.01749	0.8677	-1.37e-19	-1.35e-17	1.77e-17	0.0306	0.02149	0.1013	0.1592	0.04142	0.02002	0.009662	0.003694	0.0375	0.005468	0.004065	0.0004338	0.08553	0.007945	2.16e-19	1.88e-18	0.1085	0.03787	0.005701	0.007121
TCGA.DK.A1A6.01	0.4447	1.2756	PDCD1hiCD200low	0.1694	0.002052	-4.67e-19	0.0452	0.07799	0.2916	0.08181	-5.1e-20	1.75e-18	-5.82e-18	0.01937	0.05174	0.05069	0.006136	0.008594	1.76e-18	0.005164	0.09263	5.42e-18	0.1436	0.05639	0.03514	0.7523	8.9e-22	1.08e-17	-1.97e-17	9.77e-19	0.02495	0.2097	0.08473	0.04893	0.09079	0.0947	6.13e-20	0.04407	0.0001393	0.0008578	-3.86e-19	0.1107	0.003873	0.01488	-4.38e-19	0.1599	0.03649	0.002614	0.005615
TCGA.XF.A9T5.01	1.5661	2.4008	PDCD1hiCD200low	0.2092	0.009195	0.03267	0.1603	0.1683	0.2868	0.1119	3.69e-19	1.47e-19	5.64e-18	0.01754	0.05716	0.05964	0.01958	0.07658	0.029	0.04738	0.1099	-4.93e-18	0.1636	0.09503	0.007331	0.6826	-6.34e-20	0.01641	-5.47e-18	0.002288	0.09448	0.1154	0.1482	0.0752	0.1671	0.1307	0.008737	0.02789	0	0.007206	0.00107	0.1013	0.06395	0.01992	2.51e-17	0.1232	0.0708	1.94e-20	0.009787
TCGA.UY.A8OB.01	-1.8836	-0.1993	PDCD1hiCD200low	0.1295	0.003826	1.79e-17	0.05857	0.09462	0.1641	6.36e-19	6.91e-19	9.25e-20	1.29e-17	0.01013	0.0008921	0.009802	3.1e-19	2.38e-19	9.3e-18	0.005653	0.1045	-6.46e-18	0.06056	0.001447	0	1.139	1.81e-20	0.01022	3.99e-18	-1.97e-19	0.03034	0.09245	0.4644	0.00325	0.05826	0.05019	0.01158	0.02486	2.78e-21	0.003669	3.69e-20	0.1105	0.05066	-5.39e-18	6.79e-18	0.1038	0.01874	0.003741	0.01117
TCGA.XF.AAN5.01	0.9716	0.605	PDCD1hiCD200low	0.1082	0.005233	-2.54e-19	0.0636	0.1609	0.292	0.01847	-8.52e-19	1.4e-18	-1.35e-18	0.006577	0.02168	0.03554	-8.93e-19	0.02698	-1.85e-19	0.01119	0.1135	1.43e-19	0.0984	0.02995	0	0.9832	0.0032	0.03112	3.67e-19	1.54e-18	0.05595	0.1926	0.4725	0.02291	0.08472	0.0627	-1.74e-20	0.06821	7.87e-20	2.94e-20	4.95e-18	0.1002	0.04381	0.008337	-1.13e-17	-1.08e-17	0.02485	0.01293	0.007453
TCGA.XF.A8HE.01	1.683	1.5415	PDCD1hiCD200low	0.09996	0.01652	0.03607	0.05191	0.09905	0.1936	0.05519	0	3.85e-18	-1.9e-19	0.01686	0.04357	0.03979	0.009171	0.006821	3.62e-18	0.001415	0.09684	-1.8e-18	0.04419	0.07847	0.01482	0.988	4.17e-20	-5.86e-19	-2.17e-18	0.001927	0.04324	0.07435	0.2674	0.06899	0.07146	0.06744	1.15e-18	0.04055	0.002382	0.004054	-1.42e-18	0.04669	0.00966	0.03308	-1.85e-18	0.1809	0.04265	0.007272	0.005437
TCGA.CF.A9FH.01	-0.3566	-3.816	PDCD1low	-4.77e-18	0.0004438	-8.57e-18	0.009293	0.03417	0.1359	0.0401	3.26e-18	0.009775	-5.18e-19	0.02238	0.03243	0.005169	5.57e-19	-6.09e-22	7.64e-19	0.00859	0.08656	-1.64e-17	0.007245	0.06587	0.02529	0.9073	6.3e-19	-4.32e-18	7.18e-18	0.01228	0.02571	0.05915	0.2957	0.05837	0.01698	0.01434	0.007202	0.02652	0.001921	0.01083	3.54e-18	0.06878	0.02357	-2.79e-18	1.77e-17	0.02815	0.04764	0.005661	0
TCGA.E7.A8O8.01	-0.1665	-2.7274	PDCD1low	0.01733	0.002846	-2.2e-17	0.003209	0.06219	0.1453	0.02611	-5.25e-18	0.005458	2.88e-21	0.03058	0.02532	-1.76e-18	1.17e-18	0.006011	1.41e-17	0.01885	0.1063	-4.18e-18	0.02464	0.1259	0.02256	0.8497	-1.21e-19	0.0001053	7.04e-18	0.00181	0.05789	0.06409	0.2795	0.1372	0.02221	0.01665	0.003055	0.02458	0	0.001677	-5.97e-18	0.09622	0.02569	-4.27e-18	5e-18	0.1489	0.07568	0.0006295	0.0007053
TCGA.GC.A4ZW.01	0.0854	-1.4305	PDCD1low	1.19e-18	2.08e-19	4.36e-18	0.03288	0.07628	0.142	-5.47e-19	-8.5e-19	-1.62e-18	-1.02e-18	0.01481	0.02389	-1.53e-18	3.99e-19	-2.32e-18	-1.9e-18	0.006314	0.05731	4.89e-18	0.02636	0.0537	0.01993	0.9255	3.08e-19	7.86e-19	7.29e-18	0	0.02685	0.1948	0.1069	0.05991	0.03804	0.03789	0.01195	0.04288	0.0009802	0.0009503	-5.38e-18	0.1013	0.03715	6.25e-18	9.88e-18	0.06485	0.04211	0.003121	0.007185
TCGA.E7.A5KE.01	-0.0725	-5.5735	PDCD1low	1.06e-17	0.002073	-2.36e-17	0.02268	0.01454	0.1273	0.02006	1.2e-18	0.00998	0.01026	0.02386	0.03054	-1.17e-20	1.24e-19	0.01395	-5.96e-18	0.0001971	0.06041	-1.15e-19	0.03228	0.08692	0.0317	0.8867	-6.35e-20	0	4.3e-18	2.34e-20	0.05607	0.1347	0.1441	0.1038	0.003576	0.0004273	0.008754	0.03327	0.002039	0.001607	2.42e-18	0.09054	0.01161	-1.17e-18	7.4e-18	0.07051	0.05791	0.01332	0.005666
TCGA.4Z.AA80.01	4.018	-1.1172	PDCD1low	2.72e-18	0.00845	-2e-17	0.0637	0.06992	0.1974	0.05158	1.18e-18	-4.06e-18	1.38e-17	0.01378	0.0306	0.005023	7.32e-18	3.89e-19	-1.24e-17	0.00319	0.08397	3.11e-19	0.02323	0.05806	0.02024	0.7202	-2.53e-19	0.003554	-1.06e-17	0.004725	0.06618	0.1039	0.1068	0.06534	0.01313	0.007441	0.006091	0.03782	0.004571	0.01036	-3.51e-18	0.08801	0.0003742	-7.33e-18	-1.78e-17	1.26e-19	0.03537	0.008192	0.01143
TCGA.E7.A5KF.01	-0.3752	-6.5064	PDCD1low	-8.18e-19	1.32e-18	-2.66e-17	0.01596	0.05296	0.1799	0.06567	3.35e-18	0.00874	-2.58e-19	0.01616	0.04456	0.01012	-5.46e-18	-5.89e-19	-9.26e-18	0	0.05881	-5.41e-18	0.004445	0.03441	0.01872	0.9368	2.61e-19	8.52e-18	-1.62e-17	2.4e-18	0.04352	0.05114	0.285	0.03862	0.00615	0.001429	0.014	0.04782	0.0006713	0.005004	-1.76e-18	0.05922	0.006819	7.25e-18	6.17e-18	0.09385	0.02615	0.01508	3.51e-06
TCGA.YC.A9TC.01	-1.0862	-1.3921	PDCD1low	0.03504	0.01996	-4.94e-18	0.05479	0.2521	0.1564	0.003524	3.7e-18	9.36e-19	-1.69e-18	0.001826	0.007718	2.24e-18	2.29e-19	1.06e-17	3.43e-20	0.01352	0.09669	-1.34e-17	0.01637	0.09041	-4.25e-19	0.3872	-5.17e-19	2.99e-18	-1.2e-17	1.51e-18	-1.71e-19	0.08139	0.03882	0.03955	0.04231	0.03957	0.01168	0.0374	0	0.008742	0.03035	0.1366	0.02424	1.12e-17	-1.79e-17	0.2604	0.0639	0.01926	0.01119
TCGA.E7.A7DU.01	-0.3566	-3.458	PDCD1low	-1.19e-18	0	-3.93e-18	-7.18e-19	0.03629	0.1298	0.05498	-4.81e-18	0.007737	0.01016	0.02311	0.03304	-3.8e-19	-1.86e-18	0.003574	9.89e-18	0.006153	0.06481	-1.46e-18	0.01346	0.1254	0.04294	1.073	1.12e-18	4.67e-18	2.44e-18	-1.69e-19	0.06483	0.09942	0.3003	0.149	0.01025	0.009395	0.01346	0.02959	0.003968	0.002808	2.2e-18	0.08014	0.003269	1.12e-18	1.15e-19	0.1527	0.08823	0.008052	3.06e-19
TCGA.KQ.A41S.01	2.3592	-1.0862	PDCD1low	0.06814	0.01539	0.08782	-4.16e-19	0.0009916	0.08004	0.01193	6.93e-18	3.77e-18	2.75e-18	0.009139	6.36e-21	0.004487	-2.58e-20	0.01691	0.1519	1.42e-18	0.05595	2.18e-18	0.02364	0.187	0.02654	0.9678	0.0001567	0.189	-2.02e-18	0.002596	0.2635	0.06363	0.104	0.2563	0.04863	0.06768	0.013	0.02915	0.01028	0.0007809	-9.83e-18	0.06424	0.0736	0.01607	7.58e-19	0.05275	0.06486	0.002391	8.27e-18
TCGA.H4.A2HO.01	1.1512	-1.2481	PDCD1low	5.78e-19	0.03496	-3.58e-17	-1.89e-21	0.01543	0.203	0.1001	1.98e-19	0.001709	0	0.008755	0.061	0.02363	1.22e-18	0.02037	6.56e-19	-4.91e-19	0.07055	8.02e-18	0.0442	0.2671	0.0251	0.648	1.23e-18	0.006327	-3.75e-18	0.07649	0.2028	0.1229	0.05457	0.3059	0.03932	0.02308	0.01535	0.01876	0.02058	0.00349	-8.03e-18	0.04568	0.05482	0.003312	2.55e-17	0.07618	0.1123	0.002081	9.84e-19
TCGA.CU.A5W6.01	2.1606	-1.4699	PDCD1low	0.006983	0.01653	-9.06e-18	0.008834	0.02713	0.1228	0.007281	3.65e-19	0.0003492	0.002733	0.01569	0.01684	0.002443	3.02e-18	0.01018	5.35e-18	0.005988	0.1148	-3.95e-18	0.01825	0.102	0.005841	0.9727	0	4.71e-19	6.65e-18	0.004619	0.09552	0.06607	0.2667	0.1063	0.04452	0.02752	0.01514	0.02252	0.002062	0.005943	4.16e-18	0.07661	0.00328	0.00799	-4.78e-18	0.1017	0.0605	0.003584	0.002893
TCGA.XF.A8HH.01	2.8838	-1.3548	PDCD1low	0.06662	0.01735	0.1124	-8.39e-20	1.22e-18	0.1151	0.05838	1.6e-18	0.01394	0.006429	0.01329	0.03918	0.000613	0.0002061	0.006456	0.1921	0.01564	0.03372	4.75e-18	0.03818	0.1414	0.04658	0.8291	-2.38e-20	0.09247	-5.61e-18	0.00282	0.1455	0.06185	0.1124	0.1696	0.03918	0.04131	0.01454	0.05818	0.002613	0.0005751	2.04e-18	0.06387	0.01445	0.01093	-1.09e-19	0.1603	0.07321	0.02137	-6.68e-19
TCGA.C4.A0F0.01	1.8604	-2.4659	PDCD1low	0.1146	0.008745	-2.61e-17	0.002448	0.1222	0.2711	4.16e-19	-1.04e-18	1.08e-18	-5.94e-18	0.02308	0.01288	0.0002544	-1.48e-18	0.05391	0.02436	1.92e-19	0.1867	-7.5e-18	0.09897	0.1794	4.76e-18	0.3746	0.003727	0.01789	4.77e-18	-2.75e-19	0.1269	0.1641	0.3688	0.1518	0.06088	0.05139	0.01496	0.04002	0.005248	0.003072	-8.07e-18	0.1514	0.002396	0.01231	-1.79e-18	0.2001	0.1039	0.02387	0.0001288
TCGA.C4.A0F7.01	2.8096	-3.6259	PDCD1low	-1.05e-18	0.00746	0.01941	0.00183	0.09236	0.1717	0.01646	2.08e-18	-1.09e-20	1.21e-17	0.01549	0.04251	-3.21e-19	3.88e-18	0.02764	0.01962	-6.05e-19	0.1318	7.78e-18	0.01486	0.1326	0.0112	0.6746	0	0.04361	4.18e-19	0.00135	0.1265	0.08194	0.3409	0.1372	0.01764	0.006857	0.01645	0.05969	0.007881	0.001132	-1.8e-18	0.1088	0.05406	1.1e-19	6.76e-18	0.07844	0.07505	0.0217	9.03e-20
TCGA.XF.A9T6.01	0.2881	-1.3548	PDCD1low	0.1017	0.003438	-6.88e-18	0.01208	0.1434	0.1257	0.001242	-7.87e-19	4.49e-19	7.48e-19	0.01134	-3.25e-20	-4.52e-19	-2.02e-18	0.02643	5.02e-18	-4.39e-20	0.1396	-1.95e-18	0.0649	0.08578	2.05e-22	1.018	-2.38e-19	0.01193	3.17e-18	1.54e-18	0.04543	0.1097	0.4647	0.0827	0.04799	0.04688	0.005291	0.01315	0.001453	0.001557	-1.94e-18	0.1545	0.05202	-2.1e-19	2.3e-17	0.2161	0.08765	0.003123	0.004341
TCGA.GD.A6C6.01	-1.3921	-3.816	PDCD1low	0.05221	0.006433	4.44e-18	0.009845	0.1661	0.03168	0.006314	-3.87e-18	-2.3e-20	-3.84e-18	0.002576	6.43e-18	5.06e-18	3.65e-17	-8.51e-19	1.17e-17	0.001984	0.08947	2.59e-18	0.06086	0.07442	0.001108	0.8999	-9.29e-19	0.02896	1.5e-18	0.004789	0.05162	0.2084	0.1955	0.09672	0.03934	0.05726	0.004699	0.003606	-7.41e-19	0.01625	0.003738	0.146	0.02776	1.65e-18	-1.24e-17	0.3675	0.1047	-1.92e-19	0.009951
TCGA.E7.A4XJ.01	2.2872	-6.5064	PDCD1low	1.56e-18	0.001414	-3.09e-18	0.001753	0.01191	0.1022	0.04253	1.39e-18	0.03307	-3.94e-20	0.01635	0.02569	4.95e-19	-5.56e-19	0.008108	-2.03e-18	0.03084	0.0648	6.52e-18	0.01542	0.1043	0.03708	1.044	1.17e-18	-2.9e-18	4.9e-18	0.0008933	0.04877	0.05203	0.3764	0.1087	0.005166	0.005568	0.003219	0.02291	-3.58e-21	0.002763	1.94e-18	0.09607	0.01916	0.0001842	-9e-18	0.1947	0.06473	0.005714	-2.25e-19
TCGA.5N.A9KI.01	1.9712	-1.2142	PDCD1low	0.07507	0.02191	0.03835	0.05228	0.0347	0.07876	1.86e-19	-6.48e-19	3.77e-20	0.0111	0.009352	-1.1e-19	-3.84e-18	-5.08e-18	0.0002732	0.08002	0.003756	0.07305	-1.37e-17	0.05088	0.06376	0.01811	1.072	-6.36e-19	0.09139	-6.36e-18	0.02045	0.1347	0.09654	0.03249	0.08402	0.07821	0.08065	0.0125	0.02268	0.005517	0.003122	-4.42e-18	0.08158	0.06473	0.01743	-5.6e-19	0.2508	0.04249	0.002152	0.01178
TCGA.BL.A13J.01	1.17059	-2.36339	PDCD1low	1.66e-18	-2.78e-21	0.03063	0.07358	0.01779	0.2065	0.04959	0.0008102	-1.29e-18	6.26e-18	1.6e-19	0.07519	0.01692	-5.98e-20	0.02524	0.0559	0.008196	0.004199	0.001887	0.02906	0.03695	0.02986	0.5996	5.42e-20	0.1331	8.84e-19	0.001152	0.09077	0.1318	0.192	0.02542	0.02154	0.02736	0.003796	0.08536	0.002634	0.006711	-1.3e-18	-1.39e-18	0.03115	0.01771	4.83e-18	0.08711	3.09e-18	0.03234	0.01288
TCGA.K4.A4AB.01	2.1411	-1.5951	PDCD1low	0.07127	0.01462	0.1031	1.95e-19	0.01533	0.09784	9.87e-05	-2e-18	0.005356	0.02823	0.007143	0.01204	0	6.55e-19	0.02245	0.07912	0.001326	0.02306	1.52e-18	0.03277	0.0713	0.02257	1.037	-3.11e-19	0.1299	-1.47e-18	0.005599	0.159	0.06305	0.3541	0.0758	0.03725	0.03876	-5.19e-20	0.03561	0.00591	0.002132	-4.7e-19	0.03287	0.06128	0.001914	6.75e-18	0.1523	0.03408	0.01714	0.0008144
TCGA.C4.A0F1.01	1.3283	-1.8314	PDCD1low	0.05124	0.006447	3.24e-19	0.01826	0.1572	0.1563	0.005371	7.52e-19	0.005255	-5.17e-19	0.008416	0.005347	5.5e-20	-9.76e-19	0.01891	0.02216	1.13e-19	0.08876	2.61e-18	0.02536	0.08471	0	0.8555	2.31e-19	4.41e-18	1.52e-18	9.64e-20	0.05074	0.04943	0.3251	0.07491	0.03875	0.0207	0.01066	0.05231	0.00289	0.003068	5.31e-19	0.06972	0.006403	0.02277	-4.64e-19	0.2296	0.04546	0.03181	0.004531
TCGA.XF.AAMT.01	2.3048	-2.2447	PDCD1low	0.06588	0.01938	0.1491	0.03029	0.0198	0.1299	0.03753	2.66e-18	-2.06e-19	4.84e-19	0.01535	0.03468	0.01252	0.0009441	0.02437	0.1454	0.007524	0.07204	-1.38e-18	0.08389	0.1344	0.01281	0.8099	4e-19	0.1243	-2.76e-21	4.64e-19	0.07693	0.2371	0.381	0.1094	0.06639	0.06937	0.005191	0.04633	0.001548	0.003387	0.00783	0.07289	0.0451	0.04567	-3.28e-18	0.263	0.07482	0.02063	0.009093
TCGA.UY.A8OC.01	2.1247	-4.2934	PDCD1low	0.03173	0.015	0.1406	1.1e-19	0.04636	0.1097	0.02697	1.35e-18	-1.24e-18	8.15e-21	0.006924	0.004842	-1.93e-19	1.95e-18	0.02945	0.06621	-6.52e-19	0.06726	6.39e-18	0.0436	0.1867	0.0151	1.073	6.43e-19	0.07639	3.28e-18	7.58e-19	0.1123	0.1141	0.4786	0.1977	0.04079	0.03376	0.004216	0.02137	0.006186	0.000543	-2e-18	0.07877	0.04043	0.005952	8.18e-20	0.3909	0.1034	0.01772	0
TCGA.GD.A3OQ.01	0.7146	-2.0529	PDCD1low	4.48e-19	0.001625	0.04418	3.1e-20	0.03453	0.1363	0.008028	-1.13e-18	-1.19e-18	0.00395	0.007129	0.008659	0.003026	1.76e-20	0.01798	-1.3e-18	1.55e-18	0.06089	3.27e-19	0.0153	0.06014	0.01826	1.251	0.001226	5.47e-18	-3.53e-19	1.72e-19	0.06291	0.06921	0.5118	0.06054	0.01785	0.01499	0	0.03527	0.003256	0.001646	-8.58e-19	0.04631	0.05526	0.004874	3.15e-18	0.1245	0.03081	0.004987	0.002588
TCGA.FT.A3EE.01	4.9026	-1.8836	PDCD1low	0.02074	0.004372	-7.26e-18	0.03909	0.03943	0.1185	0.04063	3.52e-19	4.74e-19	-1.68e-18	0.01003	0.02169	1.63e-19	3.54e-19	0.02485	-2.99e-18	0.01165	0.0692	1.19e-18	0.05477	0.08647	0.03853	1.044	4.91e-19	0.01664	2.49e-18	0	0.08673	0.1163	0.3797	0.09054	0.03018	0.02924	0.002043	0.0571	0.002646	0.004084	4.51e-19	0.06224	0.05604	0.004853	-3.29e-18	0.1101	0.05001	0.005933	0.008304
TCGA.ZF.A9RE.01	0.0854	-2.7274	PDCD1low	1.57e-17	4.88e-19	8.84e-19	0.03353	0.03004	0.1529	0.001367	-2.3e-18	0.007266	-3.03e-18	0.007973	0.02843	0.00895	-3.39e-18	0.01111	-3.74e-18	4.67e-19	0.09183	-1.01e-18	0.0275	0.03049	0.04485	1.023	3.32e-19	-2.36e-19	-4.89e-18	1.19e-18	0.08197	0.1313	0.2928	0.02739	0.01209	0.01485	0.005256	0.05374	0.004396	-1.26e-18	-3.87e-18	0.05274	0.01564	-2.08e-18	3.77e-17	-1.05e-17	0.01967	0.01066	0.003778
TCGA.FD.A43X.01	1.2815	-4.6082	PDCD1low	3.64e-18	0.0001246	-3.29e-18	-2.04e-20	0.05032	0.08386	0.05202	3.78e-18	0.0172	0.006986	0.02351	0.03533	-7.34e-19	1.02e-18	-6.06e-21	4.81e-18	0.007866	0.05792	-1.37e-18	0.0001436	0.08469	0.04994	0.9331	2.99e-18	5.79e-18	5.47e-18	-2.4e-21	0.04112	0.04426	0.3009	0.08741	0.009259	0.009489	0.01178	0.02751	0.003793	0.0005518	-4.86e-19	0.07539	0.01656	-9.97e-18	-7.71e-18	0.1447	0.07375	0.008161	0
TCGA.UY.A9PF.01	2.8014	-0.9686	PDCD1low	0.06831	0.00969	2.48e-20	0.02908	0.04148	0.1726	0.02775	-3.96e-19	0.006927	1.43e-19	0.006872	0.02433	0.01268	2.89e-19	0.008839	1.11e-18	0.02145	0.08321	-1.75e-19	0.03467	0.1465	0.03304	0.8583	-5.19e-19	0.03559	3.11e-19	0.008863	0.1405	0.04881	0.2038	0.1682	0.04575	0.04098	0.01494	0.0408	0.003059	0.01198	1.82e-19	0.07009	0.03028	0	-4.35e-19	0.1856	0.06969	0.009888	0.005576
TCGA.XF.A9ST.01	2.1509	-1.8314	PDCD1low	-2.38e-18	0.008833	0.0253	0.04871	0.186	0.124	3.72e-19	6.72e-19	-1.88e-18	-3.78e-18	0.01969	1.67e-19	-8.96e-19	-3.11e-18	2.56e-18	7.24e-20	0.0003613	0.07624	1.4e-17	1.67e-18	0.1368	0.01312	0.5037	0.00671	0.004739	3.03e-18	0.001134	0.007244	0.04144	0.0697	0.165	0.01664	0.02219	0.01345	0.0418	1.68e-20	0	1.46e-18	0.1629	0.03327	-1.45e-17	4.55e-18	0.1467	0.1131	0.0142	0.009952
TCGA.FD.A6TH.01	2.036	-0.9406	PDCD1low	0.05	0.1985	0.03774	0.04824	0.1502	0.08682	6.94e-20	4.6e-19	7.51e-19	2.22e-18	0.001071	8.96e-19	1.33e-18	-3e-18	-2.16e-18	0.07971	0.02184	0.03138	-4.52e-18	0.02692	0.1042	0.03848	0.884	1.9e-19	0.08829	9.84e-19	0.005322	0.08783	0.06646	0.1871	0.1195	0.04962	0.08625	0.01118	0.05261	0.002801	0.001794	0	0.1013	0.05324	-8.96e-20	6.52e-18	0.1427	0.05933	0.002478	0.01007
TCGA.BT.A3PH.01	1.9377	-3.1714	PDCD1low	0.001764	0.004661	2.48e-18	-1.19e-18	2.61e-19	0.1208	0.006454	6.22e-19	-9.15e-19	-2.29e-20	0.01836	0.007415	2.6e-18	-2.07e-18	0.004521	0.0182	4.21e-19	0.06704	1.81e-18	0.01969	0.1637	0.06006	0.9985	0	0.05336	-4.28e-19	0.000127	0.2184	0.07685	0.2195	0.1839	0.04224	0.02831	0.02411	0.03125	0.001638	0.0003833	-8.8e-18	0.08167	0.03087	0.001215	-8.55e-20	0.07965	0.08416	0.007596	-3.89e-19
TCGA.GU.A767.01	1.766	-3.1714	PDCD1low	0	0.03294	0.05924	7.76e-19	0.04485	0.07091	-8.05e-19	-6.64e-18	0.02116	-3.19e-19	0.009804	0.006172	-6.03e-18	-1.3e-17	0.009356	0.09725	-4.44e-18	0.1062	-5.84e-18	0.01629	0.2724	0.0161	0.8288	3.66e-19	0.1545	2.27e-19	0.006969	0.2826	0.1167	0.1696	0.4115	0.01096	0.02786	-2.13e-19	0.02039	0.006513	0.002738	-3.92e-18	0.1197	0.04269	7.32e-18	-1.75e-18	0.1101	0.1741	0.03393	-4.24e-19
TCGA.DK.A3IK.01	3.1442	-1.9942	PDCD1low	6.53e-18	0.01075	0.02121	0.04977	0.03829	0.08272	0.04411	1.75e-18	0.01024	-1.06e-18	0.007669	0.0217	1.19e-18	-1.87e-20	0.01055	0.08438	0.01266	0.0765	-4.41e-18	0.01705	0.07923	0.03182	0.9328	-1.06e-18	0.07612	1.23e-17	0.004158	0.119	0.1018	0.1986	0.1009	0.01155	0.01586	0.002191	0.03892	0.005797	0	-2.29e-18	0.06721	0.05932	2.61e-18	-4.24e-18	0.2051	0.05743	0.01213	0.01051
TCGA.BT.A20R.01	3.5559	-2.5479	PDCD1low	0.008214	0.4775	0.149	-1.87e-20	0	0.1268	3.38e-18	4.52e-18	-1.67e-18	-1.22e-18	0.01335	-1.5e-19	0.000479	-1.12e-18	3.65e-19	0.1603	8.28e-18	0.0701	8.97e-19	0.03847	0.1537	0.01554	0.8561	4.06e-20	0.1408	-3.96e-18	0.009189	0.2269	0.01478	0.03418	0.1835	0.07661	0.05444	0.02329	0.02643	0.01494	0.004442	-2.92e-19	0.06201	0.09828	2.66e-19	9.31e-22	0.0952	0.05683	0.02515	5.83e-18
TCGA.CU.A3QU.01	0.099	-4.2934	PDCD1low	-3.39e-18	0.009806	-4.33e-18	0.079	0.01765	0.1348	3.71e-20	1.26e-18	0	4.68e-18	0.01339	0.008219	4.45e-19	-2.07e-18	0.006402	7.67e-18	0.0003496	0.1056	6.33e-18	0.03882	0.05421	0.02861	0.8444	8.52e-21	8.59e-18	-8.57e-18	-7.47e-19	0.08253	0.1265	0.04915	0.07711	0.03529	0.02331	0.01263	0.03748	0.009577	0.003803	3.17e-18	0.06457	-8.6e-20	9.54e-19	-6.17e-18	0.05474	0.02168	0.002032	0.005014
TCGA.E7.A3Y1.01	0.0014	-4.035	PDCD1low	1.79e-19	0.007012	-2.71e-17	4.82e-20	0.05842	0.1113	0.04025	1.95e-18	0.0217	-1.23e-17	0.02962	0.0507	1.15e-21	-6.16e-19	0.003547	2.25e-19	0.007344	0.07048	-3.83e-18	0.007897	0.1727	0.02452	0.8667	1.8e-18	0	1.68e-18	0.0008366	0.1722	0.06393	0.329	0.2019	0.009922	0.00352	0.008685	0.03762	0.007514	0.002756	7.87e-18	0.069	0.01017	1.36e-17	1.47e-17	0.1241	0.1155	0.02213	-2.28e-19
TCGA.FD.A5BV.01	1.2516	-4.035	PDCD1low	-5.91e-18	0.003327	3.6e-18	-3.37e-19	-2.2e-20	0.1828	0.01445	1.11e-18	5.2e-20	0.003688	0.005529	0.006906	-1.26e-21	3.82e-18	0.01311	3.95e-18	0.0003036	0.1088	-3.33e-18	0.007424	0.08373	0.01506	0.9259	-5.43e-19	0.04025	7.77e-18	-1.5e-19	0.1093	0.06657	0.2506	0.09262	0.02887	0.02095	0.008048	0.02403	0.00355	0.0007702	6.7e-18	0.0951	0.04928	-3.37e-18	-3.44e-18	0.112	0.05241	0.003635	0
TCGA.ZF.AA5N.01	4.2126	-2.8262	PDCD1low	0	1.85e-19	-3.42e-17	0.02377	0.1092	0.08285	-8.21e-20	-2.52e-18	0.001551	0.001635	0.005108	0.001121	-1.2e-18	-1.88e-19	2.94e-18	3.9e-18	0.02264	0.0902	-2.15e-18	0.006633	0.07279	0.03585	1.065	1.63e-18	0.02605	-1.65e-17	7.82e-19	0.02002	0.03991	0.3943	0.07528	0.03637	0.0416	0.01258	0.04486	0.0003448	0.003774	1.78e-18	0.08108	0.01021	1.5e-18	1.18e-17	0.1767	0.05361	0.01042	0.002751
TCGA.FD.A6TC.01	1.6964	-2.5479	PDCD1low	0.03815	0.02117	0.2165	0.009271	0.1393	0.07849	2.97e-19	-2.9e-18	-8.54e-20	2.49e-20	0.00903	1.42e-18	3.53e-18	1.03e-19	0.005326	0.06185	0.02178	0.04852	-4.21e-18	0.037	0.09459	0.03089	0.9714	-1.08e-18	0.1237	3.75e-18	0	0.08251	0.127	0.2109	0.1024	0.02283	0.03718	0.00368	0.03664	0.000817	0.0001074	3.62e-18	0.07967	0.04557	0.003667	-1.46e-17	0.156	0.05757	0.006458	7.61e-20
TCGA.UY.A9PE.01	2.6348	-1.5105	PDCD1low	1.36e-18	0.02593	0.03676	0.03287	0.03289	0.1053	0.04023	-1.41e-18	0.004839	0.02482	0.01483	0.01636	-2.46e-19	-1.6e-19	-6.59e-21	0.06432	0.005425	0.1013	-1.64e-19	0.01768	0.06586	0.05294	0.8019	-2.23e-18	0.04471	6.95e-19	0.1103	0.06826	0.06697	0.1224	0.06648	0.01979	0.01754	0	0.02831	0.003311	0.004313	6.27e-19	0.09404	0.02114	1.44e-18	-1.07e-18	0.2323	0.04862	0.01622	0.004722
TCGA.XF.A8HC.01	-1.0559	-9.9658	PDCD1low	6.1e-18	0.006311	-1.79e-17	0.007236	0.05932	0.1039	-2.7e-18	6.26e-18	0.002438	5.69e-19	0.01683	0.001485	1.15e-19	3.26e-18	-4.56e-19	9.08e-19	-5.34e-18	0.09182	-3.36e-18	0	0.0522	0.01729	0.8654	-4.35e-19	1.95e-17	-5.1e-18	0.006323	0.07647	0.04822	0.1158	0.08592	0.01398	0.009384	0.01976	0.04057	0.0102	0.0009513	1.52e-18	0.09522	0.02164	-3.66e-20	-9.97e-18	0.08399	0.02962	0.002567	-4.28e-20
TCGA.BT.A0S7.01	1.9564	-2.9324	PDCD1low	7.44e-18	0.2744	-1.54e-17	0.05509	0.1427	0.2132	0.01579	1.71e-18	5.09e-18	1.57e-17	0.02982	0.04757	1.75e-19	5.55e-18	0.01658	0.05055	0.005279	0.08461	-9.94e-18	0.05521	0.1766	0.01455	0.779	0.01451	0.06501	1.62e-17	4.55e-19	0.1828	0.1734	0.2047	0.1969	0.003614	0.006772	0.003846	0.06266	0.001567	0.001393	0.002641	0.07605	0.006156	3.77e-18	2.48e-17	0.01131	0.08723	0.02351	0.01392
TCGA.XF.AAMX.01	1.5612	-0.8599	PDCD1low	0.02361	0.01845	0.001537	0.02321	0.09103	0.1385	0.07035	2.91e-18	0.009344	0.005788	0	0.01134	7.53e-21	9.24e-19	0.0005424	0.08683	0.02216	0.0264	-2.78e-19	0.01813	0.09892	0.03768	0.7596	1.83e-20	0.06757	-2.74e-19	0.002886	0.117	0.05732	0.1163	0.1105	0.03206	0.03461	0.01454	0.03757	-1.58e-20	5.31e-23	-1.71e-19	0.08184	-2.89e-22	1.78e-18	-9.03e-19	0.1897	0.05678	0.01134	0.002487
TCGA.FD.A62O.01	1.5661	-4.035	PDCD1low	-2.99e-18	0.007806	-2.8e-18	2.02e-18	0.01208	0.1207	0.09155	2.68e-20	0.005064	-7.78e-18	0.01461	0.02494	0.009736	-1.86e-18	0.008954	0.005376	0.001357	0.05829	-3.99e-19	0.006156	0.09949	0.03296	0.9048	-8.3e-20	0.0391	7.06e-19	0	0.1917	0.04794	0.261	0.1381	0.00542	0.01258	-2.01e-20	0.05199	0.009927	0.00431	2.55e-18	0.07256	0.0469	0.00109	6.53e-18	0.1067	0.03705	0.01176	1.03e-18
TCGA.G2.A3IB.01	-2.8262	-2.3884	PDCD1low	0.01892	-1.54e-19	-8.65e-18	0.01242	0.06419	0.122	0.0002489	4.01e-18	0.0203	-5.98e-19	0.01099	0.02622	-1.18e-19	2.08e-18	0.01129	-1.71e-18	0.0009533	0.06222	-9e-18	0.01764	0.01501	0.0229	1.238	-5.36e-20	5.35e-18	-8.16e-19	1.59e-19	0.01414	0.04972	0.4847	0.009792	0.02511	0.01328	0.002385	0.04655	0.0002462	0.009434	0.001088	0.05416	0.03327	0.007569	-3.2e-18	0.1193	0.02085	0.02503	0.005216
TCGA.FD.A43N.01	2.9655	-1.6394	PDCD1low	0.04344	0.01144	0.08032	0.002546	0.02828	0.1302	0.06736	4.07e-19	0.0175	0	0.02035	0.02295	1.64e-19	-4.72e-19	0.001917	0.01401	0.004438	0.03909	7.4e-19	0.03145	0.1932	0.04331	0.9807	5.97e-19	0.05048	-4.36e-21	0.001499	0.1328	0.08831	0.1344	0.253	0.03328	0.04328	0.0048	0.02569	0.01077	0.005977	9.91e-19	0.06589	0.03973	-1.49e-19	-4.69e-19	0.2381	0.09722	0.01125	0.0001253
TCGA.E7.A97Q.01	2.2051	-2.7274	PDCD1low	0.02543	0.008734	0.07624	3.99e-19	8.19e-18	0.08276	0.07612	-3.66e-18	-4.89e-19	-2.54e-18	0.01159	0.06121	0.0107	1.09e-20	0	0.1116	0.00721	0.03355	2.98e-19	0.02331	0.08877	0.05034	0.8106	9.95e-20	0.1366	-1.19e-19	3.09e-19	0.2293	0.06703	0.1054	0.1381	0.06558	0.04719	0.03926	0.0499	0.003571	0.002384	-4.56e-18	0.03783	0.041	-2.86e-18	-1.31e-19	0.121	0.05937	0.00417	-4.32e-18
TCGA.DK.A3IM.01	-1.5522	-3.3076	PDCD1low	1.12e-18	0.001382	-3.63e-17	0.02767	0.1407	0.1577	2.76e-18	-2.45e-18	3.52e-20	6.82e-18	0.0124	0.005833	1.15e-17	-1.16e-17	0.02489	-1.9e-18	-3.18e-20	0.1068	-3.52e-18	0.01903	0.01011	0.0005212	0.9594	1.31e-20	1.91e-20	4.81e-18	4.32e-18	0.01369	0.07524	0.3201	0.008109	0.01162	0.0006205	0.006087	0.04848	0	0.0006542	1.59e-18	0.1166	0.03612	-3.79e-18	1.5e-17	0.02526	0.01286	0.01493	0.004075
TCGA.BT.A20X.01	2.0946	-0.8599	PDCD1low	0.0336	0.01027	6.27e-19	0.02509	0.06424	0.176	0.00733	9.06e-19	3.79e-19	-5.41e-20	0.01703	0.0212	0.0236	-9.72e-19	0.00745	0.03685	0.003202	0.1226	-3.59e-19	0.01506	0.168	0.01153	0.869	0	0.05283	1.13e-18	1.12e-18	0.1387	0.04299	0.2703	0.1926	0.05717	0.02824	0.008961	0.03543	0.008491	0.001855	1.68e-18	0.06195	0.01776	0.01199	-3.99e-20	0.1147	0.08486	0.02746	0.002769
TCGA.FD.A5BY.01	1.5661	-2.5479	PDCD1low	0.06397	0.01374	0.1259	0.01914	0.0307	0.1574	5.54e-19	-2.51e-18	-2.94e-19	0.0004487	0.01366	0.01135	0.001667	-1.1e-20	0.02684	0.04314	0.004999	0.1093	-6.41e-19	0.04316	0.03712	0.007432	1.168	0.0007271	0.01194	-6.88e-18	-4.58e-19	0.05969	0.06485	0.4262	0.03592	0.04186	0.03457	0.002278	0.0501	0.00125	0	-1.08e-18	0.08298	0.08206	0.0008932	5.61e-18	0.1635	0.02613	0.02102	0.003487
TCGA.2F.A9KW.01	4.5699	-3.6259	PDCD1low	0.03789	0.02459	0.06219	1.59e-20	0.189	0.1029	0.03	3.19e-18	7.15e-19	7.74e-18	5.42e-20	1.61e-19	-1.71e-18	-6.28e-18	-9.48e-19	0.04888	6.94e-18	0.06009	-9.35e-18	0.02874	0.3162	0.02623	0.5528	-2.72e-19	0.068	9.69e-19	0.02507	0.1535	0.08318	0.04997	0.4471	0.07633	0.09152	0.02918	0.02514	0.007616	0.0065	5.29e-18	0.09566	0.06891	-6.26e-20	1.01e-17	0.05407	0.1623	0.01143	0.001121
TCGA.GV.A3QH.01	-0.5125	-3.458	PDCD1low	-2.32e-18	1.1e-19	-2.06e-17	0.03287	0.06139	0.09822	0.00923	-3.18e-18	0.01623	3.05e-19	0.007165	0.01743	-4.32e-19	2.48e-18	-4.34e-19	9.94e-18	0.005523	0.03052	-2.91e-18	0.00522	0.04236	0.04568	0.6764	-1.43e-19	-2e-17	9.67e-18	0.00124	0.01886	0.03957	0.06411	0.05028	0.0118	0.01334	0.0135	0.0505	0.0007646	0.008901	2.85e-18	0.1067	0.01985	4.54e-18	4.35e-18	0.08403	0.0314	0.001635	0.003464
TCGA.ZF.AA4U.01	-0.1665	-1.1488	PDCD1low	9.72e-19	-1.23e-19	-2.84e-17	3.36e-21	0.03304	0.1422	0.01103	-1.09e-18	0.0159	0.011	0.03467	0.03546	8.63e-06	-1.44e-18	0.01893	6.21e-19	0.01522	0.09886	7.88e-18	0.02224	0.05028	0.03328	1.025	1.2e-18	-5.88e-18	1.04e-17	-1.29e-18	0.05436	0.08341	0.4176	0.05566	0.02024	0.0129	0.008892	0.0464	0.003356	0.001331	-3.86e-18	0.07242	1.27e-19	7.75e-18	-4e-17	0.02614	0.04291	0.00606	5.42e-20
TCGA.FJ.A871.01	-0.8339	-3.0469	PDCD1low	0.002589	0.008702	0.1176	4.62e-19	0.2159	0.06024	0.002837	9.31e-19	-1.72e-18	0.004513	0.009767	0.002343	-6.22e-18	7.43e-19	2.13e-18	0.1184	-1.25e-19	0.09175	1.59e-17	-1.74e-18	0.08748	1.72e-19	0.182	-1.41e-19	0.1391	-1.11e-17	0	0.03044	0.002989	0.02092	0.07066	0.01237	0.03734	0.006928	0.01745	3.51e-20	0.005195	3.65e-19	0.1191	0.09805	-1.72e-18	-4.02e-18	0.3556	0.07516	0.04274	-2.39e-18
TCGA.FD.A3B5.01	-0.4719	-2.7274	PDCD1low	0.006417	0.009467	0.03684	0.01502	0.06044	0.09664	0.01088	2.13e-18	0.03044	0.003113	0.01089	0.01308	2.34e-20	-5.34e-19	0.01176	1.14e-18	0.007132	0.05924	2.16e-19	0.002168	0.04046	0.0197	1.191	-9.3e-22	2.25e-18	2.19e-18	8.28e-20	0.03905	0.02946	0.3094	0.03335	0.02543	0.01516	0.009961	0.04191	0	0.0004617	1.16e-18	0.04716	0.005148	0.000777	-1.02e-18	0.2317	0.02237	0.01498	0.002845
TCGA.C4.A0EZ.01	4.6148	-2.8262	PDCD1low	2.9e-20	0.01175	0.113	-1.16e-20	0.2476	0.1028	-6.03e-18	-2.96e-18	-2.37e-18	-7e-18	0.008654	5.24e-19	5.13e-18	-2.34e-17	8e-20	0.01654	6.19e-18	0.1078	-5.59e-18	0.000169	0.1013	0.003684	0.2946	4.97e-19	0.01111	2.03e-19	-4.14e-20	0.03266	0.04994	0.07268	0.0965	-1.2e-18	-4.26e-19	0.00959	0.02199	0	0.0008387	-8.55e-18	0.1168	0.04591	-2.52e-17	-2.25e-17	0.06866	0.0602	0.0252	-7.09e-19
TCGA.HQ.A5ND.01	0.9038	-2.2447	PDCD1low	-2.91e-18	-6.71e-21	7.95e-18	0.01224	0.03156	0.1794	1.77e-18	-6.51e-19	1.73e-17	1.17e-17	0.006785	0.008687	0.01219	-3.8e-19	0.00882	-2e-18	0.009439	0.1008	-2.79e-17	0.00427	0.01463	0.003231	1.03	-3.13e-22	5.16e-18	7.05e-18	2.92e-20	0.07132	0.06642	0.5461	0.01111	0.02352	0.01113	0.006874	0.03183	3.31e-06	6.21e-20	-2.22e-18	0.09669	0.02773	5.28e-18	-2.67e-18	-5.35e-19	0.01639	0.03398	0
TCGA.FD.A6TI.01	2.4063	-1.5105	PDCD1low	0.0277	0.01969	0	1.07e-18	0.04755	0.08599	0.01567	6.92e-20	0.007864	0.01366	0.007864	0.01023	0.006142	-2.13e-18	0.01472	0.03233	1.31e-21	0.05323	7.91e-18	0.01394	0.1049	0.02178	1.023	1.88e-18	0.05204	-5.97e-19	0.003684	0.1422	0.03827	0.2858	0.1371	0.05114	0.05427	0.01339	0.02642	0.008224	0.001329	-7.5e-20	0.04755	0.02146	0.003591	2.26e-19	0.08823	0.04603	0.008928	-7.46e-19
TCGA.FJ.A3ZE.01	-0.4921	-4.6082	PDCD1low	-4.54e-19	0.01469	-6.25e-18	0	0.02673	0.196	0.01242	-6.46e-19	0.03403	9.91e-19	0.03018	0.03862	0.00378	-9.51e-19	0.003137	-8.3e-18	0.006304	0.1276	-6.62e-18	5.59e-19	0.0006572	0.009332	0.9578	1.54e-18	2.5e-18	-1.4e-17	-6.44e-18	0.0866	0.02497	0.2411	0.007152	0.008589	0.003051	0.00847	0.04265	0.0001961	0.001278	-3.29e-18	0.05711	2.03e-18	-4.87e-18	-1.55e-17	0.0008488	0.007535	0.01616	0.0009825
TCGA.GU.A42P.01	1.3225	-3.458	PDCD1low	-6.51e-18	0.003066	1.28e-17	0.01997	0.1448	0.09546	-1.8e-19	1.14e-17	0.008697	1.43e-18	0.00174	0.01712	2.5e-18	4.92e-18	0.0004326	-4.75e-18	0.01218	0.08296	4.15e-19	0.003439	0.1255	0.0221	0.8346	-3.64e-19	1.14e-18	6.39e-18	0.01147	0.04055	0.04726	0.06849	0.1585	0.005304	0.007525	0.01439	0.0476	0.00766	0.001357	-4.21e-18	0.08691	0.01682	4.1e-18	-9.29e-19	0.1302	0.05923	0.002955	1.08e-19
TCGA.CF.A47S.01	0.8082	-1.8836	PDCD1low	-3e-19	0	-2.32e-17	0.009189	0.03521	0.1153	0.06661	9.67e-19	0.01755	0.02638	0.01779	0.04567	0.009319	-2.41e-20	0.0006049	1.33e-18	0.03761	0.09588	3.97e-18	0.02526	0.07831	0.03039	0.953	-6.16e-19	-4.23e-19	1.63e-17	0.006153	0.03788	0.08478	0.2407	0.09182	0.03509	0.02329	0.01068	0.02636	0.002663	0.01492	2.48e-18	0.0594	0.03789	0.01285	1.01e-17	0.1534	0.06105	0.00263	-5.35e-19
TCGA.DK.AA75.01	0.3573	-9.9658	PDCD1low	-1.66e-17	0.001081	1.58e-17	0.000885	0.1883	0.1172	1.81e-20	-4e-18	7.51e-19	3.65e-18	0.01434	0.0089	1.57e-19	3.27e-19	-3.13e-19	3.73e-18	2.72e-18	0.0858	3.66e-18	0.002528	0.1041	0.0199	0.8459	0	-8.54e-18	4.54e-18	-9.13e-19	0.06125	0.05092	0.1538	0.1525	4.49e-20	0.003099	0.007219	0.02313	0.001946	0.0001589	-1.82e-19	0.153	0.006865	-1.22e-18	-5.85e-18	0.1905	0.09679	0.02167	0.001144
TCGA.GU.A42Q.01	0.2277	-3.458	PDCD1low	-2.36e-19	0.004536	0.01343	0.02775	0.02931	0.1649	0.002736	-2.05e-19	1.15e-20	0.007311	0.008747	0.022	0.003142	-9.28e-21	0.0191	1.88e-18	0.01168	0.08419	1.14e-18	0.006566	0.007591	0.01333	0.9612	-1.84e-20	-1.5e-18	9.03e-18	1.9e-18	0.02721	0.03116	0.4275	0.01028	0.0156	0.007635	0	0.04312	1.83e-20	0.002607	-2.78e-19	0.08377	0.04379	-7.51e-22	3.85e-18	0.08312	0.006641	0.02505	0.003961
TCGA.CF.A8HY.01	-2.114	-3.816	PDCD1low	1.37e-18	8.97e-20	9.47e-18	-3.3e-19	0.1233	0.07066	0.0007703	-4.78e-18	0.01785	0	0.01583	-1.89e-19	4.36e-19	-1.38e-18	0.01496	9.6e-18	0.01524	0.09426	1.98e-18	0.02312	0.1248	0.01924	1.08	-2.91e-18	6.55e-18	1.09e-17	-4.58e-19	0.04336	0.1038	0.375	0.1357	0.01286	0.01162	0.002105	0.01456	0.0002292	0.001959	-2.42e-18	0.1163	0.01808	4.27e-18	1.26e-17	0.2385	0.1037	0.004752	-9.12e-19
TCGA.CF.A8HX.01	0.044	-6.5064	PDCD1low	-2.62e-18	0.01645	2.99e-18	0.01819	0.06523	0.08491	0.05015	1.57e-18	0.03211	2.32e-18	0.01973	0.03634	6.93e-19	-8.48e-19	0.001903	0.0121	0.03198	0.05963	2.85e-18	0.01422	0.02798	0.04146	0.9364	-2.48e-19	0.002272	4.78e-18	0.02056	0.03014	0.04998	0.1723	0.03509	0.004008	0.01202	0.001796	0.03176	0	0.001068	7.41e-20	0.05744	0.0266	-1.53e-18	-2.49e-18	0.05795	0.02983	0.003627	1.95e-19
TCGA.K4.A5RI.01	1.2576	-2.2447	PDCD1low	0.0426	0.01492	0.05788	0.001447	0.07848	0.1434	0.0009223	5.08e-19	-4.89e-19	-3.29e-20	0.008955	-1.19e-22	0.01089	9.22e-19	0.01964	0.03347	-6.18e-20	0.1027	-3.13e-18	0.0241	0.02308	0.006723	0.9305	0.0003991	0.06789	3.45e-18	0.001413	0.09318	0.03991	0.3594	0.01698	0.04569	0.03355	0.005995	0.04837	0.0004199	0.005042	-3.07e-18	0.1026	0.03864	-6.12e-18	-1.5e-18	0.0601	0.02081	0.01044	0
TCGA.CF.A9FF.01	1.614	-0.9686	PDCD1low	-1.01e-18	0.007528	0.00631	0.1295	-2.25e-20	0.1455	0.04415	2.37e-18	0.0181	4.88e-18	0.01536	0.02885	0.01143	-1.16e-19	0.01041	0.02299	0.0386	0.09178	1.36e-18	0.02069	0.2072	0.03325	0.9451	2.22e-20	0.01497	9.71e-19	0.009346	0.2125	0.1034	0.2433	0.2299	0.02022	0.01787	0.008191	0.02789	0.005888	0.008566	0.002107	0.06259	0.04096	3.14e-18	-2.9e-19	0.1348	0.1033	0.005515	0.02238
TCGA.XF.A9SW.01	3.7507	-1.4305	PDCD1low	0.106	0.0916	0.1408	-3.04e-19	0.02676	0.09951	-1.06e-19	-3.92e-19	-3.74e-18	4.7e-18	0.008302	-2.18e-19	4.94e-18	-1.51e-17	0.04009	0.4498	-1.47e-19	0.1027	7.44e-19	0.1118	0.2826	0.0268	0.5148	0	0.3621	-2.5e-19	0.01518	0.4744	0.3151	-1.97e-20	0.4154	0.06112	0.0673	0.001364	0.04611	0.03061	0.01686	1.21e-17	0.06116	0.0954	0.05982	1.25e-18	0.1104	0.1161	0.07865	4.3e-18
TCGA.2F.A9KP.01	1.4281	-1.7809	PDCD1low	4.65e-18	0.007464	-2.02e-17	0.02075	0.04903	0.18	0.05242	-1.53e-18	6.97e-05	-2.26e-18	0.01838	0.0422	7.89e-19	2.13e-18	0.00108	-9.31e-18	0.007052	0.07854	-5.41e-18	0.01388	0.1114	0.03846	0.8301	-4.48e-19	-8.33e-19	2.18e-18	0.0025	0.1013	0.087	0.2156	0.1209	0.01201	0.01651	0.005238	0.05058	0.0006764	0.001271	1.91e-18	0.09294	0.006197	-2.73e-18	-7.9e-18	0.08156	0.06189	0.01281	0.005993
TCGA.YF.AA3L.01	0.1776	-1.9379	PDCD1low	0.004222	0.01619	-1.63e-18	-9.32e-19	0.1006	0.04338	0	-8.74e-18	0.004958	1.69e-18	0.0179	-1.84e-18	-3.18e-18	-4.88e-20	0.01472	6.55e-18	0.0203	0.1067	5.47e-18	0.03133	0.1233	0.01399	0.927	2.62e-19	0.02232	-9.83e-19	0.02413	0.1425	0.103	0.2224	0.214	0.02709	0.02241	0.006834	0.01007	0.001007	0.002418	-8.99e-19	0.1001	0.02478	2.48e-19	1.74e-18	0.2007	0.1038	0.001696	4.3e-19
TCGA.CF.A5UA.01	0.4761	-4.035	PDCD1low	0.00134	0.001363	2.25e-18	-1.96e-19	0.08929	0.1133	0.01273	8.58e-18	-1.12e-21	0.003434	0.01651	0.0007499	-6.84e-19	3.48e-18	0.00585	2.09e-17	0.01684	0.1287	-1.56e-17	0.01331	0.1429	0.001611	0.9947	4.88e-20	8.69e-19	4.54e-18	0	0.07631	0.06358	0.3078	0.1711	0.02719	0.02038	0.008219	0.01758	0.004598	0.001654	-8.74e-18	0.118	0.001132	8.33e-18	-4.69e-18	0.2086	0.09469	1.41e-20	0.0009405
TCGA.DK.AA76.01	0.8961	-5.5735	PDCD1low	-8.48e-18	0.002322	-3.33e-17	0.01182	0.1044	0.1296	0.009917	-7.54e-19	0.009542	-4.5e-18	0.01441	0.02625	6.92e-19	-2.31e-18	0.006268	7.42e-18	6.46e-19	0.0419	-1.54e-18	0.007123	0.06894	0.004693	0.8202	4.09e-20	5.77e-05	-1.97e-18	-4.43e-19	0.06724	0.068	0.1697	0.07224	0.003862	0.003577	0.001375	0.03716	0.005031	0.004812	2.21e-18	0.06525	2.19e-19	-3.49e-18	-2.6e-17	0.02297	0.03862	0.009123	0.005979
TCGA.CF.A47W.01	-0.1187	-5.5735	PDCD1low	4.51e-18	0	-4.31e-17	6.56e-19	0.06724	0.1254	0.04194	4.99e-18	0.0007395	0.01024	0.0263	0.017	1.78e-19	6.62e-18	5.81e-20	1.69e-17	2.78e-19	0.0987	-1.41e-17	0.00356	0.1414	0.03157	0.8339	-2.48e-18	3.14e-18	2.86e-19	0.001317	0.1189	0.0594	0.2814	0.166	0.02039	0.01555	0.0175	0.02285	0.003734	0.002247	-7.34e-18	0.1183	0.01158	4.95e-18	-1.3e-17	0.1852	0.1304	0.02154	3.43e-19
TCGA.CF.A7I0.01	1.9786	-1.7322	PDCD1low	0	0.01293	0.01008	9.97e-20	0.08721	0.1104	0.03982	2.04e-18	0.002079	2.17e-17	0.01778	0.01765	-6.77e-19	-1.36e-18	0.01696	0.04103	0.001978	0.09397	1.35e-18	0.02032	0.2712	0.04343	0.894	4.74e-18	0.04966	6.36e-20	0.006889	0.2514	0.1097	0.2234	0.3472	0.008175	0.01077	0.005338	0.02667	0.001302	0.0002907	-6.65e-18	0.0606	0.03812	5.89e-18	1.44e-18	0.106	0.1279	0.01079	7.79e-18
TCGA.CF.A3MG.01	-0.4521	-9.9658	PDCD1low	6.51e-18	-2.55e-20	-2.38e-17	0.003177	0.04233	0.1259	0.03854	-2.65e-19	0.0117	1.06e-19	0.01427	0.01856	0	-4.52e-19	0.01256	-4.8e-18	0.0119	0.07696	3.2e-18	0.009473	0.08898	0.03137	1.028	-1.69e-18	1.43e-18	9.92e-18	2.11e-18	0.05022	0.04888	0.3282	0.08859	0.01514	0.005956	0.009273	0.03369	0.002148	0.003382	8.4e-19	0.06756	0.009355	-7.27e-19	4.91e-18	0.02703	0.04899	0.0002698	2.34e-18
TCGA.HQ.A5NE.01	2.328	-1.5105	PDCD1low	0.02868	0.01205	0.08138	0.001574	0.03226	0.1263	1.62e-18	-1.69e-18	7.6e-20	0.005706	0.005817	3.14e-18	0.003581	-9.02e-19	0.01799	0.01088	0	0.06989	3.03e-19	0.04177	0.1009	0.02741	1.103	1.72e-20	0.01057	2.68e-18	1.22e-19	0.07123	0.1258	0.5052	0.1298	0.02583	0.03338	1.69e-18	0.01908	0.00421	0.007368	-1.28e-18	0.06368	0.08066	0.01253	6.14e-19	0.1444	0.04916	0.00977	0.0004947
TCGA.CF.A3MI.01	0.7579	-3.458	PDCD1low	0.01264	0.006228	-1.57e-18	-8.55e-19	0.06701	0.1255	0.08533	8.34e-19	-6.33e-20	-5.68e-19	0.01624	0.02176	9.3e-19	-3.59e-18	0.008458	0	0.004257	0.1132	-6.84e-18	0.02	0.2592	0.05819	0.9699	-2.19e-19	-2.64e-18	6.78e-18	0.0008968	0.1423	0.08172	0.3057	0.3503	0.01732	0.01858	0.004042	0.0285	0.003182	0.000782	1.58e-17	0.07424	0.0227	0.002382	-6.93e-18	0.1199	0.1337	0.01447	0.002668
TCGA.CF.A47Y.01	0.4125	-3.816	PDCD1low	-1.26e-18	0.0006721	-2.71e-17	1.3e-19	0.01142	0.1399	0.08412	-1.83e-18	0.02425	0.002215	0.01974	0.05036	0.008406	-1.72e-18	-4.93e-20	-3.82e-18	0.01768	0.0634	-3.64e-18	0	0.112	0.03225	0.874	2.6e-19	0.01708	1.62e-18	-3.33e-19	0.1016	0.02182	0.2886	0.1315	0.01706	0.01042	0.01691	0.04512	0.005169	0.003419	-2.34e-18	0.0539	0.01814	8.68e-18	-7.49e-18	0.1682	0.07847	0.01657	-1.74e-18
TCGA.CF.A47V.01	3.97	-2.5479	PDCD1low	-1.13e-18	0.006804	-3.56e-18	0.005104	0.01018	0.08371	0.0632	7.96e-19	0.03072	-6.17e-20	0.01927	0.06227	-1.06e-20	0.002963	0.01299	-1.88e-21	0.02349	0.0497	-1.33e-18	0.01415	0.2838	0.0483	0.8735	4.32e-19	0.03779	-1.15e-18	0	0.08841	0.05818	0.3068	0.3516	0.01039	0.01317	0.009462	0.0179	0.006187	0.007776	-2.75e-18	0.04016	0.04872	0.004292	-2.21e-18	0.1107	0.1151	0.007768	-2.46e-18
TCGA.CF.A1HS.01	0.5271	-2.1779	PDCD1low	0.1077	0.003528	0.007479	0.04906	0.108	0.1605	1.52e-18	-1.09e-18	0	-1.64e-18	0.01671	-7.68e-20	1.24e-18	-1.24e-20	0.07101	-4.3e-18	0.005346	0.1561	-1.54e-19	0.1032	0.03967	0.007005	0.953	9.18e-19	1.5e-17	2.29e-18	8.34e-19	0.0556	0.137	0.3548	0.02334	0.04013	0.04018	2.38e-20	0.06308	4.5e-05	6.62e-05	-8.45e-19	0.09016	0.03172	0.01546	1.08e-18	0.09119	0.02657	0.01747	0.008568
TCGA.CF.A3MF.01	1.7575	-5.5735	PDCD1low	-1.98e-18	1.99e-20	-1.91e-17	0.01887	0.01149	0.03656	0.114	-1.05e-20	0.02122	-2.67e-18	0.01811	0.07064	9.51e-19	0.007436	-1.99e-20	-8.17e-19	0.0412	0.06496	-9.27e-19	0.006948	0.2	0.06572	0.7872	1.19e-18	1.25e-18	-1.59e-18	0.004857	0.04312	0.06378	0.2469	0.2794	0.0002487	0.005234	0.0008426	0.02781	0.002048	0.001681	-5.86e-18	0.04771	0.04679	-6.09e-20	-6.08e-19	0.1216	0.09581	0.009259	1.57e-18
TCGA.CF.A47X.01	1.3846	-3.6259	PDCD1low	-2.69e-18	0.007462	-1.78e-17	0.03468	0.02984	0.1189	0.04327	1.89e-19	0.02556	0.0006167	0.01465	0.0332	0.00183	-2.25e-19	0.0128	-2.31e-19	0.01726	0.08111	-3.33e-18	0.03224	0.08018	0.02949	0.8251	-6.57e-20	0	1.55e-18	0.0008802	0.08228	0.1005	0.1791	0.1066	0.01581	0.008247	0.0005818	0.03919	0.008331	0.003431	-1.35e-18	0.0608	0.006338	7.76e-19	-5.93e-18	0.02619	0.05265	0.009905	0.005874
TCGA.CF.A47T.01	-0.8339	-5.5735	PDCD1low	1.39e-18	0.001349	2.19e-18	-9.28e-19	0.05015	0.1179	0.0368	-2.19e-18	0.004813	2.16e-19	0.02153	0.01034	2.01e-18	1.39e-18	0.00207	0.002323	0.001037	0.1149	-1.76e-18	0.003581	0.135	0.02303	0.8735	9.69e-20	6.11e-19	6.68e-18	0.001253	0.08332	0.04986	0.3185	0.1466	0.0006697	0.0006982	0.003376	0.02345	0.005182	0.003004	7.34e-18	0.1151	0.02334	-1.67e-18	-1.1e-17	0.1947	0.09279	0.01187	0
TCGA.FJ.A3Z9.01	1.1641	-6.5064	PDCD1low	4.66e-18	-2.66e-20	-2.26e-17	0.001532	0.04675	0.1218	0.04453	4.26e-20	0.01412	-3.19e-19	0.01448	0.03771	1.04e-19	-2.04e-18	0.00161	3.24e-18	0.03274	0.07365	-7.3e-18	0.0009702	0.05577	0.04663	1.002	-4.24e-18	-6.64e-19	-2.22e-17	0	0.0616	0.01488	0.3612	0.05455	0.007292	0.004119	0.00591	0.04046	0.001262	0.006892	3.14e-18	0.06802	0.01067	-6.12e-19	-4.89e-19	0.1569	0.03991	0.02352	1.08e-18
TCGA.XF.A9SV.01	1.9749	-2.2447	PDCD1low	0.03546	0.04974	0.09666	5.03e-19	0.001019	0.1227	0.04391	9.02e-19	-9.39e-20	-2.63e-19	0.02858	0.03849	0.01078	4.21e-19	4.75e-20	0.1611	3.01e-18	0.0756	2.15e-18	0.02406	0.0933	0.03068	0.9386	1.08e-18	0.0589	-3.93e-20	0.002919	0.1533	0.07041	0.1609	0.1119	0.02864	0.02744	0.006208	0.03408	0.001868	0	6e-18	0.06095	0.01801	0.01027	-2.77e-19	0.1661	0.05112	0.008981	2.51e-19
TCGA.CF.A1HR.01	2.3135	-1.3921	PDCD1low	0.0273	0.01683	2.32e-18	0.01756	0.01282	0.1538	0.07013	9.15e-19	1.7e-19	-8.27e-19	0.01304	0.01773	0.01733	1.34e-21	0.003847	0.01936	0.0186	0.07179	6.66e-18	0.03494	0.1527	0.02362	1.028	-4.16e-20	0.06426	-1.31e-19	5.96e-19	0.1723	0.08949	0.2589	0.1857	0.03416	0.0201	0.0182	0.03592	0.004923	0.003286	1.1e-17	0.06717	0.04125	-5.72e-21	-8.44e-19	0.06011	0.0773	0	9.21e-19
TCGA.FD.A3SS.01	1.0293	-3.6259	PDCD1low	-5.9e-19	0.008385	0.07101	0.00139	0.05776	0.08082	2.55e-19	-5.77e-19	0.009803	-2.05e-18	0.01731	0	-1.78e-19	-1e-17	-1.5e-19	0.01538	0.004789	0.0864	-8.47e-18	0.00145	0.03111	0.01686	1.071	0.0006397	0.06502	6.54e-18	-1.47e-19	0.1151	0.03809	0.2142	0.04541	0.02323	0.02183	0.01717	0.04607	0.005807	-3.72e-19	1.2e-17	0.07394	0.01553	2.5e-18	-3.63e-18	0.1283	0.02249	0.0264	0.001833
TCGA.CF.A3MH.01	0.0718	-6.5064	PDCD1low	-4.81e-21	-1.52e-20	-2.12e-17	0	0.06699	0.09036	0.04811	-1.62e-18	0.01238	0.005074	0.01519	0.0192	-1.09e-19	1.13e-18	0.008393	1.65e-17	0.02402	0.08146	1.49e-17	0.009163	0.06678	0.02945	1.112	-2.78e-18	9.99e-18	1.05e-17	0.0009195	0.03685	0.04939	0.3876	0.0784	0.01301	0.008935	0.00272	0.02173	0.0008151	0.001319	-4.78e-18	0.07018	0.03631	-1.26e-18	3.22e-18	0.1169	0.04798	0.003001	-2.23e-19
TCGA.CF.A9FM.01	0.605	-1.4305	PDCD1low	4.12e-19	0.002283	-1.58e-17	0.01364	-4.46e-19	0.1797	0.07794	0.006408	1.03e-19	0.01287	0.01674	0.05434	0.02511	-8.4e-20	0.01303	2e-18	0.007381	0.06924	-1.27e-18	0.03046	0.07374	0.025	0.9169	-4.64e-20	6.56e-18	7.87e-19	0	0.05591	0.08998	0.3248	0.07502	0.03432	0.02175	0.007899	0.05671	0.001966	0.003935	-2.5e-19	0.04512	0.02408	0.007355	-3.21e-18	0.02692	0.0502	0.009643	0.003513
TCGA.CF.A5U8.01	-0.4131	-9.9658	PDCD1low	-2.1e-18	2.27e-20	-2.43e-17	0.01112	0.04994	0.1315	0.06239	-4.96e-18	0.01117	0.005914	0.0195	0.05447	0.00951	1.91e-18	0	8.76e-18	0.007022	0.07668	7.22e-18	0.001549	0.1094	0.03113	0.9051	-3.1e-19	-2.33e-18	-5.41e-18	0.0007441	0.07454	0.03537	0.2741	0.1204	0.0168	0.009002	0.01856	0.03116	0.009223	0.004993	-5.54e-19	0.06856	0.0144	-1.87e-18	-1.08e-17	0.103	0.06523	0.01386	0.001261
TCGA.MV.A51V.01	1.9226	-1.685	PDCD1low	-8.14e-19	0.01539	1.33e-18	2.55e-18	0.06969	0.03849	5.21e-18	3.11e-18	0.001312	-6.87e-19	0.0037	-5.66e-18	1.07e-17	-2.38e-18	0.005193	-2.05e-18	0.008998	0.04205	5.28e-18	0.001893	0.1819	0.02183	1.042	-4.64e-19	-2.87e-19	1.38e-18	0.02477	0.2119	0.06861	0.1968	0.2497	0.01464	0.01575	0.01872	0.009679	0.01135	0.007526	1.51e-17	0.07425	0.05284	6.16e-18	-9.26e-19	0.1028	0.06753	0	-6.61e-19
TCGA.DK.A3IL.01	1.8323	-2.3884	PDCD1low	4.56e-18	0.0167	0.04613	0.07586	0.04797	0.06668	0.02124	1.74e-18	0.005021	1.51e-18	0.01961	0.0223	-6.97e-22	6.87e-18	0.006186	0.08612	0.02593	0.04295	2.04e-18	0.01661	0.06461	0.04236	0.9035	7.75e-21	0.0491	4.11e-18	-2.61e-19	0.09426	0.08006	0.1263	0.06892	0.0059	0.0106	0.005302	0.03239	0.001808	0	1.02e-18	0.09265	0.01788	2.13e-18	-4.89e-18	0.1777	0.049	0.00709	0.02048
TCGA.CU.A72E.01	1.2455	-2.9324	PDCD1low	0.007975	0.02941	0.05074	-5.09e-20	0.007901	0.1477	0.01647	3.44e-19	0.009554	0.02579	0.02125	0.008244	0.005722	1.72e-19	0.01824	0.1206	0.001416	0.0914	9.11e-20	0.02294	0.06171	0.03669	1.112	1.53e-20	0.05198	8.61e-20	0.009767	0.1371	0.09018	0.3124	0.06585	0.05272	0.04292	0.006197	0.03168	0.002271	0.002888	-2.3e-18	0.06302	0.02463	0.006266	-3.25e-19	0.1908	0.04775	0.0172	0
TCGA.YF.AA3M.01	0.4447	-1.6394	PDCD1low	2.51e-18	0.01216	0.01689	-6.04e-21	0.1307	0.1205	0.003415	-1.36e-18	2.53e-18	-8.71e-19	0.005783	9.13e-19	-1.65e-18	9.98e-19	0.0005037	-1.04e-18	-7.04e-19	0.09046	-4.68e-18	0.004997	0.06168	0.01791	1.012	0.006502	0.0103	2.51e-18	-2.82e-19	0.05942	0.04625	0.3946	0.05918	0.02686	0.03002	0.005391	0.03361	0	0.0001582	-2.33e-18	0.108	0.03919	1.73e-17	-1.17e-17	0.0969	0.04353	0.004136	0.007733
TCGA.DK.AA71.01	-0.1187	-1.1811	PDCD1low	0.0006565	0.0113	-6.73e-18	0.002678	0.1277	0.09791	0	2.6e-18	0.004666	4.6e-18	0.01451	7.07e-19	1.01e-18	-6.56e-18	-1.89e-20	0.007351	-1.28e-19	0.1002	8.83e-19	0.02883	0.05093	0.008035	1.075	1.09e-18	-1.66e-18	1.22e-18	-1.12e-18	0.03943	0.1261	0.2816	0.05969	0.03205	0.03572	0.006573	0.03024	0.001787	0.0001997	-9.11e-19	0.1057	0.01776	0.01153	-8.82e-18	0.08096	0.04947	0.008743	0.003995
TCGA.E7.A7PW.01	-0.9132	-1.8836	PDCD1low	1.25e-19	0.005344	-6.69e-18	0.01843	0.06622	0.09299	0	3.32e-18	0.04737	-1.68e-19	0.01632	0.01561	-1.05e-18	3.29e-18	2.81e-20	-1.72e-17	0.002111	0.09348	8.66e-18	0.007787	0.04174	0.04109	0.8728	-3.1e-19	0.002822	1.3e-17	3.76e-19	0.0628	0.05454	0.2118	0.05741	0.01345	0.01643	0.004838	0.02955	0.001638	0.005053	-2.99e-18	0.102	0.008023	-2.5e-18	5.51e-18	0.1074	0.04662	0.000754	0.005303
TCGA.CF.A27C.01	-0.6193	-4.035	PDCD1low	6.54e-18	2e-19	-2.43e-17	0.0212	0.0407	0.194	0.0692	3.38e-19	0.01279	0.004777	0.03233	0.05935	0.01944	1.15e-18	0.005243	7.38e-19	0.009352	0.08626	1.15e-18	0.009192	0.09118	0.02399	0.9746	1.15e-18	-2.96e-19	-4.66e-19	6.7e-19	0.03214	0.05666	0.2802	0.09973	0.00377	0.001793	0.003619	0.05416	0.001464	0.002614	6.6e-19	0.04114	0.007518	6.92e-19	1.48e-17	0.06648	0.05211	0.01166	0.001594
TCGA.GC.A3RD.01	0.688	-3.458	PDCD1low	-4.13e-18	-1.02e-20	-4.77e-18	0.00864	-7.06e-19	0.1073	0.02634	1.3e-18	0.003164	-4.99e-19	0.01501	0.02894	1.21e-19	1.59e-18	0.01404	-8.77e-18	0.008228	0.07101	-7.49e-18	0.03815	0.06192	0.02928	0.9788	1.29e-19	-7.67e-18	2.21e-18	8.01e-19	0.07003	0.1587	0.2658	0.05566	0.03409	0.02637	0.01222	0.04164	0.0005195	0.003652	4.66e-19	0.07144	0.007074	0.00469	1.09e-17	0.09812	0.04223	0.01298	0.007346
TCGA.BT.A20U.01	1.7009	-1.1488	PDCD1low	0.05004	0.01763	0.0468	0.006896	0.07826	0.1582	0.036	1.15e-18	-1.35e-19	-5.63e-18	0.0121	0.01234	0.006181	4.71e-18	0.0218	0.07555	1.91e-19	0.05636	4.06e-18	0.04303	0.05765	0.009486	1.06	4.6e-20	0.02491	2.31e-18	0	0.07383	0.09446	0.4245	0.05519	0.02787	0.02271	0.001056	0.06187	-1.33e-20	0.002956	1.1e-18	0.07053	0.0809	-5.08e-19	-3.14e-18	0.05471	0.02595	0.009656	0.001009
TCGA.DK.AA6P.01	0.7916	-4.6082	PDCD1low	-7.68e-18	0.0003851	-1.98e-17	-3.3e-19	0.16	0.1284	0.01944	-3.08e-18	0.04615	2.36e-17	0.006071	0.01245	2.16e-19	1.92e-17	0.001528	-1.57e-18	0.003922	0.03201	1.78e-18	0.0144	0.1073	0.01575	0.7181	-8.75e-19	-7.36e-18	-1.81e-17	0.0005735	0.0562	0.08306	0.1242	0.1032	2.8e-19	0.001106	0.001418	0.05548	0.004758	0.008716	-5.31e-18	0.08619	0.03339	-2.12e-18	1.89e-17	0.05666	0.06255	0.003649	0.001585
TCGA.4Z.AA84.01	0.6145	-2.4659	PDCD1low	0.01464	0.00932	4.94e-18	0.0477	0.09961	0.1015	1.66e-18	9.93e-19	-8.55e-18	-7.42e-19	0.002322	-4.24e-19	1.63e-18	1.86e-18	0.0225	-5.79e-20	0.02055	0.09696	1.55e-17	0.01505	0.05152	0.02457	0.832	1.26e-19	0.09204	2.53e-18	1.07e-18	0.05508	0.03754	0.1417	0.06225	0.0364	0.03305	0.01265	0.04796	0.004715	0.0042	2.77e-19	0.1151	0.05063	5.31e-18	-8.2e-18	0.08411	0.03852	0.01235	0.008907
TCGA.XF.A8HG.01	-0.8599	-5.0116	PDCD1low	-1.35e-18	-1.1e-20	-2.83e-17	0.01592	2e-17	0.1382	0.06223	1.43e-19	0.035	-1.94e-18	0.01533	0.03171	-1.06e-20	-2.19e-18	2.16e-21	-9.17e-18	0.01043	0.1078	6.61e-18	0.01867	0.03988	0.04121	0.756	-6.84e-19	1.43e-18	-1.16e-17	-7.26e-19	0.124	0.08127	0.131	0.04649	0.03751	0.01729	0.02009	0.04467	0.000524	0.0119	2.49e-19	0.09222	-1.53e-18	-4.24e-18	-1.89e-17	0.05286	0.02656	0.01176	0
TCGA.E5.A4TZ.01	0.688	-2.4659	PDCD1low	0.02554	0.001063	2.2e-17	0.07729	0.1547	0.1308	0.03156	-6.97e-18	0.01344	3.03e-18	0.004177	0.01324	-1.58e-18	-1.74e-18	0.008771	1.97e-18	0.007187	0.0614	-6.64e-18	0.0404	0.02904	0.03033	1.064	4.17e-19	-1.95e-18	2.03e-18	-1.49e-18	0.03482	0.08634	0.3002	0.04195	0.02571	0.01925	0.01454	0.07209	0.003936	-6.42e-19	1.61e-18	0.06121	0.01837	1.87e-17	1.72e-17	-4.59e-18	0.01871	0.007586	0.01356
TCGA.K4.A6MB.01	2.1444	-1.9379	PDCD1low	1.54e-18	0.009529	0.09776	-2.35e-19	0.01254	0.1072	0.02213	-1.42e-18	0.02078	1.51e-18	0.0161	0.01897	7.87e-20	-4.14e-18	0.006079	0.03942	9.79e-20	0.05482	-1.73e-18	0.01976	0.08398	0.0386	0.946	0.0005565	0.09793	-2.6e-19	-3.7e-22	0.1827	0.08927	0.1993	0.09476	0.02617	0.02649	0.008992	0.04209	0.003047	0	-2.27e-18	0.06201	0.04277	1.27e-19	-5.04e-19	0.1048	0.04862	0.02257	7.06e-21
TCGA.GC.A3OO.01	3.6089	-2.114	PDCD1low	0.01623	0.01604	0.07583	-4.33e-20	0.04595	0.1029	-7.99e-20	-5.41e-19	-1.79e-18	-1.87e-18	0.002268	1.2e-18	-1.11e-18	1.84e-18	0.01636	0.1166	0.00312	0.04459	-1.57e-18	0.03852	0.146	0.02674	0.9461	7.49e-21	0.1296	-1.04e-17	0.008583	0.1676	0.151	0.2198	0.1723	0.04178	0.03802	0.008523	0.04549	0.008578	0.0002202	-9e-20	0.0683	0.1005	0.005068	-1.02e-18	3.11e-19	0.06298	0.02197	0
TCGA.G2.A2EK.01	3.6148	-1.9379	PDCD1low	0	0.05367	-1.84e-19	0.0817	0.01239	0.1636	0.07257	1.24e-18	0.008996	-4.79e-20	0.01047	0.03912	0.008646	9.68e-20	0.009561	0.0569	0.05143	0.07376	-1.61e-19	0.03071	0.06186	0.02711	0.9402	-1.9e-19	0.06681	6.1e-19	0.003114	0.1789	0.07286	0.2736	0.08141	0.01354	0.00667	0.009116	0.06072	0.006534	0.001787	6.93e-19	0.03465	0.04633	7.79e-18	-7.56e-18	0.01403	0.02815	0.01534	0.01413
TCGA.DK.A1AE.01	0.5955	-1.685	PDCD1low	0.007837	0.004998	-1.95e-17	0.03128	0.09639	0.2481	0.0102	-3.39e-19	9.09e-18	1.75e-17	0.01745	0.02827	0.01315	1.51e-18	0.01804	3.26e-19	2.17e-19	0.09411	-1.32e-17	0.007276	0.04125	-4.59e-19	0.5772	2.53e-19	0.04045	1.21e-18	6.79e-21	0.06543	0.01656	0.2703	0.02546	0.01568	0.007847	0.003661	0.05968	0.001319	0.006734	0.0003029	0.08874	0.01209	6.23e-18	6.07e-18	0.06842	0.02432	0.03331	0.007386
TCGA.4Z.AA7M.01	1.2756	-2.8262	PDCD1low	3.85e-18	0.02945	0.003073	0.06674	-2.08e-18	0.1493	0.09103	4e-19	-2.11e-18	3.22e-18	0.01694	0.05381	3.13e-19	2.49e-19	0.00521	0.02757	0	0.06747	2.58e-18	0.008154	0.06252	0.03684	0.7108	7.59e-21	0.03824	6.15e-18	1.55e-19	0.06593	0.0377	0.1556	0.05665	0.01943	0.02069	0.008855	0.04719	0.001904	8.12e-21	2.38e-18	0.08062	0.02074	6.19e-19	9.16e-19	0.07609	0.03597	0.01747	0.007491
TCGA.S5.AA26.01	-0.4521	-4.2934	PDCD1low	-1.19e-19	0.003997	1.46e-18	0.009146	0.09164	0.08965	0.0009411	1.26e-18	0.04713	-1.98e-18	0.01654	0.01819	3.95e-18	-1.89e-17	0.0009384	-3.02e-18	0.01323	0.09778	5.85e-19	0.0002709	0.01819	0.0248	0.9748	4.11e-19	1.81e-17	4.11e-18	4.67e-19	0.02695	0.03193	0.3541	0.02801	2.91e-19	6.5e-20	0.003833	0.03913	0	9.54e-21	-2.41e-18	0.05224	0.02485	6.79e-18	-2.05e-18	0.1057	0.02444	0.008688	0.0005664
TCGA.PQ.A6FN.01	1.0222	-1.1172	PDCD1low	0.04107	0.01754	0.01423	0.0901	0.1061	0.1315	-4.52e-18	1.44e-18	3.97e-19	6.76e-20	0.01746	5.06e-19	1.31e-21	-2.58e-18	0.01996	0.02483	0.0106	0.117	-2.46e-18	0.03934	0.1323	5.48e-19	1.092	7.8e-05	0.05112	7.97e-19	1.35e-20	0.07913	0.1024	0.4273	0.1586	0.06275	0.06239	0.005524	0.03116	0.003363	0	0.01689	0.1346	0.02751	-1.87e-19	-6.82e-18	0.2853	0.1131	0.02385	0.01837
TCGA.E7.A519.01	-1.5105	-1.8314	PDCD1low	0.1361	0.007181	2.19e-19	0.06376	0.2031	0.04932	0.1707	-5.22e-18	0	9.89e-19	0.002531	-8.89e-20	2.15e-18	2.27e-18	0.0006229	8.06e-18	0.02416	0.07168	-7.73e-18	0.09261	0.1528	0.02396	1.034	-5.13e-19	0.04177	-1.99e-18	0.01034	0.02355	0.1514	0.2484	0.2246	0.03966	0.06412	0.00208	0.005304	9.54e-20	0.01067	0.01242	0.06865	0.06748	0.03433	6.75e-18	0.2449	0.1324	-9.09e-19	0.01308
TCGA.BT.A2LA.01	4.7555	-3.6259	PDCD1low	3.29e-18	0.0007143	0.1196	2.12e-19	0.2405	0.1169	1.8e-20	-3.74e-18	2.09e-18	-9.24e-18	0.009472	-4.25e-20	-5.19e-18	1.42e-17	1.16e-18	-1.08e-17	7.38e-18	0.06943	0.001476	-1.01e-18	0.09083	-7.56e-20	0.01412	0.008885	0.02966	-1.02e-17	0.002258	0.2155	0.03657	5.06e-19	0.09139	6.94e-18	-1.57e-18	1.02e-19	0.02421	5.49e-20	0.0006708	-1.36e-17	0.1397	0.0372	-7.2e-18	2.39e-17	0.1937	0.07393	0.01302	3.49e-18
TCGA.4Z.AA7R.01	2.5137	-4.035	PDCD1low	-2.21e-18	0.01444	0.0293	0.02912	0.1145	0.145	0	2.07e-18	0.001248	3.17e-18	0.001558	-1.32e-19	1e-17	6.42e-19	-5.91e-19	0.009077	-2.1e-18	0.07416	-1.97e-18	0.01753	0.1467	0.03873	0.7244	3.7e-19	-2.15e-18	3.63e-18	0.001567	0.09952	0.09058	0.07773	0.1426	0.01634	0.01809	0.01295	0.03808	0.005684	0.00109	-8.9e-19	0.09147	0.02569	4.4e-18	-3.67e-18	0.08446	0.07646	0.006662	0.001844
TCGA.FJ.A3ZF.01	0.547	-4.6082	PDCD1low	1.55e-20	0.002329	-2.82e-17	0.001729	0.08006	0.1195	0.02754	2.25e-18	0.02787	1.35e-17	0.009671	0.01852	-4.63e-19	5.71e-19	0.0001482	9.29e-18	0	0.07099	-1.75e-18	0.008594	0.09368	0.03649	0.771	6.74e-19	0.04341	1.88e-18	0.001619	0.2229	0.05775	0.03753	0.1594	8.65e-05	0.0008083	0.005905	0.02483	0.0058	0.01138	1.83e-18	0.08714	0.006739	-9.94e-18	3.76e-17	0.07353	0.06614	0.02124	-1.88e-19
TCGA.5N.A9KM.01	4.8319	-1.5105	PDCD1low	0.08224	0.01102	-1.23e-19	0.05727	-1.48e-18	0.215	0.01658	-5.1e-18	-1.36e-18	-1.06e-18	0.01631	0.04333	0.04478	2.91e-18	2.46e-18	0.05003	0	0.08001	-5.12e-18	0.02559	0.06475	0.009159	0.8752	1.67e-19	0.06816	1.08e-19	0.003434	0.1276	0.02005	0.1718	0.06521	0.08195	0.06764	0.01263	0.03377	0.00125	0.005058	-2.81e-18	0.06271	0.0244	0.02469	1.08e-19	0.04514	0.03094	0.008913	0.002384
TCGA.G2.A3VY.01	-0.013	-3.6259	PDCD1low	-2.11e-19	0.0008638	-2.87e-17	0.04248	0.02382	0.09071	0.04067	2.07e-18	0.02035	-7.13e-19	0.007122	0.04479	-4.07e-19	-1.07e-18	0.0005044	-8.86e-18	-5.22e-19	0.03348	2.11e-18	0.007137	0.03206	0.05268	0.8629	-1.28e-18	0	-1.2e-17	3.6e-19	0.1088	0.05623	0.09203	0.04165	0.01359	0.007563	0.02541	0.05323	0.01291	0.006296	2.02e-18	0.06462	0.0034	7.5e-19	1.03e-17	0.03146	0.02357	0.004299	0.00604
TCGA.DK.A3IQ.01	3.4971	-3.3076	PDCD1low	0.03888	0.03285	0.2956	-4.86e-19	1.91e-21	0.04817	0.0672	-3.19e-19	-7.61e-19	-7.22e-20	0.01076	0.02205	2.73e-18	8.7e-19	0.003826	0.3535	0.00319	0.03229	0.002224	0.01152	0.1933	0.03435	0.6589	1.51e-20	0.3498	4e-18	-7.66e-19	0.2089	0.06942	0.1149	0.2327	0.03433	0.04612	0.006878	0.05374	0.007964	0.007733	-4.5e-18	0.03639	0.1054	0.01994	-4.32e-19	0.3659	0.07509	0.0568	5.47e-19
TCGA.UY.A9PD.01	2.6984	-2.6349	PDCD1low	-2.56e-19	0.04792	0.05893	0.03434	0.02701	0.1416	0.02937	-8.1e-19	0.01741	1.28e-19	0.01539	0.04202	0	-5.7e-20	0.0004774	0.07442	0.0009237	0.08463	3.8e-19	0.01089	0.1025	0.02346	0.7837	8.71e-20	0.04443	3.33e-18	0.008571	0.09609	0.06291	0.09379	0.1267	0.01756	0.01735	0.0002386	0.0254	0.008335	0.001557	-7.67e-20	0.08828	0.01083	-8.06e-19	-2.12e-18	0.3036	0.06097	0.02346	0.001032
TCGA.BT.A20P.01	0.1776	-3.816	PDCD1low	2.79e-18	3.56e-21	2.16e-18	0.01308	0.02048	0.08957	0.04989	-2.23e-19	-3.13e-19	0.00723	0.02876	0.03206	-1.42e-19	4.64e-18	-6.23e-19	1.89e-19	0.02556	0.06046	-4.94e-19	0.003895	0.04878	0.01883	0.8076	3.66e-19	0.001632	3.08e-18	0	0.01119	0.03879	0.2528	0.04609	0.02399	0.01404	0.01272	0.01471	0.00433	0.004735	3.67e-20	0.07738	0.05111	-6.95e-19	-5.59e-19	0.1249	0.04726	-1.34e-19	0.0002785
TCGA.FD.A3SM.01	2.0673	-2.5479	PDCD1low	0.006894	0.02083	0.1101	0.005272	0.004991	0.1312	0.01393	-1.07e-18	-6.36e-19	0.007135	0.007797	0.01085	0.01015	1.04e-19	-4.41e-19	0.1389	0.04305	0.04255	-2.79e-18	0.006806	0.09722	0.02122	1.022	3.84e-21	0.07685	8.27e-19	0	0.1224	0.0303	0.212	0.09041	0.0539	0.03585	0.02571	0.06618	0.003281	0.00613	1.97e-18	0.0364	0.03457	0.01317	-1.39e-19	0.1777	0.05178	0.00998	-5.48e-18
TCGA.DK.A3X2.01	0.0158	-3.458	PDCD1low	4.1e-19	0.0007909	-8.08e-18	0.0005817	0.08115	0.108	0.03629	-9.34e-19	-2.35e-19	1.55e-17	0.02556	0.0128	-1.13e-17	1.73e-17	0	9.75e-19	0.006939	0.1284	1.42e-17	0.02404	0.04533	0.02564	0.7742	0.005674	-5.19e-18	3.78e-18	-5.99e-20	0.04519	0.1174	0.3506	0.03723	0.02489	0.01446	0.01789	0.07528	0.00634	0.002866	-5.76e-19	0.07976	0.01563	8.28e-19	-2.8e-17	0.06224	0.02967	0.0179	1.27e-19
TCGA.FD.A5C0.01	3.1377	-1.6394	PDCD1low	0.01016	0.02034	0.02836	0.01658	0.09093	0.08451	2.67e-18	-1.08e-18	0.0001185	6.41e-20	0.01443	0.01698	-8.62e-19	-4.62e-18	0.01859	0.05011	0.01484	0.06825	-2.28e-19	0.03379	0.06139	0.05049	1.006	4.62e-19	0.1067	3.85e-18	1.18e-20	0.1087	0.0953	0.2243	0.08201	0.02768	0.0295	0.004651	0.0411	0	0.0002946	5.52e-18	0.08802	0.03331	0.004082	-5.45e-18	0.1	0.03637	0.02433	5.78e-20
TCGA.DK.A1A7.01	0.5955	-1.8314	PDCD1low	0.002913	0.007879	-1.02e-19	0.1347	0.01943	0.1497	2.82e-21	3.91e-19	0.01904	-1.85e-18	0.02559	0.008696	3.31e-19	1.99e-18	0.01221	0.001218	0.0197	0.1059	-4.1e-19	0.02276	0.115	0.01694	0.7839	-6.64e-19	0.02609	9.42e-19	-1.01e-18	0.1668	0.09124	0.1985	0.1483	0.02032	0.01658	0.004173	0.04263	0.003561	0	0.01387	0.1029	0.02827	7.51e-18	-1.1e-18	0.08538	0.08517	0.01265	0.02362
TCGA.CU.A3KJ.01	-0.3022	-1.2828	PDCD1low	0.04999	0.005476	-1.99e-17	0.05233	0.08799	0.2181	0.01131	7.48e-19	0.002258	1.34e-18	0.01027	0.04986	0.02093	1.44e-18	0.05394	2.75e-18	0.01329	0.0735	-2.22e-18	0.0464	0.007125	0.006637	0.9071	-3.8e-22	0.01413	5.51e-18	1.06e-17	0.04488	0.07174	0.2935	0.007737	0.05369	0.01912	0.01797	0.047	0	0.002687	-3.67e-18	0.02917	2.68e-18	0.02768	-1.39e-17	0.08878	0.006664	0.01602	0.004524
TCGA.XF.AAN7.01	3.8013	-2.114	PDCD1low	0.0529	0.02717	0.1859	-4.69e-19	0.1434	0.1043	0.00831	-4.22e-18	-9.89e-18	1.24e-17	0.0001901	1.75e-18	1.04e-18	1.56e-17	0.02636	0.1081	3.46e-18	0.1023	-1.82e-18	0.04553	0.3217	0.004926	0.05062	1.33e-19	0.09441	-1.05e-18	0.00374	0.3644	0.1818	3.7e-20	0.4038	0.008758	0.01939	0.008538	0.02247	0.0003355	0.003882	-3.69e-18	0.06353	0.04057	1.54e-17	-1.14e-17	0.3252	0.1146	-1.39e-19	2.44e-18
TCGA.CF.A9FL.01	1.6649	-3.0469	PDCD1low	-5.73e-20	0.008945	0.04519	-4.63e-19	0.01278	0.1985	0.03152	-5.57e-20	0.008715	0.01189	0.02068	0.04792	0.01037	8.09e-19	0.01951	0.1271	3.68e-19	0.09077	-1.71e-18	0.02135	0.1209	0.02771	0.9113	1.48e-19	0.05278	2.02e-19	0.001004	0.148	0.0827	0.2843	0.1231	0.02748	0.0196	0.01493	0.03977	0.006359	0	-9.86e-19	0.04553	0.03671	0.001446	-4.5e-19	0.1864	0.06412	0.02165	2.94e-20
TCGA.YC.A89H.01	-0.394	-1.2828	PDCD1low	0.07625	0.01178	0.03073	0.02548	0.05274	0.132	0.03673	2.01e-19	-1.87e-20	8.81e-19	0.01145	0.01599	0.005709	0	0.006682	-7.4e-20	0.01948	0.09296	-2.74e-18	0.05068	0.06525	0.0281	1.128	-3.82e-19	0.01946	2.18e-18	-2.1e-19	0.02253	0.08026	0.4389	0.06482	0.07624	0.06688	0.003968	0.03174	0.003596	5.88e-20	-4.38e-18	0.07563	0.008239	0.009734	-9.38e-18	0.1844	0.04306	0.007715	0.006132
TCGA.GU.A42R.01	1.9188	-4.035	PDCD1low	-4.56e-20	0	-3.41e-17	0.006471	0.04396	0.1414	0.01419	2.07e-18	0.02666	-2.93e-20	0.02951	0.04165	0.0004004	-1.31e-18	0.007952	0.007541	2.56e-18	0.05866	1.75e-18	0.01279	0.1072	0.01422	0.9435	8.61e-19	-2.35e-17	-7.33e-18	7.74e-20	0.09576	0.08429	0.3211	0.09202	0.005172	8.4e-20	0.006346	0.04302	0.002979	0.003775	-5.23e-18	0.0619	0.03464	-6.7e-19	1.65e-18	0.01488	0.05572	0.01002	0.0006027
TCGA.DK.AA6U.01	1.2085	-1.8836	PDCD1low	-5.45e-18	0	-5.36e-18	0.03915	0.08176	0.1358	0.03895	-3.87e-18	0.0003086	5.2e-18	0.009027	0.02927	2.3e-19	-1.92e-18	0.01264	1.1e-17	0.0003389	0.0803	-1.57e-17	0.02108	0.03287	0.02153	0.8934	-4.36e-19	6.09e-18	8.48e-18	0.001542	0.04152	0.08464	0.1524	0.04101	0.009788	0.01348	0.004289	0.04424	0.004203	0.006311	1.84e-18	0.09609	-1.89e-19	1.05e-17	4.46e-18	0.09866	0.04388	0.0008558	0.008295
TCGA.DK.A1AA.01	1.3397	-3.0469	PDCD1low	4.87e-19	0.002004	-1.88e-17	0.003533	0.01664	0.1842	0.03009	2.46e-18	7.52e-19	8.03e-19	0.01378	0.03534	0.01899	9.2e-18	0.02485	1.7e-18	0.007891	0.07111	1.38e-18	0.0207	0.1222	0.02187	1.035	9.58e-20	-1.3e-17	-1.56e-17	-5e-19	0.1122	0.06641	0.3993	0.1061	0.02695	0.01705	0.01086	0.06588	0.006303	0.001023	5.21e-18	0.05222	0.01223	5.27e-20	1.58e-17	0.05069	0.05729	0.01335	0
TCGA.GV.A40G.01	1.6093	-6.5064	PDCD1low	3e-18	0.005122	7.1e-18	0.004529	0.117	0.1123	-1.18e-19	3.02e-18	0.008608	3.83e-19	0.004941	0.0001048	9.64e-18	-4.39e-18	-1.18e-19	4.04e-18	0.0009884	0.07988	-4.01e-18	0.002544	0.1392	0.01758	0.8984	-1.65e-18	-6.15e-18	7.81e-18	3.76e-21	0.09	0.05996	0.1108	0.1911	0.001693	0.0047	0.01134	0.03619	0.00753	0	2.63e-18	0.09409	0.02717	1.48e-18	5.16e-17	0.1143	0.05989	0.002842	0.0001493
TCGA.GC.A3RB.01	-0.3566	-0.9971	PDCD1low	0.03987	0.001907	-1.41e-18	0.01702	0.1772	0.1725	0.0003183	2.9e-18	1.09e-18	3.85e-18	0.0001362	-1.51e-18	-6.02e-18	-2.96e-18	0.01808	-3.89e-19	2.66e-19	0.08671	-2.09e-17	0.034	0.0244	0.000502	0.8332	-3.52e-19	2.57e-18	2.62e-18	-4.24e-19	0.05872	0.1124	0.1871	0.01811	0.01468	0.02754	3.58e-19	0.042	1.74e-19	0.004989	-4.56e-18	0.09233	0.04064	-7.04e-18	-6.36e-18	0.07603	0.01972	0.005699	0.007827
TCGA.H4.A2HQ.01	0.1519	-1.2828	PDCD1low	7.49e-19	-7.95e-21	-4.81e-18	0.0224	0.06323	0.1762	0.0109	3.71e-18	0.01603	1.36e-18	0.01284	0.03868	0.003897	2.63e-18	0.007744	-1.33e-17	0.006334	0.05893	-3.72e-19	0.008869	0.03078	0.009015	0.724	2.04e-19	1.71e-18	7.84e-18	-2.46e-19	0.0512	0.06704	0.2387	0.01656	0.01389	0.009143	0.006068	0.05602	0	0.002331	-5.84e-19	0.07335	0.0253	-5.51e-18	-3.27e-17	0.006677	0.02251	0.006157	0.004154
TCGA.ZF.AA4T.01	1.614	-3.1714	PDCD1low	-9.59e-18	0.004512	-1.65e-18	0.02989	0.08876	0.1444	0.006637	-3.47e-18	0.01284	-2.1e-18	0.01599	0.01101	-1.88e-18	-4.13e-18	0.00762	4.11e-18	-1.4e-18	0.06724	-4.6e-18	0.02343	0.04404	0.04507	0.8518	6.3e-19	-3.68e-18	3.62e-18	0.0007476	0.06328	0.09516	0.107	0.07531	0.01412	0.0246	0.0003603	0.04541	6.66e-05	0.003653	0	0.1258	0.009567	6.3e-18	-7.74e-18	0.1068	0.03582	0.009422	0.005963
TCGA.GV.A3JZ.01	1.7617	-1.1488	PDCD1low	0.03807	0.005068	0.09169	0.007939	0.1343	0.1509	0.006573	2.06e-18	-6.26e-18	6.84e-18	0.003502	-1.79e-18	1.12e-17	6.34e-18	0.01003	0.01344	1.55e-20	0.03838	-3.67e-18	0.06612	0.08418	0.009784	0.6742	5.13e-19	-2.04e-18	-4.4e-18	0.004832	0.07481	0.1733	0.04588	0.07376	0.03707	0.03064	0.006619	0.03197	0.002199	0.00452	9e-20	0.1072	0.08652	-3.83e-18	-1.12e-17	0.1953	0.04281	0.006588	0.003433
TCGA.G2.A3IE.01	-0.4921	-2.3147	PDCD1low	5.04e-19	0.002208	-2.13e-17	0.02397	0.002115	0.1373	0.1048	-6.26e-19	0.02711	0.003575	0.01708	0.06122	0.008725	0.008903	0.002986	4.33e-18	0.01874	0.04899	-3.13e-19	0.03606	0.0608	0.03272	0.8353	4.59e-20	0.02515	7.71e-18	0.003316	0.06656	0.1194	0.1776	0.06443	0.03364	0.02691	0.007494	0.02393	0.0008328	0.008887	-2.42e-18	0.05939	0.01302	8.22e-20	-6.65e-18	0.1807	0.05818	0.002253	0.002253
TCGA.GV.A3QF.01	3.1653	-5.5735	PDCD1low	-4.8e-19	0.006446	-2.07e-17	4.2e-20	0.01651	0.1472	0.01663	2.27e-18	0.008039	6.08e-20	0.007115	0.02492	-3.44e-18	-2.98e-18	0	7.94e-18	2.37e-19	0.05047	4.68e-18	2.98e-05	0.1195	0.02614	0.8539	0.001821	-1.14e-17	2.55e-18	0.01863	0.1042	0.03037	0.1908	0.1432	0.01125	0.00623	0.009417	0.0338	0.00779	0.002308	-8.9e-18	0.08829	0.03678	1.8e-18	1.08e-18	0.05665	0.05622	0.01168	0.001537
TCGA.BT.A2LD.01	1.7009	-0.9132	PDCD1low	0.1238	0.009682	0.01488	0.03095	0.1444	0.0848	0.004235	7.99e-18	-4e-19	2.7e-20	0.0001167	3.74e-21	-2.73e-18	7.09e-19	3.43e-19	0.05785	0.007696	0.03203	-6.31e-18	0.03859	0.07629	0.04753	0.8861	-1.67e-19	0.07564	4.34e-19	0	0.1156	0.0495	0.2554	0.1293	0.04386	0.07641	0.004953	0.0379	0.007839	0.002037	4.14e-18	0.09381	0.03897	-2.58e-18	-9.63e-19	0.1011	0.06579	0.003153	0.01073
TCGA.ZF.A9R2.01	-0.8084	-4.2934	PDCD1low	-1.06e-18	2.93e-20	-2.37e-17	0.01449	0.0652	0.1477	0.01835	-1.16e-18	0	5.83e-19	0.01649	0.02156	-4.39e-19	-8.03e-18	0.01107	1.09e-17	0.005097	0.07908	-1.63e-18	0.0144	0.02801	0.02432	1.042	-3.94e-20	4.41e-18	-4.73e-17	1.15e-18	0.03756	0.06269	0.4068	0.04441	0.008003	0.002693	0.002962	0.0393	0.001225	0.0005941	2.88e-18	0.06802	-4.43e-19	-7.4e-19	1.25e-17	0.0145	0.02889	0.009574	0.004115
TCGA.K4.A3WV.01	1.5415	-2.6349	PDCD1low	1.99e-18	0.007992	0.06427	0.02818	0.1561	0.06343	2.15e-20	7.01e-20	0.0355	-5.49e-20	0.005406	6.94e-19	8.57e-19	1.58e-18	0.008486	2.39e-19	0.001704	0.03198	-5.44e-18	0.01586	0.004444	0.03177	0.9074	2.47e-19	0.0146	4.45e-18	0	0.01693	0.09742	0.2904	0.007158	0.001616	0.002891	0.006218	0.04894	5.11e-19	0.002862	-5.61e-18	0.05194	0.05408	-4.93e-18	2.14e-17	0.06113	0.007551	0.01109	0.007697
TCGA.GV.A3JW.01	0.6608	-4.035	PDCD1low	-9.33e-18	0.0009753	-1.02e-17	0.002991	0.09799	0.1092	0.02571	-3.02e-19	0.02465	3.42e-18	0.005636	0.03162	2.19e-20	1.42e-18	0.005798	-6.17e-21	-1.31e-18	0.05922	1.31e-17	0.01563	0.07192	0.02058	0.7857	-1.6e-18	0.03264	2.38e-18	0.003757	0.09681	0.09446	0.1865	0.06481	0	0.00849	0.007943	0.04992	0.006205	0.002861	-1.73e-18	0.06636	0.01928	-2.47e-17	6.47e-18	2.13e-19	0.05231	0.01199	0.006241
TCGA.ZF.A9R0.01	1.8119	-1.5951	PDCD1low	0.03916	0.01791	0.08021	0.02	0.007757	0.1026	0.04257	-3.08e-20	0.04995	0.009869	0.01718	0.02426	0.004149	0.0001839	0.00234	0.09551	0.03402	0.03603	2.12e-19	0.04018	0.0554	0.0697	0.928	-4.25e-19	0.03233	5.68e-18	0.008801	0.1272	0.08354	0.153	0.071	0.03129	0.03822	-1.84e-19	0.05257	0	0.0004559	-3.95e-18	0.08755	0.02346	2.37e-21	-2.16e-18	0.09388	0.0469	0.01501	9.29e-19
TCGA.UY.A78M.01	0.8164	-5.0116	PDCD1low	0.02409	0.01404	0.07495	-3.97e-19	0.08607	0.08655	0.02284	3.7e-19	0.02827	-1.74e-20	0.01657	0.006725	2.57e-18	-5.96e-18	-3.67e-19	0.04989	4.65e-19	0.09618	3.05e-18	0.01727	0.05123	0.01651	0.8984	2.08e-19	0.05245	1.59e-18	6.52e-20	0.0744	0.06813	0.3148	0.05595	0.03269	0.03468	0.005337	0.02168	0	-4.7e-19	-2.95e-19	0.1075	0.008538	0.004313	-5.67e-18	0.3189	0.06081	0.01347	0.00378
TCGA.C4.A0F6.01	1.0711	-2.6349	PDCD1low	-3.16e-18	0.009923	0.05372	2.79e-20	1.36e-17	0.1716	0.07649	-7.02e-20	0.006304	-1.77e-18	0.02651	0.01659	0.01267	1.94e-18	0.01781	0.01138	0.004502	0.08431	-1.25e-18	0.05202	0.1107	0.03267	0.8796	0.001651	0.009907	1.53e-18	-9.67e-20	0.1454	0.1703	0.2802	0.1123	0.04297	0.03734	0.00352	0.04549	0.00138	0	-6.1e-18	0.1095	0.02118	-1.91e-18	-2.17e-19	0.1336	0.0487	0.006639	0.002537
TCGA.FD.A3SJ.01	3.055	-1.7809	PDCD1low	0.02084	0.01441	0.08164	0.05092	1.9e-19	0.1521	0.01024	9.14e-19	0.01305	-2.45e-18	0.01704	0.0215	5.86e-20	-7.63e-19	0.005357	0.05293	0.00996	0.0567	3.23e-18	0.05309	0.09096	0.02159	0.6615	0.0003246	0.107	-1.61e-18	0.005757	0.1195	0.1394	0.0832	0.08931	0.03539	0.01623	0.01504	0.04135	0.007401	0.002479	0.001662	0.1201	0.03914	0.002733	-5.13e-19	0.1426	0.06381	0.0344	0.00746
TCGA.ZF.A9R1.01	2.2872	-2.0529	PDCD1low	1.94e-18	0.01043	0.00745	0.07505	0.01662	0.1455	0.02159	-1.43e-18	1.57e-18	-4.69e-19	0.02207	0.03575	0.00169	-2.68e-19	0.01157	0.0288	0.03051	0.1016	-5.17e-18	0.01384	0.01721	0.02639	0.996	-5.01e-21	0.04252	2.16e-18	3.67e-18	0.06766	0.05342	0.3471	0.0283	0.014	0.01333	0.002006	0.03501	0.0003569	0	0.002118	0.07703	0.04368	-4.1e-19	-3.02e-18	0.1158	0.01979	0.011	0.01057
TCGA.BT.A20N.01	1.1117	-2.3884	PDCD1low	1.3e-18	0.002537	-5.09e-18	0.01962	0.008928	0.1768	0.01257	-5.92e-20	-1.36e-18	-4.16e-19	0.01143	0.01969	0.009897	-2.22e-18	0.02233	7.38e-18	0.0046	0.1029	5.85e-19	0.007401	0.03607	0.00773	0.9215	0.0009109	0.03707	4.12e-18	-2.81e-20	0.04867	0.05686	0.2751	0.03089	0.02014	0.00941	0.006438	0.04529	4.15e-20	0.003083	-1.75e-19	0.08853	0.00639	6e-19	1.14e-17	0.1351	0.02209	0.01415	0.004776
TCGA.E7.A678.01	-0.8863	-3.1714	PDCD1low	-9.08e-19	-2.21e-19	-3.04e-17	0.03308	0.03539	0.1961	0.08481	-7.27e-19	0.004119	0.01974	0.03077	0.05919	0.01845	-2.46e-20	6.11e-19	-9.25e-18	0.013	0.0991	-3.3e-18	0.01072	0.0447	0.02033	0.827	2.53e-18	-1.01e-17	1.62e-17	-9.1e-19	0.05347	0.05502	0.3157	0.04115	0.03554	0.01748	0.01734	0.03547	0.00375	0.005342	0.006456	0.08284	0	-8.06e-18	-8.62e-19	0.1892	0.06033	0.007477	0.004655
TCGA.GD.A2C5.01	2.1444	-3.3076	PDCD1low	5.47e-18	0.0065	0.04778	-1.11e-18	3.83e-18	0.1552	0.002459	-1.38e-18	0.0028	0.01478	0.01441	0.0218	8.05e-19	2.44e-19	0.02325	0.1099	-7.09e-18	0.07038	1.73e-18	0.0278	0.1506	0.01884	0.8746	-4.97e-19	0.07632	-9.72e-19	0.003161	0.2182	0.09632	0.153	0.1616	0.02914	0.02216	0.01346	0.0487	0.008568	0	-1.27e-18	0.07789	0.01595	-1.08e-20	-3.59e-19	0.09248	0.0879	0.01373	2.14e-20
TCGA.G2.A2EL.01	4.9093	-4.2934	PDCD1low	1.3e-18	0.006548	1.41e-18	0.06935	0.1097	0.1742	0.02674	1.39e-18	-1.32e-18	-1.07e-19	0.03119	0.02688	5.23e-18	1.66e-18	0.0001427	-2.99e-18	4.73e-20	0.1259	-4.25e-18	0	0.04555	8.83e-19	0.1564	0.003503	0.01342	4.45e-18	-1.93e-20	0.08378	0.005508	0.03967	0.0148	-6.73e-19	5.12e-19	0.004848	0.04821	3.75e-22	0.001893	-4.76e-18	0.09239	0.007668	2.77e-22	-9.3e-18	0.04581	0.02854	0.04115	0.006096
TCGA.E7.A677.01	5.5811	-0.8599	PDCD1low	0.01393	0.002209	-4.15e-18	0.04883	0.04007	0.1204	0.04816	-5.26e-19	0.03675	6.23e-19	0.008972	0.0165	0.003336	3.45e-20	0.01262	4.64e-19	0.02016	0.04977	2.09e-18	0.02345	0.05681	0.02612	0.7398	6.7e-19	0.001195	-3.32e-18	0.005269	0.0651	0.04656	0.3123	0.05713	0.01723	0.01574	0.004451	0.051	0.0002109	0.006389	-4.02e-20	0.04981	0.08416	0.001337	-5.98e-18	0.1633	0.0351	0.004676	0.0001269
TCGA.XF.A9SZ.01	2.4171	-0.9132	PDCD1low	0.09089	0.01906	0.1713	0.0274	-1.47e-19	0.1067	0.01128	-5.07e-19	0.004246	0.01926	0.01135	0.00445	5.6e-19	0.00157	-9.75e-19	0.08491	0.003601	0.0615	-4.94e-18	0.03816	0.2054	0.04888	0.8699	0	0.175	4.43e-20	0.003521	0.1156	0.09916	0.05621	0.2757	0.08163	0.09477	0.003996	0.01969	0.0001793	0.002073	4.26e-19	0.08141	0.06324	0.04687	-3.5e-19	0.339	0.1086	0.0007812	0.0007157
TCGA.ZF.A9R9.01	2.7205	-1.7809	PDCD1low	0.05498	0.02191	0.1538	0.006484	3.89e-18	0.1079	0.1123	-8.08e-19	0.007119	0.009276	0.02665	0.02816	0.009151	0.0001575	0	0.2205	0.01634	0.05742	7.11e-19	0.02173	0.1003	0.04856	0.7215	-2.26e-19	0.1393	1.12e-17	0.01583	0.2172	0.0455	0.03842	0.1125	0.02449	0.03034	-3.07e-21	0.0228	0.004863	0.005523	5.07e-18	0.05947	0.05449	0.006624	-6.91e-18	0.3096	0.04092	0.02643	2.78e-18
TCGA.BT.A42C.01	1.8282	-4.035	PDCD1low	3.98e-18	0.0008735	-9.28e-18	0.02015	0.05953	0.1621	-2.04e-19	-1.1e-18	0.005759	7.39e-18	0.01455	0.02925	0	2.92e-20	0.008595	-1.41e-18	0.009553	0.09928	-1.19e-17	0.003756	0.06072	0.02309	0.9321	-1.55e-18	-8.32e-18	7.55e-18	0.007915	0.05575	0.04001	0.2529	0.05661	0.02149	0.01289	0.01711	0.03863	0.00123	0.004381	-1.65e-18	0.07269	0.008532	2.58e-18	-2.89e-17	0.0155	0.04744	0.007672	0.005841
TCGA.G2.AA3F.01	0.4967	-3.1714	PDCD1low	1.86e-18	0.008029	-7.01e-18	0.01558	0.07214	0.1505	0.09452	1.51e-19	0.02658	-1.9e-18	0.006206	0.02631	-2.16e-19	1.75e-18	2.66e-19	-4.59e-18	0.008627	0.02604	-2.48e-18	0.02368	0.08207	0.04974	0.8305	7.44e-20	0.04079	3.48e-18	0.001684	0.09185	0.1093	0.09223	0.09101	0.01963	0.02232	0.01123	0.03652	0.00657	0.004018	3.5e-19	0.07446	0.0005142	-2.83e-19	-6.94e-18	0.1445	0.05612	0.0112	0.002983
TCGA.4Z.AA89.01	0.4016	-2.0529	PDCD1low	-2.33e-18	-4.16e-19	-2.18e-17	0.01828	0.02143	0.1841	0.0328	1.4e-18	1.46e-20	0.004512	0.02306	0.05375	0.01415	-3.32e-18	0.001128	-9.95e-19	0.01141	0.08087	-5.18e-18	0.01025	0.02975	0.0226	1.012	2.06e-20	-1.35e-19	-9.29e-18	-2.22e-18	0.02859	0.04331	0.3673	0.03472	0.0233	0.01231	0.008077	0.04072	0	0.001003	4.97e-19	0.0554	0.01983	3.33e-19	7.63e-18	0.04634	0.02845	0.009421	0.002502
TCGA.XF.AAN1.01	1.3901	-2.4659	PDCD1low	-3.18e-18	3.41e-20	-1.82e-17	0.01389	0.03782	0.1497	0.04028	-1.39e-18	0.007135	0.01416	0.02859	0.0385	0.001281	-1.73e-18	0.01166	-3.07e-18	0.008337	0.1185	3.97e-18	0.01979	0.1315	0.02442	0.8943	8.58e-19	4.72e-18	-5.42e-18	0.002786	0.0756	0.06836	0.2432	0.1332	0.01966	0.01468	0.005357	0.02901	0.005487	0.005172	-3.56e-18	0.08155	0.008213	1.26e-18	-1.26e-17	0.08746	0.08385	0.006264	2.17e-19
TCGA.FJ.A3Z7.01	3.9765	-1.9942	PDCD1low	0.006357	0.02312	0.05498	-3.48e-19	-3.64e-20	0.1128	0.04635	-1.79e-18	0.005815	7.39e-18	0.01093	0.04016	2.53e-18	-1.66e-18	0.01109	0.07336	1.8e-18	0.05394	2.44e-18	0.009279	0.5081	0.03329	0.5304	1.03e-19	0.1265	4.62e-18	0.007981	0.3473	0.09028	0.03438	1.05	0.02581	0.02744	0.002359	0.02339	0.01578	0.007179	7.53e-18	0.07017	0.07121	-2.26e-18	9.19e-19	0.1058	0.1893	0.01063	-3.39e-19
TCGA.ZF.A9R3.01	1.3283	-1.1488	PDCD1low	2.55e-18	0.00133	-1.59e-17	0.04974	-1.05e-18	0.1464	0.06734	0.002783	0.0188	0.01544	0.008995	0.02172	0.02369	1.56e-19	0.0301	-1.75e-18	0.02671	0.03365	-7.02e-19	0.03706	0.07358	0.02834	0.8432	-5.05e-19	0.02533	4.03e-18	-2.75e-22	0.1151	0.06037	0.1633	0.06421	0.03669	0.0264	0.01477	0.04936	0.005142	0.0191	8.01e-18	0.05253	0.02087	0.003352	1.14e-17	0.03742	0.04099	0.001731	0
TCGA.GU.A763.01	0.2277	-5.5735	PDCD1low	3.36e-18	4.12e-19	-4.29e-17	0.005977	0.07808	0.1338	0.02476	7.2e-18	0.0009923	-6.9e-21	0.03222	0.02893	-1.86e-19	-4.2e-19	-1.24e-20	1.69e-17	0.0005922	0.1207	-7.56e-18	0.00525	0.03148	0.01178	0.8583	1.38e-18	7.97e-18	-1.75e-17	0.001145	0.06405	0.03126	0.348	0.03286	0.03954	0.02704	0.01762	0.01041	0.001719	0.005024	0	0.1152	0.002808	-5.27e-18	7.36e-18	0.1953	0.04603	0.004195	0.003866
TCGA.4Z.AA7S.01	1.5758	-3.0469	PDCD1low	-9.89e-19	0.003929	-3.71e-18	0.01655	0.0005293	0.1499	0.03918	-6.96e-19	0.008147	-2.9e-18	0.01922	0.02118	0.001477	6.49e-19	0.009129	-1.21e-20	0.009981	0.1061	-4.46e-18	0.02668	0.1278	0.04119	0.8921	1.6e-19	1.23e-17	-1.48e-18	-6.92e-19	0.1501	0.121	0.2297	0.1632	0.003296	2.69e-19	0.005468	0.03606	0.007923	0	8.54e-19	0.08368	0.01658	-6.52e-20	-8.71e-18	0.1012	0.07195	0.008337	0.003212
TCGA.ZF.AA52.01	2.9948	-0.9971	PDCD1low	0.09269	0.02301	0.1597	0	0.0765	0.08551	0.00701	5.87e-19	2.36e-19	-5.53e-19	0.009982	8.75e-19	-4.21e-19	8.57e-19	0.06591	0.1921	0.003977	0.05593	1.14e-18	0.1621	0.09739	0.01493	1.003	-3.42e-19	0.2637	6.86e-18	0.001697	0.1805	0.3356	0.07917	0.1155	0.07298	0.07491	-4.23e-19	0.01759	0.00746	0.002539	1.13e-17	0.1015	0.07245	0.03863	-5.88e-18	0.1843	0.06054	0.02139	-5.12e-19
TCGA.ZF.A9R5.01	0.434	-1.2828	PDCD1low	0.0003551	-4.94e-20	-2.43e-17	0.04189	0.1006	0.2621	0.0937	-2.59e-19	0.01291	-1.6e-18	0.02822	0.07734	0.009608	1.9e-18	0	8.01e-18	0.007218	0.06921	-1.9e-19	0.01105	0.04007	0.01433	0.6508	3.99e-19	4.21e-18	-1.62e-17	-4.09e-20	0.07056	0.04063	0.241	0.03188	0.02671	0.006623	0.01733	0.06077	0.005249	0.005417	2.58e-18	0.05463	0.001514	-6.25e-18	5.22e-18	0.1048	0.04177	0.0197	0.0059
TCGA.KQ.A41P.01	1.6281	-1.1172	PDCD1low	0.09958	0.01224	0.05604	-1.4e-18	0.05014	0.0877	0.004198	-8.93e-19	0.01197	-3.44e-19	0.0111	-4.49e-21	2.18e-18	-2.34e-18	0.001918	0.06589	5.31e-19	0.1009	-8.59e-18	0.1011	0.1051	0.02802	0.9403	1.48e-19	0.05138	1.22e-17	0.009588	0.1288	0.2121	0.2319	0.1124	0.07413	0.08512	1.53e-21	0.02115	0	0.002755	1.06e-18	0.07237	0.05064	0.01167	-4.61e-18	0.1677	0.0701	0.004729	2.16e-20
TCGA.GV.A3QI.01	2.0604	-3.1714	PDCD1low	2.65e-18	0.009605	-5.69e-19	0.02195	0.1278	0.07323	-4.39e-19	2.25e-18	5.68e-18	8.32e-18	1.39e-19	2.34e-18	3.88e-18	-4.07e-18	0.0004102	-6.26e-18	0.004616	0.08055	-9.46e-19	2.3e-21	0.1022	2.39e-19	0.5833	-1.26e-21	1.04e-17	2.12e-18	0.008656	0.04408	0.05076	0.1034	0.0884	0.001442	0.005303	0.0181	0.02986	0.005171	0.006367	2.41e-19	0.0757	0.03266	-3.18e-18	1.17e-18	-5.76e-18	0.03251	0.008883	-4.61e-19
TCGA.UY.A78L.01	1.2271	-2.7274	PDCD1low	0.02988	0.009696	0.05069	0.0189	0.08964	0.1134	-7.37e-19	1.56e-18	3.5e-19	0.0002823	0.008991	-1.22e-19	4.41e-19	3.37e-18	0.006716	0.02855	0.0002643	0.08945	5.11e-19	0.03529	0.04873	0.03522	1.084	-1.82e-19	0.04471	1.19e-18	-5.67e-20	0.0327	0.08885	0.2026	0.06532	0.04894	0.04047	0.01921	0.02271	0.002791	0	-1.05e-18	0.07901	0.05093	0.02717	-7.53e-18	0.2141	0.03674	0.003316	0.007173
TCGA.HQ.A2OE.01	1.0779	-1.1811	PDCD1low	0	3.3e-19	-2.26e-17	0.04378	0.09039	0.1847	0.06328	-1.2e-18	-7.6e-19	-6.01e-18	0.01721	0.02251	0.007284	1.43e-18	0.01554	-4.71e-18	0.02411	0.09727	-2.74e-18	0.03286	0.05039	0.02166	0.7096	-4.3e-20	7.59e-18	2.11e-17	0.006695	0.08687	0.08689	0.1369	0.0523	0.01431	0.01094	0.0005965	0.05183	0.003701	0.002817	-2.31e-18	0.06448	0.001334	1.54e-19	-1.62e-17	0.136	0.02693	0.001892	0.001615
TCGA.E5.A4U1.01	0.1776	-4.2934	PDCD1low	1.52e-21	0.01147	-4.37e-18	0.01799	0.08873	0.09632	0.015	-1.25e-19	0.07166	2.11e-19	0.02346	0.01876	-3.52e-18	-1.91e-21	2.31e-19	1.05e-17	0.004605	0.08818	-1.09e-19	0.003738	0.05409	0.01983	0.8185	-2.08e-19	-8.24e-19	8.09e-18	0.01177	0.01698	0.05571	0.2029	0.07124	-7.97e-19	0.002748	0.003134	0.01692	0.001943	0.003773	5.84e-19	0.1184	-2.88e-19	3.28e-18	1.48e-18	0.1528	0.06021	0.007636	0
TCGA.BL.A0C8.01	1.83499	-5.82281	PDCD1low	-1.14e-17	0.1307	-5.88e-19	-2.44e-19	0.0263	0.1363	0.04414	6.21e-19	-5.67e-18	-1.29e-17	0	0.03085	-1.16e-18	-1.1e-17	0.01224	-9.03e-19	2.23e-18	0.02725	-2.17e-20	0.02736	0.2655	0.01071	0.5495	0.005182	0.02413	1.72e-18	0.05877	0.2671	0.1175	0.07294	0.2566	0.04237	0.05967	0.02172	0.03397	0.01696	0.01121	-1.72e-17	0.03143	0.01309	2.95e-18	-5.66e-19	0.02032	0.07312	0.0143	-9.81e-20
TCGA.KQ.A41R.01	0.8726	-2.5479	PDCD1low	-1.58e-18	0.02298	2.8e-18	0.0003935	0.05937	0.09456	0.03536	7.11e-19	0.03221	-4.34e-19	0.01375	0.0131	-1.68e-18	-2.55e-18	0.006934	1.28e-19	0.01132	0.06632	2.5e-19	0.02112	0.1993	0.02457	0.9321	1.29e-19	0.01372	6.88e-18	0.03594	0.1112	0.09269	0.1531	0.3243	0.02681	0.02595	0.01318	0.02444	0.006672	0.001672	2.59e-17	0.08878	0.01456	1.87e-18	-3.79e-18	0.09946	0.1119	0.006803	8.67e-19
TCGA.XF.A8HB.01	-0.2845	-2.7274	PDCD1low	0.0006689	0.003259	-2.24e-17	0.02176	0.02592	0.1463	1.01e-18	-2e-18	-3.9e-19	0.003649	0.01709	0.003259	5.96e-19	-1.69e-18	7.11e-20	-1.35e-17	0.01561	0.1579	-2.45e-17	0.01462	0.05515	0.01591	1.075	2.04e-19	-1.1e-18	-1.86e-17	9.81e-19	0.05319	0.06716	0.3564	0.06059	0.0328	0.02429	0.01147	0.03278	0.004578	0	4.02e-19	0.1069	0.04719	-1.51e-18	-4.3e-18	-6.17e-18	0.04727	0.009703	0.001687
TCGA.DK.A2HX.01	3.4237	-1.8314	PDCD1low	0.08788	0.03626	0.1534	-1.89e-18	-2.16e-18	0.05915	0.003477	-4e-18	4.93e-18	-5.66e-19	0.01256	-4.51e-19	0.0007587	-4.89e-19	0.01532	0.2529	1.51e-18	0.05224	-4.95e-19	0.05752	0.1337	0.01801	1	2.17e-19	0.248	-4.24e-18	0.004169	0.2285	0.1414	0.09649	0.1533	0.03457	0.05216	0.005145	0.02311	0.01409	0.002493	9.97e-19	0.03721	0.1042	0.03025	-9.67e-20	0.1135	0.05184	0.03454	7.64e-20
TCGA.KQ.A41Q.01	0.2881	-2.2447	PDCD1low	-1.25e-17	0.004585	-4.21e-19	0.04209	6.52e-18	0.1409	0.0605	-5.54e-18	0.009764	-1.6e-18	0.01172	0.01985	-9.61e-19	-5.48e-18	0.004378	-7.65e-18	0.0031	0.08088	5.92e-18	0.03989	0.03079	0.02757	0.7556	0	1.53e-18	-8.44e-18	-3.3e-18	0.06179	0.1686	0.1217	0.04919	0.003189	0.00219	4.6e-19	0.03993	0.002672	0.003163	1.31e-18	0.09211	0.01404	-9.81e-19	8.65e-19	0.1737	0.02591	0.01002	0.004606
TCGA.ZF.A9RM.01	-0.4921	-5.0116	PDCD1low	7.19e-18	0.0155	-2.26e-17	0.02545	0.01706	0.139	0.08219	-4.14e-19	4.27e-19	1.51e-18	0.01386	0.04586	0.008594	4.22e-18	-1.12e-20	6e-18	0.01225	0.07385	6.14e-18	0.005054	0.05005	0.03247	0.7869	5.95e-19	0.001359	3.61e-18	0.02559	0.03966	0.04587	0.1001	0.05448	0.007647	0.008466	0.007395	0.04587	0.002142	0.01013	1.86e-18	0.06891	1.98e-19	2.19e-18	5.62e-18	0.06034	0.03153	0.01166	0.002487
TCGA.4Z.AA7Y.01	1.4011	-5.0116	PDCD1low	3.24e-18	0.004519	-5.49e-18	0.001643	0.01571	0.1471	0.01112	-4.78e-19	-5.94e-19	0.002013	0.01068	0.01371	0.003712	5.28e-19	0.02556	2.22e-18	0.01352	0.07576	3.93e-19	0.02275	0.1254	0.02899	1.025	1.25e-19	-2.58e-18	2.79e-18	-8.33e-19	0.06826	0.0498	0.4021	0.1426	0.02282	0.01078	0.008008	0.03385	0.007854	0.004687	2.47e-18	0.04462	0.02169	-1.02e-18	-2.82e-18	0.02051	0.05678	0.003124	5.58e-19
TCGA.KQ.A41O.01	-2.6349	-9.9658	PDCD1low	-1.79e-18	1.17e-21	-6.1e-18	0.008927	0.06859	0.1226	0.02374	1.02e-18	0.01288	-1.06e-18	0.0427	0.04853	-2.64e-20	3.79e-18	-1.11e-22	-3.51e-18	0.009502	0.1202	-3.48e-18	0.001573	0.008808	0.02035	0.9456	-3.32e-19	-1.73e-18	1.03e-17	-8.81e-19	0.01876	0.0519	0.2092	0.02101	0.002302	0.001806	0.002151	0.0381	0	6.34e-05	-1.5e-18	0.08741	0.01548	7.57e-18	-4.59e-18	0.04735	0.01186	0.009251	-2.23e-19
TCGA.4Z.AA82.01	1.6785	-1.8314	PDCD1low	0.08221	0.008773	0.1501	0.02386	0.04751	0.1158	0.01316	-1.27e-18	0.0116	0.0007994	0.002915	0.000433	-1.45e-19	-5.76e-19	0.07202	0.05746	0.02439	0.08431	2.36e-19	0.1094	0.03027	0.0189	0.95	1.04e-20	0.05053	-1.32e-19	9.83e-20	0.08889	0.07795	0.4458	0.03053	0.04128	0.02864	4.53e-20	0.03895	0.00182	0.0102	1.17e-18	0.06634	0.05587	3.35e-18	-4.05e-19	0.1477	0.02443	0.0188	0
TCGA.KQ.A41N.01	0.6969	-9.9658	PDCD1low	-1.83e-18	0.01118	0.03797	4.35e-19	0.05364	0.05605	0.03173	4.51e-18	0.00472	5.46e-20	0.00414	0.002748	8.5e-19	-1.61e-18	0.001423	0.006377	0.0008664	0.1115	6.79e-18	0.002522	0.08511	0.008454	0.8524	6.24e-19	0.06203	6.27e-18	-1.46e-19	0.1229	0.03319	0.1932	0.09544	0.01628	0.01796	0.003632	0.01471	0.005657	3.41e-20	3.81e-18	0.1051	0.07934	-8.81e-18	-5.25e-18	0.148	0.07069	0.02992	0
TCGA.DK.A6AW.01	2.0465	-1.6394	PDCD1low	0.000428	0.01337	5.9e-18	5.55e-19	0.09089	0.09936	0.01935	-2.07e-18	0.01222	0.01962	0.01298	0.01467	1.53e-18	2.52e-18	1.05e-18	0.05556	0.008346	0.1002	-6.72e-19	0.01312	0.2361	0.02118	1.026	-9.83e-19	-5.12e-18	1.73e-18	0.01186	0.07631	0.08498	0.1944	0.2813	0.04034	0.03892	0.01753	0.01406	0.004299	-4.44e-21	8.22e-20	0.06543	0.09331	-8.42e-19	5.64e-18	0.1312	0.1334	2.2e-19	0.00353
TCGA.XF.AAMJ.01	2.9562	-1.0262	PDCD1low	0.04451	0.01279	0.2411	-1.38e-19	3.06e-19	0.09288	0.07557	7.02e-18	1.11e-20	-1.99e-18	0.009533	0.02234	0.001008	0.004182	0	0.1855	-9.99e-20	0.04235	-5.09e-18	0.01362	0.2045	0.05929	0.6527	-9.38e-20	0.2113	-1.17e-18	0.001275	0.1866	0.04228	0.1254	0.2352	0.04258	0.05506	0.004602	0.03516	0.001388	0.0168	1.92e-18	0.07346	0.05976	0.01754	-1.75e-19	0.3396	0.09013	0.02191	-2.73e-19
TCGA.ZF.AA4W.01	0.3115	-1.4699	PDCD1low	5.51e-20	0.004768	6.74e-18	0.02613	0.1458	0.1657	-8.07e-19	-2.7e-18	0.008007	1.07e-18	0.006623	0	0.0005098	8.67e-18	-6.77e-19	-2.07e-19	0.02033	0.1601	-5.55e-18	0.001715	0.05909	-6.88e-20	1.092	2.93e-18	1.75e-18	1.89e-17	-6.84e-19	0.04869	0.02906	0.4013	0.06281	0.02817	0.02373	0.007376	0.024	0.002001	0.002553	0.001245	0.1154	0.02631	9.89e-18	-1.32e-17	0.1913	0.05585	0.008958	0.01152
TCGA.HQ.A2OF.01	0.1257	-3.3076	PDCD1low	-1.03e-17	0	-3.42e-18	0.03582	0.06247	0.1242	0.002718	-2.28e-18	0.0007454	1.43e-20	0.0007458	0.01476	-2.21e-18	-3.26e-18	5.06e-20	-5.24e-19	3.63e-19	0.0315	-2.66e-18	0.01989	0.07885	0.007265	0.8482	0.0003576	5.36e-18	-2.02e-18	0.06379	0.06656	0.1301	0.1154	0.06048	0.004597	0.001942	0.01815	0.03469	0.008559	2.24e-19	-1.3e-19	0.09126	0.07231	-5.89e-18	1.9e-20	1.12e-18	0.03004	0.008918	0.001087
TCGA.XF.A9SH.01	1.0779	-2.9324	PDCD1low	0.003757	0.00552	-6.06e-18	0.007441	0.04832	0.1548	0.08421	2.09e-19	0.006788	-9.75e-18	0.01405	0.02539	0.01286	-2.98e-18	0.01976	0.0115	0.005212	0.09561	-7.63e-18	0.03373	0.09566	0.04444	0.9304	-7.57e-19	0.0274	-1.8e-17	0	0.1467	0.1016	0.2964	0.1189	0.03095	0.02515	0.006018	0.0434	0.002463	0.004445	6.12e-18	0.07451	-1.07e-19	-3.1e-19	-8.26e-18	0.1361	0.05551	0.01854	0.008184
TCGA.DK.A3X1.01	1.2934	-2.4659	PDCD1low	6.29e-20	0.008778	0.01499	1.82e-19	0.05539	0.1529	0.02666	-7.47e-19	-2.36e-18	3.5e-18	0.0195	0.01615	0.003073	1.65e-19	0.003422	0.007345	9.47e-19	0.09607	-1.48e-18	0.03147	0.0823	0.02163	0.8901	0	0.02629	6.16e-18	-3.62e-19	0.1294	0.1331	0.2434	0.09758	0.02036	0.01564	3.84e-19	0.02783	0.0007398	0.00429	-1.79e-18	0.09682	0.02025	2.3e-19	-1.05e-17	0.1635	0.06222	0.01001	0.001769
TCGA.4Z.AA83.01	0.9115	-1.1811	PDCD1low	0.06293	0.01923	-4.5e-18	0.002271	0.1922	0.1131	0.04454	1.49e-18	0.01166	5.97e-18	0.001489	0.001352	-5.29e-19	2.84e-19	0.01275	0.0006247	0.04058	0.04443	2.23e-18	0.04111	0.1029	0.02959	0.9799	4.13e-19	1.88e-17	4.45e-18	0.009968	0.0596	0.06978	0.2946	0.112	0.03381	0.03639	-2.68e-20	0.03611	0.0004583	0.001213	8.76e-18	0.04154	0.06754	-9.24e-20	1.97e-17	0.142	0.05534	0.0006918	-1.41e-18
TCGA.ZF.AA4X.01	2.1247	-3.0469	PDCD1low	3.16e-19	0	-2.02e-17	0.04169	0.06995	0.1089	0.01375	-1.74e-18	0.008681	-5.49e-19	0.01044	0.007224	-4.17e-20	-1.04e-18	0.01542	-1.29e-17	0.009462	0.08278	-1.49e-19	0.02835	0.01535	0.01885	0.9107	-4.53e-19	5.93e-18	4.19e-18	0.004558	0.04355	0.08086	0.1421	0.02261	0.01201	0.006257	0.008445	0.03305	0.002408	0.0004255	4.27e-19	0.05916	0.002166	5.86e-18	-1.26e-18	-1.51e-17	0.01133	0.00428	0.004255
TCGA.DK.A6B1.01	2.5852	-3.1714	PDCD1low	1.77e-18	0.04351	-3.6e-18	0.02157	0.04973	0.1906	-2.09e-19	1.92e-18	-5.79e-19	-3.73e-18	0.01361	0.02384	-5.43e-20	-7.08e-18	0.02004	1.41e-17	1.81e-18	0.1081	9.94e-19	0.07441	0.1754	0.02269	0.6806	-2.5e-18	0	-1.92e-17	0.01871	0.1393	0.2295	0.06551	0.2019	0.01905	0.01293	0.009297	0.02798	0.01732	0.003156	-1.1e-18	0.06963	0.01912	-3.59e-19	5.14e-19	0.01693	0.0712	0.0002706	1.65e-18
TCGA.G2.AA3D.01	-0.1504	-3.816	PDCD1low	1.07e-17	1.73e-20	-2.45e-17	0.0585	0.04987	0.135	0.0163	-2.44e-19	0.008373	0.01271	0.009243	0.01818	-4.26e-19	-8.78e-19	0.008183	-9.05e-18	0.02835	0.05234	-5.72e-19	0.03263	0.04894	0.0452	1.05	5.35e-20	1.79e-18	6.84e-18	1.12e-19	0.06389	0.1193	0.2889	0.06051	0.008463	0.007517	0.01246	0.03056	0	0.006958	1.78e-18	0.09227	0.0002136	3.65e-18	-2.05e-17	0.06864	0.05128	0.006986	0.01503
TCGA.UY.A78O.01	1.1577	-2.114	PDCD1low	0.03357	0.01471	-8.24e-19	0.02143	0.07541	0.09571	0.03662	-3.35e-19	0.01338	2.24e-20	0.01817	0.01805	-1.47e-18	-3.91e-18	0.001096	0.04975	0.01813	0.1172	1.47e-18	0.05341	0.08205	0.03709	0.9572	-2.8e-19	0.008736	1.53e-18	0.01414	0.1032	0.09877	0.2538	0.1129	0.03422	0.03005	0.002194	0.02641	0.001227	0	-5.03e-19	0.07562	0.02258	-1.7e-18	-3.54e-18	0.1436	0.07247	0.005202	0.001329
TCGA.DK.A6B0.01	0.3115	-3.816	PDCD1low	1.15e-18	1.18e-19	-2.46e-17	3.2e-19	0.02411	0.1454	0.03861	4.34e-19	4.91e-19	0.01327	0.02319	0.03547	0.005512	-2.27e-18	0.004483	1.18e-17	0.01011	0.09928	7.93e-19	0.01679	0.103	0.01739	0.9583	-1.31e-18	1.04e-17	7.14e-18	1.18e-18	0.066	0.07574	0.3243	0.1147	0.03219	0.01744	0.01039	0.0353	0.00656	0.0008761	-1.51e-19	0.0867	0.02344	0	6.22e-18	0.08227	0.0837	0.008246	-4.32e-19
TCGA.XF.AAN3.01	1.7489	-1.1811	PDCD1low	0.05529	0.02277	0.1503	0.02652	0.03735	0.1221	0.01934	3.66e-19	0.001125	0.01028	0.008469	0.0111	0.007337	2.91e-18	0.03671	0.07531	0.01428	0.05536	-2.73e-18	0.07735	0.04097	0.02248	1.049	9.79e-21	0.09462	2.94e-19	0.0006748	0.08554	0.1393	0.2871	0.03568	0.04457	0.03681	0.0008053	0.04701	0	0.01025	7.6e-18	0.04992	0.06659	0.01519	-5.6e-19	0.02498	0.01675	0.01744	0.004939
TCGA.UY.A78N.01	1.1577	-2.8262	PDCD1low	-4.11e-18	0.005991	0.01438	9.28e-19	0.02934	0.1193	0.05608	7.17e-20	-1.79e-18	1.44e-17	0.0254	0.01977	-8.08e-18	-3.08e-18	0.01296	0	-4.13e-19	0.1233	9.63e-19	0.01758	0.04962	0.0262	0.5895	4.78e-20	0.07339	9.62e-18	2.24e-18	0.12	0.08181	0.1181	0.053	0.01358	0.01964	0.001503	0.04186	0.005258	1.9e-19	1.06e-17	0.1086	0.03272	2.75e-17	-4.3e-18	0.08955	0.03543	0.01263	7.65e-20
TCGA.DK.A2I6.01	3.8759	-2.1779	PDCD1low	0.06352	0.008283	-8.39e-20	0.007917	0.1094	0.1257	-1.36e-21	-1.82e-18	1.19e-19	1.07e-18	0.01333	0.0001005	-1.1e-20	1.54e-18	0.00554	0	-8.45e-19	0.09025	-7.65e-20	0.03835	0.07174	0.00684	1.04	-2.92e-20	0.02846	8.24e-19	1.26e-18	0.06338	0.04836	0.2821	0.06875	0.03807	0.05303	0.006053	0.02347	0.001327	-2.69e-21	6.06e-18	0.118	0.03269	0.00615	-3.57e-18	0.1917	0.06733	0.005175	0.003468
TCGA.ZF.A9RL.01	2.4008	-5.0116	PDCD1low	4.14e-18	3.22e-20	-2.66e-17	0.02563	0.01531	0.1957	0.05272	2.39e-18	0	-4.49e-18	0.0162	0.05618	0.01281	6.35e-20	1.6e-20	4.54e-18	-1.35e-18	0.05232	1.39e-18	0.008033	0.04541	0.02578	0.8259	-3.12e-19	0.01562	-1.32e-18	-6.69e-19	0.07717	0.04769	0.201	0.05751	0.008669	0.002891	0.009473	0.04383	5.49e-20	0.00742	4.87e-19	0.0682	0.001405	4.32e-18	1.52e-17	0.03577	0.03078	0.01127	0.003459
TCGA.XF.AAMR.01	3.7028	-1.3183	PDCD1low	0.02244	0.08248	0.05368	-4.12e-18	-8e-18	0.1135	0.02061	-1.46e-18	-9.33e-20	-6.22e-19	0.01113	0.02401	0.000167	-1.94e-18	0.03387	0.2497	-2.53e-18	0.06202	2.02e-19	0.08472	0.1194	0.01417	0.8399	0	0.2201	-5.56e-18	0.009732	0.3119	0.2726	0.2313	0.1345	0.03071	0.02904	0.007409	0.05334	0.01004	0.004193	1.45e-18	0.05691	0.0657	0.01074	-1.6e-19	0.04484	0.06553	0.04828	-4.66e-19
TCGA.ZF.A9RC.01	1.8078	-2.7274	PDCD1low	0.003626	0.00883	0.2013	1.16e-18	0.0542	0.05059	0.04173	4.97e-18	0.02658	-5.34e-20	0.00679	0	1.16e-18	-1.1e-18	0.003357	0.1155	0.01812	0.06125	-2.99e-18	0.003243	0.04208	0.05167	0.7876	5.54e-19	0.1605	5.28e-18	0.008672	0.09606	0.03645	0.1699	0.04701	0.01464	0.02014	-8.04e-20	0.02016	2.96e-05	0.003004	2.6e-18	0.08128	0.0907	2.31e-18	-4.04e-18	0.2138	0.03782	0.02765	-2.59e-18
TCGA.2F.A9KQ.01	2.3704	-5.5735	PDCD1low	5.13e-18	0.004006	-3.91e-18	4.4e-20	0.006977	0.1144	0.03108	1.33e-18	0.0001482	1.36e-18	0.0148	0.03124	0	1.95e-18	0.004617	0.01325	0.006659	0.1057	-6.08e-18	0.01954	0.163	0.02886	0.8721	8.59e-19	0.01057	8.02e-18	0.009086	0.09641	0.08963	0.2934	0.1594	0.02248	0.01104	0.0171	0.04139	0.002307	0.0006798	-9.51e-19	0.0446	0.03579	0.003955	-4.67e-18	0.01028	0.07449	0.00289	2.19e-19
TCGA.XF.A8HF.01	1.0363	-1.3921	PDCD1low	0.03229	0.01196	0.06259	3.34e-19	0.001666	0.1403	0.07186	1.59e-18	1.26e-19	0.01121	0.01656	0.008081	0.004945	1.15e-18	0.0001944	0.06251	0.007456	0.1134	-3.29e-19	0.03265	0.09326	0.01939	0.8916	0.0002861	0.06029	6.49e-18	0.01342	0.1747	0.07487	0.1112	0.1231	0.06431	0.07154	0.006622	0.01501	0.0002725	0.005005	-3.75e-21	0.115	0.01567	1.9e-18	-1.49e-19	0.2178	0.05374	0.008371	-4.34e-19
TCGA.XF.AAMY.01	2.6738	-1.7809	PDCD1low	1.17e-18	0.04328	0.1408	1.69e-19	0.02396	0.1134	0.04038	-2.01e-18	0.006839	0.004648	0.004671	0.03129	-4.95e-20	0	0.01599	0.1254	0.004216	0.03231	3.59e-19	0.06762	0.1493	0.05994	0.9022	5.62e-21	0.112	-1.52e-18	0.007263	0.1371	0.256	0.1719	0.1896	0.01723	0.02984	0.008237	0.04035	0.00684	0.005399	1.19e-18	0.06663	0.05236	0.02974	-4.19e-19	0.1005	0.07473	0.01968	5.79e-06
TCGA.2F.A9KR.01	0.4125	-1.0559	PDCD1low	-1.71e-18	0.008173	-2.98e-18	0.02287	0.05988	0.1254	0.02497	-4.23e-18	0.04106	7.15e-19	0.01252	0.02694	5.66e-19	-1.55e-18	0.004101	0.002	0	0.03931	2.63e-20	0.009569	0.02807	0.02166	0.9642	4.54e-20	4.06e-19	5.5e-18	1.16e-18	0.08424	0.05293	0.3734	0.03381	0.007202	0.007445	0.002949	0.0538	5.91e-05	0.001817	-4.01e-18	0.0419	0.02736	4.23e-18	-3.23e-18	0.05124	0.02559	0.01889	0.003408
TCGA.2F.A9KT.01	0.8164	-2.7274	PDCD1low	-1.64e-18	0.006023	-2.23e-18	0.007015	0.05332	0.09849	0.04114	-1.7e-18	0.02572	0.01834	0.02109	0.02149	-5.56e-19	-3.25e-18	0.01185	0.001184	0.02157	0.05639	7.19e-19	0.009283	0.05905	0.04844	1.019	-1.12e-19	0.03477	4.56e-18	1.31e-19	0.04879	0.05095	0.3133	0.06787	0.0161	0.009301	0.004943	0.03537	1.22e-20	0	-6.43e-19	0.06929	0.03902	0.02019	-5.74e-18	0.21	0.04659	0.005737	-1.27e-19
TCGA.DK.A1AD.01	1.5998	-1.7809	PDCD1low	0.04145	0.0115	0.02843	0.006301	0.02891	0.188	0.04617	3.2e-18	-1.69e-22	-1.21e-18	0.02049	0.05544	0.009133	-2.5e-19	0.01243	0.06608	1.54e-18	0.07042	1.23e-18	0.04859	0.07885	0.01533	0.7678	-7.06e-19	0.04656	-6.6e-18	0.01206	0.1578	0.09695	0.1249	0.09417	0.02085	0.01839	0.002411	0.02392	0.01115	0.002313	2.18e-19	0.08013	0	-1.74e-19	-1.2e-18	0.1086	0.04105	0.02336	0.002886
TCGA.DK.AA6R.01	0.8488	-1.0262	PDCD1low	0.02715	0.005463	0.05629	6.04e-20	0.06674	0.1407	-8.6e-19	8.77e-19	-9.47e-21	1.36e-18	0.01092	0.003978	0.003456	3.16e-19	0.02803	1.44e-18	0.002448	0.08799	-5.92e-19	0.04006	0.06644	0.03127	1.246	0	9.65e-18	4.68e-18	-1.69e-18	0.06108	0.07095	0.3889	0.05638	0.0299	0.02598	-8.62e-20	0.03089	0.002696	0.00076	-2.17e-18	0.07708	0.03589	0.0007036	1.47e-18	0.08017	0.04263	0.005613	-4.1e-19
[truncated: 18 more columns]
