# Supplementary material for: PD1hi CD200hi CD4+ exhausted T cell increase immunotherapy resistance and tumour progression by promoting epithelial–mesenchymal transition in bladder cancer
Source: Clin Transl Med. 2023 Jun 14;13(6):e1303. doi: 10.1002/ctm2.1303 (PMC10265167; doi:10.1002/ctm2.1303)
Supplement: Supplementary file 15 — Supporting Information [file CTM2-13-e1303-s011.xlsx]

## Sheet: Supplementaly Table8
Supplementary information, Table S8: The differential expression genes between PDCD1hiCD200low and PDCD1hiCD200hi groups in TCGA-BLCA.
	logFC	AveExpr	t	P.Value	adj.P.Val	B	genename	logpvalue	group
CD200	2.25972	2.10323	17.2536	1.48e-41	8.67e-37	83.2686	CD200	40.8297	PDCD1hiCD200hi
FGF7	3.23787	1.30474	12.4324	1.04e-26	2.73e-22	49.9094	FGF7	25.9812	PDCD1hiCD200hi
SPARCL1	1.92499	5.11102	12.3913	1.4e-26	2.73e-22	49.6245	SPARCL1	25.8547	PDCD1hiCD200hi
ADGRA2	1.9683	2.43158	12.3197	2.32e-26	3.39e-22	49.1291	ADGRA2	25.6347	PDCD1hiCD200hi
JAM2	1.8572	0.850643	12.1097	1.02e-25	1.2e-21	47.6786	JAM2	24.9905	PDCD1hiCD200hi
PDLIM3	2.6204	4.00926	12.0011	2.2e-25	2.14e-21	46.93	PDLIM3	24.6581	PDCD1hiCD200hi
FXYD6	2.55791	3.25703	11.9733	2.67e-25	2.24e-21	46.7386	FXYD6	24.5731	PDCD1hiCD200hi
NEGR1	2.78366	-1.10571	11.9459	3.24e-25	2.37e-21	46.5501	NEGR1	24.4894	PDCD1hiCD200hi
GEM	2.23423	2.59132	11.7831	1.02e-24	6.63e-21	45.4301	GEM	23.9921	PDCD1hiCD200hi
RHOJ	1.5747	1.18778	11.737	1.41e-24	8.24e-21	45.1137	RHOJ	23.8516	PDCD1hiCD200hi
PTGIS	3.46931	1.04906	11.6397	2.79e-24	1.48e-20	44.4459	PTGIS	23.5551	PDCD1hiCD200hi
MRVI1	1.98947	1.61903	11.5873	4.02e-24	1.96e-20	44.0867	MRVI1	23.3956	PDCD1hiCD200hi
TSPAN18	1.97584	1.45376	11.5254	6.2e-24	2.42e-20	43.6628	TSPAN18	23.2073	PDCD1hiCD200hi
DACT3	2.48457	0.644189	11.5149	6.67e-24	2.42e-20	43.5912	DACT3	23.1756	PDCD1hiCD200hi
JAM3	1.68372	2.25073	11.5126	6.78e-24	2.42e-20	43.5757	JAM3	23.1687	PDCD1hiCD200hi
LMOD1	2.98701	2.22838	11.5077	7.02e-24	2.42e-20	43.5417	LMOD1	23.1536	PDCD1hiCD200hi
AOC3	2.10548	2.86745	11.4324	1.19e-23	3.79e-20	43.0268	AOC3	22.925	PDCD1hiCD200hi
FILIP1L	1.78954	3.43664	11.4275	1.23e-23	3.79e-20	42.9937	FILIP1L	22.9103	PDCD1hiCD200hi
SYNPO2	2.85161	1.5137	11.3391	2.28e-23	6.67e-20	42.3903	SYNPO2	22.6423	PDCD1hiCD200hi
CLIP3	1.95306	1.88548	11.3069	2.85e-23	7.89e-20	42.1707	CLIP3	22.5449	PDCD1hiCD200hi
VSTM4	1.80283	0.391793	11.3014	2.96e-23	7.89e-20	42.1332	VSTM4	22.5282	PDCD1hiCD200hi
MAGI2-AS3	1.79289	1.22866	11.2799	3.44e-23	8.41e-20	41.9864	MAGI2-AS3	22.463	PDCD1hiCD200hi
A2M	1.72289	6.55132	11.2797	3.45e-23	8.41e-20	41.9851	A2M	22.4624	PDCD1hiCD200hi
EBF1	1.69978	-0.0997891	11.2354	4.69e-23	1.1e-19	41.6835	EBF1	22.3285	PDCD1hiCD200hi
PDE1A	1.97989	-0.216933	11.2158	5.38e-23	1.21e-19	41.5502	PDE1A	22.2694	PDCD1hiCD200hi
PODN	2.45795	2.85247	11.2045	5.82e-23	1.26e-19	41.4735	PODN	22.2353	PDCD1hiCD200hi
CPXM2	2.43118	1.52593	11.1629	7.77e-23	1.63e-19	41.19	CPXM2	22.1094	PDCD1hiCD200hi
ADGRD1	3.05393	-0.784338	11.1475	8.65e-23	1.75e-19	41.0853	ADGRD1	22.0629	PDCD1hiCD200hi
DDR2	2.02104	1.21547	11.1119	1.11e-22	2.16e-19	40.8441	DDR2	21.9558	PDCD1hiCD200hi
MOXD1	2.41513	1.91519	11.1015	1.19e-22	2.25e-19	40.7733	MOXD1	21.9244	PDCD1hiCD200hi
RCAN2	1.77096	1.53596	11.0245	2.03e-22	3.72e-19	40.2508	RCAN2	21.6924	PDCD1hiCD200hi
HEPH	2.106	1.42752	11.0145	2.18e-22	3.86e-19	40.1831	HEPH	21.6623	PDCD1hiCD200hi
MYH11	3.75856	3.99435	11.0035	2.35e-22	3.94e-19	40.1081	MYH11	21.629	PDCD1hiCD200hi
MYLK	2.36026	4.11924	11.0032	2.35e-22	3.94e-19	40.1065	MYLK	21.6283	PDCD1hiCD200hi
BOC	2.11378	1.70196	10.9869	2.64e-22	4.29e-19	39.9959	BOC	21.5792	PDCD1hiCD200hi
DCHS1	1.69981	0.595014	10.9595	3.19e-22	5.04e-19	39.8105	DCHS1	21.4969	PDCD1hiCD200hi
KCNMB1	2.18866	0.298395	10.9511	3.38e-22	5.2e-19	39.7535	KCNMB1	21.4716	PDCD1hiCD200hi
PLN	3.7351	0.422601	10.9429	3.57e-22	5.37e-19	39.6978	PLN	21.4468	PDCD1hiCD200hi
TIE1	1.43379	2.37678	10.9383	3.69e-22	5.4e-19	39.6669	TIE1	21.4331	PDCD1hiCD200hi
PRUNE2	2.618	0.60821	10.9058	4.62e-22	6.59e-19	39.4473	PRUNE2	21.3356	PDCD1hiCD200hi
GJA4	1.5532	2.65576	10.8882	5.22e-22	7.27e-19	39.3282	GJA4	21.2827	PDCD1hiCD200hi
CNN1	3.46064	4.26844	10.807	9.14e-22	1.24e-18	38.7795	CNN1	21.0391	PDCD1hiCD200hi
LGI2	2.15931	-1.19523	10.7871	1.05e-21	1.39e-18	38.6456	LGI2	20.9796	PDCD1hiCD200hi
FGF10	4.2484	-4.29431	10.7451	1.4e-21	1.82e-18	38.3624	FGF10	20.8539	PDCD1hiCD200hi
C1orf95	3.47448	-3.90548	10.7397	1.45e-21	1.85e-18	38.3263	C1orf95	20.8378	PDCD1hiCD200hi
OLFML1	1.66772	0.892284	10.7077	1.81e-21	2.26e-18	38.1103	OLFML1	20.7419	PDCD1hiCD200hi
DCN	2.34516	6.86272	10.6953	1.97e-21	2.41e-18	38.027	DCN	20.7049	PDCD1hiCD200hi
SYT11	1.41701	1.30712	10.6892	2.06e-21	2.46e-18	37.9858	SYT11	20.6866	PDCD1hiCD200hi
SORBS1	2.47021	1.85277	10.6582	2.55e-21	2.98e-18	37.7776	SORBS1	20.5942	PDCD1hiCD200hi
CDH11	2.2156	2.87352	10.655	2.6e-21	2.98e-18	37.756	CDH11	20.5846	PDCD1hiCD200hi
TAGLN	2.44632	8.44968	10.6494	2.71e-21	2.98e-18	37.7182	TAGLN	20.5678	PDCD1hiCD200hi
FBXL7	1.62055	0.561001	10.6483	2.73e-21	2.98e-18	37.7108	FBXL7	20.5645	PDCD1hiCD200hi
ZEB1	1.52704	1.62682	10.6472	2.75e-21	2.98e-18	37.7035	ZEB1	20.5613	PDCD1hiCD200hi
COL14A1	2.05148	2.6436	10.6288	3.11e-21	3.32e-18	37.5804	COL14A1	20.5066	PDCD1hiCD200hi
HSPA12B	1.40779	0.891587	10.6124	3.49e-21	3.65e-18	37.4699	HSPA12B	20.4575	PDCD1hiCD200hi
POPDC2	1.87126	1.25344	10.5887	4.1e-21	4.21e-18	37.3106	POPDC2	20.3868	PDCD1hiCD200hi
ANK2	2.46213	-0.524731	10.5862	4.17e-21	4.21e-18	37.2938	ANK2	20.3794	PDCD1hiCD200hi
S1PR1	1.446	2.19431	10.5806	4.34e-21	4.3e-18	37.2568	S1PR1	20.3629	PDCD1hiCD200hi
BHMT2	2.55401	-1.44961	10.5728	4.58e-21	4.47e-18	37.2039	BHMT2	20.3394	PDCD1hiCD200hi
RASL12	1.87108	1.4266	10.5577	5.08e-21	4.87e-18	37.1026	RASL12	20.2944	PDCD1hiCD200hi
PKIG	1.33356	5.24567	10.5329	6.02e-21	5.6e-18	36.9366	PKIG	20.2207	PDCD1hiCD200hi
KCNJ8	1.62048	1.3565	10.5326	6.03e-21	5.6e-18	36.935	KCNJ8	20.22	PDCD1hiCD200hi
LHFP	1.41654	3.43936	10.4654	9.55e-21	8.73e-18	36.4849	LHFP	20.0201	PDCD1hiCD200hi
CHRM2	4.68757	-4.68558	10.4517	1.05e-20	9.39e-18	36.3931	CHRM2	19.9793	PDCD1hiCD200hi
HSPB6	3.21246	2.55973	10.4503	1.06e-20	9.39e-18	36.3836	HSPB6	19.9751	PDCD1hiCD200hi
EMILIN1	2.08996	4.76347	10.4313	1.21e-20	1.05e-17	36.2571	EMILIN1	19.919	PDCD1hiCD200hi
SMOC2	2.33371	2.78472	10.4239	1.27e-20	1.09e-17	36.2071	SMOC2	19.8967	PDCD1hiCD200hi
EPHA3	2.05658	-0.413151	10.4194	1.31e-20	1.11e-17	36.1774	EPHA3	19.8836	PDCD1hiCD200hi
SNED1	1.69597	-0.160915	10.3889	1.61e-20	1.35e-17	35.9738	SNED1	19.7932	PDCD1hiCD200hi
BCL6B	1.3581	1.45991	10.3839	1.67e-20	1.37e-17	35.9402	BCL6B	19.7783	PDCD1hiCD200hi
CTGF	2.09613	5.78596	10.3701	1.83e-20	1.47e-17	35.8479	CTGF	19.7372	PDCD1hiCD200hi
FBLN5	1.69365	3.2709	10.3595	1.97e-20	1.54e-17	35.7775	FBLN5	19.706	PDCD1hiCD200hi
P2RX1	2.55438	-0.0607423	10.3595	1.97e-20	1.54e-17	35.7772	P2RX1	19.7058	PDCD1hiCD200hi
ENTPD1	1.15534	3.19338	10.3549	2.03e-20	1.56e-17	35.7466	ENTPD1	19.6923	PDCD1hiCD200hi
TCEAL7	1.88053	0.144145	10.3296	2.41e-20	1.84e-17	35.578	TCEAL7	19.6174	PDCD1hiCD200hi
CLEC14A	1.23368	2.6365	10.2922	3.11e-20	2.34e-17	35.3294	CLEC14A	19.507	PDCD1hiCD200hi
EMCN	1.63206	1.53723	10.283	3.31e-20	2.46e-17	35.268	EMCN	19.4797	PDCD1hiCD200hi
ADAMTS5	1.67159	-1.15393	10.2763	3.47e-20	2.54e-17	35.223	ADAMTS5	19.4597	PDCD1hiCD200hi
ZNF521	1.89107	0.27	10.2467	4.24e-20	3.07e-17	35.0262	ZNF521	19.3723	PDCD1hiCD200hi
ADGRL4	1.31603	2.46906	10.2418	4.39e-20	3.13e-17	34.9936	ADGRL4	19.3578	PDCD1hiCD200hi
LDB2	1.39077	1.7737	10.237	4.53e-20	3.2e-17	34.9621	LDB2	19.3438	PDCD1hiCD200hi
FILIP1	1.98061	-0.970369	10.217	5.19e-20	3.61e-17	34.8291	FILIP1	19.2847	PDCD1hiCD200hi
RUNX1T1	2.03294	-1.84639	10.2157	5.24e-20	3.61e-17	34.8203	RUNX1T1	19.2809	PDCD1hiCD200hi
MRGPRF	2.27201	2.0399	10.1976	5.92e-20	4.03e-17	34.7001	MRGPRF	19.2275	PDCD1hiCD200hi
MEF2C	1.35394	1.57061	10.1749	6.91e-20	4.65e-17	34.55	MEF2C	19.1608	PDCD1hiCD200hi
ABI3BP	2.27234	1.67661	10.173	7e-20	4.66e-17	34.5372	ABI3BP	19.1551	PDCD1hiCD200hi
HAND2	2.88234	-0.096852	10.1442	8.5e-20	5.59e-17	34.3464	HAND2	19.0704	PDCD1hiCD200hi
PDGFRB	1.58634	4.03824	10.1384	8.85e-20	5.76e-17	34.3076	PDGFRB	19.0531	PDCD1hiCD200hi
ADAMTS4	1.81866	1.67541	10.1236	9.78e-20	6.17e-17	34.2097	ADAMTS4	19.0097	PDCD1hiCD200hi
LRFN5	2.70929	-2.77155	10.1231	9.81e-20	6.17e-17	34.2064	LRFN5	19.0082	PDCD1hiCD200hi
TEK	1.52678	0.0921599	10.1217	9.91e-20	6.17e-17	34.1969	TEK	19.004	PDCD1hiCD200hi
MEDAG	2.34665	1.14286	10.1216	9.91e-20	6.17e-17	34.1966	MEDAG	19.0038	PDCD1hiCD200hi
FERMT2	1.60549	3.23678	10.1098	1.07e-19	6.62e-17	34.1184	FERMT2	18.9691	PDCD1hiCD200hi
SYNE1	1.15844	2.56126	10.0948	1.19e-19	7.25e-17	34.0191	SYNE1	18.925	PDCD1hiCD200hi
PRELP	2.75469	0.923314	10.0801	1.31e-19	7.93e-17	33.9217	PRELP	18.8817	PDCD1hiCD200hi
ADAMTS9-AS1	3.87654	-3.11066	10.0721	1.39e-19	8.2e-17	33.8689	ADAMTS9-AS1	18.8583	PDCD1hiCD200hi
ARID5A	0.958951	4.07208	10.0427	1.69e-19	9.9e-17	33.6744	ARID5A	18.7719	PDCD1hiCD200hi
METTL24	3.50511	-3.62796	10.0382	1.74e-19	1.01e-16	33.6451	METTL24	18.7589	PDCD1hiCD200hi
WBSCR17	2.8654	-1.39753	10.0352	1.78e-19	1.02e-16	33.625	WBSCR17	18.75	PDCD1hiCD200hi
AQP1	1.44134	4.90683	10.0287	1.86e-19	1.06e-16	33.5821	AQP1	18.7309	PDCD1hiCD200hi
PECAM1	1.21316	3.98137	10.0157	2.03e-19	1.13e-16	33.4962	PECAM1	18.6928	PDCD1hiCD200hi
CDH5	1.28881	2.57129	10.0156	2.03e-19	1.13e-16	33.4952	CDH5	18.6923	PDCD1hiCD200hi
SLC2A4	2.56947	-1.76602	10.0083	2.13e-19	1.18e-16	33.4473	SLC2A4	18.671	PDCD1hiCD200hi
CD34	1.19155	3.74847	9.99049	2.41e-19	1.32e-16	33.3299	CD34	18.6189	PDCD1hiCD200hi
PRKG1	1.78425	-0.489455	9.96113	2.93e-19	1.59e-16	33.1363	PRKG1	18.5329	PDCD1hiCD200hi
MYL9	2.01824	7.56268	9.94309	3.31e-19	1.78e-16	33.0175	MYL9	18.4801	PDCD1hiCD200hi
IGFBP7	1.18722	7.86773	9.93519	3.49e-19	1.86e-16	32.9655	IGFBP7	18.457	PDCD1hiCD200hi
ATP1A2	3.66913	-2.99394	9.9279	3.67e-19	1.93e-16	32.9176	ATP1A2	18.4357	PDCD1hiCD200hi
LRRC32	1.64865	3.78878	9.85498	5.99e-19	3.1e-16	32.4382	LRRC32	18.2227	PDCD1hiCD200hi
HAND2-AS1	3.15444	-2.13059	9.85496	5.99e-19	3.1e-16	32.4381	HAND2-AS1	18.2227	PDCD1hiCD200hi
RANBP3L	3.44803	-3.92948	9.83584	6.81e-19	3.5e-16	32.3126	RANBP3L	18.1669	PDCD1hiCD200hi
MSRB3	1.93472	2.27024	9.81749	7.7e-19	3.92e-16	32.1923	MSRB3	18.1135	PDCD1hiCD200hi
PLA2G5	2.50328	-0.153859	9.81089	8.05e-19	4.04e-16	32.149	PLA2G5	18.0943	PDCD1hiCD200hi
LIMS2	1.73653	3.55829	9.81034	8.08e-19	4.04e-16	32.1454	LIMS2	18.0927	PDCD1hiCD200hi
CSDC2	2.63499	-0.28606	9.7998	8.67e-19	4.27e-16	32.0763	CSDC2	18.062	PDCD1hiCD200hi
COL15A1	1.61528	3.74271	9.79559	8.92e-19	4.35e-16	32.0488	COL15A1	18.0497	PDCD1hiCD200hi
LMCD1	1.8423	4.62654	9.79178	9.15e-19	4.43e-16	32.0238	LMCD1	18.0386	PDCD1hiCD200hi
ADAMTS9-AS2	2.98302	-4.26746	9.79015	9.25e-19	4.44e-16	32.0131	ADAMTS9-AS2	18.0339	PDCD1hiCD200hi
CPXM1	2.15891	3.26373	9.7471	1.23e-18	5.83e-16	31.7313	CPXM1	17.9087	PDCD1hiCD200hi
CNRIP1	1.50894	1.82987	9.72625	1.42e-18	6.64e-16	31.595	CNRIP1	17.8481	PDCD1hiCD200hi
RASGRF2	1.36535	0.180415	9.70553	1.63e-18	7.57e-16	31.4597	RASGRF2	17.788	PDCD1hiCD200hi
HSPB7	3.34372	0.661991	9.69649	1.73e-18	7.98e-16	31.4006	HSPB7	17.7617	PDCD1hiCD200hi
HGF	2.19476	-0.268952	9.69015	1.81e-18	8.23e-16	31.3592	HGF	17.7434	PDCD1hiCD200hi
CRISPLD2	1.63578	3.58046	9.68942	1.81e-18	8.23e-16	31.3545	CRISPLD2	17.7413	PDCD1hiCD200hi
CPED1	1.69918	0.309037	9.6861	1.86e-18	8.36e-16	31.3328	CPED1	17.7316	PDCD1hiCD200hi
FAT4	1.79604	-1.93048	9.65532	2.28e-18	1.02e-15	31.1321	FAT4	17.6424	PDCD1hiCD200hi
CYYR1	1.23998	1.38966	9.64599	2.42e-18	1.08e-15	31.0712	CYYR1	17.6154	PDCD1hiCD200hi
SGCA	2.88654	0.374577	9.64341	2.47e-18	1.09e-15	31.0544	SGCA	17.6079	PDCD1hiCD200hi
GAS7	1.65865	1.21962	9.63656	2.58e-18	1.12e-15	31.0098	GAS7	17.5881	PDCD1hiCD200hi
SPON1	2.31051	1.82306	9.63639	2.58e-18	1.12e-15	31.0087	SPON1	17.5876	PDCD1hiCD200hi
PSD	1.73162	1.56587	9.63235	2.66e-18	1.14e-15	30.9824	PSD	17.5759	PDCD1hiCD200hi
LZTS1	1.44576	0.549319	9.63162	2.67e-18	1.14e-15	30.9776	LZTS1	17.5738	PDCD1hiCD200hi
ADRA2A	2.31083	-0.391974	9.61484	2.98e-18	1.27e-15	30.8684	ADRA2A	17.5253	PDCD1hiCD200hi
PGM5	2.96671	0.855228	9.61161	3.05e-18	1.28e-15	30.8473	PGM5	17.5159	PDCD1hiCD200hi
CHRDL2	3.61783	1.39842	9.60748	3.13e-18	1.31e-15	30.8205	CHRDL2	17.504	PDCD1hiCD200hi
SYPL2	2.05252	-2.43726	9.59636	3.37e-18	1.38e-15	30.7481	SYPL2	17.4718	PDCD1hiCD200hi
HTR2A	3.20108	-4.56836	9.59619	3.38e-18	1.38e-15	30.747	HTR2A	17.4713	PDCD1hiCD200hi
UNC5C	1.71669	-1.91386	9.58596	3.62e-18	1.47e-15	30.6805	UNC5C	17.4418	PDCD1hiCD200hi
MIR497HG	1.65683	0.0953004	9.58531	3.63e-18	1.47e-15	30.6763	MIR497HG	17.4399	PDCD1hiCD200hi
CDO1	3.01519	-2.03281	9.56195	4.24e-18	1.7e-15	30.5245	CDO1	17.3724	PDCD1hiCD200hi
VCAN	2.02756	4.26577	9.52619	5.38e-18	2.14e-15	30.2924	VCAN	17.2693	PDCD1hiCD200hi
FAM19A5	2.21385	0.136606	9.51508	5.79e-18	2.29e-15	30.2203	FAM19A5	17.2373	PDCD1hiCD200hi
TNS1	1.80703	3.11819	9.51272	5.88e-18	2.31e-15	30.205	TNS1	17.2305	PDCD1hiCD200hi
MIR143HG	1.97285	-0.917885	9.4664	8e-18	3.12e-15	29.905	MIR143HG	17.0971	PDCD1hiCD200hi
HIC1	1.39438	1.47779	9.45878	8.41e-18	3.24e-15	29.8556	HIC1	17.0752	PDCD1hiCD200hi
HSD11B1	2.01498	1.05963	9.45326	8.72e-18	3.34e-15	29.8199	HSD11B1	17.0593	PDCD1hiCD200hi
FAM26E	1.56154	-0.90361	9.45182	8.81e-18	3.35e-15	29.8106	FAM26E	17.0552	PDCD1hiCD200hi
ANGPTL2	1.64707	3.90387	9.44553	9.18e-18	3.47e-15	29.7699	ANGPTL2	17.0371	PDCD1hiCD200hi
ZCCHC24	1.47993	2.071	9.43633	9.76e-18	3.66e-15	29.7105	ZCCHC24	17.0107	PDCD1hiCD200hi
GYPC	1.5219	3.89185	9.4342	9.9e-18	3.69e-15	29.6967	GYPC	17.0046	PDCD1hiCD200hi
DACT1	1.97903	1.05947	9.42717	1.04e-17	3.82e-15	29.6513	DACT1	16.9844	PDCD1hiCD200hi
PLPP7	1.93728	-0.498797	9.42712	1.04e-17	3.82e-15	29.6509	PLPP7	16.9842	PDCD1hiCD200hi
CXorf36	1.22331	1.42113	9.42303	1.07e-17	3.9e-15	29.6245	CXorf36	16.9725	PDCD1hiCD200hi
PDZRN4	3.48773	-3.40117	9.40758	1.18e-17	4.29e-15	29.5247	PDZRN4	16.9281	PDCD1hiCD200hi
SCRG1	4.00478	-4.00655	9.40551	1.2e-17	4.32e-15	29.5113	SCRG1	16.9222	PDCD1hiCD200hi
SOX17	1.43864	-0.110714	9.39593	1.27e-17	4.58e-15	29.4495	SOX17	16.8947	PDCD1hiCD200hi
TMEM200A	1.6779	0.651411	9.39452	1.29e-17	4.59e-15	29.4404	TMEM200A	16.8907	PDCD1hiCD200hi
MFAP4	2.48876	4.3742	9.35781	1.64e-17	5.82e-15	29.2037	MFAP4	16.7855	PDCD1hiCD200hi
ADRB3	3.23722	-4.25443	9.334	1.92e-17	6.76e-15	29.0504	ADRB3	16.7173	PDCD1hiCD200hi
NAP1L3	2.1696	-1.37029	9.33307	1.93e-17	6.76e-15	29.0444	NAP1L3	16.7147	PDCD1hiCD200hi
C7	3.97791	0.0135984	9.33191	1.94e-17	6.77e-15	29.0369	C7	16.7113	PDCD1hiCD200hi
TMEM119	1.98014	2.58951	9.32867	1.99e-17	6.88e-15	29.0161	TMEM119	16.7021	PDCD1hiCD200hi
ADAMTS9	1.42861	1.62796	9.32739	2e-17	6.9e-15	29.0078	ADAMTS9	16.6984	PDCD1hiCD200hi
RAI2	1.82682	0.843056	9.31168	2.22e-17	7.6e-15	28.9068	RAI2	16.6535	PDCD1hiCD200hi
MYCT1	1.30377	0.67152	9.29079	2.55e-17	8.62e-15	28.7724	MYCT1	16.5938	PDCD1hiCD200hi
SOD3	1.88512	4.0225	9.28256	2.69e-17	9.05e-15	28.7196	SOD3	16.5703	PDCD1hiCD200hi
HAND1	4.37544	-5.59842	9.28	2.74e-17	9.15e-15	28.7032	HAND1	16.563	PDCD1hiCD200hi
AMPH	1.95232	-1.48897	9.27814	2.77e-17	9.21e-15	28.6912	AMPH	16.5577	PDCD1hiCD200hi
DES	4.61514	4.2542	9.25854	3.15e-17	1.04e-14	28.5653	DES	16.5017	PDCD1hiCD200hi
HPSE2	3.8976	-2.22333	9.23789	3.61e-17	1.19e-14	28.4329	HPSE2	16.4429	PDCD1hiCD200hi
DOK5	2.08353	-0.755122	9.22764	3.86e-17	1.26e-14	28.3672	DOK5	16.4136	PDCD1hiCD200hi
C11orf96	1.80297	4.34233	9.22584	3.9e-17	1.27e-14	28.3557	C11orf96	16.4085	PDCD1hiCD200hi
CALD1	1.50358	5.72655	9.20763	4.4e-17	1.42e-14	28.239	CALD1	16.3566	PDCD1hiCD200hi
FHL1	2.31408	3.34086	9.18482	5.11e-17	1.63e-14	28.0931	FHL1	16.2918	PDCD1hiCD200hi
TNXB	2.28951	1.78239	9.18237	5.19e-17	1.65e-14	28.0774	TNXB	16.2848	PDCD1hiCD200hi
HSPB2	2.0627	0.0933177	9.17555	5.43e-17	1.71e-14	28.0338	HSPB2	16.2654	PDCD1hiCD200hi
ARHGEF15	1.24123	1.1988	9.17474	5.46e-17	1.71e-14	28.0286	ARHGEF15	16.2631	PDCD1hiCD200hi
SOBP	1.59587	-0.808507	9.17242	5.54e-17	1.73e-14	28.0138	SOBP	16.2565	PDCD1hiCD200hi
FOXF1	1.7791	1.27397	9.14918	6.45e-17	2e-14	27.8653	FOXF1	16.1905	PDCD1hiCD200hi
ARHGAP20	1.90788	-2.52247	9.14138	6.79e-17	2.09e-14	27.8155	ARHGAP20	16.1683	PDCD1hiCD200hi
SLIT2	2.34801	-0.455578	9.13513	7.07e-17	2.17e-14	27.7756	SLIT2	16.1506	PDCD1hiCD200hi
GDF10	3.26812	-4.99027	9.12537	7.54e-17	2.3e-14	27.7133	GDF10	16.1229	PDCD1hiCD200hi
MAP1A	1.73003	0.0994698	9.12167	7.72e-17	2.34e-14	27.6897	MAP1A	16.1124	PDCD1hiCD200hi
NHSL2	1.53478	-0.886625	9.11242	8.2e-17	2.47e-14	27.6307	NHSL2	16.0862	PDCD1hiCD200hi
CASQ2	4.05709	-1.87223	9.08919	9.54e-17	2.87e-14	27.4826	CASQ2	16.0204	PDCD1hiCD200hi
ITM2A	1.41457	2.55541	9.08358	9.9e-17	2.96e-14	27.4469	ITM2A	16.0045	PDCD1hiCD200hi
CD93	1.24602	2.98381	9.07508	1.05e-16	3.11e-14	27.3928	CD93	15.9804	PDCD1hiCD200hi
KIAA1644	2.36173	-1.82159	9.06443	1.12e-16	3.32e-14	27.325	KIAA1644	15.9503	PDCD1hiCD200hi
ANXA6	1.34267	5.5901	9.059	1.16e-16	3.42e-14	27.2905	ANXA6	15.9349	PDCD1hiCD200hi
EGR2	1.62175	1.51977	9.04575	1.27e-16	3.71e-14	27.2062	EGR2	15.8974	PDCD1hiCD200hi
PLCL1	1.30937	-1.31608	9.01855	1.51e-16	4.38e-14	27.0334	PLCL1	15.8206	PDCD1hiCD200hi
CACNA1H	1.84057	1.27355	9.01441	1.55e-16	4.46e-14	27.0071	CACNA1H	15.8089	PDCD1hiCD200hi
SH2D3C	0.948727	2.1254	9.01281	1.57e-16	4.46e-14	26.997	SH2D3C	15.8044	PDCD1hiCD200hi
COL6A3	1.84072	5.75925	9.01278	1.57e-16	4.46e-14	26.9968	COL6A3	15.8043	PDCD1hiCD200hi
IGFBP5	2.13103	4.78449	9.00923	1.61e-16	4.54e-14	26.9742	IGFBP5	15.7943	PDCD1hiCD200hi
PPP1R14A	1.69825	3.23998	9.00721	1.63e-16	4.58e-14	26.9614	PPP1R14A	15.7886	PDCD1hiCD200hi
AGTR1	3.13551	-2.23972	9.00349	1.67e-16	4.67e-14	26.9378	AGTR1	15.7781	PDCD1hiCD200hi
NOS3	1.21714	2.17258	8.99648	1.74e-16	4.86e-14	26.8934	NOS3	15.7583	PDCD1hiCD200hi
LUM	1.92986	7.93664	8.99435	1.77e-16	4.91e-14	26.8799	LUM	15.7523	PDCD1hiCD200hi
ARHGAP31	1.13633	1.00684	8.98274	1.91e-16	5.26e-14	26.8062	ARHGAP31	15.7196	PDCD1hiCD200hi
CRYAB	2.12354	4.33014	8.98218	1.91e-16	5.26e-14	26.8027	CRYAB	15.718	PDCD1hiCD200hi
KIAA1755	2.07174	0.402913	8.9692	2.08e-16	5.7e-14	26.7205	KIAA1755	15.6814	PDCD1hiCD200hi
COX7A1	1.56951	4.33014	8.96843	2.09e-16	5.7e-14	26.7156	COX7A1	15.6793	PDCD1hiCD200hi
RSPO2	4.0407	-3.84366	8.9649	2.14e-16	5.8e-14	26.6932	RSPO2	15.6693	PDCD1hiCD200hi
TPM2	1.77263	7.3036	8.95717	2.25e-16	6.07e-14	26.6443	TPM2	15.6476	PDCD1hiCD200hi
SH3RF3	1.43553	0.302157	8.95472	2.29e-16	6.14e-14	26.6288	SH3RF3	15.6407	PDCD1hiCD200hi
CPEB1	2.41584	-2.15752	8.95356	2.3e-16	6.16e-14	26.6214	CPEB1	15.6374	PDCD1hiCD200hi
PCDH18	1.45071	0.828903	8.94671	2.41e-16	6.41e-14	26.5781	PCDH18	15.6181	PDCD1hiCD200hi
SYNM	2.22574	2.08872	8.94201	2.48e-16	6.58e-14	26.5483	SYNM	15.6049	PDCD1hiCD200hi
CTSK	1.82849	5.58553	8.92538	2.77e-16	7.3e-14	26.4431	CTSK	15.5581	PDCD1hiCD200hi
VCAM1	1.76725	3.06202	8.91731	2.91e-16	7.65e-14	26.3921	VCAM1	15.5354	PDCD1hiCD200hi
KCNB1	3.12464	-6.27675	8.91216	3.01e-16	7.88e-14	26.3596	KCNB1	15.521	PDCD1hiCD200hi
THSD7A	1.93699	-1.5876	8.9095	3.07e-16	7.98e-14	26.3428	THSD7A	15.5135	PDCD1hiCD200hi
C1QTNF5	1.45346	4.61399	8.89649	3.33e-16	8.64e-14	26.2607	C1QTNF5	15.477	PDCD1hiCD200hi
PABPC5	2.13483	-3.53889	8.89489	3.37e-16	8.69e-14	26.2505	PABPC5	15.4724	PDCD1hiCD200hi
GJA5	1.72115	1.49922	8.88525	3.59e-16	9.21e-14	26.1897	GJA5	15.4454	PDCD1hiCD200hi
FAM110B	1.80056	-0.339318	8.87852	3.75e-16	9.58e-14	26.1473	FAM110B	15.4265	PDCD1hiCD200hi
XPNPEP2	3.05235	-2.96464	8.8697	3.96e-16	1.01e-13	26.0916	XPNPEP2	15.4018	PDCD1hiCD200hi
TNFSF4	1.51803	0.181967	8.86556	4.07e-16	1.03e-13	26.0655	TNFSF4	15.3902	PDCD1hiCD200hi
ATP8B2	1.35082	2.18606	8.85515	4.36e-16	1.1e-13	25.9999	ATP8B2	15.361	PDCD1hiCD200hi
CXCL12	2.21979	3.24443	8.854	4.39e-16	1.1e-13	25.9927	CXCL12	15.3578	PDCD1hiCD200hi
ECM2	1.53907	0.577369	8.85391	4.39e-16	1.1e-13	25.9921	ECM2	15.3575	PDCD1hiCD200hi
FBN1	1.80987	3.51359	8.85312	4.41e-16	1.1e-13	25.9871	FBN1	15.3553	PDCD1hiCD200hi
PTGFR	2.51244	-1.84463	8.84954	4.52e-16	1.12e-13	25.9646	PTGFR	15.3453	PDCD1hiCD200hi
KCNE4	1.76051	0.61092	8.8449	4.65e-16	1.15e-13	25.9354	KCNE4	15.3323	PDCD1hiCD200hi
ADH1B	4.44085	-1.67822	8.83311	5.02e-16	1.24e-13	25.8612	ADH1B	15.2993	PDCD1hiCD200hi
ADAMTSL1	1.83351	-0.606233	8.8311	5.09e-16	1.25e-13	25.8485	ADAMTSL1	15.2936	PDCD1hiCD200hi
PDE3A	1.48146	-1.1119	8.82757	5.2e-16	1.26e-13	25.8263	PDE3A	15.2838	PDCD1hiCD200hi
ASB5	4.6692	-4.70037	8.81759	5.55e-16	1.33e-13	25.7635	ASB5	15.2558	PDCD1hiCD200hi
PYGM	1.84568	-1.25247	8.80544	6e-16	1.43e-13	25.6871	PYGM	15.2219	PDCD1hiCD200hi
COL3A1	2.07687	8.2841	8.80493	6.02e-16	1.43e-13	25.6839	COL3A1	15.2204	PDCD1hiCD200hi
DGKB	3.35294	-5.91056	8.80328	6.08e-16	1.44e-13	25.6736	DGKB	15.2158	PDCD1hiCD200hi
CACNA1C	1.75846	0.166605	8.79961	6.23e-16	1.47e-13	25.6505	CACNA1C	15.2056	PDCD1hiCD200hi
TNR	2.6631	-7.26571	8.79661	6.35e-16	1.49e-13	25.6316	TNR	15.1972	PDCD1hiCD200hi
DLC1	1.35772	1.55298	8.78977	6.64e-16	1.55e-13	25.5887	DLC1	15.1781	PDCD1hiCD200hi
LAMA2	1.52924	0.721697	8.77497	7.3e-16	1.69e-13	25.4958	LAMA2	15.1367	PDCD1hiCD200hi
FGFR1	1.7826	3.23252	8.76572	7.75e-16	1.78e-13	25.4378	FGFR1	15.1109	PDCD1hiCD200hi
EBF3	1.58553	-1.37384	8.74894	8.63e-16	1.97e-13	25.3326	EBF3	15.0641	PDCD1hiCD200hi
SEMA3G	1.45009	0.580567	8.7421	9.01e-16	2.05e-13	25.2897	SEMA3G	15.045	PDCD1hiCD200hi
THBS2	2.15237	4.37391	8.7	1.18e-15	2.67e-13	25.0262	THBS2	14.9278	PDCD1hiCD200hi
NCAM1	2.35207	-0.719457	8.69569	1.21e-15	2.73e-13	24.9993	NCAM1	14.9158	PDCD1hiCD200hi
MGP	2.12178	7.17056	8.69323	1.23e-15	2.77e-13	24.9839	MGP	14.909	PDCD1hiCD200hi
TCF21	2.11956	-0.493823	8.68993	1.26e-15	2.81e-13	24.9633	TCF21	14.8998	PDCD1hiCD200hi
FLNC	2.71461	1.22106	8.68768	1.28e-15	2.84e-13	24.9492	FLNC	14.8936	PDCD1hiCD200hi
C6	3.57625	-5.60743	8.68629	1.29e-15	2.86e-13	24.9405	C6	14.8897	PDCD1hiCD200hi
TCEAL2	4.41409	-2.75667	8.68583	1.29e-15	2.86e-13	24.9376	TCEAL2	14.8884	PDCD1hiCD200hi
BNC2	1.96487	-0.860341	8.68524	1.3e-15	2.86e-13	24.9339	BNC2	14.8868	PDCD1hiCD200hi
SELE	2.43603	0.248377	8.6838	1.31e-15	2.87e-13	24.925	SELE	14.8828	PDCD1hiCD200hi
TXLNB	1.49006	-2.607	8.6732	1.4e-15	3.05e-13	24.8588	TXLNB	14.8533	PDCD1hiCD200hi
HLX	1.06409	2.26135	8.6731	1.4e-15	3.05e-13	24.8581	HLX	14.8531	PDCD1hiCD200hi
HSD17B6	1.72769	1.60685	8.66403	1.49e-15	3.22e-13	24.8015	HSD17B6	14.8279	PDCD1hiCD200hi
SULF1	2.08362	4.6386	8.65618	1.56e-15	3.38e-13	24.7525	SULF1	14.8061	PDCD1hiCD200hi
ADAMTS1	1.60434	3.02709	8.65488	1.58e-15	3.39e-13	24.7444	ADAMTS1	14.8025	PDCD1hiCD200hi
RSPO3	2.93129	-0.71988	8.65281	1.6e-15	3.42e-13	24.7315	RSPO3	14.7967	PDCD1hiCD200hi
THY1	1.56455	5.79554	8.64977	1.63e-15	3.48e-13	24.7126	THY1	14.7883	PDCD1hiCD200hi
FAM107A	1.96154	-0.230888	8.63533	1.79e-15	3.8e-13	24.6225	FAM107A	14.7482	PDCD1hiCD200hi
COL4A2	1.22807	6.1196	8.6228	1.93e-15	4.1e-13	24.5445	COL4A2	14.7135	PDCD1hiCD200hi
PCAT19	1.14518	0.0253983	8.61098	2.09e-15	4.41e-13	24.471	PCAT19	14.6808	PDCD1hiCD200hi
CXCR4	1.27303	4.92249	8.59533	2.3e-15	4.84e-13	24.3736	CXCR4	14.6375	PDCD1hiCD200hi
MYOCD	2.91768	-2.40839	8.5935	2.33e-15	4.87e-13	24.3622	MYOCD	14.6324	PDCD1hiCD200hi
FNDC1	2.78493	0.519243	8.59179	2.36e-15	4.91e-13	24.3516	FNDC1	14.6276	PDCD1hiCD200hi
SPARC	1.50295	9.56963	8.58597	2.45e-15	5.08e-13	24.3154	SPARC	14.6116	PDCD1hiCD200hi
STARD8	1.13839	0.220693	8.58502	2.46e-15	5.09e-13	24.3095	STARD8	14.6089	PDCD1hiCD200hi
FAM198B	1.22754	2.92498	8.56966	2.71e-15	5.59e-13	24.2141	FAM198B	14.5665	PDCD1hiCD200hi
IGF1	2.56348	0.136747	8.56458	2.8e-15	5.76e-13	24.1826	IGF1	14.5524	PDCD1hiCD200hi
INMT	1.62418	0.381131	8.56263	2.84e-15	5.81e-13	24.1705	INMT	14.5471	PDCD1hiCD200hi
P2RY8	1.38942	0.324336	8.5493	3.09e-15	6.3e-13	24.0878	P2RY8	14.5102	PDCD1hiCD200hi
LEFTY2	3.81876	-4.0738	8.54609	3.15e-15	6.41e-13	24.0678	LEFTY2	14.5014	PDCD1hiCD200hi
CHRD	1.58148	-0.100486	8.54269	3.22e-15	6.53e-13	24.0468	CHRD	14.492	PDCD1hiCD200hi
STK32B	1.55767	-1.54699	8.53927	3.29e-15	6.65e-13	24.0255	STK32B	14.4825	PDCD1hiCD200hi
FMOD	1.67571	3.42978	8.53733	3.33e-15	6.71e-13	24.0135	FMOD	14.4772	PDCD1hiCD200hi
CILP	3.24463	-0.494164	8.53488	3.38e-15	6.79e-13	23.9984	CILP	14.4705	PDCD1hiCD200hi
DAAM2	1.43159	0.340614	8.53025	3.49e-15	6.97e-13	23.9696	DAAM2	14.4577	PDCD1hiCD200hi
ZFPM2	1.71995	-0.797293	8.49334	4.41e-15	8.77e-13	23.7411	ZFPM2	14.356	PDCD1hiCD200hi
ZEB2	1.18179	2.37791	8.49205	4.44e-15	8.82e-13	23.7332	ZEB2	14.3524	PDCD1hiCD200hi
REM1	1.59947	-0.876047	8.47902	4.82e-15	9.51e-13	23.6527	REM1	14.3166	PDCD1hiCD200hi
KCNT2	1.73813	-3.43509	8.46129	5.4e-15	1.06e-12	23.5431	KCNT2	14.2678	PDCD1hiCD200hi
GPC6	2.06697	0.402591	8.45013	5.79e-15	1.13e-12	23.4743	GPC6	14.2372	PDCD1hiCD200hi
IL3RA	1.02044	2.3651	8.4453	5.97e-15	1.16e-12	23.4445	IL3RA	14.2239	PDCD1hiCD200hi
DDIT4L	2.34885	-2.24044	8.443	6.06e-15	1.17e-12	23.4303	DDIT4L	14.2176	PDCD1hiCD200hi
ELN	2.37921	2.84113	8.42639	6.73e-15	1.3e-12	23.3279	ELN	14.1721	PDCD1hiCD200hi
PRSS35	2.52021	-3.36698	8.42563	6.76e-15	1.3e-12	23.3233	PRSS35	14.17	PDCD1hiCD200hi
AEBP1	1.98515	6.36131	8.42146	6.94e-15	1.33e-12	23.2976	AEBP1	14.1585	PDCD1hiCD200hi
RBPMS2	1.86086	1.5466	8.42032	6.99e-15	1.34e-12	23.2905	RBPMS2	14.1554	PDCD1hiCD200hi
TGFB3	1.51395	3.26774	8.41866	7.07e-15	1.35e-12	23.2803	TGFB3	14.1509	PDCD1hiCD200hi
THBS4	2.85945	-0.181465	8.40423	7.74e-15	1.47e-12	23.1915	THBS4	14.1113	PDCD1hiCD200hi
ABCB5	3.13571	-6.78824	8.40247	7.83e-15	1.48e-12	23.1806	ABCB5	14.1065	PDCD1hiCD200hi
RAMP3	1.17505	3.53533	8.37491	9.31e-15	1.75e-12	23.0112	RAMP3	14.031	PDCD1hiCD200hi
DPYSL2	1.07007	3.37758	8.37317	9.41e-15	1.77e-12	23.0005	DPYSL2	14.0263	PDCD1hiCD200hi
ABCC9	1.66143	-0.901018	8.37157	9.51e-15	1.78e-12	22.9907	ABCC9	14.0219	PDCD1hiCD200hi
ADCY5	2.2383	-0.471865	8.37085	9.55e-15	1.78e-12	22.9863	ADCY5	14.02	PDCD1hiCD200hi
ANGPTL1	2.6163	-1.31339	8.36488	9.92e-15	1.84e-12	22.9496	ANGPTL1	14.0036	PDCD1hiCD200hi
GNG7	1.62188	-0.684076	8.34983	1.09e-14	2.02e-12	22.8572	GNG7	13.9625	PDCD1hiCD200hi
NTM	1.72537	1.72749	8.34128	1.15e-14	2.12e-12	22.8048	NTM	13.9392	PDCD1hiCD200hi
SGIP1	1.48581	0.334713	8.33934	1.16e-14	2.14e-12	22.793	SGIP1	13.9339	PDCD1hiCD200hi
GNG11	1.15124	2.6084	8.33562	1.19e-14	2.19e-12	22.7701	GNG11	13.9237	PDCD1hiCD200hi
ITGA1	1.07174	2.20676	8.32966	1.24e-14	2.26e-12	22.7336	ITGA1	13.9075	PDCD1hiCD200hi
CTC-296K1.4	4.34675	-3.57786	8.32082	1.31e-14	2.39e-12	22.6794	CTC-296K1.4	13.8833	PDCD1hiCD200hi
GATA5	3.72067	-3.63387	8.31576	1.35e-14	2.45e-12	22.6485	GATA5	13.8696	PDCD1hiCD200hi
CALCRL	1.28102	1.64492	8.31536	1.35e-14	2.45e-12	22.646	CALCRL	13.8685	PDCD1hiCD200hi
SGCD	2.30271	-0.813071	8.30776	1.42e-14	2.57e-12	22.5995	SGCD	13.8478	PDCD1hiCD200hi
OGN	3.43568	-1.97378	8.30439	1.45e-14	2.61e-12	22.5789	OGN	13.8386	PDCD1hiCD200hi
ITGBL1	2.29625	2.07539	8.30016	1.49e-14	2.67e-12	22.553	ITGBL1	13.827	PDCD1hiCD200hi
CHRDL1	3.89509	-1.96596	8.29508	1.54e-14	2.75e-12	22.522	CHRDL1	13.8132	PDCD1hiCD200hi
RELN	3.03581	-3.99502	8.27222	1.77e-14	3.17e-12	22.3823	RELN	13.751	PDCD1hiCD200hi
CPA3	2.07766	1.7206	8.25623	1.96e-14	3.49e-12	22.2847	CPA3	13.7076	PDCD1hiCD200hi
PIEZO2	1.77852	-1.04737	8.25388	1.99e-14	3.52e-12	22.2703	PIEZO2	13.7012	PDCD1hiCD200hi
SRL	1.69399	-3.35438	8.2538	1.99e-14	3.52e-12	22.2698	SRL	13.7009	PDCD1hiCD200hi
RGS2	1.42583	4.98976	8.24949	2.05e-14	3.61e-12	22.2436	RGS2	13.6892	PDCD1hiCD200hi
SVEP1	1.47352	-0.541303	8.24287	2.13e-14	3.75e-12	22.2032	SVEP1	13.6713	PDCD1hiCD200hi
PI16	3.58596	-1.4852	8.24207	2.14e-14	3.76e-12	22.1983	PI16	13.6691	PDCD1hiCD200hi
OLFML3	1.67365	3.81212	8.2405	2.16e-14	3.78e-12	22.1887	OLFML3	13.6648	PDCD1hiCD200hi
ISLR	2.10418	4.5567	8.23988	2.17e-14	3.78e-12	22.1849	ISLR	13.6631	PDCD1hiCD200hi
TNFSF12	0.868233	4.10486	8.23801	2.2e-14	3.82e-12	22.1735	TNFSF12	13.6581	PDCD1hiCD200hi
CELF2	1.178	1.10744	8.23548	2.23e-14	3.87e-12	22.1581	CELF2	13.6512	PDCD1hiCD200hi
ALDH1B1	1.04356	4.0981	8.22913	2.32e-14	4e-12	22.1195	ALDH1B1	13.634	PDCD1hiCD200hi
GPIHBP1	2.30293	-1.71428	8.22874	2.33e-14	4e-12	22.1171	GPIHBP1	13.6329	PDCD1hiCD200hi
DPYSL3	1.79231	4.23625	8.22856	2.33e-14	4e-12	22.116	DPYSL3	13.6324	PDCD1hiCD200hi
PLVAP	0.929229	5.42003	8.22509	2.38e-14	4.08e-12	22.0948	PLVAP	13.623	PDCD1hiCD200hi
TIMP2	1.49186	6.12168	8.22436	2.39e-14	4.08e-12	22.0904	TIMP2	13.621	PDCD1hiCD200hi
TMEM252	3.7377	-6.34452	8.22384	2.4e-14	4.08e-12	22.0872	TMEM252	13.6196	PDCD1hiCD200hi
MAOB	2.26793	0.87892	8.22366	2.4e-14	4.08e-12	22.0861	MAOB	13.6191	PDCD1hiCD200hi
PPFIA2	2.48537	-2.61883	8.22196	2.43e-14	4.11e-12	22.0758	PPFIA2	13.6145	PDCD1hiCD200hi
FIBIN	2.36186	1.00994	8.21254	2.58e-14	4.35e-12	22.0184	FIBIN	13.589	PDCD1hiCD200hi
F10	1.8217	-0.86127	8.21115	2.6e-14	4.37e-12	22.01	F10	13.5852	PDCD1hiCD200hi
SSC5D	1.95404	1.2997	8.20289	2.74e-14	4.59e-12	21.9598	SSC5D	13.5629	PDCD1hiCD200hi
RNF150	1.84243	-1.47103	8.20226	2.75e-14	4.59e-12	21.9559	RNF150	13.5611	PDCD1hiCD200hi
LBH	1.05337	4.92786	8.20191	2.75e-14	4.59e-12	21.9538	LBH	13.5602	PDCD1hiCD200hi
IFFO1	1.04173	2.13582	8.19687	2.84e-14	4.73e-12	21.9232	IFFO1	13.5466	PDCD1hiCD200hi
NUDT10	2.81216	-3.16116	8.19457	2.88e-14	4.78e-12	21.9091	NUDT10	13.5403	PDCD1hiCD200hi
PRND	2.87745	-4.4474	8.18418	3.07e-14	5.09e-12	21.846	PRND	13.5122	PDCD1hiCD200hi
RARRES2	1.85101	6.23943	8.18342	3.09e-14	5.09e-12	21.8414	RARRES2	13.5101	PDCD1hiCD200hi
C2orf40	4.22756	-2.08033	8.18202	3.12e-14	5.12e-12	21.8329	C2orf40	13.5064	PDCD1hiCD200hi
PDZRN3	1.81768	1.61415	8.18181	3.12e-14	5.12e-12	21.8316	PDZRN3	13.5058	PDCD1hiCD200hi
CYGB	1.27578	3.28745	8.1785	3.19e-14	5.21e-12	21.8115	CYGB	13.4968	PDCD1hiCD200hi
KLF17	3.12544	-5.79847	8.16711	3.42e-14	5.56e-12	21.7423	KLF17	13.466	PDCD1hiCD200hi
ITGA7	1.62589	2.35531	8.16464	3.47e-14	5.63e-12	21.7273	ITGA7	13.4593	PDCD1hiCD200hi
RFTN2	1.18602	-0.787008	8.16173	3.54e-14	5.72e-12	21.7097	RFTN2	13.4515	PDCD1hiCD200hi
PEG3	2.19061	-2.77725	8.16017	3.57e-14	5.76e-12	21.7002	PEG3	13.4473	PDCD1hiCD200hi
PDGFRA	1.46328	2.17713	8.15812	3.62e-14	5.82e-12	21.6878	PDGFRA	13.4417	PDCD1hiCD200hi
PDE4B	1.29671	1.53407	8.15695	3.64e-14	5.84e-12	21.6807	PDE4B	13.4386	PDCD1hiCD200hi
SDPR	1.85124	1.2111	8.14778	3.86e-14	6.15e-12	21.6251	SDPR	13.4138	PDCD1hiCD200hi
ADAMTS10	1.23528	0.952317	8.14487	3.93e-14	6.23e-12	21.6075	ADAMTS10	13.4059	PDCD1hiCD200hi
MYOZ2	2.64015	-6.73178	8.14327	3.97e-14	6.28e-12	21.5978	MYOZ2	13.4016	PDCD1hiCD200hi
SV2B	2.49748	-3.55983	8.14045	4.04e-14	6.37e-12	21.5807	SV2B	13.394	PDCD1hiCD200hi
DOK6	1.75693	-2.38491	8.13962	4.06e-14	6.39e-12	21.5757	DOK6	13.3918	PDCD1hiCD200hi
LGI4	1.20984	0.475452	8.13631	4.14e-14	6.5e-12	21.5556	LGI4	13.3828	PDCD1hiCD200hi
PTGDS	2.26882	5.02457	8.13535	4.17e-14	6.52e-12	21.5498	PTGDS	13.3802	PDCD1hiCD200hi
RGS5	1.46978	3.74388	8.131	4.28e-14	6.68e-12	21.5235	RGS5	13.3685	PDCD1hiCD200hi
KANK2	1.16788	4.633	8.12938	4.32e-14	6.73e-12	21.5136	KANK2	13.3642	PDCD1hiCD200hi
PXDN	1.50133	3.28954	8.10406	5.06e-14	7.86e-12	21.3605	PXDN	13.2959	PDCD1hiCD200hi
CYR61	1.54243	6.15212	8.10327	5.08e-14	7.87e-12	21.3557	CYR61	13.2938	PDCD1hiCD200hi
C3orf80	1.45344	-0.164524	8.10216	5.12e-14	7.91e-12	21.349	C3orf80	13.2908	PDCD1hiCD200hi
FBXL22	1.52153	-0.259486	8.0976	5.27e-14	8.11e-12	21.3214	FBXL22	13.2785	PDCD1hiCD200hi
COL1A2	1.83471	8.71986	8.09102	5.49e-14	8.43e-12	21.2817	COL1A2	13.2608	PDCD1hiCD200hi
KLF2	1.29334	2.89196	8.08595	5.66e-14	8.68e-12	21.2511	KLF2	13.2472	PDCD1hiCD200hi
KCNA5	2.18131	-3.83585	8.07942	5.89e-14	9.01e-12	21.2116	KCNA5	13.2296	PDCD1hiCD200hi
DIXDC1	1.32152	0.932676	8.06874	6.3e-14	9.6e-12	21.1471	DIXDC1	13.2009	PDCD1hiCD200hi
TRIM61	2.03429	-3.55556	8.06171	6.58e-14	1e-11	21.1047	TRIM61	13.182	PDCD1hiCD200hi
PMP22	1.27668	4.92425	8.06068	6.62e-14	1e-11	21.0985	PMP22	13.1792	PDCD1hiCD200hi
ELMO1	0.984734	2.72108	8.05279	6.95e-14	1.05e-11	21.051	ELMO1	13.158	PDCD1hiCD200hi
EDNRA	1.36906	1.42753	8.04962	7.09e-14	1.07e-11	21.0319	EDNRA	13.1495	PDCD1hiCD200hi
GPR88	2.45624	-5.7389	8.03959	7.54e-14	1.13e-11	20.9715	GPR88	13.1226	PDCD1hiCD200hi
ITGA11	1.95103	1.50565	8.03657	7.68e-14	1.15e-11	20.9533	ITGA11	13.1145	PDCD1hiCD200hi
PLXNC1	1.0468	1.33769	8.03646	7.69e-14	1.15e-11	20.9527	PLXNC1	13.1142	PDCD1hiCD200hi
PCDHGA12	1.66951	-1.77404	8.03373	7.82e-14	1.17e-11	20.9362	PCDHGA12	13.1069	PDCD1hiCD200hi
SELM	1.43408	6.42918	8.03222	7.89e-14	1.18e-11	20.9271	SELM	13.1028	PDCD1hiCD200hi
SCARF2	1.54808	2.01495	8.02525	8.24e-14	1.22e-11	20.8852	SCARF2	13.0842	PDCD1hiCD200hi
PTP4A3	1.0774	4.02835	8.02525	8.24e-14	1.22e-11	20.8852	PTP4A3	13.0842	PDCD1hiCD200hi
COL1A1	1.92612	8.78852	8.02165	8.42e-14	1.25e-11	20.8636	COL1A1	13.0745	PDCD1hiCD200hi
FGF2	1.78423	-0.933382	8.02005	8.51e-14	1.25e-11	20.8539	FGF2	13.0702	PDCD1hiCD200hi
TUBA1A	1.32771	6.53503	8.01814	8.61e-14	1.27e-11	20.8424	TUBA1A	13.0651	PDCD1hiCD200hi
MYADM	1.41348	4.74255	8.01331	8.87e-14	1.3e-11	20.8134	MYADM	13.0522	PDCD1hiCD200hi
CPNE5	1.22531	1.13871	8.00612	9.27e-14	1.36e-11	20.7702	CPNE5	13.0329	PDCD1hiCD200hi
PPP1R16B	1.2172	0.327312	7.9958	9.88e-14	1.44e-11	20.7082	PPP1R16B	13.0053	PDCD1hiCD200hi
TMEM100	2.73048	-1.67781	7.99176	1.01e-13	1.47e-11	20.684	TMEM100	12.9945	PDCD1hiCD200hi
ATP1B2	1.50714	-1.62724	7.99061	1.02e-13	1.48e-11	20.6771	ATP1B2	12.9914	PDCD1hiCD200hi
FZD7	1.2247	2.42751	7.98986	1.02e-13	1.48e-11	20.6725	FZD7	12.9894	PDCD1hiCD200hi
NID2	1.35011	2.88026	7.98953	1.03e-13	1.48e-11	20.6705	NID2	12.9885	PDCD1hiCD200hi
PLXNA4	2.16688	-3.39389	7.98495	1.06e-13	1.52e-11	20.6431	PLXNA4	12.9763	PDCD1hiCD200hi
ATP10A	1.4213	-0.0264172	7.97579	1.12e-13	1.6e-11	20.5881	ATP10A	12.9518	PDCD1hiCD200hi
MCAM	1.09888	4.92524	7.96975	1.16e-13	1.65e-11	20.5519	MCAM	12.9357	PDCD1hiCD200hi
TSHZ3	1.41202	0.812554	7.96933	1.16e-13	1.65e-11	20.5494	TSHZ3	12.9345	PDCD1hiCD200hi
PRR16	1.37617	0.752542	7.96484	1.2e-13	1.69e-11	20.5225	PRR16	12.9225	PDCD1hiCD200hi
NTRK3	2.81117	-3.56912	7.95712	1.25e-13	1.77e-11	20.4762	NTRK3	12.9019	PDCD1hiCD200hi
PKNOX2	1.89177	-2.00203	7.95679	1.26e-13	1.77e-11	20.4742	PKNOX2	12.901	PDCD1hiCD200hi
PRRX1	1.92143	2.72311	7.95366	1.28e-13	1.8e-11	20.4555	PRRX1	12.8927	PDCD1hiCD200hi
PTGIR	1.20582	0.292991	7.94986	1.31e-13	1.84e-11	20.4328	PTGIR	12.8826	PDCD1hiCD200hi
FAM19A1	2.5928	-6.07251	7.94937	1.31e-13	1.84e-11	20.4298	FAM19A1	12.8813	PDCD1hiCD200hi
GREM2	3.18181	-3.63169	7.94676	1.34e-13	1.86e-11	20.4142	GREM2	12.8743	PDCD1hiCD200hi
GIMAP6	1.0388	1.99267	7.94656	1.34e-13	1.86e-11	20.413	GIMAP6	12.8738	PDCD1hiCD200hi
GUCY1B3	1.09913	1.43359	7.9393	1.4e-13	1.94e-11	20.3696	GUCY1B3	12.8544	PDCD1hiCD200hi
TMEM255B	0.959507	1.88462	7.93517	1.43e-13	1.99e-11	20.3448	TMEM255B	12.8434	PDCD1hiCD200hi
PTPRD	2.61211	-2.28466	7.93215	1.46e-13	2.02e-11	20.3268	PTPRD	12.8353	PDCD1hiCD200hi
MICU3	1.68038	-2.22363	7.93032	1.48e-13	2.04e-11	20.3158	MICU3	12.8305	PDCD1hiCD200hi
COLEC12	1.93661	0.752013	7.92821	1.5e-13	2.06e-11	20.3033	COLEC12	12.8248	PDCD1hiCD200hi
ABCA8	2.25799	-1.48815	7.92791	1.5e-13	2.06e-11	20.3014	ABCA8	12.824	PDCD1hiCD200hi
KANK3	1.05944	0.762884	7.9263	1.51e-13	2.07e-11	20.2918	KANK3	12.8197	PDCD1hiCD200hi
SELP	2.18358	0.902233	7.92304	1.55e-13	2.11e-11	20.2723	SELP	12.8111	PDCD1hiCD200hi
THBS1	1.5422	5.34914	7.92289	1.55e-13	2.11e-11	20.2714	THBS1	12.8107	PDCD1hiCD200hi
ANGPTL7	3.56443	-5.62417	7.91913	1.58e-13	2.15e-11	20.249	ANGPTL7	12.8007	PDCD1hiCD200hi
CLDN5	1.55508	2.86661	7.9124	1.65e-13	2.24e-11	20.2088	CLDN5	12.7827	PDCD1hiCD200hi
ADAMTS8	2.54068	-1.87662	7.90965	1.68e-13	2.27e-11	20.1923	ADAMTS8	12.7754	PDCD1hiCD200hi
RAMP2	0.974325	4.33052	7.90689	1.71e-13	2.3e-11	20.1759	RAMP2	12.7681	PDCD1hiCD200hi
LRCH2	1.56884	-1.05247	7.90448	1.73e-13	2.33e-11	20.1615	LRCH2	12.7617	PDCD1hiCD200hi
NR4A3	1.74184	0.350019	7.90228	1.75e-13	2.36e-11	20.1483	NR4A3	12.7558	PDCD1hiCD200hi
ADAMTSL3	2.3425	-2.9463	7.89921	1.79e-13	2.4e-11	20.13	ADAMTSL3	12.7476	PDCD1hiCD200hi
PTPRD-AS1	3.20939	-5.08389	7.88975	1.89e-13	2.53e-11	20.0736	PTPRD-AS1	12.7225	PDCD1hiCD200hi
PCP4	5.11059	-0.0205574	7.889	1.9e-13	2.54e-11	20.0692	PCP4	12.7205	PDCD1hiCD200hi
SOX8	1.89974	-2.87043	7.88579	1.94e-13	2.58e-11	20.05	SOX8	12.712	PDCD1hiCD200hi
USHBP1	1.0713	-0.387031	7.87477	2.08e-13	2.75e-11	19.9843	USHBP1	12.6827	PDCD1hiCD200hi
AFF3	2.15244	-2.58571	7.87371	2.09e-13	2.76e-11	19.978	AFF3	12.6799	PDCD1hiCD200hi
PLEKHO2	0.778695	3.6934	7.87093	2.13e-13	2.8e-11	19.9614	PLEKHO2	12.6725	PDCD1hiCD200hi
COL8A1	1.81648	2.67565	7.86525	2.2e-13	2.9e-11	19.9276	COL8A1	12.6574	PDCD1hiCD200hi
BHLHE22	1.65241	-1.80491	7.86118	2.26e-13	2.96e-11	19.9034	BHLHE22	12.6466	PDCD1hiCD200hi
TGFB1I1	1.27418	4.27386	7.85579	2.33e-13	3.05e-11	19.8713	TGFB1I1	12.6323	PDCD1hiCD200hi
NPAS4	2.56461	-5.93805	7.85126	2.4e-13	3.13e-11	19.8444	NPAS4	12.6203	PDCD1hiCD200hi
GATA6	1.50019	0.5781	7.84425	2.5e-13	3.26e-11	19.8027	GATA6	12.6017	PDCD1hiCD200hi
VIM	1.25894	8.41165	7.84251	2.53e-13	3.29e-11	19.7924	VIM	12.5971	PDCD1hiCD200hi
CD248	1.47886	3.95788	7.84223	2.53e-13	3.29e-11	19.7907	CD248	12.5964	PDCD1hiCD200hi
TSPAN11	1.48632	0.0186804	7.82942	2.74e-13	3.54e-11	19.7146	TSPAN11	12.5624	PDCD1hiCD200hi
C1orf54	0.923171	3.88381	7.82878	2.75e-13	3.55e-11	19.7108	C1orf54	12.5608	PDCD1hiCD200hi
EBF2	2.02102	-3.38832	7.82107	2.88e-13	3.7e-11	19.665	EBF2	12.5403	PDCD1hiCD200hi
IGDCC4	1.31675	-0.288223	7.81509	2.99e-13	3.83e-11	19.6295	IGDCC4	12.5245	PDCD1hiCD200hi
LRRC70	1.0118	-0.16408	7.81405	3.01e-13	3.84e-11	19.6233	LRRC70	12.5218	PDCD1hiCD200hi
NXPH3	1.86929	-0.0933747	7.8132	3.02e-13	3.86e-11	19.6183	NXPH3	12.5195	PDCD1hiCD200hi
FAM110D	1.17408	-0.178251	7.81154	3.05e-13	3.89e-11	19.6085	FAM110D	12.5151	PDCD1hiCD200hi
KCNIP1	3.11606	-5.09269	7.81071	3.07e-13	3.9e-11	19.6035	KCNIP1	12.5129	PDCD1hiCD200hi
PPP1R12B	1.32791	2.60514	7.80929	3.1e-13	3.92e-11	19.5951	PPP1R12B	12.5092	PDCD1hiCD200hi
NDN	1.51295	2.70435	7.80548	3.17e-13	4.01e-11	19.5725	NDN	12.4991	PDCD1hiCD200hi
CCL14	3.27289	1.2825	7.79653	3.35e-13	4.22e-11	19.5195	CCL14	12.4755	PDCD1hiCD200hi
PCDH17	1.18	-0.107504	7.79458	3.39e-13	4.26e-11	19.5079	PCDH17	12.4703	PDCD1hiCD200hi
CCL19	2.6568	2.8915	7.78518	3.59e-13	4.5e-11	19.4522	CCL19	12.4455	PDCD1hiCD200hi
PCDHGB7	1.49521	-1.04542	7.78518	3.59e-13	4.5e-11	19.4522	PCDHGB7	12.4455	PDCD1hiCD200hi
CMAHP	1.19395	1.95251	7.78417	3.61e-13	4.51e-11	19.4462	CMAHP	12.4428	PDCD1hiCD200hi
COL4A1	1.15417	5.76753	7.78394	3.61e-13	4.51e-11	19.4449	COL4A1	12.4422	PDCD1hiCD200hi
EPHA6	3.14813	-4.71163	7.78346	3.62e-13	4.51e-11	19.442	EPHA6	12.4409	PDCD1hiCD200hi
PLP1	3.55653	-4.26674	7.78135	3.67e-13	4.56e-11	19.4295	PLP1	12.4354	PDCD1hiCD200hi
FAM124A	1.30221	-0.813568	7.77401	3.84e-13	4.76e-11	19.3861	FAM124A	12.416	PDCD1hiCD200hi
KIAA0408	1.82656	-1.41758	7.7635	4.09e-13	5.05e-11	19.3239	KIAA0408	12.3883	PDCD1hiCD200hi
GPR4	0.909266	1.31873	7.75849	4.22e-13	5.2e-11	19.2943	GPR4	12.3751	PDCD1hiCD200hi
GRASP	1.08083	2.37853	7.75717	4.25e-13	5.23e-11	19.2865	GRASP	12.3716	PDCD1hiCD200hi
ZNF423	1.58229	-0.136624	7.75412	4.33e-13	5.31e-11	19.2685	ZNF423	12.3635	PDCD1hiCD200hi
NTNG2	1.186	-1.23938	7.75266	4.37e-13	5.35e-11	19.2599	NTNG2	12.3597	PDCD1hiCD200hi
LRRN4CL	1.73639	-0.594869	7.75224	4.38e-13	5.35e-11	19.2573	LRRN4CL	12.3586	PDCD1hiCD200hi
ETV1	1.30677	0.676979	7.74828	4.49e-13	5.47e-11	19.234	ETV1	12.3482	PDCD1hiCD200hi
FAM124B	1.43233	-1.59514	7.74453	4.59e-13	5.59e-11	19.2119	FAM124B	12.3383	PDCD1hiCD200hi
UBE2QL1	1.94954	-2.4056	7.73799	4.77e-13	5.8e-11	19.1732	UBE2QL1	12.3211	PDCD1hiCD200hi
WIPF1	0.928671	3.84044	7.7363	4.82e-13	5.85e-11	19.1633	WIPF1	12.3166	PDCD1hiCD200hi
MEOX2	2.75766	-2.21665	7.72997	5.01e-13	6.06e-11	19.1259	MEOX2	12.3	PDCD1hiCD200hi
COMP	3.29012	2.81008	7.72593	5.14e-13	6.2e-11	19.102	COMP	12.2893	PDCD1hiCD200hi
GGT5	1.33706	4.11055	7.72247	5.25e-13	6.32e-11	19.0817	GGT5	12.2802	PDCD1hiCD200hi
PCDH12	1.03909	0.773546	7.71822	5.38e-13	6.46e-11	19.0566	PCDH12	12.2691	PDCD1hiCD200hi
TBX4	2.41561	-1.60012	7.71805	5.39e-13	6.46e-11	19.0556	TBX4	12.2686	PDCD1hiCD200hi
PRDM6	1.71288	-0.993145	7.71546	5.47e-13	6.55e-11	19.0403	PRDM6	12.2618	PDCD1hiCD200hi
ARHGAP24	1.23172	1.16578	7.70557	5.81e-13	6.94e-11	18.9821	ARHGAP24	12.2358	PDCD1hiCD200hi
FYN	0.970499	4.26201	7.70534	5.82e-13	6.94e-11	18.9807	FYN	12.2352	PDCD1hiCD200hi
SPRY1	1.09889	3.76405	7.70432	5.85e-13	6.97e-11	18.9747	SPRY1	12.2325	PDCD1hiCD200hi
TCEAL5	3.5839	-4.98939	7.70157	5.95e-13	7.07e-11	18.9585	TCEAL5	12.2253	PDCD1hiCD200hi
C10orf128	1.06682	2.11387	7.69853	6.06e-13	7.19e-11	18.9406	C10orf128	12.2173	PDCD1hiCD200hi
MFNG	0.950537	2.42854	7.69346	6.25e-13	7.39e-11	18.9108	MFNG	12.204	PDCD1hiCD200hi
WNT2	1.94524	1.30289	7.69022	6.37e-13	7.53e-11	18.8917	WNT2	12.1955	PDCD1hiCD200hi
CCM2L	1.01383	0.319205	7.68783	6.47e-13	7.6e-11	18.8777	CCM2L	12.1893	PDCD1hiCD200hi
SHE	1.26067	-0.112785	7.68782	6.47e-13	7.6e-11	18.8776	SHE	12.1892	PDCD1hiCD200hi
CLEC1A	1.05959	0.315776	7.67705	6.9e-13	8.08e-11	18.8143	CLEC1A	12.161	PDCD1hiCD200hi
TRO	1.57684	0.531678	7.6761	6.94e-13	8.11e-11	18.8087	TRO	12.1585	PDCD1hiCD200hi
CCDC178	2.8795	-3.31293	7.66951	7.22e-13	8.43e-11	18.77	CCDC178	12.1412	PDCD1hiCD200hi
RYR2	2.25239	-2.63652	7.66268	7.53e-13	8.76e-11	18.7299	RYR2	12.1233	PDCD1hiCD200hi
MEIS3	1.37885	2.24041	7.66142	7.58e-13	8.79e-11	18.7225	MEIS3	12.1201	PDCD1hiCD200hi
GHR	1.81426	-1.74522	7.66085	7.61e-13	8.81e-11	18.7191	GHR	12.1185	PDCD1hiCD200hi
MMRN1	2.29618	-1.68646	7.65594	7.84e-13	9.04e-11	18.6903	MMRN1	12.1057	PDCD1hiCD200hi
P2RY14	1.28008	-0.830879	7.6534	7.96e-13	9.16e-11	18.6754	P2RY14	12.0991	PDCD1hiCD200hi
AARD	3.00643	-3.81787	7.65272	7.99e-13	9.18e-11	18.6714	AARD	12.0973	PDCD1hiCD200hi
TPM1	1.14372	7.14156	7.65097	8.08e-13	9.26e-11	18.6612	TPM1	12.0927	PDCD1hiCD200hi
TNFRSF8	1.21768	-0.774619	7.64572	8.34e-13	9.53e-11	18.6304	TNFRSF8	12.079	PDCD1hiCD200hi
SLIT3	1.80463	1.63653	7.63332	8.98e-13	1.03e-10	18.5577	SLIT3	12.0465	PDCD1hiCD200hi
MRAS	1.06068	2.8471	7.62601	9.39e-13	1.07e-10	18.5149	MRAS	12.0274	PDCD1hiCD200hi
ESAM	0.938367	3.87655	7.62526	9.43e-13	1.07e-10	18.5104	ESAM	12.0255	PDCD1hiCD200hi
HEYL	1.19166	1.63638	7.61736	9.89e-13	1.12e-10	18.4642	HEYL	12.0048	PDCD1hiCD200hi
NEXN	1.31604	2.2261	7.61552	1e-12	1.13e-10	18.4535	NEXN	12	PDCD1hiCD200hi
DMD	1.60761	0.34721	7.60307	1.08e-12	1.21e-10	18.3806	DMD	11.9675	PDCD1hiCD200hi
FAIM2	2.01726	-1.17841	7.60302	1.08e-12	1.21e-10	18.3803	FAIM2	11.9674	PDCD1hiCD200hi
CTC-378H22.2	1.84472	-3.33302	7.5969	1.12e-12	1.26e-10	18.3446	CTC-378H22.2	11.9515	PDCD1hiCD200hi
GREM1	2.58696	2.49194	7.59493	1.13e-12	1.27e-10	18.333	GREM1	11.9463	PDCD1hiCD200hi
KCNA1	3.06597	-7.5319	7.59004	1.17e-12	1.3e-10	18.3045	KCNA1	11.9336	PDCD1hiCD200hi
ST6GALNAC5	1.72342	0.377912	7.58934	1.17e-12	1.31e-10	18.3004	ST6GALNAC5	11.9317	PDCD1hiCD200hi
GRAP	0.970356	1.33205	7.58823	1.18e-12	1.31e-10	18.2939	GRAP	11.9288	PDCD1hiCD200hi
CD300LB	1.45341	-1.77793	7.57188	1.3e-12	1.44e-10	18.1985	CD300LB	11.8863	PDCD1hiCD200hi
ENPP2	1.44111	2.79372	7.56838	1.33e-12	1.47e-10	18.1781	ENPP2	11.8772	PDCD1hiCD200hi
GPRASP1	1.28293	-0.503922	7.5628	1.37e-12	1.52e-10	18.1455	GPRASP1	11.8626	PDCD1hiCD200hi
HAS1	2.83652	-1.77165	7.56124	1.38e-12	1.53e-10	18.1364	HAS1	11.8586	PDCD1hiCD200hi
CD22	1.96291	-0.0863358	7.5567	1.42e-12	1.57e-10	18.11	CD22	11.8468	PDCD1hiCD200hi
PCBP3	1.59335	-0.959325	7.54318	1.54e-12	1.7e-10	18.0312	PCBP3	11.8117	PDCD1hiCD200hi
RCSD1	1.11607	1.98968	7.54243	1.55e-12	1.7e-10	18.0269	RCSD1	11.8097	PDCD1hiCD200hi
FMNL3	0.828702	2.57523	7.53887	1.58e-12	1.73e-10	18.0061	FMNL3	11.8005	PDCD1hiCD200hi
CMA1	4.05626	-3.35908	7.53486	1.62e-12	1.77e-10	17.9828	CMA1	11.7901	PDCD1hiCD200hi
COL18A1	1.12897	5.35204	7.51844	1.79e-12	1.95e-10	17.8874	COL18A1	11.7475	PDCD1hiCD200hi
ADCY4	0.931677	1.5726	7.51449	1.83e-12	1.99e-10	17.8644	ADCY4	11.7372	PDCD1hiCD200hi
PRRG3	2.61508	-4.23575	7.51335	1.84e-12	2e-10	17.8578	PRRG3	11.7343	PDCD1hiCD200hi
EYA1	2.26374	-3.00195	7.50813	1.9e-12	2.05e-10	17.8275	EYA1	11.7207	PDCD1hiCD200hi
GIMAP4	0.938106	3.64964	7.50692	1.92e-12	2.06e-10	17.8205	GIMAP4	11.7176	PDCD1hiCD200hi
TBX5-AS1	2.07122	-3.00865	7.50319	1.96e-12	2.1e-10	17.7988	TBX5-AS1	11.7079	PDCD1hiCD200hi
CNTNAP1	1.10451	0.87807	7.50147	1.98e-12	2.12e-10	17.7888	CNTNAP1	11.7035	PDCD1hiCD200hi
KLF9	1.096	2.40747	7.50073	1.99e-12	2.13e-10	17.7845	KLF9	11.7016	PDCD1hiCD200hi
LDB3	1.64398	-2.22524	7.49875	2.01e-12	2.15e-10	17.773	LDB3	11.6964	PDCD1hiCD200hi
MYOC	3.03906	-5.63112	7.49789	2.02e-12	2.16e-10	17.768	MYOC	11.6942	PDCD1hiCD200hi
NOL4	3.1685	-6.25958	7.49683	2.03e-12	2.17e-10	17.7619	NOL4	11.6915	PDCD1hiCD200hi
SDC2	1.32817	4.01053	7.49626	2.04e-12	2.17e-10	17.7586	SDC2	11.69	PDCD1hiCD200hi
LCN6	3.40946	-3.32849	7.49386	2.07e-12	2.2e-10	17.7447	LCN6	11.6838	PDCD1hiCD200hi
TMEM204	0.954195	3.00024	7.48544	2.18e-12	2.3e-10	17.6958	TMEM204	11.662	PDCD1hiCD200hi
MAP1B	1.48212	1.11927	7.47666	2.29e-12	2.42e-10	17.645	MAP1B	11.6393	PDCD1hiCD200hi
TPSAB1	1.83675	3.9668	7.47015	2.39e-12	2.51e-10	17.6073	TPSAB1	11.6224	PDCD1hiCD200hi
ITIH5	1.7122	1.53507	7.46611	2.44e-12	2.57e-10	17.5839	ITIH5	11.612	PDCD1hiCD200hi
COL5A1	1.75454	5.28018	7.46209	2.5e-12	2.62e-10	17.5606	COL5A1	11.6016	PDCD1hiCD200hi
SLC45A1	1.32613	-0.761238	7.45976	2.54e-12	2.65e-10	17.5472	SLC45A1	11.5956	PDCD1hiCD200hi
GLT8D2	1.47728	2.44513	7.45586	2.6e-12	2.71e-10	17.5246	GLT8D2	11.5855	PDCD1hiCD200hi
PDE1B	1.40826	0.280781	7.45479	2.61e-12	2.72e-10	17.5184	PDE1B	11.5828	PDCD1hiCD200hi
ZNF300P1	1.88333	-3.01396	7.44882	2.71e-12	2.81e-10	17.4839	ZNF300P1	11.5674	PDCD1hiCD200hi
FGF14	2.20487	-4.20791	7.44367	2.79e-12	2.89e-10	17.4541	FGF14	11.5541	PDCD1hiCD200hi
RFTN1	0.980796	3.72343	7.44195	2.82e-12	2.91e-10	17.4442	RFTN1	11.5497	PDCD1hiCD200hi
MEOX1	1.63701	-0.381703	7.4336	2.96e-12	3.05e-10	17.3959	MEOX1	11.5281	PDCD1hiCD200hi
IRF8	1.34064	2.09181	7.43348	2.97e-12	3.05e-10	17.3952	IRF8	11.5278	PDCD1hiCD200hi
F2R	1.10313	3.07202	7.42997	3.03e-12	3.11e-10	17.375	F2R	11.5188	PDCD1hiCD200hi
GLI2	1.86947	-1.5133	7.42787	3.07e-12	3.14e-10	17.3629	GLI2	11.5134	PDCD1hiCD200hi
TPSB2	2.05637	3.82036	7.42566	3.11e-12	3.18e-10	17.3501	TPSB2	11.5077	PDCD1hiCD200hi
BMP6	1.61321	-0.199147	7.42555	3.11e-12	3.18e-10	17.3495	BMP6	11.5074	PDCD1hiCD200hi
MXRA8	1.56236	5.5873	7.4237	3.14e-12	3.21e-10	17.3388	MXRA8	11.5026	PDCD1hiCD200hi
DLL4	0.88552	1.82945	7.42308	3.15e-12	3.21e-10	17.3352	DLL4	11.501	PDCD1hiCD200hi
DNM3OS	1.4836	-1.243	7.42299	3.16e-12	3.21e-10	17.3347	DNM3OS	11.5008	PDCD1hiCD200hi
FLT4	1.02326	0.657846	7.41367	3.34e-12	3.38e-10	17.281	FLT4	11.4768	PDCD1hiCD200hi
TPO	3.25042	-4.7991	7.41113	3.39e-12	3.42e-10	17.2663	TPO	11.4703	PDCD1hiCD200hi
SORCS1	2.90946	-5.60764	7.40652	3.48e-12	3.51e-10	17.2398	SORCS1	11.4584	PDCD1hiCD200hi
MIR4697HG	2.1947	-3.03309	7.40567	3.5e-12	3.52e-10	17.2348	MIR4697HG	11.4562	PDCD1hiCD200hi
CNTN4	1.60793	-1.58148	7.40322	3.55e-12	3.56e-10	17.2207	CNTN4	11.4499	PDCD1hiCD200hi
NOVA2	0.99387	-1.01171	7.40242	3.57e-12	3.57e-10	17.2161	NOVA2	11.4479	PDCD1hiCD200hi
ADCYAP1	2.39611	-2.77024	7.40242	3.57e-12	3.57e-10	17.2161	ADCYAP1	11.4478	PDCD1hiCD200hi
GIMAP7	0.994663	2.90562	7.40024	3.61e-12	3.61e-10	17.2036	GIMAP7	11.4422	PDCD1hiCD200hi
GIMAP1-GIMAP5	1.06982	1.23114	7.39952	3.63e-12	3.61e-10	17.1994	GIMAP1-GIMAP5	11.4404	PDCD1hiCD200hi
NECAB1	1.65997	-1.64434	7.39942	3.63e-12	3.61e-10	17.1988	NECAB1	11.4401	PDCD1hiCD200hi
C14orf180	3.39884	-7.16038	7.39792	3.66e-12	3.64e-10	17.1902	C14orf180	11.4363	PDCD1hiCD200hi
CBLN1	3.07824	-4.94515	7.39763	3.67e-12	3.64e-10	17.1885	CBLN1	11.4355	PDCD1hiCD200hi
PTH1R	1.6881	-0.651183	7.39729	3.68e-12	3.64e-10	17.1866	PTH1R	11.4347	PDCD1hiCD200hi
PNMA2	1.7981	-2.20431	7.39451	3.74e-12	3.7e-10	17.1706	PNMA2	11.4275	PDCD1hiCD200hi
FBLN2	1.78617	3.51735	7.39164	3.8e-12	3.75e-10	17.154	FBLN2	11.4201	PDCD1hiCD200hi
SOX10	3.62164	-6.6483	7.3895	3.85e-12	3.79e-10	17.1418	SOX10	11.4147	PDCD1hiCD200hi
BGN	1.5267	7.27102	7.38438	3.97e-12	3.9e-10	17.1123	BGN	11.4015	PDCD1hiCD200hi
VAT1L	1.66919	-1.85216	7.38207	4.02e-12	3.95e-10	17.099	VAT1L	11.3956	PDCD1hiCD200hi
BPI	2.86729	-3.02539	7.38108	4.05e-12	3.96e-10	17.0933	BPI	11.393	PDCD1hiCD200hi
SOX5	1.44183	-2.74311	7.37747	4.13e-12	4.04e-10	17.0725	SOX5	11.3838	PDCD1hiCD200hi
PDE1C	1.91964	-2.33471	7.36762	4.38e-12	4.27e-10	17.016	PDE1C	11.3585	PDCD1hiCD200hi
TMEM132C	3.12258	-6.12351	7.36517	4.44e-12	4.32e-10	17.0019	TMEM132C	11.3522	PDCD1hiCD200hi
FENDRR	2.41639	0.422442	7.36279	4.51e-12	4.38e-10	16.9882	FENDRR	11.3461	PDCD1hiCD200hi
SSTR2	1.45163	-1.9444	7.36176	4.53e-12	4.4e-10	16.9823	SSTR2	11.3435	PDCD1hiCD200hi
ADAM33	1.97616	-0.0704048	7.35489	4.72e-12	4.57e-10	16.9428	ADAM33	11.3258	PDCD1hiCD200hi
MBNL1-AS1	1.43775	0.0481622	7.35299	4.78e-12	4.61e-10	16.9319	MBNL1-AS1	11.321	PDCD1hiCD200hi
ANTXR2	1.26664	3.7946	7.35137	4.82e-12	4.65e-10	16.9227	ANTXR2	11.3168	PDCD1hiCD200hi
ITGA9	1.09797	0.423454	7.34993	4.86e-12	4.68e-10	16.9144	ITGA9	11.3131	PDCD1hiCD200hi
ERG	1.07394	0.920953	7.34875	4.9e-12	4.71e-10	16.9076	ERG	11.3101	PDCD1hiCD200hi
IL16	1.0824	2.25756	7.34446	5.02e-12	4.82e-10	16.883	IL16	11.2991	PDCD1hiCD200hi
NKAPL	1.62973	-3.35016	7.34376	5.04e-12	4.82e-10	16.879	NKAPL	11.2973	PDCD1hiCD200hi
FGD5	1.16964	1.73076	7.34374	5.04e-12	4.82e-10	16.8789	FGD5	11.2973	PDCD1hiCD200hi
SCG2	2.00815	-1.05494	7.33948	5.17e-12	4.94e-10	16.8545	SCG2	11.2864	PDCD1hiCD200hi
COL19A1	3.01831	-5.61995	7.33574	5.29e-12	5.04e-10	16.833	COL19A1	11.2768	PDCD1hiCD200hi
P4HA3	1.59196	1.13779	7.33528	5.3e-12	5.05e-10	16.8304	P4HA3	11.2756	PDCD1hiCD200hi
STARD13	1.08909	1.26396	7.32452	5.65e-12	5.37e-10	16.7688	STARD13	11.2481	PDCD1hiCD200hi
CAMK2A	2.16834	-3.70287	7.32096	5.77e-12	5.47e-10	16.7484	CAMK2A	11.239	PDCD1hiCD200hi
GRK5	0.859092	2.43523	7.32013	5.8e-12	5.49e-10	16.7437	GRK5	11.2369	PDCD1hiCD200hi
RBFOX3	3.13396	-3.49376	7.31429	6e-12	5.67e-10	16.7102	RBFOX3	11.222	PDCD1hiCD200hi
BICC1	1.70577	0.554115	7.31348	6.03e-12	5.69e-10	16.7056	BICC1	11.2199	PDCD1hiCD200hi
CAPN6	3.08479	-3.79115	7.31146	6.1e-12	5.75e-10	16.694	CAPN6	11.2147	PDCD1hiCD200hi
KIAA1462	1.20847	2.21983	7.3	6.52e-12	6.14e-10	16.6285	KIAA1462	11.1855	PDCD1hiCD200hi
PNMAL2	1.41566	-2.04081	7.29808	6.6e-12	6.2e-10	16.6175	PNMAL2	11.1806	PDCD1hiCD200hi
FRZB	1.477	0.969753	7.29762	6.62e-12	6.21e-10	16.6149	FRZB	11.1794	PDCD1hiCD200hi
PDLIM2	1.00515	4.71347	7.29348	6.78e-12	6.35e-10	16.5913	PDLIM2	11.1688	PDCD1hiCD200hi
SLC19A3	1.96894	-2.30843	7.28815	6.99e-12	6.53e-10	16.5608	SLC19A3	11.1553	PDCD1hiCD200hi
ADAMTS2	1.61205	2.69975	7.28295	7.21e-12	6.72e-10	16.5311	ADAMTS2	11.142	PDCD1hiCD200hi
CPQ	1.06666	3.68199	7.28073	7.31e-12	6.79e-10	16.5185	CPQ	11.1363	PDCD1hiCD200hi
FCER2	2.98135	-2.56472	7.2786	7.4e-12	6.85e-10	16.5063	FCER2	11.1309	PDCD1hiCD200hi
PRKD1	1.4618	0.769938	7.27837	7.41e-12	6.85e-10	16.505	PRKD1	11.1303	PDCD1hiCD200hi
TCF4	1.10273	2.36319	7.27628	7.5e-12	6.93e-10	16.4931	TCF4	11.125	PDCD1hiCD200hi
LRRK2	1.17302	-0.855382	7.26802	7.87e-12	7.25e-10	16.446	LRRK2	11.104	PDCD1hiCD200hi
ITGA8	1.53439	-0.312495	7.26411	8.05e-12	7.4e-10	16.4237	ITGA8	11.094	PDCD1hiCD200hi
ADAMTS18	2.51575	-4.73481	7.25173	8.66e-12	7.95e-10	16.3532	ADAMTS18	11.0625	PDCD1hiCD200hi
COL6A2	1.5495	7.44954	7.24937	8.78e-12	8.04e-10	16.3398	COL6A2	11.0565	PDCD1hiCD200hi
PKDCC	2.1514	1.94389	7.2476	8.87e-12	8.12e-10	16.3297	PKDCC	11.052	PDCD1hiCD200hi
ST8SIA1	1.39128	0.36386	7.24365	9.08e-12	8.29e-10	16.3072	ST8SIA1	11.042	PDCD1hiCD200hi
DOCK11	1.01311	2.45449	7.24006	9.27e-12	8.46e-10	16.2868	DOCK11	11.0328	PDCD1hiCD200hi
MMP2	1.58851	6.96542	7.23891	9.33e-12	8.5e-10	16.2802	MMP2	11.0299	PDCD1hiCD200hi
CD79B	1.58827	1.93412	7.23046	9.81e-12	8.92e-10	16.2322	CD79B	11.0085	PDCD1hiCD200hi
RGS22	2.53035	-4.14495	7.2238	1.02e-11	9.26e-10	16.1944	RGS22	10.9916	PDCD1hiCD200hi
PABPC1P4	1.59856	-2.10183	7.22311	1.02e-11	9.27e-10	16.1904	PABPC1P4	10.9898	PDCD1hiCD200hi
CCDC80	1.72847	4.70575	7.22301	1.02e-11	9.27e-10	16.1899	CCDC80	10.9896	PDCD1hiCD200hi
PLEKHO1	0.88431	5.55423	7.21933	1.05e-11	9.46e-10	16.169	PLEKHO1	10.9802	PDCD1hiCD200hi
ADAMTS6	1.33148	-1.42785	7.21894	1.05e-11	9.46e-10	16.1668	ADAMTS6	10.9792	PDCD1hiCD200hi
CGNL1	1.46256	-0.299799	7.19921	1.18e-11	1.06e-09	16.0548	CGNL1	10.9292	PDCD1hiCD200hi
NAALADL1	1.0686	1.91503	7.195	1.21e-11	1.08e-09	16.031	NAALADL1	10.9186	PDCD1hiCD200hi
CACNA2D1	1.53447	-0.217514	7.19391	1.21e-11	1.09e-09	16.0248	CACNA2D1	10.9158	PDCD1hiCD200hi
DCHS2	2.62516	-5.67575	7.1916	1.23e-11	1.1e-09	16.0117	DCHS2	10.91	PDCD1hiCD200hi
NRXN2	1.67455	-0.348277	7.19089	1.24e-11	1.1e-09	16.0077	NRXN2	10.9082	PDCD1hiCD200hi
POSTN	2.25884	5.66433	7.19067	1.24e-11	1.1e-09	16.0065	POSTN	10.9076	PDCD1hiCD200hi
AF001548.3	2.47709	-7.73213	7.18827	1.25e-11	1.12e-09	15.9928	AF001548.3	10.9015	PDCD1hiCD200hi
TRIM63	3.11618	-3.757	7.1881	1.26e-11	1.12e-09	15.9919	TRIM63	10.9011	PDCD1hiCD200hi
LSAMP	1.72931	-0.495703	7.18634	1.27e-11	1.13e-09	15.982	LSAMP	10.8967	PDCD1hiCD200hi
CMTM5	2.99253	-4.8076	7.18182	1.3e-11	1.16e-09	15.9563	CMTM5	10.8852	PDCD1hiCD200hi
PDE2A	1.0641	0.854775	7.18063	1.31e-11	1.16e-09	15.9496	PDE2A	10.8822	PDCD1hiCD200hi
TMEM108	1.96587	-0.898706	7.17428	1.36e-11	1.2e-09	15.9137	TMEM108	10.8662	PDCD1hiCD200hi
HLF	1.73378	-2.08201	7.16767	1.41e-11	1.25e-09	15.8763	HLF	10.8494	PDCD1hiCD200hi
ZCCHC5	2.30069	-6.35104	7.16352	1.45e-11	1.28e-09	15.8528	ZCCHC5	10.839	PDCD1hiCD200hi
LCN10	2.39074	-2.92562	7.16068	1.47e-11	1.3e-09	15.8368	LCN10	10.8318	PDCD1hiCD200hi
EDNRB	1.30775	0.772275	7.15798	1.5e-11	1.32e-09	15.8215	EDNRB	10.825	PDCD1hiCD200hi
KIF19	1.55644	-2.60415	7.15279	1.54e-11	1.35e-09	15.7922	KIF19	10.8119	PDCD1hiCD200hi
MMP19	1.19824	2.99375	7.14888	1.58e-11	1.38e-09	15.7701	MMP19	10.802	PDCD1hiCD200hi
PLA1A	1.66911	0.590256	7.1439	1.62e-11	1.42e-09	15.742	PLA1A	10.7895	PDCD1hiCD200hi
PALLD	1.12534	5.2876	7.13905	1.67e-11	1.46e-09	15.7146	PALLD	10.7772	PDCD1hiCD200hi
NFATC1	1.0908	1.98004	7.13901	1.67e-11	1.46e-09	15.7144	NFATC1	10.7771	PDCD1hiCD200hi
ASXL3	2.2703	-4.75568	7.13076	1.75e-11	1.53e-09	15.6679	ASXL3	10.7563	PDCD1hiCD200hi
KLHL6	1.11563	0.271543	7.12864	1.77e-11	1.54e-09	15.6559	KLHL6	10.751	PDCD1hiCD200hi
TMEM35	2.77947	-2.12458	7.12658	1.8e-11	1.56e-09	15.6444	TMEM35	10.7458	PDCD1hiCD200hi
GIMAP1	0.967643	0.526801	7.12614	1.8e-11	1.56e-09	15.6419	GIMAP1	10.7447	PDCD1hiCD200hi
GIMAP8	0.966277	1.27741	7.12337	1.83e-11	1.58e-09	15.6263	GIMAP8	10.7377	PDCD1hiCD200hi
TNS2	0.930326	3.64686	7.12299	1.83e-11	1.58e-09	15.6242	TNS2	10.7368	PDCD1hiCD200hi
FLI1	0.94042	2.48334	7.1228	1.84e-11	1.58e-09	15.623	FLI1	10.7363	PDCD1hiCD200hi
EPB41L2	0.958839	3.22559	7.1223	1.84e-11	1.59e-09	15.6202	EPB41L2	10.735	PDCD1hiCD200hi
GNAZ	1.90452	-0.877316	7.12216	1.84e-11	1.59e-09	15.6194	GNAZ	10.7347	PDCD1hiCD200hi
SHISA6	2.84134	-5.18902	7.12181	1.85e-11	1.59e-09	15.6175	SHISA6	10.7338	PDCD1hiCD200hi
MSC	1.62073	2.70407	7.12101	1.85e-11	1.59e-09	15.613	MSC	10.7318	PDCD1hiCD200hi
RAB23	1.02421	2.77885	7.11747	1.89e-11	1.62e-09	15.5931	RAB23	10.7229	PDCD1hiCD200hi
NPR1	1.30748	0.91476	7.11416	1.93e-11	1.65e-09	15.5744	NPR1	10.7145	PDCD1hiCD200hi
IQGAP2	0.979712	1.57231	7.11176	1.96e-11	1.67e-09	15.5609	IQGAP2	10.7085	PDCD1hiCD200hi
TMEM59L	2.37268	-2.38123	7.10931	1.98e-11	1.69e-09	15.5471	TMEM59L	10.7023	PDCD1hiCD200hi
PTGER3	2.15803	-0.865364	7.10867	1.99e-11	1.7e-09	15.5435	PTGER3	10.7007	PDCD1hiCD200hi
RAB3C	3.05833	-3.16992	7.10434	2.04e-11	1.74e-09	15.5191	RAB3C	10.6898	PDCD1hiCD200hi
HTRA3	1.70824	4.4228	7.10383	2.05e-11	1.74e-09	15.5163	HTRA3	10.6886	PDCD1hiCD200hi
SCN1B	1.27426	1.58169	7.10106	2.08e-11	1.77e-09	15.5007	SCN1B	10.6816	PDCD1hiCD200hi
ZNF469	1.50104	-0.461031	7.09233	2.19e-11	1.86e-09	15.4517	ZNF469	10.6597	PDCD1hiCD200hi
OR7E47P	1.82851	-0.541909	7.09155	2.2e-11	1.86e-09	15.4473	OR7E47P	10.6577	PDCD1hiCD200hi
GIPC3	0.927044	-0.484862	7.08288	2.31e-11	1.95e-09	15.3986	GIPC3	10.6359	PDCD1hiCD200hi
TMEFF2	3.0697	-6.31273	7.07868	2.37e-11	2e-09	15.375	TMEFF2	10.6254	PDCD1hiCD200hi
SH3RF3-AS1	1.40576	-2.22947	7.076	2.41e-11	2.02e-09	15.36	SH3RF3-AS1	10.6187	PDCD1hiCD200hi
SEMA6B	0.942266	1.91444	7.07182	2.46e-11	2.07e-09	15.3365	SEMA6B	10.6082	PDCD1hiCD200hi
GPBAR1	1.14293	-0.0583833	7.07012	2.49e-11	2.09e-09	15.3269	GPBAR1	10.6039	PDCD1hiCD200hi
ADORA2A	0.877833	1.24805	7.06948	2.5e-11	2.09e-09	15.3234	ADORA2A	10.6023	PDCD1hiCD200hi
RCVRN	2.61227	-4.96317	7.0618	2.61e-11	2.18e-09	15.2803	RCVRN	10.5831	PDCD1hiCD200hi
NRXN1	3.00902	-5.85084	7.06167	2.61e-11	2.18e-09	15.2796	NRXN1	10.5828	PDCD1hiCD200hi
NOTCH4	0.756309	2.24251	7.06099	2.62e-11	2.19e-09	15.2758	NOTCH4	10.5811	PDCD1hiCD200hi
MAGEL2	2.26078	-3.88056	7.06016	2.64e-11	2.19e-09	15.2711	MAGEL2	10.579	PDCD1hiCD200hi
HSPG2	0.800937	5.71339	7.05939	2.65e-11	2.2e-09	15.2668	HSPG2	10.577	PDCD1hiCD200hi
OLFM1	1.61802	0.538346	7.05884	2.66e-11	2.2e-09	15.2637	OLFM1	10.5757	PDCD1hiCD200hi
CR1	1.91983	-1.97065	7.05748	2.68e-11	2.22e-09	15.2561	CR1	10.5723	PDCD1hiCD200hi
ICAM2	0.960289	4.00649	7.05148	2.77e-11	2.29e-09	15.2225	ICAM2	10.5572	PDCD1hiCD200hi
ADAMTS12	1.6325	0.834018	7.0488	2.81e-11	2.32e-09	15.2075	ADAMTS12	10.5505	PDCD1hiCD200hi
TBXA2R	1.04422	0.0675913	7.04839	2.82e-11	2.33e-09	15.2052	TBXA2R	10.5495	PDCD1hiCD200hi
KCNA2	2.13024	-6.16749	7.04241	2.92e-11	2.4e-09	15.1717	KCNA2	10.5345	PDCD1hiCD200hi
RNF122	0.823878	2.39543	7.04117	2.94e-11	2.42e-09	15.1648	RNF122	10.5314	PDCD1hiCD200hi
BEX1	3.28412	-3.91929	7.04093	2.95e-11	2.42e-09	15.1634	BEX1	10.5308	PDCD1hiCD200hi
DHH	2.09489	-3.24301	7.02257	3.27e-11	2.67e-09	15.0608	DHH	10.485	PDCD1hiCD200hi
WSCD1	1.57377	-1.89925	7.01092	3.5e-11	2.85e-09	14.9958	WSCD1	10.4559	PDCD1hiCD200hi
RBM24	2.01927	-2.01468	7.00799	3.56e-11	2.88e-09	14.9794	RBM24	10.4486	PDCD1hiCD200hi
AKT3	1.25511	1.92485	7.0079	3.56e-11	2.88e-09	14.9789	AKT3	10.4483	PDCD1hiCD200hi
KLHL14	2.53649	-5.08059	7.00427	3.64e-11	2.94e-09	14.9587	KLHL14	10.4393	PDCD1hiCD200hi
GPR183	1.20855	2.67802	7.00353	3.65e-11	2.95e-09	14.9546	GPR183	10.4374	PDCD1hiCD200hi
FCN1	1.67185	0.844344	7.00249	3.67e-11	2.96e-09	14.9488	FCN1	10.4349	PDCD1hiCD200hi
CACNB2	1.35038	-0.854481	6.99427	3.85e-11	3.1e-09	14.9029	CACNB2	10.4144	PDCD1hiCD200hi
HLX-AS1	2.85109	-7.80291	6.99059	3.93e-11	3.16e-09	14.8824	HLX-AS1	10.4052	PDCD1hiCD200hi
CCDC8	1.86659	0.543029	6.99052	3.94e-11	3.16e-09	14.8821	CCDC8	10.405	PDCD1hiCD200hi
TSPAN2	1.61395	1.69759	6.98898	3.97e-11	3.18e-09	14.8735	TSPAN2	10.4012	PDCD1hiCD200hi
STAP1	1.66787	-1.50447	6.98703	4.01e-11	3.22e-09	14.8626	STAP1	10.3963	PDCD1hiCD200hi
MYOM1	1.42357	-0.568642	6.98561	4.05e-11	3.24e-09	14.8547	MYOM1	10.3928	PDCD1hiCD200hi
PCSK1	1.88186	-2.4901	6.98335	4.1e-11	3.28e-09	14.8421	PCSK1	10.3872	PDCD1hiCD200hi
SNAP25	1.89743	-1.61629	6.97971	4.19e-11	3.34e-09	14.8218	SNAP25	10.3781	PDCD1hiCD200hi
SMTN	1.01622	5.21358	6.9768	4.26e-11	3.39e-09	14.8057	SMTN	10.3709	PDCD1hiCD200hi
GNG2	0.959391	2.01037	6.97648	4.27e-11	3.39e-09	14.8039	GNG2	10.3701	PDCD1hiCD200hi
CSMD2	1.56118	-2.24082	6.9674	4.49e-11	3.56e-09	14.7534	CSMD2	10.3475	PDCD1hiCD200hi
CCL16	2.67604	-6.92046	6.96727	4.5e-11	3.56e-09	14.7527	CCL16	10.3472	PDCD1hiCD200hi
MFGE8	1.07456	5.85514	6.9603	4.68e-11	3.7e-09	14.7139	MFGE8	10.3298	PDCD1hiCD200hi
SAMD14	1.0226	-0.0512075	6.95635	4.79e-11	3.78e-09	14.692	SAMD14	10.32	PDCD1hiCD200hi
VWF	0.867404	4.75248	6.95565	4.81e-11	3.79e-09	14.6881	VWF	10.3183	PDCD1hiCD200hi
TMEM229A	2.68668	-7.32479	6.95477	4.83e-11	3.8e-09	14.6832	TMEM229A	10.3161	PDCD1hiCD200hi
RCAN1	0.914758	4.40564	6.95075	4.94e-11	3.88e-09	14.6609	RCAN1	10.3061	PDCD1hiCD200hi
ZNF835	1.95647	-3.2367	6.94053	5.24e-11	4.11e-09	14.6042	ZNF835	10.2807	PDCD1hiCD200hi
NCKAP1L	1.14016	2.46738	6.93799	5.32e-11	4.16e-09	14.5901	NCKAP1L	10.2744	PDCD1hiCD200hi
NOVA1	2.04781	-1.95567	6.93011	5.56e-11	4.35e-09	14.5464	NOVA1	10.2549	PDCD1hiCD200hi
PRRX2	1.43789	1.56342	6.92585	5.7e-11	4.45e-09	14.5228	PRRX2	10.2444	PDCD1hiCD200hi
CADM3	2.57983	-1.78361	6.92156	5.84e-11	4.55e-09	14.4991	CADM3	10.2337	PDCD1hiCD200hi
CLEC3B	1.4009	2.24248	6.92039	5.88e-11	4.57e-09	14.4926	CLEC3B	10.2308	PDCD1hiCD200hi
ADAMTS14	1.37426	0.405691	6.9171	5.99e-11	4.65e-09	14.4744	ADAMTS14	10.2227	PDCD1hiCD200hi
COL21A1	1.69973	-0.86764	6.91155	6.18e-11	4.79e-09	14.4437	COL21A1	10.209	PDCD1hiCD200hi
EGR3	1.50287	0.636724	6.90879	6.28e-11	4.86e-09	14.4284	EGR3	10.2021	PDCD1hiCD200hi
CLEC11A	1.27698	3.3578	6.90833	6.3e-11	4.87e-09	14.4258	CLEC11A	10.201	PDCD1hiCD200hi
TWIST1	1.66161	2.12019	6.90666	6.36e-11	4.91e-09	14.4166	TWIST1	10.1969	PDCD1hiCD200hi
PROS1	1.12992	2.12425	6.90562	6.39e-11	4.93e-09	14.4109	PROS1	10.1943	PDCD1hiCD200hi
SCN7A	2.73148	-5.13782	6.8974	6.7e-11	5.16e-09	14.3654	SCN7A	10.174	PDCD1hiCD200hi
PRG4	1.56086	-2.98788	6.89246	6.89e-11	5.3e-09	14.3381	PRG4	10.1617	PDCD1hiCD200hi
PPP1R1A	2.97369	-2.56211	6.88964	7e-11	5.38e-09	14.3226	PPP1R1A	10.1548	PDCD1hiCD200hi
WDFY4	1.23343	1.0715	6.88898	7.03e-11	5.39e-09	14.3189	WDFY4	10.1532	PDCD1hiCD200hi
FFAR3	2.36233	-3.61307	6.88709	7.1e-11	5.44e-09	14.3085	FFAR3	10.1485	PDCD1hiCD200hi
GAS1	1.91875	1.66724	6.88599	7.15e-11	5.47e-09	14.3024	GAS1	10.1458	PDCD1hiCD200hi
ITGB3	1.55969	-0.242927	6.88317	7.26e-11	5.55e-09	14.2869	ITGB3	10.1388	PDCD1hiCD200hi
ZNF385D	2.01608	-1.02478	6.88289	7.28e-11	5.55e-09	14.2853	ZNF385D	10.1381	PDCD1hiCD200hi
DIRAS1	2.19436	-2.07311	6.88153	7.33e-11	5.58e-09	14.2778	DIRAS1	10.1348	PDCD1hiCD200hi
ST6GALNAC3	1.35174	-1.54263	6.8793	7.43e-11	5.64e-09	14.2655	ST6GALNAC3	10.1292	PDCD1hiCD200hi
VASN	1.21043	3.08235	6.87927	7.43e-11	5.64e-09	14.2653	VASN	10.1292	PDCD1hiCD200hi
TBX5	1.83245	-1.89026	6.87742	7.51e-11	5.69e-09	14.2552	TBX5	10.1246	PDCD1hiCD200hi
ADIPOQ	4.0095	-7.01425	6.87402	7.65e-11	5.79e-09	14.2364	ADIPOQ	10.1162	PDCD1hiCD200hi
DAZL	2.57699	-5.95079	6.87374	7.66e-11	5.79e-09	14.2349	DAZL	10.1155	PDCD1hiCD200hi
SHANK1	2.22333	-3.30465	6.8727	7.71e-11	5.82e-09	14.2291	SHANK1	10.113	PDCD1hiCD200hi
KDR	0.980797	1.51086	6.87222	7.73e-11	5.83e-09	14.2265	KDR	10.1118	PDCD1hiCD200hi
LY6H	2.31998	-1.73565	6.87113	7.78e-11	5.85e-09	14.2204	LY6H	10.1091	PDCD1hiCD200hi
CTHRC1	1.57398	5.42968	6.86953	7.85e-11	5.9e-09	14.2116	CTHRC1	10.1051	PDCD1hiCD200hi
CH25H	1.46595	0.844304	6.86491	8.06e-11	6.05e-09	14.1862	CH25H	10.0938	PDCD1hiCD200hi
KIAA0226L	1.30948	0.3055	6.8579	8.39e-11	6.29e-09	14.1476	KIAA0226L	10.0765	PDCD1hiCD200hi
ROR1-AS1	2.52136	-6.55632	6.85377	8.58e-11	6.43e-09	14.1248	ROR1-AS1	10.0663	PDCD1hiCD200hi
FGF1	1.40752	-0.641107	6.85219	8.66e-11	6.48e-09	14.1161	FGF1	10.0624	PDCD1hiCD200hi
MS4A2	1.8911	-1.93236	6.85125	8.71e-11	6.5e-09	14.111	MS4A2	10.0601	PDCD1hiCD200hi
LYVE1	1.67872	0.147071	6.84405	9.07e-11	6.76e-09	14.0714	LYVE1	10.0424	PDCD1hiCD200hi
ASB2	1.27394	0.956056	6.83983	9.29e-11	6.91e-09	14.0482	ASB2	10.032	PDCD1hiCD200hi
AKAP2	1.19631	3.03905	6.83855	9.36e-11	6.95e-09	14.0411	AKAP2	10.0289	PDCD1hiCD200hi
CHN1	0.940694	2.75704	6.83549	9.52e-11	7.06e-09	14.0243	CHN1	10.0213	PDCD1hiCD200hi
MPEG1	1.13022	2.489	6.83514	9.54e-11	7.07e-09	14.0224	MPEG1	10.0205	PDCD1hiCD200hi
KIF26A	1.3144	-1.55939	6.83414	9.59e-11	7.1e-09	14.0169	KIF26A	10.018	PDCD1hiCD200hi
GRID1	1.59237	-2.12326	6.83091	9.77e-11	7.21e-09	13.9991	GRID1	10.0101	PDCD1hiCD200hi
NR2F1	1.34151	2.26939	6.83032	9.8e-11	7.23e-09	13.9959	NR2F1	10.0086	PDCD1hiCD200hi
OLFML2B	1.34576	3.65366	6.82654	1e-10	7.38e-09	13.9751	OLFML2B	9.99932	PDCD1hiCD200hi
CCDC102B	0.849704	1.15777	6.81745	1.05e-10	7.76e-09	13.9253	CCDC102B	9.977	PDCD1hiCD200hi
CD79A	2.1001	2.49342	6.80825	1.11e-10	8.16e-09	13.8749	CD79A	9.95444	PDCD1hiCD200hi
TNFRSF1B	0.832547	4.03833	6.80594	1.13e-10	8.26e-09	13.8622	TNFRSF1B	9.94877	PDCD1hiCD200hi
SBSPON	1.71389	0.101289	6.80566	1.13e-10	8.26e-09	13.8606	SBSPON	9.94808	PDCD1hiCD200hi
ROBO4	0.909112	1.99761	6.8031	1.14e-10	8.37e-09	13.8466	ROBO4	9.9418	PDCD1hiCD200hi
GALNT15	1.53895	-0.67197	6.80063	1.16e-10	8.48e-09	13.8331	GALNT15	9.93573	PDCD1hiCD200hi
CCL2	1.36554	5.28088	6.79946	1.17e-10	8.52e-09	13.8267	CCL2	9.93288	PDCD1hiCD200hi
OPCML	2.25125	-6.08706	6.79204	1.22e-10	8.87e-09	13.786	OPCML	9.91469	PDCD1hiCD200hi
FAM155A	1.48245	-3.32746	6.7908	1.23e-10	8.92e-09	13.7793	FAM155A	9.91166	PDCD1hiCD200hi
COL5A2	1.4329	4.76243	6.79	1.23e-10	8.95e-09	13.7749	COL5A2	9.90969	PDCD1hiCD200hi
PTGER2	1.22676	-0.0607453	6.78832	1.24e-10	9.03e-09	13.7657	PTGER2	9.90558	PDCD1hiCD200hi
FSTL1	1.03919	5.58222	6.78786	1.25e-10	9.04e-09	13.7632	FSTL1	9.90445	PDCD1hiCD200hi
RSPO1	2.45558	-4.48041	6.76748	1.4e-10	1.01e-08	13.6518	RSPO1	9.8546	PDCD1hiCD200hi
GLIS2	1.13798	2.78441	6.76486	1.42e-10	1.03e-08	13.6375	GLIS2	9.84818	PDCD1hiCD200hi
ARHGEF25	1.21089	2.80234	6.7576	1.48e-10	1.07e-08	13.5978	ARHGEF25	9.83045	PDCD1hiCD200hi
EVI2A	1.0242	2.45058	6.75648	1.49e-10	1.07e-08	13.5917	EVI2A	9.82771	PDCD1hiCD200hi
TNFRSF4	0.868066	2.28093	6.7555	1.5e-10	1.08e-08	13.5864	TNFRSF4	9.82532	PDCD1hiCD200hi
KCNN3	1.24584	-0.71086	6.75281	1.52e-10	1.09e-08	13.5717	KCNN3	9.81876	PDCD1hiCD200hi
LRRC2	1.78774	-3.80318	6.75004	1.54e-10	1.11e-08	13.5566	LRRC2	9.81199	PDCD1hiCD200hi
ADGRF5	0.939708	1.59535	6.74908	1.55e-10	1.11e-08	13.5514	ADGRF5	9.80966	PDCD1hiCD200hi
PID1	1.5258	0.0620986	6.7405	1.63e-10	1.17e-08	13.5046	PID1	9.78872	PDCD1hiCD200hi
ANO5	2.0931	-3.30283	6.73879	1.64e-10	1.18e-08	13.4953	ANO5	9.78456	PDCD1hiCD200hi
BACH2	1.55658	-1.99726	6.73827	1.65e-10	1.18e-08	13.4925	BACH2	9.78327	PDCD1hiCD200hi
LAMA4	1.04434	3.92345	6.73666	1.66e-10	1.19e-08	13.4837	LAMA4	9.77935	PDCD1hiCD200hi
CTSG	3.01102	-0.362944	6.73432	1.68e-10	1.2e-08	13.471	CTSG	9.77366	PDCD1hiCD200hi
FGF16	2.69518	-7.19319	6.73062	1.72e-10	1.22e-08	13.4509	FGF16	9.76464	PDCD1hiCD200hi
MAGEH1	0.834052	3.3132	6.72663	1.76e-10	1.25e-08	13.4291	MAGEH1	9.75491	PDCD1hiCD200hi
PDGFRL	1.48079	1.48941	6.72335	1.79e-10	1.27e-08	13.4113	PDGFRL	9.74692	PDCD1hiCD200hi
CHSY3	1.25957	-0.575413	6.71833	1.84e-10	1.31e-08	13.384	CHSY3	9.7347	PDCD1hiCD200hi
ADGRB3	2.41856	-4.70126	6.71645	1.86e-10	1.32e-08	13.3738	ADGRB3	9.73014	PDCD1hiCD200hi
ELOVL2	1.70576	-2.14308	6.70328	2e-10	1.42e-08	13.3023	ELOVL2	9.69811	PDCD1hiCD200hi
CSF2RB	1.2191	1.63873	6.70186	2.02e-10	1.43e-08	13.2945	CSF2RB	9.69465	PDCD1hiCD200hi
MITF	1.13146	0.685199	6.69937	2.05e-10	1.44e-08	13.2811	MITF	9.68861	PDCD1hiCD200hi
DENND2A	1.13935	0.930357	6.69061	2.15e-10	1.52e-08	13.2335	DENND2A	9.66733	PDCD1hiCD200hi
C16orf89	2.63445	-1.01426	6.67986	2.28e-10	1.61e-08	13.1753	C16orf89	9.64125	PDCD1hiCD200hi
LRRC4C	2.4117	-4.20243	6.67756	2.31e-10	1.62e-08	13.1628	LRRC4C	9.63566	PDCD1hiCD200hi
RASSF3	0.670992	3.47794	6.67736	2.32e-10	1.62e-08	13.1617	RASSF3	9.63517	PDCD1hiCD200hi
CCDC184	1.25086	-1.01057	6.67602	2.33e-10	1.63e-08	13.1545	CCDC184	9.63191	PDCD1hiCD200hi
FKBP7	0.879956	3.19562	6.67213	2.39e-10	1.67e-08	13.1334	FKBP7	9.62249	PDCD1hiCD200hi
SHANK3	0.777868	1.39374	6.67032	2.41e-10	1.68e-08	13.1237	SHANK3	9.61812	PDCD1hiCD200hi
LEF1	1.09986	2.5546	6.66754	2.45e-10	1.71e-08	13.1086	LEF1	9.61138	PDCD1hiCD200hi
RAB33A	0.843727	0.0715681	6.66688	2.46e-10	1.71e-08	13.105	RAB33A	9.60976	PDCD1hiCD200hi
OMD	2.67962	-2.66279	6.66274	2.51e-10	1.75e-08	13.0826	OMD	9.59975	PDCD1hiCD200hi
ABCA9	1.87656	-1.94974	6.66264	2.51e-10	1.75e-08	13.0821	ABCA9	9.5995	PDCD1hiCD200hi
HMCN2	1.91555	-1.7354	6.65761	2.59e-10	1.8e-08	13.0549	HMCN2	9.58733	PDCD1hiCD200hi
IL10	1.18184	-0.495785	6.65684	2.6e-10	1.8e-08	13.0507	IL10	9.58547	PDCD1hiCD200hi
TNFRSF13B	2.36678	-1.89056	6.6564	2.6e-10	1.8e-08	13.0483	TNFRSF13B	9.58439	PDCD1hiCD200hi
KCNH2	1.99959	-0.887005	6.65464	2.63e-10	1.82e-08	13.0389	KCNH2	9.58015	PDCD1hiCD200hi
CD28	1.08006	-0.772933	6.65372	2.64e-10	1.83e-08	13.0339	CD28	9.5779	PDCD1hiCD200hi
CETP	1.12972	-0.721599	6.65308	2.65e-10	1.83e-08	13.0304	CETP	9.57635	PDCD1hiCD200hi
FGL2	1.10819	2.45937	6.64736	2.74e-10	1.89e-08	12.9995	FGL2	9.56252	PDCD1hiCD200hi
SSTR1	2.48996	-4.73351	6.64652	2.75e-10	1.9e-08	12.995	SSTR1	9.56048	PDCD1hiCD200hi
AZIN2	0.863833	1.15967	6.64268	2.81e-10	1.93e-08	12.9743	AZIN2	9.55122	PDCD1hiCD200hi
RNF180	1.32766	-1.67911	6.64263	2.81e-10	1.93e-08	12.974	RNF180	9.55109	PDCD1hiCD200hi
SLC1A7	2.15137	-1.84395	6.64036	2.85e-10	1.95e-08	12.9617	SLC1A7	9.5456	PDCD1hiCD200hi
CTB-133G6.1	2.67817	-4.62088	6.63913	2.87e-10	1.96e-08	12.9551	CTB-133G6.1	9.54262	PDCD1hiCD200hi
LIX1L	0.793955	2.72913	6.63792	2.89e-10	1.97e-08	12.9486	LIX1L	9.53969	PDCD1hiCD200hi
PNOC	2.41519	-1.21476	6.63761	2.89e-10	1.98e-08	12.9469	PNOC	9.53896	PDCD1hiCD200hi
CD37	1.16157	4.12696	6.63636	2.91e-10	1.99e-08	12.9401	CD37	9.53592	PDCD1hiCD200hi
FAM43B	1.69864	-3.06208	6.63533	2.93e-10	2e-08	12.9346	FAM43B	9.53345	PDCD1hiCD200hi
2022-03-02	0.488819	4.56389	6.6313	2.99e-10	2.04e-08	12.9129	2022-03-02	9.5237	No Sig
TRIL	1.30095	-0.691426	6.63031	3.01e-10	2.05e-08	12.9076	TRIL	9.52133	PDCD1hiCD200hi
CMTM3	0.866287	5.08954	6.63016	3.01e-10	2.05e-08	12.9067	CMTM3	9.52094	PDCD1hiCD200hi
AOX1	1.98133	-0.915463	6.62644	3.08e-10	2.09e-08	12.8867	AOX1	9.51197	PDCD1hiCD200hi
COL6A1	1.41	7.10513	6.62372	3.12e-10	2.12e-08	12.872	COL6A1	9.50542	PDCD1hiCD200hi
DNAJB5	1.10434	2.32305	6.60916	3.39e-10	2.29e-08	12.7936	DNAJB5	9.47028	PDCD1hiCD200hi
C3orf18	0.918859	0.820524	6.60792	3.41e-10	2.3e-08	12.787	C3orf18	9.4673	PDCD1hiCD200hi
ADAMTS16	2.41989	-1.59971	6.60455	3.47e-10	2.34e-08	12.7689	ADAMTS16	9.45919	PDCD1hiCD200hi
TWIST2	1.90736	0.41072	6.59917	3.58e-10	2.41e-08	12.7399	TWIST2	9.44622	PDCD1hiCD200hi
TMEM88	0.977959	1.92913	6.59454	3.67e-10	2.47e-08	12.715	TMEM88	9.43508	PDCD1hiCD200hi
FAM180A	2.37034	-2.21252	6.59189	3.73e-10	2.5e-08	12.7008	FAM180A	9.42871	PDCD1hiCD200hi
NPY6R	2.65201	-5.41177	6.59125	3.74e-10	2.51e-08	12.6974	NPY6R	9.42716	PDCD1hiCD200hi
FNBP1	0.684818	3.56419	6.58665	3.84e-10	2.57e-08	12.6727	FNBP1	9.41609	PDCD1hiCD200hi
MIR99AHG	2.06181	-0.0249947	6.58129	3.95e-10	2.64e-08	12.6439	MIR99AHG	9.40322	PDCD1hiCD200hi
ISLR2	1.6731	-2.11066	6.57517	4.09e-10	2.73e-08	12.6111	ISLR2	9.3885	PDCD1hiCD200hi
TIMP3	1.32597	5.89454	6.57454	4.1e-10	2.74e-08	12.6077	TIMP3	9.387	PDCD1hiCD200hi
C4B	1.49574	5.13429	6.57379	4.12e-10	2.75e-08	12.6037	C4B	9.38519	PDCD1hiCD200hi
SLITRK2	2.42236	-6.74056	6.56712	4.27e-10	2.84e-08	12.5679	SLITRK2	9.36917	PDCD1hiCD200hi
DYSF	0.855548	2.74577	6.56711	4.27e-10	2.84e-08	12.5679	DYSF	9.36915	PDCD1hiCD200hi
DNAJC12	1.29201	0.547447	6.56623	4.3e-10	2.85e-08	12.5632	DNAJC12	9.36703	PDCD1hiCD200hi
43712	0.834084	2.36075	6.56518	4.32e-10	2.87e-08	12.5576	43712	9.36452	PDCD1hiCD200hi
PARK2	1.50721	-2.2109	6.56232	4.39e-10	2.91e-08	12.5423	PARK2	9.35766	PDCD1hiCD200hi
PDGFB	0.947247	2.85727	6.56128	4.41e-10	2.92e-08	12.5367	PDGFB	9.35516	PDCD1hiCD200hi
THSD7B	2.61785	-5.597	6.56071	4.43e-10	2.93e-08	12.5336	THSD7B	9.35378	PDCD1hiCD200hi
SIGLEC17P	1.47173	-2.25	6.55949	4.46e-10	2.95e-08	12.5271	SIGLEC17P	9.35086	PDCD1hiCD200hi
TMEM176B	1.05628	5.96737	6.55547	4.56e-10	3.01e-08	12.5055	TMEM176B	9.3412	PDCD1hiCD200hi
CDK15	1.69184	-3.32937	6.55513	4.57e-10	3.01e-08	12.5037	CDK15	9.34039	PDCD1hiCD200hi
CD300LG	2.73267	-5.41565	6.55311	4.62e-10	3.04e-08	12.4929	CD300LG	9.33556	PDCD1hiCD200hi
STON1	1.12142	1.07345	6.55295	4.62e-10	3.04e-08	12.4921	STON1	9.33516	PDCD1hiCD200hi
FHL5	1.64791	-1.97971	6.55184	4.65e-10	3.06e-08	12.4862	FHL5	9.33252	PDCD1hiCD200hi
TNFAIP6	1.71253	1.89107	6.54686	4.78e-10	3.14e-08	12.4595	TNFAIP6	9.32057	PDCD1hiCD200hi
JPH2	1.82301	0.452711	6.54665	4.79e-10	3.14e-08	12.4584	JPH2	9.32007	PDCD1hiCD200hi
ADCYAP1R1	2.21977	-4.8638	6.54273	4.89e-10	3.2e-08	12.4374	ADCYAP1R1	9.31068	PDCD1hiCD200hi
SH2B3	0.782698	2.5976	6.54191	4.91e-10	3.21e-08	12.433	SH2B3	9.30871	PDCD1hiCD200hi
LRRC55	1.71699	-4.74488	6.54113	4.93e-10	3.22e-08	12.4289	LRRC55	9.30685	PDCD1hiCD200hi
ARHGAP15	0.970519	2.12788	6.53878	5e-10	3.26e-08	12.4163	ARHGAP15	9.30121	PDCD1hiCD200hi
ENG	0.711192	5.56821	6.53402	5.13e-10	3.35e-08	12.3909	ENG	9.28983	PDCD1hiCD200hi
LOXHD1	2.01641	-4.84475	6.53356	5.14e-10	3.35e-08	12.3885	LOXHD1	9.28873	PDCD1hiCD200hi
IL5RA	2.50189	-4.52062	6.5204	5.53e-10	3.59e-08	12.3182	IL5RA	9.25724	PDCD1hiCD200hi
CR2	3.06899	-2.6347	6.51813	5.6e-10	3.63e-08	12.3061	CR2	9.25181	PDCD1hiCD200hi
CLDN11	1.7448	0.837738	6.51768	5.61e-10	3.63e-08	12.3037	CLDN11	9.25074	PDCD1hiCD200hi
EDIL3	1.3686	1.54378	6.51665	5.65e-10	3.65e-08	12.2982	EDIL3	9.24828	PDCD1hiCD200hi
CD1D	1.06608	-0.262115	6.51632	5.66e-10	3.65e-08	12.2965	CD1D	9.2475	PDCD1hiCD200hi
KERA	2.43446	-6.73343	6.51628	5.66e-10	3.65e-08	12.2962	KERA	9.24739	PDCD1hiCD200hi
TNFSF8	1.17926	-0.37623	6.51362	5.74e-10	3.7e-08	12.2821	TNFSF8	9.24105	PDCD1hiCD200hi
ELFN1	0.973495	-0.858904	6.51093	5.83e-10	3.75e-08	12.2677	ELFN1	9.23461	PDCD1hiCD200hi
TMEM233	1.19289	-2.39282	6.51081	5.83e-10	3.75e-08	12.2671	TMEM233	9.23432	PDCD1hiCD200hi
HDC	1.68981	-0.917866	6.51003	5.86e-10	3.76e-08	12.2629	HDC	9.23247	PDCD1hiCD200hi
RGN	1.98884	-1.18963	6.50671	5.96e-10	3.82e-08	12.2452	RGN	9.22453	PDCD1hiCD200hi
ARMCX1	1.15631	1.67855	6.50542	6.01e-10	3.84e-08	12.2384	ARMCX1	9.22147	PDCD1hiCD200hi
ADCY2	2.23604	-2.32582	6.50534	6.01e-10	3.84e-08	12.238	ADCY2	9.22128	PDCD1hiCD200hi
SLCO5A1	1.45656	-3.22693	6.50395	6.05e-10	3.87e-08	12.2306	SLCO5A1	9.21795	PDCD1hiCD200hi
CCDC170	0.947785	-2.09587	6.50049	6.17e-10	3.94e-08	12.2122	CCDC170	9.20971	PDCD1hiCD200hi
CLEC17A	2.68433	-4.23885	6.48898	6.57e-10	4.19e-08	12.1509	CLEC17A	9.18223	PDCD1hiCD200hi
XKR4	2.28488	-7.75432	6.48667	6.66e-10	4.23e-08	12.1386	XKR4	9.17675	PDCD1hiCD200hi
TACR2	1.52313	-0.775982	6.48407	6.75e-10	4.29e-08	12.1248	TACR2	9.17055	PDCD1hiCD200hi
MMP16	1.39521	-2.5906	6.48252	6.81e-10	4.32e-08	12.1166	MMP16	9.16685	PDCD1hiCD200hi
ZNF25	0.58255	1.01422	6.48228	6.82e-10	4.32e-08	12.1153	ZNF25	9.16627	PDCD1hiCD200hi
SIGLEC6	2.62658	-3.01208	6.48123	6.86e-10	4.34e-08	12.1097	SIGLEC6	9.16379	PDCD1hiCD200hi
ST6GAL2	2.15511	-2.45512	6.46669	7.43e-10	4.68e-08	12.0325	ST6GAL2	9.12917	PDCD1hiCD200hi
GXYLT2	1.71045	0.260586	6.46577	7.46e-10	4.69e-08	12.0276	GXYLT2	9.12698	PDCD1hiCD200hi
MS4A1	2.72782	-0.573164	6.46574	7.47e-10	4.69e-08	12.0275	MS4A1	9.12692	PDCD1hiCD200hi
ANTXR1	1.1023	4.61506	6.46137	7.65e-10	4.8e-08	12.0043	ANTXR1	9.11652	PDCD1hiCD200hi
CSRNP1	0.813281	3.64635	6.4569	7.84e-10	4.91e-08	11.9806	CSRNP1	9.10589	PDCD1hiCD200hi
DACT2	2.64625	-3.79788	6.45501	7.92e-10	4.96e-08	11.9706	DACT2	9.10141	PDCD1hiCD200hi
FXYD1	2.23505	0.932187	6.45162	8.07e-10	5.05e-08	11.9526	FXYD1	9.09335	PDCD1hiCD200hi
LY86	1.08281	2.24661	6.44696	8.27e-10	5.16e-08	11.928	LY86	9.08229	PDCD1hiCD200hi
EVI2B	0.975625	2.69815	6.44612	8.31e-10	5.18e-08	11.9236	EVI2B	9.08031	PDCD1hiCD200hi
ADAM12	1.44569	1.82137	6.4452	8.35e-10	5.19e-08	11.9187	ADAM12	9.07813	PDCD1hiCD200hi
ITIH3	1.63744	-1.90453	6.44514	8.36e-10	5.19e-08	11.9184	ITIH3	9.07798	PDCD1hiCD200hi
CBLN4	2.31639	-6.75697	6.44263	8.47e-10	5.26e-08	11.9051	CBLN4	9.07201	PDCD1hiCD200hi
RGS4	1.6265	0.762793	6.43833	8.67e-10	5.38e-08	11.8823	RGS4	9.06181	PDCD1hiCD200hi
ZNF135	1.60758	-0.835164	6.43054	9.05e-10	5.61e-08	11.8411	ZNF135	9.04333	PDCD1hiCD200hi
FAM101B	0.949964	2.26724	6.43035	9.06e-10	5.61e-08	11.8401	FAM101B	9.04289	PDCD1hiCD200hi
WNT9B	2.43847	-6.252	6.4256	9.3e-10	5.75e-08	11.815	WNT9B	9.03164	PDCD1hiCD200hi
ASPN	1.76764	2.11776	6.42345	9.41e-10	5.81e-08	11.8037	ASPN	9.02654	PDCD1hiCD200hi
ADAM19	1.22992	2.61297	6.42191	9.49e-10	5.85e-08	11.7955	ADAM19	9.02289	PDCD1hiCD200hi
LONRF2	2.68297	-4.20725	6.4208	9.54e-10	5.88e-08	11.7897	LONRF2	9.02026	PDCD1hiCD200hi
NRROS	0.920623	1.02169	6.42055	9.56e-10	5.88e-08	11.7883	NRROS	9.01967	PDCD1hiCD200hi
MYL3	2.708	-3.62673	6.42027	9.57e-10	5.89e-08	11.7869	MYL3	9.01902	PDCD1hiCD200hi
SPON2	1.21987	4.93872	6.41731	9.73e-10	5.97e-08	11.7713	SPON2	9.01202	PDCD1hiCD200hi
GULP1	1.2223	1.10478	6.41728	9.73e-10	5.97e-08	11.7711	GULP1	9.01193	PDCD1hiCD200hi
FAM163A	2.09793	-5.03217	6.41542	9.83e-10	6.03e-08	11.7613	FAM163A	9.00753	PDCD1hiCD200hi
FAM171A1	1.39238	1.26481	6.41228	1e-09	6.12e-08	11.7447	FAM171A1	9.0001	PDCD1hiCD200hi
VASH1	0.807473	2.19928	6.41163	1e-09	6.14e-08	11.7413	VASH1	8.99857	PDCD1hiCD200hi
NLGN1	2.18008	-3.76451	6.41047	1.01e-09	6.17e-08	11.7352	NLGN1	8.99583	PDCD1hiCD200hi
KLHL41	1.44298	-2.21293	6.41013	1.01e-09	6.18e-08	11.7334	KLHL41	8.99501	PDCD1hiCD200hi
MAPRE2	0.856946	2.70511	6.40933	1.02e-09	6.2e-08	11.7291	MAPRE2	8.99312	PDCD1hiCD200hi
PTPN5	1.80943	-3.84239	6.40803	1.02e-09	6.23e-08	11.7223	PTPN5	8.99005	PDCD1hiCD200hi
RUSC2	0.893745	2.16333	6.40392	1.05e-09	6.37e-08	11.7006	RUSC2	8.98032	PDCD1hiCD200hi
TRAPPC3L	2.07285	-5.29092	6.40118	1.06e-09	6.46e-08	11.6862	TRAPPC3L	8.97385	PDCD1hiCD200hi
BTK	1.03892	1.53757	6.39613	1.09e-09	6.63e-08	11.6596	BTK	8.96192	PDCD1hiCD200hi
MXRA7	0.890914	5.42476	6.39554	1.1e-09	6.64e-08	11.6565	MXRA7	8.96054	PDCD1hiCD200hi
CHST1	1.21502	0.361442	6.39431	1.1e-09	6.68e-08	11.65	CHST1	8.95762	PDCD1hiCD200hi
GZMK	1.51965	1.30608	6.39164	1.12e-09	6.77e-08	11.636	GZMK	8.95132	PDCD1hiCD200hi
HS3ST2	1.84859	-1.77623	6.38259	1.18e-09	7.1e-08	11.5883	HS3ST2	8.92996	PDCD1hiCD200hi
NOX4	1.20337	1.09126	6.3813	1.18e-09	7.14e-08	11.5816	NOX4	8.92691	PDCD1hiCD200hi
GALNT8	2.19312	-3.72379	6.38052	1.19e-09	7.17e-08	11.5774	GALNT8	8.92507	PDCD1hiCD200hi
EFEMP2	1.08693	5.16632	6.37856	1.2e-09	7.23e-08	11.5671	EFEMP2	8.92045	PDCD1hiCD200hi
ADPRH	0.788237	1.89361	6.37672	1.21e-09	7.29e-08	11.5575	ADPRH	8.91611	PDCD1hiCD200hi
C1QTNF1	1.27778	3.6987	6.37409	1.23e-09	7.39e-08	11.5437	C1QTNF1	8.90992	PDCD1hiCD200hi
BCHE	2.29631	-1.56723	6.37385	1.23e-09	7.39e-08	11.5424	BCHE	8.90935	PDCD1hiCD200hi
REEP2	1.33725	0.730321	6.37171	1.25e-09	7.47e-08	11.5311	REEP2	8.9043	PDCD1hiCD200hi
TMEM200C	2.01105	-3.41313	6.37021	1.26e-09	7.52e-08	11.5233	TMEM200C	8.90077	PDCD1hiCD200hi
NHLRC4	0.972406	-1.72033	6.36993	1.26e-09	7.53e-08	11.5218	NHLRC4	8.9001	PDCD1hiCD200hi
CSGALNACT2	0.589714	2.75866	6.3624	1.31e-09	7.83e-08	11.4823	CSGALNACT2	8.88236	PDCD1hiCD200hi
NCAM2	2.39541	-3.39984	6.36196	1.31e-09	7.84e-08	11.4799	NCAM2	8.88132	PDCD1hiCD200hi
ZNF154	0.999261	-1.33177	6.35971	1.33e-09	7.92e-08	11.4681	ZNF154	8.87603	PDCD1hiCD200hi
MMD	0.886915	3.12675	6.3587	1.34e-09	7.96e-08	11.4629	MMD	8.87366	PDCD1hiCD200hi
SCN2B	2.44554	-6.09304	6.35634	1.35e-09	8.05e-08	11.4505	SCN2B	8.8681	PDCD1hiCD200hi
SCARF1	0.714841	1.50784	6.35386	1.37e-09	8.15e-08	11.4375	SCARF1	8.86227	PDCD1hiCD200hi
RNASE4	0.996956	2.74302	6.35362	1.37e-09	8.16e-08	11.4362	RNASE4	8.86171	PDCD1hiCD200hi
GPM6A	2.55289	-4.01965	6.35187	1.39e-09	8.23e-08	11.427	GPM6A	8.85759	PDCD1hiCD200hi
RCN3	1.35581	5.08112	6.35119	1.39e-09	8.25e-08	11.4235	RCN3	8.85599	PDCD1hiCD200hi
POU2F2	1.01257	0.944332	6.34938	1.41e-09	8.32e-08	11.414	POU2F2	8.85174	PDCD1hiCD200hi
VIPR2	2.1847	-3.43557	6.34658	1.43e-09	8.44e-08	11.3993	VIPR2	8.84514	PDCD1hiCD200hi
KLHL30-AS1	2.0142	-7.07547	6.34557	1.44e-09	8.48e-08	11.394	KLHL30-AS1	8.84277	PDCD1hiCD200hi
FAM167B	0.750737	2.70312	6.34147	1.47e-09	8.65e-08	11.3725	FAM167B	8.83313	PDCD1hiCD200hi
ST6GAL1	1.10843	2.82936	6.34096	1.47e-09	8.66e-08	11.3699	ST6GAL1	8.83195	PDCD1hiCD200hi
HEG1	1.02647	2.87708	6.33702	1.5e-09	8.84e-08	11.3493	HEG1	8.82269	PDCD1hiCD200hi
ITPR1	0.874667	2.06189	6.33638	1.51e-09	8.86e-08	11.3459	ITPR1	8.82118	PDCD1hiCD200hi
GAPT	1.5769	-1.06629	6.33136	1.55e-09	9.09e-08	11.3196	GAPT	8.8094	PDCD1hiCD200hi
PTCH2	1.00143	-1.72441	6.32906	1.57e-09	9.19e-08	11.3076	PTCH2	8.804	PDCD1hiCD200hi
SULT1C4	1.73324	-2.1657	6.32535	1.6e-09	9.37e-08	11.2882	SULT1C4	8.7953	PDCD1hiCD200hi
THPO	1.96556	-3.53231	6.32354	1.62e-09	9.45e-08	11.2787	THPO	8.79105	PDCD1hiCD200hi
GRIK5	1.30972	-1.58377	6.32353	1.62e-09	9.45e-08	11.2787	GRIK5	8.79101	PDCD1hiCD200hi
PCOLCE	1.18499	5.60795	6.32036	1.65e-09	9.6e-08	11.2621	PCOLCE	8.78358	PDCD1hiCD200hi
KCNA3	1.52527	-2.70391	6.31918	1.66e-09	9.64e-08	11.2559	KCNA3	8.78081	PDCD1hiCD200hi
LTBP2	1.16077	3.52483	6.31138	1.73e-09	1e-07	11.2152	LTBP2	8.76253	PDCD1hiCD200hi
GFRA1	2.4169	-3.33071	6.30908	1.75e-09	1.01e-07	11.2032	GFRA1	8.75716	PDCD1hiCD200hi
PMP2	2.38402	-6.67042	6.30327	1.8e-09	1.05e-07	11.1729	PMP2	8.74354	PDCD1hiCD200hi
SPSB4	2.43443	-4.00555	6.30186	1.82e-09	1.05e-07	11.1655	SPSB4	8.74024	PDCD1hiCD200hi
LY96	1.03175	3.57863	6.29688	1.87e-09	1.08e-07	11.1395	LY96	8.72858	PDCD1hiCD200hi
TENM3	2.16383	-1.44236	6.29664	1.87e-09	1.08e-07	11.1383	TENM3	8.72803	PDCD1hiCD200hi
ALDH1L2	1.32146	-0.207475	6.29616	1.88e-09	1.08e-07	11.1358	ALDH1L2	8.7269	PDCD1hiCD200hi
WDR86	1.02926	0.630097	6.29424	1.89e-09	1.09e-07	11.1258	WDR86	8.7224	PDCD1hiCD200hi
CCL11	1.98506	2.06678	6.29053	1.93e-09	1.11e-07	11.1065	CCL11	8.71373	PDCD1hiCD200hi
SERTM1	2.20776	-8.08567	6.28885	1.95e-09	1.12e-07	11.0978	SERTM1	8.70982	PDCD1hiCD200hi
PARD3B	1.10001	-0.286903	6.28739	1.97e-09	1.13e-07	11.0901	PARD3B	8.70639	PDCD1hiCD200hi
EPB41L3	1.09223	2.26	6.28479	1.99e-09	1.14e-07	11.0766	EPB41L3	8.70032	PDCD1hiCD200hi
RRN3P2	0.811894	-0.966814	6.28382	2e-09	1.15e-07	11.0716	RRN3P2	8.69806	PDCD1hiCD200hi
SLC2A3	1.14222	3.75959	6.28108	2.03e-09	1.16e-07	11.0573	SLC2A3	8.69165	PDCD1hiCD200hi
ADAMTS3	1.44696	-2.74469	6.27885	2.06e-09	1.17e-07	11.0457	ADAMTS3	8.68643	PDCD1hiCD200hi
HABP4	0.731367	2.4202	6.27758	2.07e-09	1.18e-07	11.0391	HABP4	8.68348	PDCD1hiCD200hi
NACAD	1.34784	-0.641645	6.27698	2.08e-09	1.18e-07	11.036	NACAD	8.68209	PDCD1hiCD200hi
CYP27A1	1.2407	2.82881	6.27551	2.1e-09	1.19e-07	11.0283	CYP27A1	8.67865	PDCD1hiCD200hi
SLC2A5	1.09865	0.883387	6.27541	2.1e-09	1.19e-07	11.0278	SLC2A5	8.6784	PDCD1hiCD200hi
MEF2C-AS1	2.55455	-3.16691	6.27076	2.15e-09	1.22e-07	11.0036	MEF2C-AS1	8.66756	PDCD1hiCD200hi
MKX-AS1	2.83259	-7.73174	6.26948	2.16e-09	1.23e-07	10.997	MKX-AS1	8.66458	PDCD1hiCD200hi
TGFBR2	0.819601	4.21939	6.26897	2.17e-09	1.23e-07	10.9943	TGFBR2	8.66338	PDCD1hiCD200hi
PTP4A2P2	2.69125	-4.04664	6.26816	2.18e-09	1.23e-07	10.9901	PTP4A2P2	8.6615	PDCD1hiCD200hi
KIF17	0.907965	-0.523549	6.26804	2.18e-09	1.23e-07	10.9895	KIF17	8.66121	PDCD1hiCD200hi
PCK1	2.99035	-5.99886	6.26717	2.19e-09	1.24e-07	10.985	PCK1	8.65919	PDCD1hiCD200hi
DPT	2.64068	1.06991	6.26613	2.2e-09	1.24e-07	10.9796	DPT	8.65676	PDCD1hiCD200hi
C6orf3	0.976284	-2.01832	6.26428	2.23e-09	1.25e-07	10.9699	C6orf3	8.65244	PDCD1hiCD200hi
STMN2	2.91707	-4.30301	6.26012	2.28e-09	1.28e-07	10.9483	STMN2	8.64274	PDCD1hiCD200hi
PURG	2.0025	-5.05935	6.25988	2.28e-09	1.28e-07	10.9471	PURG	8.64218	PDCD1hiCD200hi
WISP2	2.40918	0.545975	6.25907	2.29e-09	1.28e-07	10.9429	WISP2	8.64031	PDCD1hiCD200hi
EXOC3L2	0.746703	1.17246	6.25864	2.29e-09	1.28e-07	10.9406	EXOC3L2	8.63929	PDCD1hiCD200hi
SLC16A4	1.34483	-0.112793	6.25863	2.29e-09	1.28e-07	10.9406	SLC16A4	8.63928	PDCD1hiCD200hi
KCNK12	1.7419	-4.81793	6.25604	2.33e-09	1.29e-07	10.9272	KCNK12	8.63324	PDCD1hiCD200hi
GYPE	1.79149	-3.63066	6.25491	2.34e-09	1.3e-07	10.9213	GYPE	8.63061	PDCD1hiCD200hi
FAXDC2	1.08537	0.892206	6.25465	2.34e-09	1.3e-07	10.9199	FAXDC2	8.62999	PDCD1hiCD200hi
NEURL1	1.80112	-1.03999	6.25017	2.4e-09	1.33e-07	10.8967	NEURL1	8.61956	PDCD1hiCD200hi
PLA2G2D	2.54054	-0.421703	6.24919	2.41e-09	1.34e-07	10.8916	PLA2G2D	8.61728	PDCD1hiCD200hi
SNX29P2	2.07722	-2.06493	6.24723	2.44e-09	1.35e-07	10.8815	SNX29P2	8.61273	PDCD1hiCD200hi
TMEM5-AS1	2.72469	-7.45835	6.24607	2.45e-09	1.36e-07	10.8754	TMEM5-AS1	8.61002	PDCD1hiCD200hi
PARM1	1.33032	2.2633	6.24363	2.49e-09	1.37e-07	10.8628	PARM1	8.60435	PDCD1hiCD200hi
RAMP1	1.68973	3.89077	6.24212	2.51e-09	1.38e-07	10.855	RAMP1	8.60084	PDCD1hiCD200hi
HIF3A	2.39365	-1.90349	6.2412	2.52e-09	1.39e-07	10.8502	HIF3A	8.59869	PDCD1hiCD200hi
MAS1L	1.91068	-8.77937	6.23788	2.56e-09	1.41e-07	10.833	MAS1L	8.59096	PDCD1hiCD200hi
GFPT2	1.81371	1.79825	6.22993	2.68e-09	1.47e-07	10.7919	GFPT2	8.57249	PDCD1hiCD200hi
SCIMP	1.22332	0.461859	6.22992	2.68e-09	1.47e-07	10.7918	SCIMP	8.57246	PDCD1hiCD200hi
PRR34	0.801257	-2.92915	6.22961	2.68e-09	1.47e-07	10.7902	PRR34	8.57174	PDCD1hiCD200hi
MGARP	1.71805	-3.02482	6.22733	2.71e-09	1.49e-07	10.7784	MGARP	8.56644	PDCD1hiCD200hi
KCNN2	1.32876	-1.59685	6.22678	2.72e-09	1.49e-07	10.7756	KCNN2	8.56517	PDCD1hiCD200hi
VTN	1.81133	-0.732055	6.22461	2.75e-09	1.51e-07	10.7643	VTN	8.56013	PDCD1hiCD200hi
ENPP1	1.53781	-1.31071	6.22382	2.77e-09	1.51e-07	10.7603	ENPP1	8.5583	PDCD1hiCD200hi
CASS4	0.940302	-0.574028	6.22071	2.81e-09	1.53e-07	10.7441	CASS4	8.55106	PDCD1hiCD200hi
COL8A2	1.29108	1.91256	6.22041	2.82e-09	1.54e-07	10.7426	COL8A2	8.55037	PDCD1hiCD200hi
CREB5	1.304	0.171715	6.21911	2.84e-09	1.54e-07	10.7359	CREB5	8.54736	PDCD1hiCD200hi
CSGALNACT1	0.943902	1.63752	6.21583	2.89e-09	1.57e-07	10.7189	CSGALNACT1	8.53973	PDCD1hiCD200hi
MYRIP	2.10403	-4.07515	6.21526	2.89e-09	1.57e-07	10.716	MYRIP	8.53842	PDCD1hiCD200hi
ITGA5	1.14298	5.62942	6.21358	2.92e-09	1.59e-07	10.7073	ITGA5	8.53452	PDCD1hiCD200hi
ATP8B4	0.927159	0.082804	6.21265	2.94e-09	1.59e-07	10.7025	ATP8B4	8.53237	PDCD1hiCD200hi
HEPN1	2.60093	-7.31345	6.21251	2.94e-09	1.59e-07	10.7018	HEPN1	8.53203	PDCD1hiCD200hi
CLIP2	0.870639	2.56958	6.21234	2.94e-09	1.59e-07	10.7009	CLIP2	8.53165	PDCD1hiCD200hi
CADPS	1.71849	-2.8804	6.21015	2.97e-09	1.61e-07	10.6896	CADPS	8.52656	PDCD1hiCD200hi
SYNPO	0.845094	3.74864	6.20843	3e-09	1.62e-07	10.6807	SYNPO	8.52257	PDCD1hiCD200hi
NTNG1	2.55765	-3.05705	6.2076	3.02e-09	1.63e-07	10.6764	NTNG1	8.52066	PDCD1hiCD200hi
PREX1	0.692716	2.94087	6.20387	3.08e-09	1.66e-07	10.6572	PREX1	8.51202	PDCD1hiCD200hi
CTB-12A17.2	2.11376	-6.64947	6.20247	3.1e-09	1.67e-07	10.65	CTB-12A17.2	8.50877	PDCD1hiCD200hi
KLHL4	1.94968	-3.68152	6.19718	3.19e-09	1.71e-07	10.6227	KLHL4	8.49652	PDCD1hiCD200hi
TM6SF1	0.904098	0.441179	6.1923	3.27e-09	1.76e-07	10.5975	TM6SF1	8.4852	PDCD1hiCD200hi
ILK	0.519768	6.24884	6.19143	3.29e-09	1.76e-07	10.593	ILK	8.4832	No Sig
NCALD	0.962108	1.39729	6.18996	3.31e-09	1.78e-07	10.5854	NCALD	8.47978	PDCD1hiCD200hi
MEF2D	0.445637	3.82286	6.18936	3.32e-09	1.78e-07	10.5824	MEF2D	8.4784	No Sig
RGS7BP	2.42664	-5.57369	6.18918	3.33e-09	1.78e-07	10.5814	RGS7BP	8.47799	PDCD1hiCD200hi
GPR26	1.2224	-9.23512	6.18811	3.35e-09	1.79e-07	10.5759	GPR26	8.47551	PDCD1hiCD200hi
TLR4	1.0046	1.09442	6.18537	3.39e-09	1.81e-07	10.5618	TLR4	8.46918	PDCD1hiCD200hi
SGCE	1.25585	3.0921	6.17862	3.52e-09	1.88e-07	10.5271	SGCE	8.45356	PDCD1hiCD200hi
FDCSP	3.98108	-0.0769596	6.17849	3.52e-09	1.88e-07	10.5264	FDCSP	8.45325	PDCD1hiCD200hi
DCLK2	1.20259	-0.179102	6.17781	3.53e-09	1.88e-07	10.5229	DCLK2	8.4517	PDCD1hiCD200hi
ZNF366	1.34047	-2.55547	6.17422	3.6e-09	1.92e-07	10.5044	ZNF366	8.4434	PDCD1hiCD200hi
C4A	1.39601	5.12505	6.17356	3.62e-09	1.92e-07	10.501	C4A	8.44186	PDCD1hiCD200hi
KCNK3	1.8041	-2.21847	6.16731	3.74e-09	1.98e-07	10.4689	KCNK3	8.42744	PDCD1hiCD200hi
SUSD5	1.66781	-2.15003	6.16621	3.76e-09	1.99e-07	10.4632	SUSD5	8.42489	PDCD1hiCD200hi
HMCN1	1.60758	-0.12686	6.16535	3.78e-09	2e-07	10.4588	HMCN1	8.42292	PDCD1hiCD200hi
PTPRB	0.889401	0.818641	6.16388	3.81e-09	2.01e-07	10.4512	PTPRB	8.41951	PDCD1hiCD200hi
F2RL3	1.13709	0.14043	6.16277	3.83e-09	2.02e-07	10.4456	F2RL3	8.41696	PDCD1hiCD200hi
ST3GAL2	0.678943	2.6678	6.16161	3.85e-09	2.04e-07	10.4396	ST3GAL2	8.41428	PDCD1hiCD200hi
CTC-296K1.3	3.3075	-4.1626	6.16146	3.86e-09	2.04e-07	10.4388	CTC-296K1.3	8.41392	PDCD1hiCD200hi
CCDC69	0.932493	3.26259	6.16107	3.86e-09	2.04e-07	10.4368	CCDC69	8.41303	PDCD1hiCD200hi
GNAO1	1.37306	-0.776534	6.15922	3.9e-09	2.06e-07	10.4273	GNAO1	8.40876	PDCD1hiCD200hi
SYNC	1.28912	0.257262	6.15884	3.91e-09	2.06e-07	10.4254	SYNC	8.40789	PDCD1hiCD200hi
LOXL3	0.797903	1.28482	6.15804	3.93e-09	2.07e-07	10.4213	LOXL3	8.40604	PDCD1hiCD200hi
DOCK2	0.939497	2.21084	6.15769	3.93e-09	2.07e-07	10.4195	DOCK2	8.40524	PDCD1hiCD200hi
DBX2	1.72646	-8.41589	6.15649	3.96e-09	2.08e-07	10.4133	DBX2	8.40245	PDCD1hiCD200hi
CLIC4	0.930673	5.05176	6.15375	4.02e-09	2.11e-07	10.3992	CLIC4	8.39615	PDCD1hiCD200hi
RUNDC3B	1.02866	-2.12361	6.1521	4.05e-09	2.12e-07	10.3908	RUNDC3B	8.39235	PDCD1hiCD200hi
NAPSB	1.23619	2.51096	6.1456	4.19e-09	2.19e-07	10.3574	NAPSB	8.37736	PDCD1hiCD200hi
RGS13	1.8093	-2.75379	6.14023	4.32e-09	2.25e-07	10.3299	RGS13	8.36499	PDCD1hiCD200hi
RBMS3	1.2593	-0.228116	6.136	4.41e-09	2.3e-07	10.3082	RBMS3	8.35525	PDCD1hiCD200hi
RBP7	1.20693	2.37814	6.13566	4.42e-09	2.3e-07	10.3065	RBP7	8.35447	PDCD1hiCD200hi
SLC8A3	2.00052	-5.12887	6.1352	4.43e-09	2.31e-07	10.3041	SLC8A3	8.35342	PDCD1hiCD200hi
LAMP5	1.59705	-0.215379	6.12914	4.58e-09	2.38e-07	10.2731	LAMP5	8.33947	PDCD1hiCD200hi
HHIPL1	1.16348	-0.579817	6.12795	4.61e-09	2.39e-07	10.267	HHIPL1	8.33675	PDCD1hiCD200hi
CYTL1	1.32886	-0.0742195	6.12515	4.67e-09	2.42e-07	10.2527	CYTL1	8.3303	PDCD1hiCD200hi
NPTX1	1.93496	-3.50361	6.12511	4.68e-09	2.42e-07	10.2525	NPTX1	8.3302	PDCD1hiCD200hi
ZNF454	1.81586	-3.56868	6.12055	4.79e-09	2.48e-07	10.2292	ZNF454	8.31973	PDCD1hiCD200hi
ABCB4	1.08791	-0.796383	6.11676	4.89e-09	2.53e-07	10.2098	ABCB4	8.31102	PDCD1hiCD200hi
LTBP1	1.00894	4.1822	6.11466	4.94e-09	2.55e-07	10.199	LTBP1	8.30619	PDCD1hiCD200hi
F7	2.26394	-5.68847	6.11159	5.02e-09	2.59e-07	10.1833	F7	8.29914	PDCD1hiCD200hi
PIP4K2A	0.617418	3.22777	6.10709	5.14e-09	2.65e-07	10.1604	PIP4K2A	8.28881	PDCD1hiCD200hi
NRIP2	0.813484	-0.364693	6.10681	5.15e-09	2.65e-07	10.159	NRIP2	8.28817	PDCD1hiCD200hi
PTPRT	2.22909	-6.08766	6.10279	5.26e-09	2.7e-07	10.1384	PTPRT	8.27896	PDCD1hiCD200hi
HRASLS5	2.34393	-2.98055	6.10205	5.28e-09	2.71e-07	10.1346	HRASLS5	8.27725	PDCD1hiCD200hi
NGFR	2.04558	0.55577	6.09987	5.34e-09	2.74e-07	10.1235	NGFR	8.27225	PDCD1hiCD200hi
SYNDIG1	2.19032	-0.952624	6.0998	5.34e-09	2.74e-07	10.1232	SYNDIG1	8.2721	PDCD1hiCD200hi
GNA14	1.47768	0.190901	6.09951	5.35e-09	2.74e-07	10.1217	GNA14	8.27142	PDCD1hiCD200hi
EPDR1	1.43525	1.37228	6.09721	5.42e-09	2.77e-07	10.11	EPDR1	8.26616	PDCD1hiCD200hi
CDH2	1.90731	-0.795109	6.09558	5.46e-09	2.79e-07	10.1017	CDH2	8.26243	PDCD1hiCD200hi
LHX6	0.989645	-0.206969	6.09426	5.5e-09	2.81e-07	10.0949	LHX6	8.25941	PDCD1hiCD200hi
AKAP12	1.45493	1.89775	6.0938	5.52e-09	2.81e-07	10.0926	AKAP12	8.25835	PDCD1hiCD200hi
DIRAS3	1.52705	-0.998978	6.09281	5.55e-09	2.83e-07	10.0875	DIRAS3	8.25607	PDCD1hiCD200hi
FOXP2	1.77543	-1.51783	6.09092	5.6e-09	2.85e-07	10.0779	FOXP2	8.25176	PDCD1hiCD200hi
IL17B	1.86247	-2.2441	6.08921	5.65e-09	2.87e-07	10.0692	IL17B	8.24782	PDCD1hiCD200hi
MKX	2.06201	-2.80011	6.08869	5.67e-09	2.88e-07	10.0665	MKX	8.24664	PDCD1hiCD200hi
PNMAL1	1.93086	-1.2978	6.08578	5.75e-09	2.92e-07	10.0517	PNMAL1	8.23997	PDCD1hiCD200hi
IL6	1.9337	2.50137	6.08219	5.86e-09	2.97e-07	10.0334	IL6	8.23175	PDCD1hiCD200hi
PAMR1	1.12987	1.33498	6.07841	5.98e-09	3.03e-07	10.0142	PAMR1	8.2231	PDCD1hiCD200hi
CD180	1.09779	-0.422587	6.07756	6.01e-09	3.04e-07	10.0099	CD180	8.22117	PDCD1hiCD200hi
VIT	3.03304	-4.36641	6.07474	6.1e-09	3.08e-07	9.99552	VIT	8.21472	PDCD1hiCD200hi
ZFHX4-AS1	2.84425	-4.87235	6.07275	6.16e-09	3.11e-07	9.98537	ZFHX4-AS1	8.21016	PDCD1hiCD200hi
DIO3	2.53141	-2.27723	6.07177	6.2e-09	3.13e-07	9.98038	DIO3	8.20791	PDCD1hiCD200hi
CYBRD1	1.0527	3.63423	6.07013	6.25e-09	3.15e-07	9.97209	CYBRD1	8.20419	PDCD1hiCD200hi
LMO3	1.83064	-0.286409	6.06966	6.26e-09	3.16e-07	9.96966	LMO3	8.20309	PDCD1hiCD200hi
MYL4	1.17045	-1.40437	6.06679	6.36e-09	3.2e-07	9.95511	MYL4	8.19655	PDCD1hiCD200hi
PALM	1.4234	1.75129	6.06574	6.4e-09	3.22e-07	9.94977	PALM	8.19415	PDCD1hiCD200hi
TIMP1	1.06074	9.2078	6.06562	6.4e-09	3.22e-07	9.94917	TIMP1	8.19388	PDCD1hiCD200hi
C8orf88	1.76464	0.153094	6.06406	6.45e-09	3.24e-07	9.94124	C8orf88	8.19032	PDCD1hiCD200hi
LRRC15	2.30698	0.216925	6.05805	6.66e-09	3.34e-07	9.91069	LRRC15	8.17658	PDCD1hiCD200hi
SPIB	1.95846	0.062036	6.05583	6.74e-09	3.37e-07	9.8994	SPIB	8.17151	PDCD1hiCD200hi
HSPB8	1.70588	3.7975	6.05416	6.8e-09	3.4e-07	9.89093	HSPB8	8.1677	PDCD1hiCD200hi
CERKL	0.765403	0.972951	6.04913	6.98e-09	3.49e-07	9.86542	CERKL	8.15623	PDCD1hiCD200hi
GPRIN3	0.791108	-0.593954	6.04794	7.02e-09	3.51e-07	9.85937	GPRIN3	8.15351	PDCD1hiCD200hi
SLC46A3	0.79656	2.00876	6.04337	7.19e-09	3.59e-07	9.83623	SLC46A3	8.14311	PDCD1hiCD200hi
ZNF728	1.95957	-8.19943	6.04182	7.25e-09	3.61e-07	9.82834	ZNF728	8.13956	PDCD1hiCD200hi
LIF	1.45791	2.00397	6.03967	7.33e-09	3.65e-07	9.81748	LIF	8.13468	PDCD1hiCD200hi
EPHA7	2.22526	-2.52127	6.03794	7.4e-09	3.68e-07	9.8087	EPHA7	8.13073	PDCD1hiCD200hi
CORO2B	1.49389	-1.11212	6.03775	7.41e-09	3.68e-07	9.80771	CORO2B	8.13028	PDCD1hiCD200hi
CD19	1.8386	-0.378961	6.03409	7.55e-09	3.75e-07	9.7892	CD19	8.12196	PDCD1hiCD200hi
SHROOM4	1.06729	-0.268015	6.0338	7.56e-09	3.75e-07	9.78773	SHROOM4	8.1213	PDCD1hiCD200hi
TMEM176A	1.01166	5.12143	6.03064	7.69e-09	3.81e-07	9.77172	TMEM176A	8.1141	PDCD1hiCD200hi
POM121L9P	1.31398	-2.92975	6.03056	7.69e-09	3.81e-07	9.7713	POM121L9P	8.11392	PDCD1hiCD200hi
FAM129A	1.0524	2.67161	6.02914	7.75e-09	3.84e-07	9.76412	FAM129A	8.11068	PDCD1hiCD200hi
C22orf34	0.952542	-0.095953	6.02689	7.84e-09	3.88e-07	9.75272	C22orf34	8.10556	PDCD1hiCD200hi
FAM13C	1.23028	-0.60894	6.02652	7.86e-09	3.88e-07	9.75089	FAM13C	8.10474	PDCD1hiCD200hi
GFRA2	1.25761	-2.03701	6.02607	7.88e-09	3.89e-07	9.74862	GFRA2	8.10372	PDCD1hiCD200hi
MRC2	1.11152	4.86258	6.02402	7.96e-09	3.93e-07	9.73822	MRC2	8.09904	PDCD1hiCD200hi
KHDRBS2	2.09188	-7.09623	6.02211	8.04e-09	3.96e-07	9.72859	KHDRBS2	8.09471	PDCD1hiCD200hi
FAM65B	1.05988	0.595869	6.02179	8.05e-09	3.96e-07	9.72697	FAM65B	8.09398	PDCD1hiCD200hi
ZNF667-AS1	1.49886	2.19504	6.02051	8.11e-09	3.99e-07	9.72049	ZNF667-AS1	8.09107	PDCD1hiCD200hi
IGSF9B	2.09983	-2.60509	6.01913	8.17e-09	4.01e-07	9.7135	IGSF9B	8.08792	PDCD1hiCD200hi
CLSTN2	1.78614	-2.15946	6.0183	8.2e-09	4.03e-07	9.70929	CLSTN2	8.08603	PDCD1hiCD200hi
SLITRK3	2.59138	-6.4176	6.01457	8.36e-09	4.1e-07	9.69044	SLITRK3	8.07755	PDCD1hiCD200hi
FMO1	2.10261	-0.257672	6.01298	8.43e-09	4.13e-07	9.68244	FMO1	8.07395	PDCD1hiCD200hi
CA3	1.97664	-2.11563	6.01277	8.44e-09	4.13e-07	9.68138	CA3	8.07348	PDCD1hiCD200hi
EPHB1	1.22721	-1.66291	6.01034	8.55e-09	4.18e-07	9.66911	EPHB1	8.06796	PDCD1hiCD200hi
TAL1	1.03469	-1.39735	6.0064	8.73e-09	4.27e-07	9.64918	TAL1	8.059	PDCD1hiCD200hi
DPEP1	2.36763	-1.76033	6.00537	8.78e-09	4.28e-07	9.64398	DPEP1	8.05666	PDCD1hiCD200hi
MCHR1	1.72367	-2.89753	6.00531	8.78e-09	4.28e-07	9.64367	MCHR1	8.05652	PDCD1hiCD200hi
PDE7B	1.15142	-0.532018	6.00409	8.84e-09	4.31e-07	9.63755	PDE7B	8.05377	PDCD1hiCD200hi
MRGPRF-AS1	2.45667	-6.1489	6.00151	8.96e-09	4.36e-07	9.62452	MRGPRF-AS1	8.0479	PDCD1hiCD200hi
ALPK2	1.59157	-1.13463	6.00052	9e-09	4.38e-07	9.61953	ALPK2	8.04566	PDCD1hiCD200hi
ITGA10	1.02646	-1.73513	5.99876	9.09e-09	4.42e-07	9.61065	ITGA10	8.04167	PDCD1hiCD200hi
SOX18	0.843205	2.30274	5.99514	9.26e-09	4.49e-07	9.59238	SOX18	8.03345	PDCD1hiCD200hi
NPPC	2.76867	-3.17298	5.99258	9.38e-09	4.55e-07	9.57947	NPPC	8.02765	PDCD1hiCD200hi
MALRD1	2.43407	-5.21323	5.99181	9.42e-09	4.57e-07	9.57562	MALRD1	8.02591	PDCD1hiCD200hi
C1QTNF7	1.63079	-2.02619	5.99053	9.48e-09	4.59e-07	9.56917	C1QTNF7	8.02301	PDCD1hiCD200hi
CAPN11	0.970917	-2.27053	5.98833	9.59e-09	4.64e-07	9.55806	CAPN11	8.01802	PDCD1hiCD200hi
S1PR2	0.540963	2.19276	5.9866	9.68e-09	4.68e-07	9.54937	S1PR2	8.01411	No Sig
PENK	2.95186	-4.61726	5.98369	9.83e-09	4.74e-07	9.5347	PENK	8.00751	PDCD1hiCD200hi
FAM129C	2.04122	-2.66511	5.98363	9.83e-09	4.74e-07	9.53443	FAM129C	8.00739	PDCD1hiCD200hi
ARL4C	0.855001	4.12434	5.98309	9.86e-09	4.75e-07	9.53171	ARL4C	8.00616	PDCD1hiCD200hi
SYDE1	0.875547	2.51605	5.98304	9.86e-09	4.75e-07	9.53144	SYDE1	8.00604	PDCD1hiCD200hi
SLC8A1	1.25544	-0.116198	5.98286	9.87e-09	4.75e-07	9.53054	SLC8A1	8.00564	PDCD1hiCD200hi
ARSB	0.566106	1.73164	5.98224	9.9e-09	4.76e-07	9.5274	ARSB	8.00422	No Sig
FAM49A	0.919846	1.62623	5.98017	1e-08	4.81e-07	9.51702	FAM49A	7.99956	PDCD1hiCD200hi
NID1	1.00658	3.83425	5.97863	1.01e-08	4.84e-07	9.50924	NID1	7.99605	PDCD1hiCD200hi
OIT3	1.82959	-4.26833	5.97735	1.02e-08	4.87e-07	9.50279	OIT3	7.99315	PDCD1hiCD200hi
PHLDB1	0.774005	4.40327	5.97587	1.02e-08	4.9e-07	9.49537	PHLDB1	7.98982	PDCD1hiCD200hi
IL10RA	0.934325	2.65737	5.97429	1.03e-08	4.94e-07	9.4874	IL10RA	7.98623	PDCD1hiCD200hi
ZNF660	1.26587	-2.23716	5.97095	1.05e-08	5.02e-07	9.47061	ZNF660	7.97868	PDCD1hiCD200hi
HECW2	0.85484	-0.461073	5.96722	1.07e-08	5.12e-07	9.45187	HECW2	7.97025	PDCD1hiCD200hi
SDS	1.13782	2.26477	5.9647	1.09e-08	5.18e-07	9.43923	SDS	7.96456	PDCD1hiCD200hi
LAX1	1.20863	-1.07572	5.96331	1.09e-08	5.2e-07	9.43221	LAX1	7.9614	PDCD1hiCD200hi
TCF23	2.3216	-7.00593	5.96298	1.09e-08	5.21e-07	9.43056	TCF23	7.96066	PDCD1hiCD200hi
PALD1	0.843852	1.21907	5.9629	1.1e-08	5.21e-07	9.43017	PALD1	7.96049	PDCD1hiCD200hi
FZD4	0.803122	1.51967	5.96109	1.11e-08	5.25e-07	9.42106	FZD4	7.95639	PDCD1hiCD200hi
EXTL1	1.66847	-3.44844	5.95898	1.12e-08	5.3e-07	9.41048	EXTL1	7.95163	PDCD1hiCD200hi
HSPA12A	1.25657	-0.617283	5.95771	1.13e-08	5.33e-07	9.40411	HSPA12A	7.94876	PDCD1hiCD200hi
KCTD12	0.782317	3.39254	5.95763	1.13e-08	5.33e-07	9.40372	KCTD12	7.94859	PDCD1hiCD200hi
MXRA5	1.39533	3.1672	5.95439	1.14e-08	5.41e-07	9.38748	MXRA5	7.94128	PDCD1hiCD200hi
TLR10	1.58051	-2.10945	5.95268	1.15e-08	5.45e-07	9.3789	TLR10	7.93742	PDCD1hiCD200hi
CXorf21	0.987001	-0.523588	5.94464	1.2e-08	5.68e-07	9.33854	CXorf21	7.91926	PDCD1hiCD200hi
OSTN	2.27252	-7.6415	5.94402	1.21e-08	5.7e-07	9.33546	OSTN	7.91787	PDCD1hiCD200hi
NR4A1	1.30223	5.03108	5.94148	1.22e-08	5.77e-07	9.32271	NR4A1	7.91214	PDCD1hiCD200hi
DSEL	1.1893	-1.44252	5.94114	1.23e-08	5.77e-07	9.32103	DSEL	7.91138	PDCD1hiCD200hi
CKMT2	1.89211	-2.00832	5.93894	1.24e-08	5.83e-07	9.31	CKMT2	7.90642	PDCD1hiCD200hi
SPOCK2	0.974015	3.0194	5.9381	1.25e-08	5.85e-07	9.30578	SPOCK2	7.90452	PDCD1hiCD200hi
BMX	1.40213	-1.95215	5.93736	1.25e-08	5.87e-07	9.30209	BMX	7.90286	PDCD1hiCD200hi
LATS2	0.707675	1.9587	5.93565	1.26e-08	5.91e-07	9.29354	LATS2	7.89901	PDCD1hiCD200hi
KIT	1.56581	-0.0936512	5.93471	1.27e-08	5.94e-07	9.28881	KIT	7.89688	PDCD1hiCD200hi
PIK3CG	1.02783	-0.865137	5.93218	1.28e-08	6.01e-07	9.27617	PIK3CG	7.8912	PDCD1hiCD200hi
LRRTM1	2.38802	-7.49505	5.93185	1.29e-08	6.02e-07	9.2745	LRRTM1	7.89044	PDCD1hiCD200hi
PDLIM7	0.853174	6.01359	5.9316	1.29e-08	6.02e-07	9.27326	PDLIM7	7.88989	PDCD1hiCD200hi
PRICKLE1	1.34743	0.699399	5.92769	1.31e-08	6.14e-07	9.25371	PRICKLE1	7.88109	PDCD1hiCD200hi
SLCO2B1	1.00885	3.29619	5.92551	1.33e-08	6.2e-07	9.24279	SLCO2B1	7.87618	PDCD1hiCD200hi
LY9	1.24058	0.148925	5.92424	1.34e-08	6.24e-07	9.23646	LY9	7.87333	PDCD1hiCD200hi
PCSK5	1.16368	-0.180814	5.92307	1.35e-08	6.27e-07	9.23059	PCSK5	7.87068	PDCD1hiCD200hi
CASP12	2.18179	-4.27397	5.92169	1.36e-08	6.31e-07	9.22372	CASP12	7.86759	PDCD1hiCD200hi
DCLK1	1.76104	-1.13545	5.92115	1.36e-08	6.33e-07	9.221	DCLK1	7.86637	PDCD1hiCD200hi
CD53	0.935693	4.86625	5.9204	1.37e-08	6.34e-07	9.21728	CD53	7.86469	PDCD1hiCD200hi
SEMA6D	1.40222	-1.93319	5.91939	1.37e-08	6.37e-07	9.21221	SEMA6D	7.86241	PDCD1hiCD200hi
COL25A1	2.12115	-6.2936	5.91797	1.38e-08	6.41e-07	9.20513	COL25A1	7.85923	PDCD1hiCD200hi
GYG2	1.48662	0.0629431	5.91114	1.43e-08	6.63e-07	9.17102	GYG2	7.84388	PDCD1hiCD200hi
TBX20	2.66427	-4.19417	5.90864	1.45e-08	6.71e-07	9.15851	TBX20	7.83824	PDCD1hiCD200hi
BLK	2.3123	-1.95946	5.90643	1.47e-08	6.78e-07	9.14751	BLK	7.8333	PDCD1hiCD200hi
C2orf83	1.53858	-8.80659	5.90337	1.49e-08	6.89e-07	9.13222	C2orf83	7.82641	PDCD1hiCD200hi
DTX1	1.28607	0.233816	5.90305	1.49e-08	6.89e-07	9.13065	DTX1	7.82571	PDCD1hiCD200hi
TMEM110-MUSTN1	0.884592	0.872048	5.90148	1.51e-08	6.94e-07	9.1228	TMEM110-MUSTN1	7.82218	PDCD1hiCD200hi
PHYHIP	1.57826	-0.549966	5.90051	1.51e-08	6.97e-07	9.11796	PHYHIP	7.82	PDCD1hiCD200hi
CCL21	2.85433	2.72743	5.89752	1.54e-08	7.08e-07	9.10309	CCL21	7.8133	PDCD1hiCD200hi
GP5	1.64399	-6.32174	5.88986	1.6e-08	7.34e-07	9.06493	GP5	7.79613	PDCD1hiCD200hi
RAB3IL1	0.964814	2.24484	5.88936	1.6e-08	7.35e-07	9.06242	RAB3IL1	7.79499	PDCD1hiCD200hi
RASSF2	1.01579	2.10735	5.8873	1.62e-08	7.42e-07	9.05217	RASSF2	7.79038	PDCD1hiCD200hi
FAM69B	1.0155	0.717051	5.88507	1.64e-08	7.5e-07	9.04107	FAM69B	7.78539	PDCD1hiCD200hi
TNMD	2.61177	-6.48971	5.8828	1.66e-08	7.58e-07	9.02976	TNMD	7.78029	PDCD1hiCD200hi
KLHL38	2.10254	-4.32873	5.87784	1.7e-08	7.76e-07	9.00513	KLHL38	7.76921	PDCD1hiCD200hi
SPOCK1	1.52539	2.24981	5.87729	1.71e-08	7.78e-07	9.00236	SPOCK1	7.76796	PDCD1hiCD200hi
FCRL2	2.21941	-3.05792	5.87408	1.73e-08	7.9e-07	8.98641	FCRL2	7.76078	PDCD1hiCD200hi
CFP	1.22212	1.06902	5.874	1.74e-08	7.9e-07	8.98603	CFP	7.76061	PDCD1hiCD200hi
PLXDC2	0.983418	2.61842	5.87359	1.74e-08	7.91e-07	8.984	PLXDC2	7.75969	PDCD1hiCD200hi
CYS1	1.48755	-0.686869	5.87234	1.75e-08	7.96e-07	8.97776	CYS1	7.75688	PDCD1hiCD200hi
SLAMF1	0.933961	-0.339696	5.87169	1.76e-08	7.98e-07	8.97454	SLAMF1	7.75543	PDCD1hiCD200hi
OR51E2	1.57096	-3.53676	5.87048	1.77e-08	8.02e-07	8.96853	OR51E2	7.75273	PDCD1hiCD200hi
SYN1	1.20926	-1.28331	5.86946	1.78e-08	8.06e-07	8.96348	SYN1	7.75046	PDCD1hiCD200hi
INHBA	1.5646	2.37779	5.86697	1.8e-08	8.15e-07	8.9511	INHBA	7.74488	PDCD1hiCD200hi
C20orf166-AS1	2.30614	-4.18038	5.86614	1.81e-08	8.18e-07	8.94699	C20orf166-AS1	7.74303	PDCD1hiCD200hi
C10orf107	2.04326	-4.15828	5.86539	1.81e-08	8.21e-07	8.94325	C10orf107	7.74135	PDCD1hiCD200hi
ENOX1	1.27535	-0.424461	5.86348	1.83e-08	8.28e-07	8.93377	ENOX1	7.73708	PDCD1hiCD200hi
FCGR2B	1.06525	2.77208	5.85917	1.87e-08	8.46e-07	8.91238	FCGR2B	7.72745	PDCD1hiCD200hi
TMEM150C	1.07233	0.486956	5.85903	1.87e-08	8.46e-07	8.9117	TMEM150C	7.72715	PDCD1hiCD200hi
ITPKB	0.598813	2.82884	5.85543	1.91e-08	8.61e-07	8.89381	ITPKB	7.71909	PDCD1hiCD200hi
EPHA5	1.78464	-7.77918	5.8533	1.93e-08	8.7e-07	8.88326	EPHA5	7.71434	PDCD1hiCD200hi
GALNT9	2.34139	-5.96144	5.8526	1.94e-08	8.73e-07	8.87978	GALNT9	7.71277	PDCD1hiCD200hi
GATA6-AS1	1.91665	-2.519	5.85197	1.94e-08	8.75e-07	8.87667	GATA6-AS1	7.71137	PDCD1hiCD200hi
PIK3R6	0.790064	-0.48658	5.84797	1.98e-08	8.92e-07	8.85686	PIK3R6	7.70245	PDCD1hiCD200hi
CYP46A1	1.34828	-2.64794	5.84749	1.99e-08	8.93e-07	8.85449	CYP46A1	7.70138	PDCD1hiCD200hi
PDK4	1.4766	1.88197	5.84726	1.99e-08	8.93e-07	8.85335	PDK4	7.70087	PDCD1hiCD200hi
KIRREL	1.11389	2.19609	5.84449	2.02e-08	9.05e-07	8.83962	KIRREL	7.69469	PDCD1hiCD200hi
KRT222	2.44765	-4.31309	5.84242	2.04e-08	9.14e-07	8.82939	KRT222	7.69008	PDCD1hiCD200hi
PNMA6A	1.68596	-2.30246	5.84129	2.05e-08	9.19e-07	8.82379	PNMA6A	7.68756	PDCD1hiCD200hi
GLIS3	1.1337	0.613631	5.83542	2.12e-08	9.46e-07	8.7947	GLIS3	7.67446	PDCD1hiCD200hi
FCMR	1.05762	2.10019	5.82954	2.18e-08	9.75e-07	8.76564	FCMR	7.66137	PDCD1hiCD200hi
GPR162	0.914837	0.328152	5.82832	2.19e-08	9.8e-07	8.7596	GPR162	7.65865	PDCD1hiCD200hi
MMP23A	1.83869	1.58729	5.82682	2.21e-08	9.87e-07	8.75222	MMP23A	7.65533	PDCD1hiCD200hi
ISM1	1.50115	-0.037297	5.82411	2.24e-08	1e-06	8.73882	ISM1	7.64929	PDCD1hiCD200hi
NFATC4	0.987761	4.09749	5.82184	2.27e-08	1.01e-06	8.72758	NFATC4	7.64423	PDCD1hiCD200hi
CCND2-AS1	2.53333	-3.13479	5.82095	2.28e-08	1.01e-06	8.72319	CCND2-AS1	7.64226	PDCD1hiCD200hi
LTA	1.02433	-0.722024	5.82083	2.28e-08	1.01e-06	8.72259	LTA	7.64199	PDCD1hiCD200hi
TESPA1	0.964173	0.0840802	5.82002	2.29e-08	1.02e-06	8.71861	TESPA1	7.64019	PDCD1hiCD200hi
CRMP1	1.08278	0.595262	5.8166	2.33e-08	1.03e-06	8.70172	CRMP1	7.63259	PDCD1hiCD200hi
PLA2G2A	2.66696	3.86547	5.81479	2.35e-08	1.04e-06	8.69278	PLA2G2A	7.62856	PDCD1hiCD200hi
DIO3OS	2.24969	-0.29397	5.80758	2.44e-08	1.08e-06	8.65722	DIO3OS	7.61254	PDCD1hiCD200hi
RASGRF2-AS1	2.62231	-5.5036	5.80685	2.45e-08	1.08e-06	8.65365	RASGRF2-AS1	7.61093	PDCD1hiCD200hi
LRRC17	1.51214	0.251333	5.8043	2.48e-08	1.1e-06	8.64107	LRRC17	7.60527	PDCD1hiCD200hi
TCL1A	2.65064	-1.66707	5.80421	2.48e-08	1.1e-06	8.64063	TCL1A	7.60507	PDCD1hiCD200hi
GLIS1	1.49885	-1.83792	5.80248	2.5e-08	1.11e-06	8.63208	GLIS1	7.60122	PDCD1hiCD200hi
EVC	1.24433	0.585393	5.79952	2.54e-08	1.12e-06	8.61753	EVC	7.59466	PDCD1hiCD200hi
DNM1P46	1.98063	-6.2673	5.79938	2.54e-08	1.12e-06	8.61683	DNM1P46	7.59435	PDCD1hiCD200hi
CD48	1.02723	3.53405	5.79928	2.55e-08	1.12e-06	8.61635	CD48	7.59413	PDCD1hiCD200hi
TLN1	0.541283	6.70195	5.79747	2.57e-08	1.13e-06	8.60744	TLN1	7.59012	No Sig
CCDC36	1.14429	-3.56298	5.7972	2.57e-08	1.13e-06	8.60612	CCDC36	7.58953	PDCD1hiCD200hi
ABCD2	1.23221	-3.25816	5.79618	2.59e-08	1.14e-06	8.6011	ABCD2	7.58726	PDCD1hiCD200hi
SLITRK4	1.75587	-3.76064	5.79581	2.59e-08	1.14e-06	8.59923	SLITRK4	7.58642	PDCD1hiCD200hi
CCDC141	1.27567	-3.72682	5.79416	2.61e-08	1.15e-06	8.59112	CCDC141	7.58277	PDCD1hiCD200hi
ZNF382	1.0871	-1.50241	5.78992	2.67e-08	1.17e-06	8.57027	ZNF382	7.57337	PDCD1hiCD200hi
PTGS1	1.41239	2.75263	5.7869	2.71e-08	1.19e-06	8.55544	PTGS1	7.56669	PDCD1hiCD200hi
FCRL3	1.39544	-1.50513	5.78521	2.74e-08	1.2e-06	8.54713	FCRL3	7.56295	PDCD1hiCD200hi
PIM2	0.719622	4.02794	5.78481	2.74e-08	1.2e-06	8.54516	PIM2	7.56206	PDCD1hiCD200hi
EDA2R	1.32299	-1.32381	5.78469	2.74e-08	1.2e-06	8.54453	EDA2R	7.56178	PDCD1hiCD200hi
GPRC5B	1.17987	2.30279	5.78356	2.76e-08	1.2e-06	8.53899	GPRC5B	7.55928	PDCD1hiCD200hi
ZIM2-AS1	2.27939	-6.58076	5.78136	2.79e-08	1.22e-06	8.52819	ZIM2-AS1	7.55442	PDCD1hiCD200hi
JAZF1	0.762093	2.00829	5.77622	2.86e-08	1.25e-06	8.50292	JAZF1	7.54303	PDCD1hiCD200hi
ITGA4	0.955511	0.765483	5.7745	2.89e-08	1.26e-06	8.49448	ITGA4	7.53923	PDCD1hiCD200hi
RIMBP2	2.03706	-4.42687	5.7729	2.91e-08	1.27e-06	8.48662	RIMBP2	7.53569	PDCD1hiCD200hi
TGM2	1.27624	6.06258	5.77277	2.91e-08	1.27e-06	8.48598	TGM2	7.5354	PDCD1hiCD200hi
NALCN	2.05195	-3.07753	5.77059	2.95e-08	1.28e-06	8.47528	NALCN	7.53058	PDCD1hiCD200hi
SRF	0.437125	4.21525	5.76265	3.07e-08	1.33e-06	8.43634	SRF	7.51303	No Sig
GGTA1P	1.01747	1.67893	5.76187	3.08e-08	1.33e-06	8.43253	GGTA1P	7.51131	PDCD1hiCD200hi
PLAC9	1.32147	1.82722	5.76073	3.1e-08	1.34e-06	8.42692	PLAC9	7.50879	PDCD1hiCD200hi
ETS1	0.73569	4.4853	5.76018	3.11e-08	1.34e-06	8.42425	ETS1	7.50758	PDCD1hiCD200hi
SNAI1	1.03529	1.64239	5.75919	3.12e-08	1.35e-06	8.41937	SNAI1	7.50539	PDCD1hiCD200hi
DNM3	0.935566	-0.433749	5.75759	3.15e-08	1.36e-06	8.41153	DNM3	7.50185	PDCD1hiCD200hi
HTR2B	1.45521	-1.80686	5.75616	3.17e-08	1.37e-06	8.40451	HTR2B	7.49869	PDCD1hiCD200hi
TTYH2	1.03532	0.421462	5.75242	3.23e-08	1.39e-06	8.38623	TTYH2	7.49045	PDCD1hiCD200hi
SHC2	1.09677	1.54669	5.74938	3.28e-08	1.41e-06	8.37131	SHC2	7.48373	PDCD1hiCD200hi
GAB2	0.763653	1.60496	5.74921	3.29e-08	1.41e-06	8.37049	GAB2	7.48336	PDCD1hiCD200hi
PREX2	1.12251	-1.42099	5.74825	3.3e-08	1.42e-06	8.36583	PREX2	7.48126	PDCD1hiCD200hi
COL10A1	2.49476	1.9593	5.74455	3.36e-08	1.45e-06	8.3477	COL10A1	7.47309	PDCD1hiCD200hi
PDGFC	1.05388	2.43545	5.7441	3.37e-08	1.45e-06	8.3455	PDGFC	7.4721	PDCD1hiCD200hi
LPAR4	2.07622	-4.06757	5.7434	3.38e-08	1.45e-06	8.34208	LPAR4	7.47056	PDCD1hiCD200hi
ALPK3	0.989165	-0.422407	5.74269	3.4e-08	1.46e-06	8.33859	ALPK3	7.46898	PDCD1hiCD200hi
AOC4P	1.90662	-3.8282	5.74094	3.43e-08	1.47e-06	8.33002	AOC4P	7.46512	PDCD1hiCD200hi
FAM101A	2.28466	-0.6549	5.7403	3.44e-08	1.47e-06	8.32693	FAM101A	7.46373	PDCD1hiCD200hi
AGT	1.79395	0.129194	5.74017	3.44e-08	1.47e-06	8.32629	AGT	7.46344	PDCD1hiCD200hi
FPR1	1.22638	1.91487	5.73948	3.45e-08	1.48e-06	8.32289	FPR1	7.46191	PDCD1hiCD200hi
DTNA	1.68659	0.727777	5.73911	3.46e-08	1.48e-06	8.32111	DTNA	7.46111	PDCD1hiCD200hi
FLT3	1.23946	-2.83578	5.73907	3.46e-08	1.48e-06	8.3209	FLT3	7.46101	PDCD1hiCD200hi
BAG2	0.874133	1.6951	5.73886	3.46e-08	1.48e-06	8.31988	BAG2	7.46055	PDCD1hiCD200hi
STMN3	1.0349	3.24697	5.73237	3.58e-08	1.53e-06	8.28817	STMN3	7.44626	PDCD1hiCD200hi
SLC43A1	0.884605	1.60591	5.73139	3.6e-08	1.53e-06	8.28339	SLC43A1	7.4441	PDCD1hiCD200hi
LAIR1	0.925836	3.60245	5.73068	3.61e-08	1.54e-06	8.2799	LAIR1	7.44253	PDCD1hiCD200hi
CCDC102A	0.788954	2.32972	5.7294	3.63e-08	1.54e-06	8.27368	CCDC102A	7.43973	PDCD1hiCD200hi
MSC-AS1	1.25135	0.789337	5.72769	3.66e-08	1.56e-06	8.26529	MSC-AS1	7.43595	PDCD1hiCD200hi
CD84	0.961742	0.369669	5.72621	3.69e-08	1.57e-06	8.25808	CD84	7.4327	PDCD1hiCD200hi
CYFIP2	0.854405	3.5738	5.7206	3.8e-08	1.61e-06	8.23073	CYFIP2	7.42037	PDCD1hiCD200hi
EFR3B	1.06612	-2.73433	5.7189	3.83e-08	1.62e-06	8.22242	EFR3B	7.41663	PDCD1hiCD200hi
ROR1	1.36901	-1.37991	5.71727	3.86e-08	1.63e-06	8.21449	ROR1	7.41305	PDCD1hiCD200hi
PLA2G4C	0.970395	2.12477	5.71625	3.88e-08	1.64e-06	8.20952	PLA2G4C	7.41081	PDCD1hiCD200hi
PCDH10	2.16554	-3.61159	5.7095	4.02e-08	1.7e-06	8.17663	PCDH10	7.39598	PDCD1hiCD200hi
C5AR1	1.02584	2.6026	5.70893	4.03e-08	1.7e-06	8.17386	C5AR1	7.39473	PDCD1hiCD200hi
CNGA3	1.92794	-6.23272	5.70876	4.03e-08	1.7e-06	8.17303	CNGA3	7.39436	PDCD1hiCD200hi
SASH3	0.875408	2.76272	5.70576	4.09e-08	1.72e-06	8.15839	SASH3	7.38776	PDCD1hiCD200hi
PTPRC	0.976109	3.00107	5.70338	4.14e-08	1.74e-06	8.1468	PTPRC	7.38253	PDCD1hiCD200hi
NNMT	1.48355	7.03147	5.70096	4.2e-08	1.76e-06	8.13505	NNMT	7.37724	PDCD1hiCD200hi
FMO2	1.71785	-1.93528	5.70027	4.21e-08	1.77e-06	8.13167	FMO2	7.37571	PDCD1hiCD200hi
C10orf10	1.00454	5.29916	5.6995	4.23e-08	1.78e-06	8.12794	C10orf10	7.37403	PDCD1hiCD200hi
P2RY10	1.1075	-0.440677	5.69679	4.28e-08	1.8e-06	8.11477	P2RY10	7.36809	PDCD1hiCD200hi
TMEM240	0.808133	0.296019	5.69314	4.36e-08	1.83e-06	8.09702	TMEM240	7.36009	PDCD1hiCD200hi
AKAP6	1.19887	-1.60532	5.69216	4.39e-08	1.84e-06	8.09224	AKAP6	7.35794	PDCD1hiCD200hi
SNTG2	2.45174	-5.3573	5.69096	4.41e-08	1.85e-06	8.08644	SNTG2	7.35532	PDCD1hiCD200hi
GAS6-AS2	1.73721	-1.64326	5.69013	4.43e-08	1.85e-06	8.08238	GAS6-AS2	7.35349	PDCD1hiCD200hi
NFIA-AS2	2.45591	-6.16272	5.68883	4.46e-08	1.86e-06	8.07607	NFIA-AS2	7.35065	PDCD1hiCD200hi
PCDHB15	1.0332	-0.803177	5.68876	4.46e-08	1.86e-06	8.07574	PCDHB15	7.3505	PDCD1hiCD200hi
HYAL2	0.471025	5.24612	5.6878	4.48e-08	1.87e-06	8.07104	HYAL2	7.34838	No Sig
UNC5A	1.58429	-3.7583	5.68765	4.49e-08	1.87e-06	8.07034	UNC5A	7.34806	PDCD1hiCD200hi
MKL1	0.374728	4.08522	5.68752	4.49e-08	1.87e-06	8.06969	MKL1	7.34777	No Sig
AF186192.5	2.75464	-5.79358	5.68673	4.51e-08	1.87e-06	8.06587	AF186192.5	7.34605	PDCD1hiCD200hi
PGR	1.52118	-4.00057	5.68595	4.53e-08	1.88e-06	8.06206	PGR	7.34433	PDCD1hiCD200hi
DSCAML1	1.93499	-5.19301	5.68512	4.54e-08	1.89e-06	8.05803	DSCAML1	7.34251	PDCD1hiCD200hi
CACNB4	1.44486	-2.95853	5.68343	4.58e-08	1.9e-06	8.04986	CACNB4	7.33883	PDCD1hiCD200hi
AL928768.3	2.53169	0.652889	5.68269	4.6e-08	1.91e-06	8.04624	AL928768.3	7.33719	PDCD1hiCD200hi
RAB30	0.821558	0.979289	5.68065	4.65e-08	1.93e-06	8.03637	RAB30	7.33274	PDCD1hiCD200hi
DUSP26	1.84261	-3.38805	5.67824	4.7e-08	1.95e-06	8.02468	DUSP26	7.32747	PDCD1hiCD200hi
ABCB1	0.87164	0.30334	5.67207	4.85e-08	2.01e-06	7.99475	ABCB1	7.31398	PDCD1hiCD200hi
DIRC1	2.57879	-4.9981	5.66907	4.93e-08	2.03e-06	7.98018	DIRC1	7.30741	PDCD1hiCD200hi
MEOX2-AS1	2.56758	-7.29957	5.66755	4.96e-08	2.05e-06	7.97282	MEOX2-AS1	7.30409	PDCD1hiCD200hi
CD52	0.948285	5.86121	5.66751	4.97e-08	2.05e-06	7.97263	CD52	7.304	PDCD1hiCD200hi
KIAA2022	1.98349	-6.6923	5.66059	5.14e-08	2.12e-06	7.93913	KIAA2022	7.28889	PDCD1hiCD200hi
S1PR3	1.14463	2.3781	5.65608	5.26e-08	2.16e-06	7.91728	S1PR3	7.27904	PDCD1hiCD200hi
FCRL5	1.89108	-0.602991	5.65416	5.31e-08	2.18e-06	7.90803	FCRL5	7.27487	PDCD1hiCD200hi
C14orf132	1.32046	-0.324006	5.65141	5.38e-08	2.21e-06	7.89473	C14orf132	7.26887	PDCD1hiCD200hi
SCHIP1	1.08402	-0.947104	5.64879	5.46e-08	2.24e-06	7.88203	SCHIP1	7.26314	PDCD1hiCD200hi
DOCK10	0.884443	1.78051	5.64877	5.46e-08	2.24e-06	7.88194	DOCK10	7.2631	PDCD1hiCD200hi
IKZF1	0.922219	1.25803	5.6482	5.47e-08	2.24e-06	7.87922	IKZF1	7.26187	PDCD1hiCD200hi
LILRA1	1.0456	-1.78227	5.647	5.5e-08	2.26e-06	7.8734	LILRA1	7.25925	PDCD1hiCD200hi
FGF13	1.22123	-0.7528	5.64626	5.53e-08	2.26e-06	7.86983	FGF13	7.25764	PDCD1hiCD200hi
SLC24A3	1.39629	0.788071	5.6453	5.55e-08	2.27e-06	7.86517	SLC24A3	7.25554	PDCD1hiCD200hi
ART4	2.52269	-4.59293	5.64495	5.56e-08	2.27e-06	7.86349	ART4	7.25478	PDCD1hiCD200hi
PDZD4	1.26584	-1.12257	5.64297	5.62e-08	2.3e-06	7.85393	PDZD4	7.25047	PDCD1hiCD200hi
F13A1	1.44312	2.3983	5.64204	5.64e-08	2.3e-06	7.84947	F13A1	7.24845	PDCD1hiCD200hi
FMN2	2.62993	-5.67772	5.63912	5.73e-08	2.34e-06	7.83534	FMN2	7.24208	PDCD1hiCD200hi
DCAF12L2	2.5934	-5.31381	5.63708	5.79e-08	2.36e-06	7.82548	DCAF12L2	7.23763	PDCD1hiCD200hi
VIP	1.66388	-3.99554	5.63677	5.79e-08	2.36e-06	7.824	VIP	7.23696	PDCD1hiCD200hi
GUCY1A3	1.00186	1.0553	5.63639	5.81e-08	2.36e-06	7.82219	GUCY1A3	7.23615	PDCD1hiCD200hi
IL21R	1.00534	0.91533	5.63575	5.82e-08	2.37e-06	7.81909	IL21R	7.23475	PDCD1hiCD200hi
HAAO	0.934158	2.05771	5.63521	5.84e-08	2.37e-06	7.81646	HAAO	7.23357	PDCD1hiCD200hi
KCNMA1	1.12221	1.83688	5.63466	5.86e-08	2.38e-06	7.8138	KCNMA1	7.23237	PDCD1hiCD200hi
PRKCB	1.02912	0.345777	5.63163	5.95e-08	2.41e-06	7.79919	PRKCB	7.22577	PDCD1hiCD200hi
GRIP2	1.11091	-2.71409	5.6266	6.1e-08	2.47e-06	7.77496	GRIP2	7.21484	PDCD1hiCD200hi
TP73-AS1	0.906682	1.5448	5.6169	6.4e-08	2.59e-06	7.72824	TP73-AS1	7.19376	PDCD1hiCD200hi
RHOH	0.944615	1.867	5.61437	6.48e-08	2.62e-06	7.71607	RHOH	7.18827	PDCD1hiCD200hi
MAP6	1.35149	-0.369839	5.61322	6.52e-08	2.64e-06	7.71055	MAP6	7.18578	PDCD1hiCD200hi
KLRG1	0.912766	-0.300551	5.61167	6.57e-08	2.65e-06	7.70309	KLRG1	7.18242	PDCD1hiCD200hi
TXNDC15	0.369564	4.9497	5.61063	6.6e-08	2.67e-06	7.69807	TXNDC15	7.18015	No Sig
TMEM158	1.18021	2.74053	5.60879	6.67e-08	2.69e-06	7.68923	TMEM158	7.17616	PDCD1hiCD200hi
RNF112	1.20616	-1.52285	5.60742	6.71e-08	2.7e-06	7.68264	RNF112	7.17319	PDCD1hiCD200hi
CCR2	1.09197	-0.287826	5.60675	6.73e-08	2.71e-06	7.67943	CCR2	7.17174	PDCD1hiCD200hi
PRICKLE2	0.980961	0.738338	5.60497	6.79e-08	2.73e-06	7.67087	PRICKLE2	7.16788	PDCD1hiCD200hi
KIAA1614	0.909799	0.051995	5.6028	6.87e-08	2.76e-06	7.66044	KIAA1614	7.16317	PDCD1hiCD200hi
KCNJ12	1.72135	-2.97381	5.60223	6.89e-08	2.77e-06	7.65769	KCNJ12	7.16193	PDCD1hiCD200hi
C8orf34	1.85606	-3.99615	5.59861	7.01e-08	2.81e-06	7.6403	C8orf34	7.15409	PDCD1hiCD200hi
WISP1	1.38335	1.27832	5.59849	7.02e-08	2.81e-06	7.63972	WISP1	7.15382	PDCD1hiCD200hi
MIR210HG	-1.03305	3.17767	-5.59688	7.07e-08	2.83e-06	7.63198	MIR210HG	7.15033	PDCD1hiCD200low
EML1	1.02969	1.52351	5.59003	7.32e-08	2.93e-06	7.59914	EML1	7.13551	PDCD1hiCD200hi
FZD8	1.07308	-0.0442105	5.58931	7.35e-08	2.94e-06	7.59569	FZD8	7.13396	PDCD1hiCD200hi
SLC16A2	1.08681	1.11941	5.58864	7.37e-08	2.95e-06	7.59247	SLC16A2	7.1325	PDCD1hiCD200hi
STK17B	0.618613	3.01539	5.5878	7.4e-08	2.96e-06	7.58842	STK17B	7.13067	PDCD1hiCD200hi
SLC7A3	2.41521	-6.50291	5.58749	7.41e-08	2.96e-06	7.58696	SLC7A3	7.13002	PDCD1hiCD200hi
SPEG	1.33346	2.33955	5.58609	7.46e-08	2.98e-06	7.58023	SPEG	7.12698	PDCD1hiCD200hi
MAG	2.35635	-6.76249	5.5774	7.79e-08	3.11e-06	7.53861	MAG	7.10819	PDCD1hiCD200hi
LAPTM5	0.839582	6.54916	5.57719	7.8e-08	3.11e-06	7.53758	LAPTM5	7.10773	PDCD1hiCD200hi
ZDHHC15	1.7655	-4.00542	5.57715	7.8e-08	3.11e-06	7.53739	ZDHHC15	7.10764	PDCD1hiCD200hi
CYP1B1	1.77219	1.1427	5.57375	7.94e-08	3.16e-06	7.52111	CYP1B1	7.1003	PDCD1hiCD200hi
GMFG	0.764727	5.34303	5.5728	7.98e-08	3.17e-06	7.51657	GMFG	7.09825	PDCD1hiCD200hi
FAP	1.44028	3.51045	5.57277	7.98e-08	3.17e-06	7.51644	FAP	7.09819	PDCD1hiCD200hi
RGAG4	1.1195	-0.407591	5.57206	8e-08	3.18e-06	7.51305	RGAG4	7.09666	PDCD1hiCD200hi
AVPR1A	1.05842	-1.05188	5.56852	8.15e-08	3.23e-06	7.49609	AVPR1A	7.089	PDCD1hiCD200hi
GPX3	1.2028	5.16546	5.56743	8.19e-08	3.25e-06	7.49088	GPX3	7.08665	PDCD1hiCD200hi
NCF1B	1.12155	0.922105	5.56519	8.28e-08	3.28e-06	7.48017	NCF1B	7.08182	PDCD1hiCD200hi
CTNNA3	2.42102	-4.9065	5.5635	8.35e-08	3.31e-06	7.47209	CTNNA3	7.07817	PDCD1hiCD200hi
SLC35F1	1.25243	-3.73609	5.56191	8.42e-08	3.33e-06	7.46451	SLC35F1	7.07475	PDCD1hiCD200hi
ZHX2	0.583146	2.58417	5.55951	8.52e-08	3.37e-06	7.453	ZHX2	7.06955	PDCD1hiCD200hi
FAM216B	1.74888	-7.65316	5.55517	8.71e-08	3.44e-06	7.43228	FAM216B	7.0602	PDCD1hiCD200hi
SHISA3	2.3914	-4.5736	5.55371	8.77e-08	3.46e-06	7.42532	SHISA3	7.05706	PDCD1hiCD200hi
KCNJ3	2.1419	-7.25799	5.55364	8.77e-08	3.46e-06	7.42498	KCNJ3	7.0569	PDCD1hiCD200hi
NR2F1-AS1	1.04838	1.83704	5.55361	8.77e-08	3.46e-06	7.42485	NR2F1-AS1	7.05684	PDCD1hiCD200hi
FAM20C	1.1374	3.80269	5.55241	8.83e-08	3.48e-06	7.41911	FAM20C	7.05425	PDCD1hiCD200hi
LRRC4B	1.12887	-1.62179	5.55206	8.84e-08	3.48e-06	7.41746	LRRC4B	7.05351	PDCD1hiCD200hi
FAM78A	0.727713	1.15021	5.55139	8.87e-08	3.49e-06	7.41427	FAM78A	7.05207	PDCD1hiCD200hi
RGS3	0.527821	4.64792	5.55068	8.9e-08	3.5e-06	7.41087	RGS3	7.05053	No Sig
CERK	0.771695	2.47603	5.54954	8.95e-08	3.51e-06	7.40544	CERK	7.04808	PDCD1hiCD200hi
TMEM220	1.04264	0.171105	5.54461	9.17e-08	3.6e-06	7.38192	TMEM220	7.03746	PDCD1hiCD200hi
MIR100HG	3.08559	-5.05236	5.54385	9.21e-08	3.61e-06	7.37827	MIR100HG	7.03582	PDCD1hiCD200hi
PLEK	1.00983	2.82952	5.54363	9.22e-08	3.61e-06	7.37722	PLEK	7.03534	PDCD1hiCD200hi
NPHS1	2.36095	-7.39427	5.53997	9.39e-08	3.67e-06	7.35979	NPHS1	7.02747	PDCD1hiCD200hi
SLC24A4	1.13238	-4.27498	5.53954	9.41e-08	3.67e-06	7.35773	SLC24A4	7.02654	PDCD1hiCD200hi
SLC6A1	1.07875	-2.60258	5.53718	9.52e-08	3.71e-06	7.3465	SLC6A1	7.02147	PDCD1hiCD200hi
LPP	0.7752	2.77568	5.53599	9.57e-08	3.73e-06	7.34084	LPP	7.01891	PDCD1hiCD200hi
FNDC1-IT1	2.40379	-7.5713	5.53428	9.66e-08	3.76e-06	7.33271	FNDC1-IT1	7.01524	PDCD1hiCD200hi
ZNF667	1.50358	-1.20823	5.53299	9.72e-08	3.78e-06	7.32655	ZNF667	7.01246	PDCD1hiCD200hi
FCRL1	2.32253	-3.69501	5.53231	9.75e-08	3.79e-06	7.32333	FCRL1	7.01101	PDCD1hiCD200hi
ZBTB16	1.81917	-1.88617	5.53196	9.77e-08	3.79e-06	7.32163	ZBTB16	7.01024	PDCD1hiCD200hi
DPYSL4	1.94884	-1.25844	5.53154	9.79e-08	3.8e-06	7.31966	DPYSL4	7.00935	PDCD1hiCD200hi
CCDC85A	1.87242	-4.16019	5.5233	1.02e-07	3.96e-06	7.28044	CCDC85A	6.99164	PDCD1hiCD200hi
SNX29	0.523617	1.80766	5.52192	1.03e-07	3.98e-06	7.27388	SNX29	6.98868	No Sig
MYOZ3	1.32121	-3.04244	5.52043	1.03e-07	4.01e-06	7.2668	MYOZ3	6.98548	PDCD1hiCD200hi
LOXL1	1.10492	5.29929	5.51906	1.04e-07	4.03e-06	7.2603	LOXL1	6.98255	PDCD1hiCD200hi
CRP	2.42325	-6.88161	5.51854	1.04e-07	4.04e-06	7.2578	CRP	6.98142	PDCD1hiCD200hi
GAP43	2.24876	-2.2195	5.51842	1.04e-07	4.04e-06	7.25724	GAP43	6.98117	PDCD1hiCD200hi
HRH2	1.29607	-1.38732	5.51724	1.05e-07	4.06e-06	7.25163	HRH2	6.97863	PDCD1hiCD200hi
MMP23B	1.24823	2.2767	5.51702	1.05e-07	4.06e-06	7.25058	MMP23B	6.97816	PDCD1hiCD200hi
CNR2	1.93579	-4.86759	5.51522	1.06e-07	4.09e-06	7.24207	CNR2	6.97431	PDCD1hiCD200hi
EFHD1	1.33634	1.54872	5.51429	1.07e-07	4.11e-06	7.23762	EFHD1	6.97231	PDCD1hiCD200hi
TNN	1.58387	-3.49098	5.51416	1.07e-07	4.11e-06	7.23699	TNN	6.97202	PDCD1hiCD200hi
NFATC2	0.858865	0.794428	5.51322	1.07e-07	4.13e-06	7.23254	NFATC2	6.97001	PDCD1hiCD200hi
HVCN1	0.776149	2.31289	5.51255	1.08e-07	4.14e-06	7.22934	HVCN1	6.96857	PDCD1hiCD200hi
COL4A4	1.45144	-2.15408	5.51121	1.08e-07	4.16e-06	7.223	COL4A4	6.9657	PDCD1hiCD200hi
NBEA	1.51655	-0.958878	5.51067	1.09e-07	4.17e-06	7.22042	NBEA	6.96454	PDCD1hiCD200hi
RASA3	0.908732	2.30624	5.51054	1.09e-07	4.17e-06	7.21982	RASA3	6.96427	PDCD1hiCD200hi
CBX7	0.805788	2.71161	5.50946	1.09e-07	4.19e-06	7.2147	CBX7	6.96196	PDCD1hiCD200hi
PGM5P3-AS1	2.74234	-5.25608	5.50873	1.1e-07	4.2e-06	7.21122	PGM5P3-AS1	6.96038	PDCD1hiCD200hi
HIGD1B	0.905148	0.77629	5.50816	1.1e-07	4.21e-06	7.20854	HIGD1B	6.95917	PDCD1hiCD200hi
ARHGAP1	0.46699	5.79371	5.50659	1.11e-07	4.24e-06	7.20107	ARHGAP1	6.9558	No Sig
ERMN	1.0625	-2.27874	5.50467	1.12e-07	4.28e-06	7.19196	ERMN	6.95169	PDCD1hiCD200hi
SH3BGRL	0.694144	5.60047	5.50169	1.13e-07	4.34e-06	7.17786	SH3BGRL	6.94531	PDCD1hiCD200hi
GRAMD1A	0.626112	5.01118	5.50085	1.14e-07	4.35e-06	7.17386	GRAMD1A	6.94351	PDCD1hiCD200hi
SSUH2	1.09983	-2.38713	5.49966	1.15e-07	4.38e-06	7.16822	SSUH2	6.94096	PDCD1hiCD200hi
SLC16A6	0.881825	-0.397809	5.49932	1.15e-07	4.38e-06	7.16658	SLC16A6	6.94022	PDCD1hiCD200hi
PLCXD3	2.56201	-4.06533	5.49619	1.17e-07	4.44e-06	7.15177	PLCXD3	6.93353	PDCD1hiCD200hi
ICAM3	0.563575	4.08666	5.49395	1.18e-07	4.49e-06	7.14118	ICAM3	6.92875	No Sig
SLCO1C1	1.905	-3.53237	5.49374	1.18e-07	4.49e-06	7.14017	SLCO1C1	6.92829	PDCD1hiCD200hi
SLAMF6	0.99433	0.606723	5.49304	1.18e-07	4.5e-06	7.13687	SLAMF6	6.9268	PDCD1hiCD200hi
ANKRD55	1.65192	-4.25109	5.49211	1.19e-07	4.52e-06	7.13244	ANKRD55	6.9248	PDCD1hiCD200hi
SH3PXD2B	0.662521	3.22313	5.49187	1.19e-07	4.52e-06	7.13133	SH3PXD2B	6.9243	PDCD1hiCD200hi
POU6F1	0.667471	1.13306	5.4891	1.21e-07	4.58e-06	7.11821	POU6F1	6.91837	PDCD1hiCD200hi
CRYBB1	0.980159	-1.29673	5.48472	1.23e-07	4.67e-06	7.09748	CRYBB1	6.90901	PDCD1hiCD200hi
TTC28	0.916783	0.698743	5.48307	1.24e-07	4.7e-06	7.08969	TTC28	6.90549	PDCD1hiCD200hi
EVC2	1.23443	-0.501806	5.48294	1.24e-07	4.7e-06	7.08908	EVC2	6.90521	PDCD1hiCD200hi
ABCA6	1.50575	0.157093	5.48233	1.25e-07	4.72e-06	7.08617	ABCA6	6.9039	PDCD1hiCD200hi
ITGB1BP2	0.844787	-0.0444387	5.47916	1.27e-07	4.79e-06	7.07118	ITGB1BP2	6.89713	PDCD1hiCD200hi
DNAH9	2.19799	-5.14673	5.47551	1.29e-07	4.87e-06	7.05395	DNAH9	6.88934	PDCD1hiCD200hi
IGHG1	1.95256	10.5338	5.47104	1.32e-07	4.98e-06	7.03282	IGHG1	6.8798	PDCD1hiCD200hi
MAGI2	0.778358	-0.82138	5.46676	1.35e-07	5.07e-06	7.01263	MAGI2	6.87068	PDCD1hiCD200hi
ASGR2	1.10807	-1.2668	5.46649	1.35e-07	5.08e-06	7.01134	ASGR2	6.87009	PDCD1hiCD200hi
CCR4	1.39712	-1.1142	5.46317	1.37e-07	5.16e-06	6.99567	CCR4	6.86301	PDCD1hiCD200hi
WAS	0.7946	2.9486	5.46306	1.37e-07	5.16e-06	6.99516	WAS	6.86278	PDCD1hiCD200hi
OR51E1	0.905382	-1.5615	5.45915	1.4e-07	5.25e-06	6.97675	OR51E1	6.85446	PDCD1hiCD200hi
PLPP3	0.736318	3.86518	5.45909	1.4e-07	5.25e-06	6.97644	PLPP3	6.85432	PDCD1hiCD200hi
IRF4	1.06807	-0.404151	5.45753	1.41e-07	5.28e-06	6.96909	IRF4	6.851	PDCD1hiCD200hi
FLNA	0.959544	9.04039	5.45733	1.41e-07	5.28e-06	6.96816	FLNA	6.85058	PDCD1hiCD200hi
SRGN	0.945556	6.33875	5.45705	1.41e-07	5.28e-06	6.96683	SRGN	6.84998	PDCD1hiCD200hi
TMEM121	0.923919	-0.0392848	5.45437	1.43e-07	5.35e-06	6.9542	TMEM121	6.84427	PDCD1hiCD200hi
TMOD1	1.21595	1.19658	5.45162	1.45e-07	5.42e-06	6.94124	TMOD1	6.83842	PDCD1hiCD200hi
VWFP1	1.9062	-5.57472	5.45082	1.46e-07	5.44e-06	6.93749	VWFP1	6.83673	PDCD1hiCD200hi
WDR17	2.09836	-4.59582	5.44804	1.48e-07	5.51e-06	6.92437	WDR17	6.8308	PDCD1hiCD200hi
TCTEX1D1	1.26539	-1.97387	5.44769	1.48e-07	5.52e-06	6.92273	TCTEX1D1	6.83005	PDCD1hiCD200hi
RGS11	1.44904	-1.26379	5.44554	1.49e-07	5.57e-06	6.91264	RGS11	6.82549	PDCD1hiCD200hi
PKMP3	1.7856	-2.61477	5.4442	1.5e-07	5.6e-06	6.9063	PKMP3	6.82263	PDCD1hiCD200hi
ZSCAN18	1.20805	3.73244	5.44284	1.51e-07	5.64e-06	6.89992	ZSCAN18	6.81974	PDCD1hiCD200hi
ZNF98	3.02418	-5.62937	5.44232	1.52e-07	5.65e-06	6.89747	ZNF98	6.81864	PDCD1hiCD200hi
PHYHD1	1.32381	1.89568	5.44195	1.52e-07	5.65e-06	6.89574	PHYHD1	6.81785	PDCD1hiCD200hi
CFL2	0.875792	3.3163	5.43863	1.55e-07	5.74e-06	6.88013	CFL2	6.8108	PDCD1hiCD200hi
CMKLR1	1.04473	1.31736	5.43772	1.55e-07	5.76e-06	6.87583	CMKLR1	6.80886	PDCD1hiCD200hi
CYTIP	0.85362	2.32877	5.43451	1.58e-07	5.85e-06	6.86078	CYTIP	6.80206	PDCD1hiCD200hi
ISCU	0.307093	6.38408	5.4335	1.59e-07	5.87e-06	6.85604	ISCU	6.79991	No Sig
CREB3L1	1.25361	3.44324	5.43321	1.59e-07	5.88e-06	6.85466	CREB3L1	6.79929	PDCD1hiCD200hi
WFDC1	1.19488	2.40999	5.4316	1.6e-07	5.92e-06	6.84711	WFDC1	6.79588	PDCD1hiCD200hi
GIMAP5	0.795789	3.05852	5.43086	1.61e-07	5.94e-06	6.84362	GIMAP5	6.7943	PDCD1hiCD200hi
TRAM2	0.678325	2.47647	5.43008	1.61e-07	5.96e-06	6.83997	TRAM2	6.79265	PDCD1hiCD200hi
TM6SF2	1.39867	-1.14862	5.4297	1.61e-07	5.97e-06	6.83819	TM6SF2	6.79185	PDCD1hiCD200hi
KCNQ4	1.18715	-1.61851	5.42885	1.62e-07	5.99e-06	6.83416	KCNQ4	6.79003	PDCD1hiCD200hi
SCUBE3	1.41043	-1.79555	5.42639	1.64e-07	6.06e-06	6.82263	SCUBE3	6.78481	PDCD1hiCD200hi
BIN2	0.739233	2.03752	5.42464	1.66e-07	6.1e-06	6.81442	BIN2	6.7811	PDCD1hiCD200hi
LRRC3B	2.41941	-7.01729	5.4233	1.67e-07	6.14e-06	6.80815	LRRC3B	6.77827	PDCD1hiCD200hi
PLCG2	0.743131	2.63692	5.41889	1.7e-07	6.27e-06	6.78748	PLCG2	6.76892	PDCD1hiCD200hi
RADIL	1.23134	-1.69424	5.41796	1.71e-07	6.29e-06	6.78309	RADIL	6.76694	PDCD1hiCD200hi
ZNF676	2.19068	-6.07998	5.41777	1.71e-07	6.29e-06	6.7822	ZNF676	6.76654	PDCD1hiCD200hi
MFAP5	2.35981	1.80319	5.41627	1.72e-07	6.33e-06	6.77517	MFAP5	6.76336	PDCD1hiCD200hi
FOLR2	1.17031	3.60918	5.4152	1.73e-07	6.36e-06	6.77014	FOLR2	6.76109	PDCD1hiCD200hi
TUSC5	2.52173	-6.47088	5.4107	1.77e-07	6.49e-06	6.74909	TUSC5	6.75157	PDCD1hiCD200hi
TRBV29-1	1.77663	-0.204056	5.40928	1.78e-07	6.53e-06	6.74245	TRBV29-1	6.74857	PDCD1hiCD200hi
BTLA	1.19551	-1.00538	5.40759	1.8e-07	6.58e-06	6.73454	BTLA	6.74499	PDCD1hiCD200hi
GALNT16	1.68715	-1.83015	5.40735	1.8e-07	6.58e-06	6.73338	GALNT16	6.74447	PDCD1hiCD200hi
AVPR2	1.39396	-1.89631	5.4025	1.84e-07	6.74e-06	6.7107	AVPR2	6.73421	PDCD1hiCD200hi
PLCB2	0.750946	2.92307	5.40192	1.85e-07	6.75e-06	6.70797	PLCB2	6.73298	PDCD1hiCD200hi
PCDHGA9	1.28009	-1.99011	5.39753	1.89e-07	6.89e-06	6.68748	PCDHGA9	6.72372	PDCD1hiCD200hi
BZRAP1-AS1	0.905411	-0.662036	5.39753	1.89e-07	6.89e-06	6.68747	BZRAP1-AS1	6.72371	PDCD1hiCD200hi
FOXC2	1.88178	-2.2062	5.39642	1.9e-07	6.92e-06	6.68228	FOXC2	6.72137	PDCD1hiCD200hi
CUBN	0.847475	-3.69	5.39558	1.91e-07	6.94e-06	6.67837	CUBN	6.7196	PDCD1hiCD200hi
CPPED1	0.94762	2.61631	5.39242	1.94e-07	7.05e-06	6.66359	CPPED1	6.71291	PDCD1hiCD200hi
GDF6	1.65545	-2.74772	5.39082	1.95e-07	7.1e-06	6.6561	GDF6	6.70953	PDCD1hiCD200hi
WBP1L	0.374995	4.08603	5.38894	1.97e-07	7.16e-06	6.64733	WBP1L	6.70556	No Sig
SELPLG	0.808011	3.43974	5.38586	2e-07	7.26e-06	6.63297	SELPLG	6.69907	PDCD1hiCD200hi
TRBV14	2.73507	-3.69759	5.38523	2.01e-07	7.28e-06	6.63003	TRBV14	6.69774	PDCD1hiCD200hi
FCN2	1.9761	-8.11911	5.38244	2.03e-07	7.37e-06	6.61702	FCN2	6.69186	PDCD1hiCD200hi
GADD45B	0.780708	5.28437	5.3801	2.06e-07	7.45e-06	6.60607	GADD45B	6.6869	PDCD1hiCD200hi
IGFBP4	0.856222	8.10813	5.37437	2.11e-07	7.65e-06	6.57935	IGFBP4	6.67482	PDCD1hiCD200hi
KCND3	1.59044	-1.28917	5.37344	2.12e-07	7.68e-06	6.57504	KCND3	6.67287	PDCD1hiCD200hi
ABL1	0.496359	4.15002	5.36849	2.18e-07	7.86e-06	6.55199	ABL1	6.66245	No Sig
RNF144A	0.732266	1.93017	5.36709	2.19e-07	7.91e-06	6.54546	RNF144A	6.6595	PDCD1hiCD200hi
DAB2	0.896799	3.81588	5.36401	2.22e-07	8.02e-06	6.53113	DAB2	6.65301	PDCD1hiCD200hi
CYP21A2	1.48836	-2.35003	5.36216	2.24e-07	8.08e-06	6.52254	CYP21A2	6.64913	PDCD1hiCD200hi
CACNG8	1.75712	-6.01257	5.3611	2.25e-07	8.11e-06	6.51759	CACNG8	6.64689	PDCD1hiCD200hi
DNALI1	1.45983	1.03944	5.35638	2.31e-07	8.29e-06	6.49563	DNALI1	6.63696	PDCD1hiCD200hi
SNX9	0.432104	4.12472	5.35357	2.34e-07	8.39e-06	6.48259	SNX9	6.63106	No Sig
FGF18	1.35557	-2.25382	5.35356	2.34e-07	8.39e-06	6.48255	FGF18	6.63104	PDCD1hiCD200hi
PHACTR1	0.885718	0.0665148	5.35131	2.36e-07	8.48e-06	6.47212	PHACTR1	6.62632	PDCD1hiCD200hi
CD5	0.879254	0.889985	5.35054	2.37e-07	8.5e-06	6.46852	CD5	6.6247	PDCD1hiCD200hi
COLEC11	1.27503	-0.0359926	5.34826	2.4e-07	8.59e-06	6.45793	COLEC11	6.6199	PDCD1hiCD200hi
SEL1L2	2.60469	-6.35676	5.34748	2.41e-07	8.62e-06	6.45432	SEL1L2	6.61827	PDCD1hiCD200hi
SFMBT2	0.738385	0.0789682	5.34577	2.43e-07	8.68e-06	6.44638	SFMBT2	6.61468	PDCD1hiCD200hi
LRCH1	0.524776	2.21237	5.34062	2.49e-07	8.89e-06	6.42248	LRCH1	6.60387	No Sig
TRAF3IP3	0.833417	2.3921	5.33576	2.55e-07	9.09e-06	6.39994	TRAF3IP3	6.59367	PDCD1hiCD200hi
CABP1	1.29762	-1.18925	5.33388	2.57e-07	9.17e-06	6.39125	CABP1	6.58974	PDCD1hiCD200hi
ROR2	1.36482	1.58519	5.3337	2.57e-07	9.17e-06	6.39038	ROR2	6.58935	PDCD1hiCD200hi
LILRA4	1.58203	-1.62309	5.33207	2.59e-07	9.24e-06	6.38287	LILRA4	6.58595	PDCD1hiCD200hi
BVES	1.27567	-0.591186	5.32917	2.63e-07	9.36e-06	6.3694	BVES	6.57985	PDCD1hiCD200hi
F2RL2	1.46796	-1.17847	5.323	2.71e-07	9.64e-06	6.34087	F2RL2	6.56695	PDCD1hiCD200hi
BRINP1	2.19915	-4.94217	5.32053	2.74e-07	9.74e-06	6.32942	BRINP1	6.56176	PDCD1hiCD200hi
HBD	2.57828	-5.7954	5.31406	2.83e-07	1e-05	6.29955	HBD	6.54825	PDCD1hiCD200hi
PDGFD	1.04581	0.599091	5.31347	2.84e-07	1e-05	6.29682	PDGFD	6.54701	PDCD1hiCD200hi
GAB3	0.727811	-0.129023	5.31227	2.85e-07	1.01e-05	6.29127	GAB3	6.5445	PDCD1hiCD200hi
HSPB2-C11orf52	1.89584	-0.998197	5.30722	2.92e-07	1.03e-05	6.26794	HSPB2-C11orf52	6.53394	PDCD1hiCD200hi
BATF3	0.841836	1.64898	5.30665	2.93e-07	1.04e-05	6.2653	BATF3	6.53275	PDCD1hiCD200hi
DKK2	1.42907	-0.972204	5.30541	2.95e-07	1.04e-05	6.25961	DKK2	6.53017	PDCD1hiCD200hi
ZC3H12D	0.830023	-0.458237	5.29884	3.04e-07	1.07e-05	6.22927	ZC3H12D	6.51644	PDCD1hiCD200hi
PLPPR4	1.15103	-1.59153	5.29873	3.05e-07	1.07e-05	6.2288	PLPPR4	6.51623	PDCD1hiCD200hi
CCDC110	1.53831	-3.26489	5.2974	3.07e-07	1.08e-05	6.22266	CCDC110	6.51345	PDCD1hiCD200hi
LAT2	0.767255	2.84326	5.29647	3.08e-07	1.08e-05	6.21838	LAT2	6.51151	PDCD1hiCD200hi
GCSAML	1.57506	-4.6318	5.29584	3.09e-07	1.08e-05	6.21544	GCSAML	6.51018	PDCD1hiCD200hi
TNFAIP8L3	1.15911	0.683437	5.29392	3.12e-07	1.09e-05	6.20661	TNFAIP8L3	6.50619	PDCD1hiCD200hi
ERVFRD-1	1.92295	-5.68614	5.29239	3.14e-07	1.1e-05	6.19958	ERVFRD-1	6.503	PDCD1hiCD200hi
CCIN	1.60722	-3.77258	5.29051	3.17e-07	1.11e-05	6.19089	CCIN	6.49907	PDCD1hiCD200hi
MSR1	0.890251	2.77634	5.2887	3.2e-07	1.12e-05	6.18256	MSR1	6.4953	PDCD1hiCD200hi
NPR2	0.718102	1.9363	5.28563	3.24e-07	1.14e-05	6.16843	NPR2	6.4889	PDCD1hiCD200hi
C3orf70	1.18059	-0.885431	5.28361	3.28e-07	1.15e-05	6.15914	C3orf70	6.4847	PDCD1hiCD200hi
MAP3K3	0.476376	3.1425	5.2836	3.28e-07	1.15e-05	6.1591	MAP3K3	6.48468	No Sig
OXT	2.62337	-5.1031	5.28144	3.31e-07	1.16e-05	6.14916	OXT	6.48018	PDCD1hiCD200hi
TLR7	1.11157	-0.860236	5.28086	3.32e-07	1.16e-05	6.14649	TLR7	6.47897	PDCD1hiCD200hi
NCF1C	1.01885	1.67157	5.27629	3.39e-07	1.18e-05	6.1255	NCF1C	6.46947	PDCD1hiCD200hi
IL1R1	0.807334	4.02773	5.27472	3.42e-07	1.19e-05	6.11826	IL1R1	6.46619	PDCD1hiCD200hi
RGS9	1.01125	-0.797437	5.27461	3.42e-07	1.19e-05	6.11776	RGS9	6.46597	PDCD1hiCD200hi
AXL	1.10122	3.32776	5.2733	3.44e-07	1.2e-05	6.11174	AXL	6.46324	PDCD1hiCD200hi
ARHGEF6	0.693093	1.92795	5.27269	3.45e-07	1.2e-05	6.10895	ARHGEF6	6.46198	PDCD1hiCD200hi
KCTD10	0.409152	4.34523	5.27233	3.46e-07	1.2e-05	6.10729	KCTD10	6.46123	No Sig
GBGT1	0.73464	1.65682	5.26806	3.53e-07	1.23e-05	6.08768	GBGT1	6.45235	PDCD1hiCD200hi
TENM4	1.20197	-0.623792	5.2633	3.61e-07	1.25e-05	6.06585	TENM4	6.44246	PDCD1hiCD200hi
RASD1	1.31324	1.61389	5.2626	3.62e-07	1.26e-05	6.06264	RASD1	6.44101	PDCD1hiCD200hi
CTB-109A12.1	1.89985	-3.53084	5.26237	3.63e-07	1.26e-05	6.06157	CTB-109A12.1	6.44053	PDCD1hiCD200hi
CCL23	1.64669	-0.549555	5.26182	3.64e-07	1.26e-05	6.05907	CCL23	6.43939	PDCD1hiCD200hi
HEY2	0.761691	-0.701704	5.2603	3.66e-07	1.27e-05	6.05209	HEY2	6.43623	PDCD1hiCD200hi
PARVG	0.793783	3.20056	5.25632	3.73e-07	1.29e-05	6.03383	PARVG	6.42796	PDCD1hiCD200hi
KIF26B	1.04786	0.998396	5.25526	3.75e-07	1.3e-05	6.02899	KIF26B	6.42577	PDCD1hiCD200hi
BIN2P1	1.69716	-7.69475	5.25067	3.83e-07	1.32e-05	6.00796	BIN2P1	6.41625	PDCD1hiCD200hi
DNM1P47	1.30709	-8.67971	5.25028	3.84e-07	1.32e-05	6.00617	DNM1P47	6.41544	PDCD1hiCD200hi
LPL	1.27927	0.121846	5.24745	3.89e-07	1.34e-05	5.9932	LPL	6.40957	PDCD1hiCD200hi
TEKT3	1.82609	-2.62647	5.23859	4.06e-07	1.4e-05	5.9527	TEKT3	6.39122	PDCD1hiCD200hi
HEPACAM	1.91666	-7.75572	5.23805	4.07e-07	1.4e-05	5.95023	HEPACAM	6.39011	PDCD1hiCD200hi
EGR1	1.00338	5.73573	5.23601	4.11e-07	1.41e-05	5.9409	EGR1	6.38588	PDCD1hiCD200hi
KB-1517D11.4	1.73534	-7.43002	5.23246	4.18e-07	1.44e-05	5.92468	KB-1517D11.4	6.37853	PDCD1hiCD200hi
C16orf45	0.998009	2.50955	5.22966	4.24e-07	1.45e-05	5.91189	C16orf45	6.37274	PDCD1hiCD200hi
IGLV1-36	3.28353	-0.469386	5.22959	4.24e-07	1.45e-05	5.91156	IGLV1-36	6.37259	PDCD1hiCD200hi
PHKG1	0.781771	-0.433264	5.22496	4.33e-07	1.49e-05	5.89046	PHKG1	6.36304	PDCD1hiCD200hi
ZNF831	1.05777	-3.05525	5.22471	4.34e-07	1.49e-05	5.88932	ZNF831	6.36252	PDCD1hiCD200hi
KCNK2	2.03597	-4.01507	5.22318	4.37e-07	1.5e-05	5.88236	KCNK2	6.35936	PDCD1hiCD200hi
LGALS1	0.940578	9.53888	5.22308	4.37e-07	1.5e-05	5.88189	LGALS1	6.35915	PDCD1hiCD200hi
GJC2	0.871709	-0.642083	5.22117	4.41e-07	1.51e-05	5.8732	GJC2	6.35521	PDCD1hiCD200hi
GSTM5	1.76337	0.393107	5.21826	4.48e-07	1.53e-05	5.85989	GSTM5	6.34919	PDCD1hiCD200hi
CCDC3	0.910403	2.52063	5.2173	4.5e-07	1.53e-05	5.85551	CCDC3	6.3472	PDCD1hiCD200hi
RGL1	0.733513	1.91816	5.21559	4.53e-07	1.55e-05	5.84776	RGL1	6.34369	PDCD1hiCD200hi
RTN1	0.979867	0.488446	5.21546	4.54e-07	1.55e-05	5.84715	RTN1	6.34341	PDCD1hiCD200hi
TNFRSF13C	1.13777	-0.639254	5.214	4.57e-07	1.55e-05	5.84051	TNFRSF13C	6.34041	PDCD1hiCD200hi
FN1	1.43864	9.16278	5.21398	4.57e-07	1.55e-05	5.84042	FN1	6.34037	PDCD1hiCD200hi
PLCD4	0.720158	-0.501663	5.21052	4.64e-07	1.58e-05	5.82465	PLCD4	6.33322	PDCD1hiCD200hi
CCR6	1.36224	-1.35669	5.20898	4.68e-07	1.59e-05	5.81764	CCR6	6.33005	PDCD1hiCD200hi
PRR26	1.29323	-3.80053	5.20873	4.68e-07	1.59e-05	5.81652	PRR26	6.32954	PDCD1hiCD200hi
IGLV2-8	2.30096	3.03443	5.20737	4.71e-07	1.6e-05	5.8103	IGLV2-8	6.32672	PDCD1hiCD200hi
NCR3	1.06851	-0.867325	5.20705	4.72e-07	1.6e-05	5.80886	NCR3	6.32607	PDCD1hiCD200hi
NR5A2	0.806806	-1.36593	5.20519	4.76e-07	1.61e-05	5.80042	NR5A2	6.32224	PDCD1hiCD200hi
SCN11A	1.73424	-5.09732	5.20478	4.77e-07	1.62e-05	5.79851	SCN11A	6.32138	PDCD1hiCD200hi
MICAL1	0.548215	4.13045	5.20475	4.77e-07	1.62e-05	5.7984	MICAL1	6.32133	No Sig
CCR7	1.55569	1.75796	5.20446	4.78e-07	1.62e-05	5.79707	CCR7	6.32073	PDCD1hiCD200hi
NCF1	0.949292	2.73469	5.202	4.83e-07	1.63e-05	5.78591	NCF1	6.31567	PDCD1hiCD200hi
GNAI2	0.40427	7.45257	5.19889	4.91e-07	1.66e-05	5.77174	GNAI2	6.30925	No Sig
PRAMENP	2.08509	-6.8124	5.19879	4.91e-07	1.66e-05	5.77132	PRAMENP	6.30906	PDCD1hiCD200hi
ST8SIA4	0.672859	0.983495	5.19702	4.95e-07	1.67e-05	5.76327	ST8SIA4	6.30541	PDCD1hiCD200hi
CDH19	2.56906	-5.04511	5.19619	4.97e-07	1.68e-05	5.75949	CDH19	6.3037	PDCD1hiCD200hi
PRCD	0.893493	-0.0992183	5.19586	4.98e-07	1.68e-05	5.75798	PRCD	6.30302	PDCD1hiCD200hi
TEX11	1.49295	-3.65932	5.19439	5.01e-07	1.69e-05	5.75132	TEX11	6.3	PDCD1hiCD200hi
CALHM2	0.626426	3.79599	5.19294	5.05e-07	1.7e-05	5.74472	CALHM2	6.29701	PDCD1hiCD200hi
PEBP4	2.08269	-4.12268	5.19008	5.12e-07	1.72e-05	5.73172	PEBP4	6.29112	PDCD1hiCD200hi
IGLC2	1.76949	9.53557	5.18961	5.13e-07	1.72e-05	5.72963	IGLC2	6.29017	PDCD1hiCD200hi
JCHAIN	1.58877	5.10902	5.18876	5.15e-07	1.73e-05	5.72576	JCHAIN	6.28842	PDCD1hiCD200hi
CST2	2.47552	-1.1194	5.18821	5.16e-07	1.73e-05	5.72327	CST2	6.28729	PDCD1hiCD200hi
PCDHGA11	0.850157	-2.71831	5.18682	5.19e-07	1.74e-05	5.71696	PCDHGA11	6.28443	PDCD1hiCD200hi
REEP1	1.60086	-1.37112	5.18527	5.23e-07	1.75e-05	5.70993	REEP1	6.28124	PDCD1hiCD200hi
JAZF1-AS1	1.9379	-5.33379	5.18383	5.27e-07	1.76e-05	5.70339	JAZF1-AS1	6.27828	PDCD1hiCD200hi
CD1C	1.33549	-0.215219	5.18192	5.32e-07	1.78e-05	5.69472	CD1C	6.27435	PDCD1hiCD200hi
GRIA3	2.04457	-3.80243	5.18007	5.36e-07	1.79e-05	5.68635	GRIA3	6.27055	PDCD1hiCD200hi
GAS6	1.08871	5.32478	5.17783	5.42e-07	1.81e-05	5.67618	GAS6	6.26595	PDCD1hiCD200hi
CD27	0.93254	2.72089	5.1773	5.43e-07	1.81e-05	5.6738	CD27	6.26487	PDCD1hiCD200hi
KHDRBS3	1.24661	1.78771	5.17493	5.5e-07	1.83e-05	5.66307	KHDRBS3	6.26	PDCD1hiCD200hi
STK40	0.427989	3.94743	5.17312	5.54e-07	1.85e-05	5.65488	STK40	6.25629	No Sig
CLEC3A	2.68509	-5.56089	5.1721	5.57e-07	1.85e-05	5.65025	CLEC3A	6.25419	PDCD1hiCD200hi
KLHL33	1.71422	-7.7311	5.17176	5.58e-07	1.86e-05	5.6487	KLHL33	6.25349	PDCD1hiCD200hi
PCED1B-AS1	0.87613	3.74808	5.17163	5.58e-07	1.86e-05	5.6481	PCED1B-AS1	6.25322	PDCD1hiCD200hi
LRIG1	1.10086	2.27588	5.17088	5.6e-07	1.86e-05	5.64471	LRIG1	6.25168	PDCD1hiCD200hi
OR7E94P	2.05649	-8.09957	5.16929	5.64e-07	1.87e-05	5.63753	OR7E94P	6.24843	PDCD1hiCD200hi
KB-1448A5.1	1.98287	-8.23196	5.16736	5.7e-07	1.89e-05	5.62882	KB-1448A5.1	6.24448	PDCD1hiCD200hi
IL17REL	2.05899	-6.32903	5.16728	5.7e-07	1.89e-05	5.62842	IL17REL	6.2443	PDCD1hiCD200hi
SLC18A2	1.85271	-3.28775	5.16715	5.7e-07	1.89e-05	5.62784	SLC18A2	6.24403	PDCD1hiCD200hi
GRAPL	1.44721	-2.02985	5.16693	5.71e-07	1.89e-05	5.62684	GRAPL	6.24358	PDCD1hiCD200hi
DIRC3	1.44	-3.55409	5.16604	5.73e-07	1.9e-05	5.62284	DIRC3	6.24177	PDCD1hiCD200hi
IGHV1-46	2.42506	1.49214	5.16108	5.87e-07	1.94e-05	5.60042	IGHV1-46	6.23161	PDCD1hiCD200hi
MEG3	1.23254	2.57731	5.16103	5.87e-07	1.94e-05	5.60018	MEG3	6.2315	PDCD1hiCD200hi
HTRA1	0.962523	6.43996	5.15961	5.91e-07	1.95e-05	5.59378	HTRA1	6.2286	PDCD1hiCD200hi
CYB5R3	0.422211	6.9076	5.15723	5.97e-07	1.97e-05	5.58303	CYB5R3	6.22372	No Sig
GPSM3	0.666651	4.45047	5.15701	5.98e-07	1.97e-05	5.58203	GPSM3	6.22327	PDCD1hiCD200hi
NR3C2	1.39316	-1.61425	5.15417	6.06e-07	2e-05	5.56918	NR3C2	6.21745	PDCD1hiCD200hi
ADORA1	0.993721	-0.460972	5.15354	6.08e-07	2e-05	5.56632	ADORA1	6.21615	PDCD1hiCD200hi
CIDEC	2.91684	-4.17222	5.15218	6.12e-07	2.01e-05	5.56021	CIDEC	6.21338	PDCD1hiCD200hi
PIK3R5	0.740561	1.02723	5.15195	6.12e-07	2.01e-05	5.55915	PIK3R5	6.2129	PDCD1hiCD200hi
ZNF843	0.931227	-2.67745	5.15056	6.16e-07	2.03e-05	5.55291	ZNF843	6.21007	PDCD1hiCD200hi
TMEM26	0.886735	-1.83433	5.14774	6.25e-07	2.05e-05	5.54017	TMEM26	6.20429	PDCD1hiCD200hi
CPB1	2.55588	-6.30792	5.14727	6.26e-07	2.05e-05	5.53807	CPB1	6.20334	PDCD1hiCD200hi
LURAP1	1.09748	-0.957921	5.14428	6.35e-07	2.08e-05	5.52457	LURAP1	6.19722	PDCD1hiCD200hi
HID1-AS1	2.17905	-5.57458	5.1439	6.36e-07	2.09e-05	5.52284	HID1-AS1	6.19644	PDCD1hiCD200hi
ARHGAP30	0.625997	3.11394	5.14119	6.44e-07	2.11e-05	5.51063	ARHGAP30	6.1909	PDCD1hiCD200hi
PVRIG	1.07021	0.517695	5.1362	6.6e-07	2.16e-05	5.48817	PVRIG	6.18072	PDCD1hiCD200hi
TPST1	0.726911	3.64445	5.13525	6.63e-07	2.17e-05	5.48387	TPST1	6.17877	PDCD1hiCD200hi
HRC	1.22531	-2.01485	5.13509	6.63e-07	2.17e-05	5.48315	HRC	6.17844	PDCD1hiCD200hi
PLSCR4	0.871932	1.64538	5.13144	6.75e-07	2.2e-05	5.46673	PLSCR4	6.17099	PDCD1hiCD200hi
ZFP2	0.951273	-2.05522	5.13087	6.76e-07	2.2e-05	5.46418	ZFP2	6.16984	PDCD1hiCD200hi
FRMD6-AS2	2.2999	-7.58123	5.12869	6.83e-07	2.23e-05	5.45439	FRMD6-AS2	6.1654	PDCD1hiCD200hi
TPTEP1	1.22864	-0.398145	5.12813	6.85e-07	2.23e-05	5.45187	TPTEP1	6.16426	PDCD1hiCD200hi
S100Z	1.85375	-4.2153	5.1277	6.86e-07	2.23e-05	5.44992	S100Z	6.16337	PDCD1hiCD200hi
PTGDR	0.995189	-2.96167	5.1272	6.88e-07	2.24e-05	5.44766	PTGDR	6.16235	PDCD1hiCD200hi
C14orf37	0.847109	-0.425587	5.12459	6.97e-07	2.26e-05	5.43593	C14orf37	6.15703	PDCD1hiCD200hi
RNASE6	0.834981	3.59305	5.12304	7.02e-07	2.28e-05	5.42898	RNASE6	6.15387	PDCD1hiCD200hi
MAPK4	2.27246	-3.75814	5.12295	7.02e-07	2.28e-05	5.42857	MAPK4	6.15369	PDCD1hiCD200hi
ITGAM	0.951001	1.53831	5.12289	7.02e-07	2.28e-05	5.42829	ITGAM	6.15356	PDCD1hiCD200hi
ARMC4	1.88382	-3.46482	5.12141	7.07e-07	2.29e-05	5.42164	ARMC4	6.15055	PDCD1hiCD200hi
RNF212	1.70216	-2.02493	5.11882	7.16e-07	2.32e-05	5.41002	RNF212	6.14528	PDCD1hiCD200hi
TRBV20-1	0.97426	1.19536	5.11797	7.19e-07	2.33e-05	5.40618	TRBV20-1	6.14354	PDCD1hiCD200hi
IGHV3-23	2.26226	5.13333	5.1174	7.2e-07	2.33e-05	5.40362	IGHV3-23	6.14238	PDCD1hiCD200hi
C15orf59	1.59141	-0.309086	5.11724	7.21e-07	2.33e-05	5.4029	C15orf59	6.14205	PDCD1hiCD200hi
TCF7L1	1.02759	2.24196	5.11571	7.26e-07	2.35e-05	5.39603	TCF7L1	6.13893	PDCD1hiCD200hi
TUB	1.22678	-1.05499	5.11405	7.32e-07	2.36e-05	5.38859	TUB	6.13556	PDCD1hiCD200hi
CASC15	1.08033	-0.136412	5.11279	7.36e-07	2.37e-05	5.38295	CASC15	6.133	PDCD1hiCD200hi
CCDC92	0.512373	4.45361	5.10982	7.47e-07	2.41e-05	5.36962	CCDC92	6.12695	No Sig
NPR3	1.33863	-1.84803	5.10807	7.53e-07	2.42e-05	5.36179	NPR3	6.1234	PDCD1hiCD200hi
TMEM132E	1.39729	-3.99105	5.10611	7.6e-07	2.44e-05	5.35297	TMEM132E	6.1194	PDCD1hiCD200hi
IGLV1-40	1.99205	5.2523	5.10605	7.6e-07	2.44e-05	5.35271	IGLV1-40	6.11928	PDCD1hiCD200hi
TIMD4	1.86752	-1.9928	5.1059	7.6e-07	2.44e-05	5.35204	TIMD4	6.11898	PDCD1hiCD200hi
RFPL4B	2.00333	-7.70508	5.10442	7.66e-07	2.46e-05	5.34542	RFPL4B	6.11597	PDCD1hiCD200hi
GSN	0.622357	7.64456	5.10426	7.66e-07	2.46e-05	5.34467	GSN	6.11564	PDCD1hiCD200hi
ANKRD53	1.1328	-2.14311	5.10409	7.67e-07	2.46e-05	5.34392	ANKRD53	6.11529	PDCD1hiCD200hi
SLC9A9	0.806512	1.45731	5.10366	7.68e-07	2.47e-05	5.34202	SLC9A9	6.11444	PDCD1hiCD200hi
FGF10-AS1	1.43842	-8.8674	5.10053	7.8e-07	2.5e-05	5.32796	FGF10-AS1	6.10806	PDCD1hiCD200hi
CNTN1	1.94257	-0.205071	5.09987	7.82e-07	2.51e-05	5.32503	CNTN1	6.10673	PDCD1hiCD200hi
STON1-GTF2A1L	2.52718	-4.52777	5.09754	7.91e-07	2.53e-05	5.31461	STON1-GTF2A1L	6.102	PDCD1hiCD200hi
MAP1LC3C	2.03943	-4.58315	5.09262	8.09e-07	2.59e-05	5.29258	MAP1LC3C	6.09201	PDCD1hiCD200hi
MORN5	2.87009	-5.88847	5.09218	8.11e-07	2.59e-05	5.2906	MORN5	6.09111	PDCD1hiCD200hi
DAPK3	0.358454	5.5558	5.09213	8.11e-07	2.59e-05	5.29039	DAPK3	6.09101	No Sig
ZNF804A	1.15895	-3.78969	5.0908	8.16e-07	2.6e-05	5.28442	ZNF804A	6.08831	PDCD1hiCD200hi
PKN1	0.689188	5.55467	5.08666	8.32e-07	2.65e-05	5.26592	PKN1	6.07991	PDCD1hiCD200hi
PAK3	2.03138	-4.42691	5.08666	8.32e-07	2.65e-05	5.26592	PAK3	6.07991	PDCD1hiCD200hi
LGI1	2.17564	-6.96519	5.08623	8.34e-07	2.65e-05	5.264	LGI1	6.07904	PDCD1hiCD200hi
LOX	1.07121	2.42109	5.0848	8.39e-07	2.67e-05	5.2576	LOX	6.07614	PDCD1hiCD200hi
TXNDC17	-0.469799	7.80803	-5.08325	8.45e-07	2.69e-05	5.25071	TXNDC17	6.07301	No Sig
ANKRD44	0.631905	1.18593	5.08109	8.54e-07	2.71e-05	5.24103	ANKRD44	6.06862	PDCD1hiCD200hi
TNFRSF19	1.4161	0.541604	5.08045	8.56e-07	2.72e-05	5.23817	TNFRSF19	6.06732	PDCD1hiCD200hi
DYNC1I1	1.27899	0.672049	5.07972	8.59e-07	2.73e-05	5.23493	DYNC1I1	6.06585	PDCD1hiCD200hi
CLEC10A	1.08527	1.33954	5.07948	8.6e-07	2.73e-05	5.23383	CLEC10A	6.06535	PDCD1hiCD200hi
GDF5	2.21327	-4.83948	5.07759	8.68e-07	2.75e-05	5.22544	GDF5	6.06154	PDCD1hiCD200hi
MZB1	1.53051	3.89883	5.07562	8.76e-07	2.78e-05	5.21664	MZB1	6.05755	PDCD1hiCD200hi
WT1	2.50484	-3.44828	5.07524	8.77e-07	2.78e-05	5.21495	WT1	6.05679	PDCD1hiCD200hi
STMN4	2.2131	-6.38652	5.07519	8.78e-07	2.78e-05	5.21473	STMN4	6.05668	PDCD1hiCD200hi
TPSG1	2.07813	-4.84004	5.07471	8.8e-07	2.78e-05	5.21256	TPSG1	6.0557	PDCD1hiCD200hi
TRBV11-2	2.21753	-2.1702	5.07392	8.83e-07	2.79e-05	5.20905	TRBV11-2	6.05411	PDCD1hiCD200hi
DLG2	1.00001	-1.87002	5.07143	8.93e-07	2.82e-05	5.19792	DLG2	6.04906	PDCD1hiCD200hi
KLHL10	1.54068	-5.00896	5.06919	9.03e-07	2.85e-05	5.18797	KLHL10	6.04454	PDCD1hiCD200hi
TAGAP	0.873746	0.838294	5.06777	9.09e-07	2.87e-05	5.18161	TAGAP	6.04165	PDCD1hiCD200hi
FOXP3	0.647838	1.5582	5.06706	9.12e-07	2.87e-05	5.17844	FOXP3	6.04022	PDCD1hiCD200hi
ZNF471	1.25898	-1.31682	5.06203	9.33e-07	2.94e-05	5.15606	ZNF471	6.03006	PDCD1hiCD200hi
DPP6	1.9191	-6.23387	5.06117	9.37e-07	2.95e-05	5.15222	DPP6	6.02832	PDCD1hiCD200hi
TMC8	0.669143	2.44305	5.05915	9.46e-07	2.98e-05	5.14322	TMC8	6.02423	PDCD1hiCD200hi
C15orf54	1.48987	-6.39481	5.05861	9.48e-07	2.98e-05	5.14085	C15orf54	6.02316	PDCD1hiCD200hi
IGHV4-61	2.36736	2.11827	5.05855	9.48e-07	2.98e-05	5.14055	IGHV4-61	6.02302	PDCD1hiCD200hi
TCN2	0.699271	3.99414	5.05732	9.54e-07	3e-05	5.1351	TCN2	6.02055	PDCD1hiCD200hi
SMO	1.12285	1.95815	5.05671	9.57e-07	3e-05	5.13237	SMO	6.01931	PDCD1hiCD200hi
GRAP2	0.795036	0.0970556	5.05632	9.58e-07	3.01e-05	5.13063	GRAP2	6.01852	PDCD1hiCD200hi
VNN2	1.06236	0.0233425	5.05461	9.66e-07	3.03e-05	5.12301	VNN2	6.01506	PDCD1hiCD200hi
SCN3B	1.3287	-3.79519	5.05454	9.66e-07	3.03e-05	5.12273	SCN3B	6.01493	PDCD1hiCD200hi
NPTX2	0.967313	0.134518	5.0525	9.75e-07	3.06e-05	5.11363	NPTX2	6.0108	PDCD1hiCD200hi
VPREB3	1.84919	-0.147979	5.0518	9.79e-07	3.06e-05	5.11054	VPREB3	6.0094	PDCD1hiCD200hi
GNAL	1.00501	0.0756806	5.04907	9.91e-07	3.1e-05	5.09843	GNAL	6.0039	PDCD1hiCD200hi
LSP1	0.767201	5.45138	5.049	9.91e-07	3.1e-05	5.09808	LSP1	6.00374	PDCD1hiCD200hi
HS3ST3A1	1.89315	-1.36089	5.04498	1.01e-06	3.16e-05	5.08025	HS3ST3A1	5.99565	PDCD1hiCD200hi
IGHV3-11	2.32939	2.93934	5.04428	1.01e-06	3.16e-05	5.07711	IGHV3-11	5.99422	PDCD1hiCD200hi
C1S	1.01016	6.94107	5.04059	1.03e-06	3.22e-05	5.06072	C1S	5.98679	PDCD1hiCD200hi
SIT1	0.85396	1.43692	5.03833	1.04e-06	3.25e-05	5.05072	SIT1	5.98225	PDCD1hiCD200hi
HHIP-AS1	1.42778	-1.72147	5.03767	1.04e-06	3.26e-05	5.04779	HHIP-AS1	5.98091	PDCD1hiCD200hi
PABPC4L	1.21449	-2.5014	5.0364	1.05e-06	3.27e-05	5.04217	PABPC4L	5.97837	PDCD1hiCD200hi
KCNG2	1.44214	-3.5653	5.03516	1.06e-06	3.29e-05	5.03665	KCNG2	5.97586	PDCD1hiCD200hi
EFEMP1	1.56116	3.87163	5.03478	1.06e-06	3.29e-05	5.03499	EFEMP1	5.97511	PDCD1hiCD200hi
PLCL2	0.795271	0.755992	5.03139	1.08e-06	3.34e-05	5.01996	PLCL2	5.96828	PDCD1hiCD200hi
GPR65	0.740298	-0.446108	5.03136	1.08e-06	3.34e-05	5.01981	GPR65	5.96821	PDCD1hiCD200hi
PTPRN2	0.991232	-0.5652	5.03081	1.08e-06	3.35e-05	5.01737	PTPRN2	5.9671	PDCD1hiCD200hi
SLC43A3	0.810566	3.71103	5.03051	1.08e-06	3.35e-05	5.01606	SLC43A3	5.96651	PDCD1hiCD200hi
CHRNA6	1.61194	-4.88305	5.03037	1.08e-06	3.35e-05	5.01544	CHRNA6	5.96623	PDCD1hiCD200hi
COX4I2	0.850103	1.6829	5.02502	1.11e-06	3.43e-05	4.99174	COX4I2	5.95547	PDCD1hiCD200hi
ABI3	0.647628	3.00537	5.02353	1.12e-06	3.45e-05	4.98514	ABI3	5.95247	PDCD1hiCD200hi
MS4A6A	0.868055	5.35791	5.02216	1.12e-06	3.47e-05	4.97908	MS4A6A	5.94972	PDCD1hiCD200hi
ANXA13	2.17394	-4.59584	5.01812	1.14e-06	3.54e-05	4.96118	ANXA13	5.94159	PDCD1hiCD200hi
RXRG	1.98279	-4.71439	5.01705	1.15e-06	3.55e-05	4.95645	RXRG	5.93944	PDCD1hiCD200hi
ST6GALNAC6	0.472254	4.35511	5.01673	1.15e-06	3.56e-05	4.95502	ST6GALNAC6	5.9388	No Sig
FGF9	2.02274	-4.85928	5.01549	1.16e-06	3.57e-05	4.94954	FGF9	5.93631	PDCD1hiCD200hi
GVINP1	0.871146	-1.59607	5.01348	1.17e-06	3.61e-05	4.94069	GVINP1	5.93229	PDCD1hiCD200hi
JAK3	0.699937	2.2736	5.01213	1.18e-06	3.63e-05	4.93469	JAK3	5.92956	PDCD1hiCD200hi
LY86-AS1	1.91916	-7.6455	5.00998	1.19e-06	3.66e-05	4.92523	LY86-AS1	5.92527	PDCD1hiCD200hi
MYT1L	1.80817	-8.17196	5.00861	1.2e-06	3.68e-05	4.91918	MYT1L	5.92252	PDCD1hiCD200hi
GLIPR1	0.915867	3.36409	5.00778	1.2e-06	3.69e-05	4.9155	GLIPR1	5.92085	PDCD1hiCD200hi
PI15	1.26155	-1.01819	5.00713	1.2e-06	3.7e-05	4.91265	PI15	5.91955	PDCD1hiCD200hi
C16orf54	0.981622	0.0754932	5.00702	1.2e-06	3.7e-05	4.91216	C16orf54	5.91933	PDCD1hiCD200hi
ANKRD36BP2	1.68003	-1.40768	5.00617	1.21e-06	3.71e-05	4.9084	ANKRD36BP2	5.91762	PDCD1hiCD200hi
C1R	0.850801	7.42506	5.00564	1.21e-06	3.72e-05	4.90605	C1R	5.91655	PDCD1hiCD200hi
C2CD4B	1.23448	-0.541068	5.00354	1.22e-06	3.75e-05	4.89677	C2CD4B	5.91234	PDCD1hiCD200hi
AFAP1	0.664092	2.41376	5.00343	1.22e-06	3.75e-05	4.89629	AFAP1	5.91212	PDCD1hiCD200hi
IGHV1-69-2	2.31039	3.90661	5.00222	1.23e-06	3.77e-05	4.89097	IGHV1-69-2	5.90971	PDCD1hiCD200hi
MYO1F	0.655546	2.71045	5.00201	1.23e-06	3.77e-05	4.89004	MYO1F	5.90929	PDCD1hiCD200hi
PDE5A	0.753364	1.39583	5.00079	1.24e-06	3.79e-05	4.88464	PDE5A	5.90683	PDCD1hiCD200hi
NMUR1	1.15482	-3.34617	4.99786	1.26e-06	3.84e-05	4.87172	NMUR1	5.90096	PDCD1hiCD200hi
NTRK2	1.82095	-1.38249	4.9978	1.26e-06	3.84e-05	4.87147	NTRK2	5.90085	PDCD1hiCD200hi
IGHV1-18	2.42531	3.75687	4.99693	1.26e-06	3.85e-05	4.86764	IGHV1-18	5.89911	PDCD1hiCD200hi
PTX3	1.75115	-0.0414439	4.99562	1.27e-06	3.87e-05	4.86186	PTX3	5.89649	PDCD1hiCD200hi
CSF1R	0.890341	3.67188	4.99199	1.29e-06	3.94e-05	4.84584	CSF1R	5.88921	PDCD1hiCD200hi
CLIC2	0.747071	1.9323	4.99028	1.3e-06	3.96e-05	4.83831	CLIC2	5.88579	PDCD1hiCD200hi
STAB2	2.05694	-5.21852	4.98923	1.31e-06	3.98e-05	4.83372	STAB2	5.8837	PDCD1hiCD200hi
AMPD1	1.89136	-5.09871	4.98652	1.32e-06	4.03e-05	4.82176	AMPD1	5.87827	PDCD1hiCD200hi
LYL1	0.696218	2.00308	4.98641	1.32e-06	4.03e-05	4.82129	LYL1	5.87806	PDCD1hiCD200hi
IGHV4-39	2.36993	3.87032	4.98532	1.33e-06	4.04e-05	4.81648	IGHV4-39	5.87587	PDCD1hiCD200hi
RASD2	1.01775	0.486435	4.98527	1.33e-06	4.04e-05	4.81626	RASD2	5.87577	PDCD1hiCD200hi
TSPAN4	0.718724	4.87671	4.9812	1.36e-06	4.12e-05	4.79838	TSPAN4	5.86765	PDCD1hiCD200hi
NME5	1.84325	-1.82023	4.97863	1.37e-06	4.16e-05	4.78709	NME5	5.86252	PDCD1hiCD200hi
S1PR4	0.765605	1.23909	4.97828	1.37e-06	4.17e-05	4.78552	S1PR4	5.8618	PDCD1hiCD200hi
TMEM220-AS1	1.53584	-2.49279	4.97154	1.42e-06	4.29e-05	4.75591	TMEM220-AS1	5.84835	PDCD1hiCD200hi
NFIX	0.743907	3.29632	4.97108	1.42e-06	4.3e-05	4.75391	NFIX	5.84745	PDCD1hiCD200hi
CARD8-AS1	0.520751	0.63397	4.97066	1.42e-06	4.3e-05	4.75204	CARD8-AS1	5.84659	No Sig
CDK14	0.963918	1.6346	4.96876	1.44e-06	4.34e-05	4.7437	CDK14	5.8428	PDCD1hiCD200hi
SMAD7	0.60463	3.33747	4.96688	1.45e-06	4.37e-05	4.73548	SMAD7	5.83907	PDCD1hiCD200hi
ZBTB47	0.502689	2.55712	4.96218	1.48e-06	4.46e-05	4.71484	ZBTB47	5.82969	No Sig
MAGEE2	1.69242	-7.97591	4.95987	1.5e-06	4.51e-05	4.70473	MAGEE2	5.8251	PDCD1hiCD200hi
LGALS12	2.00245	-3.44978	4.95785	1.51e-06	4.55e-05	4.69586	LGALS12	5.82106	PDCD1hiCD200hi
PPARGC1A	1.8674	-4.01062	4.95726	1.51e-06	4.56e-05	4.69331	PPARGC1A	5.81991	PDCD1hiCD200hi
PCDHB5	1.52538	-1.05147	4.95666	1.52e-06	4.57e-05	4.69067	PCDHB5	5.81871	PDCD1hiCD200hi
POLR2H	-0.315219	6.59927	-4.95586	1.52e-06	4.58e-05	4.68714	POLR2H	5.81711	No Sig
HSPA2	0.951395	2.28421	4.95399	1.54e-06	4.62e-05	4.67896	HSPA2	5.81339	PDCD1hiCD200hi
UNC13A	1.39905	-4.32222	4.95326	1.54e-06	4.63e-05	4.67575	UNC13A	5.81193	PDCD1hiCD200hi
CRHBP	1.65014	-3.39131	4.95006	1.56e-06	4.7e-05	4.66178	CRHBP	5.80558	PDCD1hiCD200hi
ZMAT3	0.541932	1.50254	4.94834	1.58e-06	4.73e-05	4.65423	ZMAT3	5.80214	No Sig
ARHGAP25	0.631656	2.63328	4.94657	1.59e-06	4.77e-05	4.6465	ARHGAP25	5.79863	PDCD1hiCD200hi
MYO19	-0.484644	4.83929	-4.94632	1.59e-06	4.77e-05	4.6454	MYO19	5.79813	No Sig
TACR1	1.6539	-3.09722	4.9434	1.61e-06	4.83e-05	4.63263	TACR1	5.79233	PDCD1hiCD200hi
SCARA5	2.01556	-2.13272	4.94313	1.62e-06	4.83e-05	4.63147	SCARA5	5.7918	PDCD1hiCD200hi
RTN4RL2	0.924377	-0.322587	4.94312	1.62e-06	4.83e-05	4.63141	RTN4RL2	5.79178	PDCD1hiCD200hi
RAB9B	1.25167	-1.49378	4.94236	1.62e-06	4.85e-05	4.62808	RAB9B	5.79026	PDCD1hiCD200hi
CLC	2.68252	-4.2801	4.94051	1.63e-06	4.89e-05	4.62003	CLC	5.7866	PDCD1hiCD200hi
FOXS1	0.847151	0.906975	4.94032	1.64e-06	4.89e-05	4.6192	FOXS1	5.78622	PDCD1hiCD200hi
PLXDC1	0.749045	2.36215	4.93984	1.64e-06	4.9e-05	4.61709	PLXDC1	5.78526	PDCD1hiCD200hi
FHL3	0.634859	4.25893	4.9391	1.65e-06	4.91e-05	4.61385	FHL3	5.78379	PDCD1hiCD200hi
LMOD3	0.894443	-4.2836	4.93873	1.65e-06	4.92e-05	4.61225	LMOD3	5.78306	PDCD1hiCD200hi
P2RY12	1.76036	-3.37078	4.93835	1.65e-06	4.92e-05	4.61056	P2RY12	5.7823	PDCD1hiCD200hi
SLA	0.721895	2.65822	4.93661	1.66e-06	4.96e-05	4.60296	SLA	5.77884	PDCD1hiCD200hi
FBXO17	1.26537	1.21561	4.936	1.67e-06	4.97e-05	4.60029	FBXO17	5.77763	PDCD1hiCD200hi
MERTK	0.747809	2.01323	4.93461	1.68e-06	5e-05	4.59426	MERTK	5.77489	PDCD1hiCD200hi
PCDHGA2	0.930465	-2.22934	4.9311	1.71e-06	5.08e-05	4.57893	PCDHGA2	5.76792	PDCD1hiCD200hi
PDE6G	1.02356	0.404731	4.92956	1.72e-06	5.11e-05	4.57218	PDE6G	5.76485	PDCD1hiCD200hi
PRKCDBP	0.874514	4.44047	4.92915	1.72e-06	5.12e-05	4.5704	PRKCDBP	5.76404	PDCD1hiCD200hi
FOXO1	0.54248	2.3167	4.92888	1.72e-06	5.12e-05	4.56925	FOXO1	5.76352	No Sig
FP325317.1	1.95702	-7.058	4.92745	1.74e-06	5.15e-05	4.56298	FP325317.1	5.76067	PDCD1hiCD200hi
CD72	0.829836	1.91486	4.92446	1.76e-06	5.22e-05	4.54998	CD72	5.75476	PDCD1hiCD200hi
GRIK3	1.75222	-5.74531	4.9225	1.77e-06	5.26e-05	4.54142	GRIK3	5.75086	PDCD1hiCD200hi
IL7R	1.04722	2.33516	4.92082	1.79e-06	5.3e-05	4.53413	IL7R	5.74755	PDCD1hiCD200hi
LILRA5	1.09487	0.950889	4.91979	1.8e-06	5.32e-05	4.52962	LILRA5	5.7455	PDCD1hiCD200hi
PPM1K	0.625625	1.33254	4.91705	1.82e-06	5.38e-05	4.51767	PPM1K	5.74007	PDCD1hiCD200hi
IGLV2-11	1.87561	4.13617	4.91537	1.83e-06	5.42e-05	4.51039	IGLV2-11	5.73676	PDCD1hiCD200hi
SLC39A14	0.758217	3.32884	4.91438	1.84e-06	5.44e-05	4.50606	SLC39A14	5.73479	PDCD1hiCD200hi
EGFL7	0.726085	4.25166	4.91371	1.85e-06	5.45e-05	4.50315	EGFL7	5.73347	PDCD1hiCD200hi
DIO2	1.25603	0.884169	4.91342	1.85e-06	5.46e-05	4.50188	DIO2	5.73289	PDCD1hiCD200hi
FAM162B	0.889122	-0.482338	4.91216	1.86e-06	5.48e-05	4.49639	FAM162B	5.73039	PDCD1hiCD200hi
SIGLEC7	0.850182	0.513086	4.91192	1.86e-06	5.49e-05	4.49535	SIGLEC7	5.72992	PDCD1hiCD200hi
CD302	0.695561	1.20172	4.91174	1.86e-06	5.49e-05	4.4946	CD302	5.72957	PDCD1hiCD200hi
C1QTNF2	0.953056	-0.97852	4.90849	1.89e-06	5.57e-05	4.48044	C1QTNF2	5.72314	PDCD1hiCD200hi
TDGF1	2.26945	-6.10242	4.90739	1.9e-06	5.59e-05	4.47569	TDGF1	5.72098	PDCD1hiCD200hi
SAMSN1	0.79666	2.52428	4.90734	1.9e-06	5.59e-05	4.47544	SAMSN1	5.72086	PDCD1hiCD200hi
FAM159A	1.01842	-0.433391	4.90717	1.9e-06	5.59e-05	4.4747	FAM159A	5.72053	PDCD1hiCD200hi
PEAK1	0.586455	1.71288	4.90692	1.91e-06	5.6e-05	4.47363	PEAK1	5.72004	PDCD1hiCD200hi
C1QTNF9	2.04227	-6.30702	4.90605	1.91e-06	5.62e-05	4.46986	C1QTNF9	5.71833	PDCD1hiCD200hi
MS4A4A	0.909993	3.17684	4.90548	1.92e-06	5.63e-05	4.46737	MS4A4A	5.7172	PDCD1hiCD200hi
SLC25A25	0.515301	3.07184	4.90539	1.92e-06	5.63e-05	4.46697	SLC25A25	5.71701	No Sig
GATA1	1.79127	-5.15284	4.90337	1.94e-06	5.68e-05	4.4582	GATA1	5.71302	PDCD1hiCD200hi
SCN4A	1.84109	-5.57907	4.9029	1.94e-06	5.69e-05	4.45618	SCN4A	5.7121	PDCD1hiCD200hi
SH3BP5	0.754548	3.93447	4.90089	1.96e-06	5.74e-05	4.44742	SH3BP5	5.70812	PDCD1hiCD200hi
MOV10L1	1.06678	-2.1484	4.9004	1.96e-06	5.75e-05	4.44529	MOV10L1	5.70715	PDCD1hiCD200hi
NGF	1.73779	-0.942814	4.89903	1.97e-06	5.78e-05	4.43935	NGF	5.70445	PDCD1hiCD200hi
PDLIM5	0.473318	4.3596	4.89669	2e-06	5.83e-05	4.4292	PDLIM5	5.69984	No Sig
TM4SF18	0.843719	0.812789	4.89394	2.02e-06	5.9e-05	4.41728	TM4SF18	5.69441	PDCD1hiCD200hi
STX2	0.794782	1.71277	4.89338	2.03e-06	5.91e-05	4.41483	STX2	5.6933	PDCD1hiCD200hi
A2M-AS1	0.684837	-1.15495	4.89009	2.06e-06	6e-05	4.40058	A2M-AS1	5.68682	PDCD1hiCD200hi
RGS16	0.89626	3.85698	4.88867	2.07e-06	6.04e-05	4.39443	RGS16	5.68402	PDCD1hiCD200hi
SYT4	1.7848	-8.35689	4.88802	2.08e-06	6.05e-05	4.3916	SYT4	5.68273	PDCD1hiCD200hi
FAM198A	1.30857	-0.347541	4.88757	2.08e-06	6.06e-05	4.38965	FAM198A	5.68185	PDCD1hiCD200hi
RGCC	0.598386	4.21195	4.88674	2.09e-06	6.08e-05	4.38605	RGCC	5.68021	PDCD1hiCD200hi
HCLS1	0.800959	5.00787	4.88478	2.11e-06	6.13e-05	4.37757	HCLS1	5.67635	PDCD1hiCD200hi
KCNAB1	0.687126	-1.35541	4.883	2.12e-06	6.17e-05	4.36986	KCNAB1	5.67284	PDCD1hiCD200hi
FOXD3	2.01079	-5.05067	4.88298	2.12e-06	6.17e-05	4.36976	FOXD3	5.6728	PDCD1hiCD200hi
PDE3B	0.85997	0.560143	4.8827	2.13e-06	6.17e-05	4.36856	PDE3B	5.67225	PDCD1hiCD200hi
SPI1	0.758085	4.44762	4.87991	2.15e-06	6.25e-05	4.35647	SPI1	5.66675	PDCD1hiCD200hi
OAT	1.00499	4.3984	4.87757	2.18e-06	6.31e-05	4.34635	OAT	5.66215	PDCD1hiCD200hi
SEMA3A	1.20953	-0.484892	4.87736	2.18e-06	6.31e-05	4.34545	SEMA3A	5.66174	PDCD1hiCD200hi
SELL	1.24105	2.83149	4.87712	2.18e-06	6.32e-05	4.34441	SELL	5.66127	PDCD1hiCD200hi
IGLV6-57	2.12968	2.87485	4.87599	2.19e-06	6.35e-05	4.33952	IGLV6-57	5.65904	PDCD1hiCD200hi
CYSLTR1	0.852679	-0.323576	4.87566	2.2e-06	6.35e-05	4.3381	CYSLTR1	5.6584	PDCD1hiCD200hi
CDH6	0.784519	-0.370892	4.87291	2.22e-06	6.43e-05	4.32621	CDH6	5.65299	PDCD1hiCD200hi
DOK2	0.810406	2.64546	4.87237	2.23e-06	6.44e-05	4.32388	DOK2	5.65193	PDCD1hiCD200hi
CD4	0.722749	4.10906	4.87218	2.23e-06	6.44e-05	4.32307	CD4	5.65156	PDCD1hiCD200hi
GLIPR2	0.755794	3.84913	4.87106	2.24e-06	6.47e-05	4.3182	GLIPR2	5.64934	PDCD1hiCD200hi
PIK3AP1	0.858718	1.57208	4.87056	2.25e-06	6.48e-05	4.31607	PIK3AP1	5.64837	PDCD1hiCD200hi
AKNA	0.517842	3.58208	4.87047	2.25e-06	6.48e-05	4.31566	AKNA	5.64819	No Sig
CCND2	0.858211	2.68039	4.86829	2.27e-06	6.54e-05	4.30625	CCND2	5.6439	PDCD1hiCD200hi
ZCCHC18	1.00993	-1.03951	4.86824	2.27e-06	6.54e-05	4.30603	ZCCHC18	5.6438	PDCD1hiCD200hi
COL16A1	1.03442	4.71217	4.86665	2.29e-06	6.58e-05	4.29918	COL16A1	5.64069	PDCD1hiCD200hi
ITIH1	2.09347	-4.70073	4.86496	2.3e-06	6.63e-05	4.29186	ITIH1	5.63736	PDCD1hiCD200hi
TRIM58	1.81171	-6.00799	4.85935	2.36e-06	6.79e-05	4.26768	TRIM58	5.62635	PDCD1hiCD200hi
GPR182	1.12699	-4.4145	4.85919	2.37e-06	6.8e-05	4.26696	GPR182	5.62602	PDCD1hiCD200hi
NES	0.906021	2.77338	4.85577	2.4e-06	6.9e-05	4.25221	NES	5.61931	PDCD1hiCD200hi
LILRA2	0.849343	-0.157988	4.85456	2.42e-06	6.93e-05	4.24701	LILRA2	5.61695	PDCD1hiCD200hi
CDX1	1.57139	-2.11757	4.85412	2.42e-06	6.94e-05	4.24511	CDX1	5.61608	PDCD1hiCD200hi
DPEP2	0.955301	1.08095	4.85111	2.45e-06	7.03e-05	4.23213	DPEP2	5.61018	PDCD1hiCD200hi
AKAP13	0.357632	4.62013	4.84907	2.48e-06	7.09e-05	4.22337	AKAP13	5.60619	No Sig
CST7	0.778497	3.26991	4.84784	2.49e-06	7.12e-05	4.21808	CST7	5.60378	PDCD1hiCD200hi
ARSI	1.43209	0.90674	4.84758	2.49e-06	7.13e-05	4.21696	ARSI	5.60327	PDCD1hiCD200hi
FREM1	1.6881	-1.40819	4.84692	2.5e-06	7.15e-05	4.21409	FREM1	5.60197	PDCD1hiCD200hi
COL5A3	1.01496	2.19952	4.84556	2.52e-06	7.19e-05	4.20827	COL5A3	5.59932	PDCD1hiCD200hi
DCLK3	1.06638	-2.88549	4.84515	2.52e-06	7.2e-05	4.20648	DCLK3	5.5985	PDCD1hiCD200hi
ANGPT1	1.16868	-0.457948	4.84211	2.56e-06	7.29e-05	4.19342	ANGPT1	5.59256	PDCD1hiCD200hi
ARMC9	0.563399	2.65887	4.84098	2.57e-06	7.32e-05	4.18857	ARMC9	5.59035	No Sig
SMTNL2	1.47585	-0.982543	4.84081	2.57e-06	7.33e-05	4.18784	SMTNL2	5.59002	PDCD1hiCD200hi
FPR3	0.930166	2.76727	4.83777	2.61e-06	7.42e-05	4.17477	FPR3	5.58407	PDCD1hiCD200hi
HPGDS	0.946048	-0.563156	4.83576	2.63e-06	7.49e-05	4.16611	HPGDS	5.58013	PDCD1hiCD200hi
CDC42EP3	0.683567	3.71575	4.83512	2.64e-06	7.5e-05	4.16336	CDC42EP3	5.57888	PDCD1hiCD200hi
TRABD2B	1.34043	-1.30741	4.8338	2.65e-06	7.54e-05	4.15768	TRABD2B	5.57629	PDCD1hiCD200hi
CHI3L2	1.38299	1.97471	4.83352	2.66e-06	7.55e-05	4.15647	CHI3L2	5.57574	PDCD1hiCD200hi
TNFSF11	1.26696	-1.37072	4.8333	2.66e-06	7.55e-05	4.15555	TNFSF11	5.57532	PDCD1hiCD200hi
LTF	2.18682	1.0311	4.83108	2.69e-06	7.62e-05	4.14602	LTF	5.57098	PDCD1hiCD200hi
ADARB1	0.833189	2.43219	4.83099	2.69e-06	7.62e-05	4.14561	ADARB1	5.5708	PDCD1hiCD200hi
IGHV3-30	2.13564	4.98066	4.83063	2.69e-06	7.63e-05	4.14407	IGHV3-30	5.5701	PDCD1hiCD200hi
ITPRIP	0.619065	3.57025	4.82911	2.71e-06	7.67e-05	4.13754	ITPRIP	5.56712	PDCD1hiCD200hi
SLC22A2	2.12104	-6.42332	4.82875	2.71e-06	7.68e-05	4.13603	SLC22A2	5.56643	PDCD1hiCD200hi
MIXL1	1.35472	-2.91524	4.82851	2.72e-06	7.68e-05	4.13499	MIXL1	5.56596	PDCD1hiCD200hi
ARSG	0.531665	0.686752	4.8285	2.72e-06	7.68e-05	4.13495	ARSG	5.56594	No Sig
HAPLN4	1.59404	-4.97158	4.82626	2.74e-06	7.75e-05	4.12531	HAPLN4	5.56155	PDCD1hiCD200hi
MTMR9LP	0.753388	1.23168	4.8258	2.75e-06	7.76e-05	4.12334	MTMR9LP	5.56066	PDCD1hiCD200hi
LYZ	1.11599	6.39921	4.82543	2.75e-06	7.77e-05	4.12175	LYZ	5.55994	PDCD1hiCD200hi
CYP2U1	0.683574	0.428668	4.82441	2.77e-06	7.8e-05	4.11739	CYP2U1	5.55795	PDCD1hiCD200hi
CNN3	0.620228	6.23573	4.82381	2.77e-06	7.81e-05	4.1148	CNN3	5.55677	PDCD1hiCD200hi
IGHV3-53	2.55751	-0.0816597	4.82306	2.78e-06	7.83e-05	4.11159	IGHV3-53	5.55531	PDCD1hiCD200hi
TRAF1	0.655746	2.04489	4.82159	2.8e-06	7.88e-05	4.10531	TRAF1	5.55245	PDCD1hiCD200hi
CECR1	0.739061	3.62039	4.82151	2.8e-06	7.88e-05	4.10494	CECR1	5.55228	PDCD1hiCD200hi
KCTD7	0.511689	1.05819	4.82117	2.81e-06	7.89e-05	4.10349	KCTD7	5.55162	No Sig
COL11A1	2.22103	1.58914	4.82006	2.82e-06	7.92e-05	4.09875	COL11A1	5.54946	PDCD1hiCD200hi
CLU	1.31423	8.03764	4.81702	2.86e-06	8.03e-05	4.08572	CLU	5.54353	PDCD1hiCD200hi
L1TD1	1.6711	-5.93215	4.81584	2.88e-06	8.07e-05	4.08067	L1TD1	5.54123	PDCD1hiCD200hi
MAPK8IP1	0.818513	1.05031	4.81401	2.9e-06	8.13e-05	4.07281	MAPK8IP1	5.53765	PDCD1hiCD200hi
LCNL1	1.80695	-4.62778	4.81371	2.9e-06	8.14e-05	4.07153	LCNL1	5.53707	PDCD1hiCD200hi
IGLV7-43	2.80273	0.693905	4.81247	2.92e-06	8.18e-05	4.06625	IGLV7-43	5.53466	PDCD1hiCD200hi
ITGAX	0.774992	2.40711	4.81048	2.95e-06	8.25e-05	4.05771	ITGAX	5.53077	PDCD1hiCD200hi
DERL3	0.995194	3.88144	4.80955	2.96e-06	8.28e-05	4.05374	DERL3	5.52897	PDCD1hiCD200hi
RAPGEF1	0.480392	3.92218	4.80837	2.97e-06	8.31e-05	4.0487	RAPGEF1	5.52667	No Sig
SLC26A10	1.04096	-0.479128	4.80643	3e-06	8.37e-05	4.04038	SLC26A10	5.52288	PDCD1hiCD200hi
ENAM	1.73365	-8.29387	4.8057	3.01e-06	8.4e-05	4.03726	ENAM	5.52146	PDCD1hiCD200hi
RERGL	2.27495	-2.96508	4.80494	3.02e-06	8.42e-05	4.03402	RERGL	5.51999	PDCD1hiCD200hi
TRAF3IP2-AS1	0.431016	1.26246	4.80463	3.02e-06	8.43e-05	4.0327	TRAF3IP2-AS1	5.51938	No Sig
DZIP1	0.90295	1.75106	4.80433	3.03e-06	8.43e-05	4.03142	DZIP1	5.5188	PDCD1hiCD200hi
TMEM255A	1.29513	-2.02963	4.80408	3.03e-06	8.44e-05	4.03036	TMEM255A	5.51832	PDCD1hiCD200hi
PCDHGA3	1.19031	-3.28469	4.80376	3.04e-06	8.45e-05	4.02897	PCDHGA3	5.51769	PDCD1hiCD200hi
LTB	0.878874	3.85305	4.80369	3.04e-06	8.45e-05	4.02868	LTB	5.51756	PDCD1hiCD200hi
KCNAB2	0.582472	2.68757	4.80223	3.06e-06	8.49e-05	4.02245	KCNAB2	5.51472	PDCD1hiCD200hi
ADRA1D	1.51713	-3.91146	4.80177	3.06e-06	8.5e-05	4.02047	ADRA1D	5.51382	PDCD1hiCD200hi
SSPN	0.772962	2.31464	4.80136	3.07e-06	8.52e-05	4.01873	SSPN	5.51303	PDCD1hiCD200hi
SEC14L1	0.377458	4.26117	4.8006	3.08e-06	8.54e-05	4.0155	SEC14L1	5.51155	No Sig
GPX7	0.83722	3.34319	4.79615	3.14e-06	8.71e-05	3.99647	GPX7	5.50288	PDCD1hiCD200hi
DMGDH	1.14888	-2.30672	4.79581	3.15e-06	8.71e-05	3.99504	DMGDH	5.50224	PDCD1hiCD200hi
OMG	0.995127	-2.53322	4.79557	3.15e-06	8.72e-05	3.99398	OMG	5.50175	PDCD1hiCD200hi
C16orf86	0.645451	0.796687	4.79532	3.15e-06	8.72e-05	3.99292	C16orf86	5.50127	PDCD1hiCD200hi
CREM	0.453017	4.56903	4.79438	3.17e-06	8.76e-05	3.98891	CREM	5.49944	No Sig
CCPG1	0.499575	3.74803	4.79417	3.17e-06	8.76e-05	3.98802	CCPG1	5.49904	No Sig
LIMS3L	1.62495	-0.80449	4.79362	3.18e-06	8.78e-05	3.98567	LIMS3L	5.49797	PDCD1hiCD200hi
IGLV2-23	1.91851	4.54025	4.7935	3.18e-06	8.78e-05	3.98519	IGLV2-23	5.49775	PDCD1hiCD200hi
XYLT1	0.961159	0.572351	4.79336	3.18e-06	8.78e-05	3.98456	XYLT1	5.49746	PDCD1hiCD200hi
FLT1	0.649959	2.31275	4.79256	3.19e-06	8.8e-05	3.98117	FLT1	5.49592	PDCD1hiCD200hi
IQSEC1	0.497097	3.18299	4.79058	3.22e-06	8.87e-05	3.97272	IQSEC1	5.49207	No Sig
MASP1	1.70106	-2.67773	4.79043	3.22e-06	8.88e-05	3.97208	MASP1	5.49177	PDCD1hiCD200hi
HFM1	1.60006	-4.57597	4.78768	3.26e-06	8.98e-05	3.96035	HFM1	5.48643	PDCD1hiCD200hi
NUDT11	1.41776	-1.4256	4.78512	3.3e-06	9.08e-05	3.94943	NUDT11	5.48146	PDCD1hiCD200hi
PRDM8	0.934566	-0.108492	4.78495	3.3e-06	9.08e-05	3.94873	PRDM8	5.48114	PDCD1hiCD200hi
EVL	0.47137	5.54025	4.78417	3.31e-06	9.11e-05	3.94537	EVL	5.47961	No Sig
ZNF385B	1.9592	-2.91711	4.78172	3.35e-06	9.2e-05	3.93497	ZNF385B	5.47487	PDCD1hiCD200hi
LRRC10B	1.28131	-2.31746	4.77844	3.4e-06	9.33e-05	3.921	LRRC10B	5.46851	PDCD1hiCD200hi
IGHV4-59	2.22639	3.71138	4.77808	3.41e-06	9.34e-05	3.91947	IGHV4-59	5.46781	PDCD1hiCD200hi
TRH	1.84698	-7.51292	4.77767	3.41e-06	9.35e-05	3.9177	TRH	5.46701	PDCD1hiCD200hi
PCYT1B	1.69095	-3.88081	4.77743	3.42e-06	9.36e-05	3.9167	PCYT1B	5.46655	PDCD1hiCD200hi
ART5	1.81313	-2.83397	4.77708	3.42e-06	9.37e-05	3.9152	ART5	5.46586	PDCD1hiCD200hi
GRM7	2.00046	-6.48802	4.77693	3.42e-06	9.37e-05	3.91456	GRM7	5.46558	PDCD1hiCD200hi
PCDH20	2.0616	-5.31982	4.77605	3.44e-06	9.4e-05	3.91083	PCDH20	5.46387	PDCD1hiCD200hi
TRAV13-1	1.88672	-1.04118	4.76738	3.57e-06	9.76e-05	3.87397	TRAV13-1	5.44708	PDCD1hiCD200hi
PDE6B	0.936579	0.308293	4.76649	3.59e-06	9.79e-05	3.87017	PDE6B	5.44535	PDCD1hiCD200hi
LIMD2	0.634307	5.11018	4.76281	3.65e-06	9.94e-05	3.85454	LIMD2	5.43823	PDCD1hiCD200hi
SIGLEC10	0.942253	1.69443	4.75765	3.73e-06	0.000101536	3.83267	SIGLEC10	5.42826	PDCD1hiCD200hi
PTRF	0.911605	6.08885	4.75575	3.76e-06	0.000102353	3.82459	PTRF	5.42458	PDCD1hiCD200hi
PCDHA3	1.81093	-5.13941	4.754	3.79e-06	0.000103057	3.81717	PCDHA3	5.4212	PDCD1hiCD200hi
MYH3	0.996736	-0.430494	4.75257	3.82e-06	0.000103617	3.81112	MYH3	5.41844	PDCD1hiCD200hi
FNIP2	0.585201	1.8269	4.75136	3.84e-06	0.000104129	3.80598	FNIP2	5.4161	PDCD1hiCD200hi
RARB	1.03351	0.834476	4.75084	3.84e-06	0.000104319	3.8038	RARB	5.4151	PDCD1hiCD200hi
TRAV34	2.46475	-6.73752	4.74841	3.89e-06	0.000105406	3.79348	TRAV34	5.4104	PDCD1hiCD200hi
GPR132	0.745956	1.07504	4.74621	3.92e-06	0.000106391	3.78418	GPR132	5.40616	PDCD1hiCD200hi
VAMP5	0.740113	6.01285	4.74601	3.93e-06	0.000106436	3.78333	VAMP5	5.40578	PDCD1hiCD200hi
IGLV1-51	1.63605	4.84827	4.74579	3.93e-06	0.000106489	3.78242	IGLV1-51	5.40536	PDCD1hiCD200hi
STARD9	0.693705	-0.616199	4.74502	3.95e-06	0.000106809	3.77912	STARD9	5.40386	PDCD1hiCD200hi
PRSS30P	1.17396	-1.27818	4.74375	3.97e-06	0.000107339	3.77376	PRSS30P	5.40141	PDCD1hiCD200hi
PJA2	0.480853	3.92448	4.74369	3.97e-06	0.000107339	3.77352	PJA2	5.4013	No Sig
OTUD7A	0.944166	-3.53513	4.74305	3.98e-06	0.000107598	3.77079	OTUD7A	5.40006	PDCD1hiCD200hi
PTPRN	1.72412	-1.6736	4.74267	3.99e-06	0.000107726	3.76922	PTPRN	5.39934	PDCD1hiCD200hi
IGHV3-49	2.72726	1.3755	4.74222	4e-06	0.000107858	3.76728	IGHV3-49	5.39846	PDCD1hiCD200hi
PRL	2.00079	-6.95212	4.74219	4e-06	0.000107858	3.76717	PRL	5.39841	PDCD1hiCD200hi
CADM3-AS1	1.82996	-4.03249	4.74161	4.01e-06	0.000108084	3.76473	CADM3-AS1	5.3973	PDCD1hiCD200hi
CEND1	0.85228	-2.16638	4.7406	4.02e-06	0.000108512	3.76043	CEND1	5.39534	PDCD1hiCD200hi
MPP1	0.704355	3.35814	4.74049	4.03e-06	0.000108512	3.75999	MPP1	5.39514	PDCD1hiCD200hi
NCF4	0.690592	3.5645	4.74041	4.03e-06	0.000108512	3.75965	NCF4	5.39498	PDCD1hiCD200hi
SIGLEC5	1.70073	-0.763628	4.73865	4.06e-06	0.000109312	3.75219	SIGLEC5	5.39158	PDCD1hiCD200hi
SYT3	1.62574	-3.7401	4.7385	4.06e-06	0.000109312	3.75155	SYT3	5.39129	PDCD1hiCD200hi
KIAA0125	1.89265	-0.387013	4.73845	4.06e-06	0.000109312	3.75134	KIAA0125	5.39119	PDCD1hiCD200hi
LL21NC02-21A1.1	1.44679	-0.892724	4.73326	4.16e-06	0.000111703	3.72941	LL21NC02-21A1.1	5.3812	PDCD1hiCD200hi
NREP	0.811591	4.37127	4.73213	4.18e-06	0.00011216	3.72465	NREP	5.37903	PDCD1hiCD200hi
CLEC4C	2.18425	-5.73771	4.73002	4.22e-06	0.000113112	3.71573	CLEC4C	5.37496	PDCD1hiCD200hi
KCNS2	1.42115	-5.80216	4.72881	4.24e-06	0.000113616	3.71062	KCNS2	5.37263	PDCD1hiCD200hi
NBL1	0.630669	6.93395	4.72723	4.27e-06	0.000114361	3.70396	NBL1	5.36959	PDCD1hiCD200hi
MEI1	0.826162	2.30516	4.72606	4.29e-06	0.000114905	3.699	MEI1	5.36733	PDCD1hiCD200hi
MOBP	1.81144	-6.31714	4.72382	4.33e-06	0.000115992	3.68959	MOBP	5.36304	PDCD1hiCD200hi
TLR1	0.812702	0.925431	4.72295	4.35e-06	0.00011634	3.6859	TLR1	5.36136	PDCD1hiCD200hi
TDRD6	0.828251	-2.7664	4.72294	4.35e-06	0.00011634	3.68587	TDRD6	5.36135	PDCD1hiCD200hi
GDF3	1.73056	-4.93215	4.72149	4.38e-06	0.000117036	3.67976	GDF3	5.35856	PDCD1hiCD200hi
SUGCT	1.26834	1.93921	4.71937	4.42e-06	0.000118084	3.67083	SUGCT	5.35449	PDCD1hiCD200hi
DOK3	0.619534	2.39498	4.71699	4.47e-06	0.000119226	3.66079	DOK3	5.34991	PDCD1hiCD200hi
BRSK1	0.899521	0.351106	4.71651	4.48e-06	0.000119428	3.65875	BRSK1	5.34898	PDCD1hiCD200hi
PDZRN3-AS1	1.98906	-7.23823	4.71534	4.5e-06	0.000119983	3.65383	PDZRN3-AS1	5.34674	PDCD1hiCD200hi
ENPEP	0.920049	0.489393	4.71525	4.5e-06	0.000119983	3.65346	ENPEP	5.34657	PDCD1hiCD200hi
GUCY1A2	0.859643	-1.74814	4.71442	4.52e-06	0.00012033	3.64994	GUCY1A2	5.34496	PDCD1hiCD200hi
VGLL3	1.34582	1.51571	4.71439	4.52e-06	0.00012033	3.64985	VGLL3	5.34492	PDCD1hiCD200hi
SYNE3	0.717681	-0.734403	4.71205	4.57e-06	0.000121474	3.63997	SYNE3	5.34042	PDCD1hiCD200hi
C1orf162	0.688876	3.769	4.70808	4.65e-06	0.000123485	3.62329	C1orf162	5.33281	PDCD1hiCD200hi
WWTR1	0.636674	3.87617	4.70796	4.65e-06	0.000123485	3.62278	WWTR1	5.33258	PDCD1hiCD200hi
SIDT2	0.421779	3.74632	4.70786	4.65e-06	0.000123485	3.62237	SIDT2	5.33239	No Sig
ZFHX4	1.4476	-1.9627	4.70782	4.65e-06	0.000123485	3.62217	ZFHX4	5.3323	PDCD1hiCD200hi
TMEM106A	0.741562	0.606818	4.70727	4.66e-06	0.000123674	3.61985	TMEM106A	5.33124	PDCD1hiCD200hi
TBC1D27	1.69428	-4.72349	4.70678	4.67e-06	0.000123883	3.61781	TBC1D27	5.33031	PDCD1hiCD200hi
DGKI	1.2005	-1.8041	4.70612	4.69e-06	0.000124189	3.61504	DGKI	5.32905	PDCD1hiCD200hi
TRAK2	0.484452	2.45583	4.70533	4.7e-06	0.000124566	3.61172	TRAK2	5.32753	No Sig
MS4A7	0.809921	3.31663	4.70449	4.72e-06	0.000124974	3.60817	MS4A7	5.32591	PDCD1hiCD200hi
RFPL4AL1	1.78356	-8.09823	4.70341	4.74e-06	0.000125513	3.60364	RFPL4AL1	5.32385	PDCD1hiCD200hi
ZNF853	1.06461	1.16078	4.70208	4.77e-06	0.000126198	3.59803	ZNF853	5.32129	PDCD1hiCD200hi
PAPSS2	0.758926	2.07842	4.70183	4.78e-06	0.00012628	3.59698	PAPSS2	5.32081	PDCD1hiCD200hi
CD300C	0.933402	0.130286	4.7012	4.79e-06	0.000126571	3.59436	CD300C	5.31962	PDCD1hiCD200hi
GPR142	1.79826	-7.40726	4.70106	4.79e-06	0.000126591	3.59378	GPR142	5.31935	PDCD1hiCD200hi
LINGO3	1.23658	-3.91625	4.70015	4.81e-06	0.000127045	3.58995	LINGO3	5.3176	PDCD1hiCD200hi
TMEM169	0.959736	-2.41948	4.6987	4.84e-06	0.000127802	3.58385	TMEM169	5.31482	PDCD1hiCD200hi
ASTN1	1.79989	-6.99616	4.69839	4.85e-06	0.00012792	3.58255	ASTN1	5.31423	PDCD1hiCD200hi
CD300E	1.21286	-0.444566	4.69476	4.93e-06	0.000129923	3.56733	CD300E	5.30729	PDCD1hiCD200hi
MEX3B	0.828608	-0.373873	4.69411	4.94e-06	0.000130237	3.5646	MEX3B	5.30604	PDCD1hiCD200hi
NINJ2	0.778547	2.25923	4.69313	4.96e-06	0.000130741	3.56049	NINJ2	5.30417	PDCD1hiCD200hi
TARID	1.59895	-4.63087	4.69293	4.97e-06	0.000130799	3.55965	TARID	5.30378	PDCD1hiCD200hi
LAMA1	1.48926	-0.180415	4.69038	5.02e-06	0.000132157	3.54895	LAMA1	5.2989	PDCD1hiCD200hi
OLFM2	0.983964	2.16558	4.68962	5.04e-06	0.000132498	3.54575	OLFM2	5.29744	PDCD1hiCD200hi
RECK	0.762114	1.01276	4.68926	5.05e-06	0.000132633	3.54425	RECK	5.29676	PDCD1hiCD200hi
PGM5P4-AS1	2.38174	-5.57991	4.6889	5.06e-06	0.000132785	3.54273	PGM5P4-AS1	5.29606	PDCD1hiCD200hi
GDF1	1.60556	-5.78626	4.68852	5.07e-06	0.000132948	3.54114	GDF1	5.29534	PDCD1hiCD200hi
DCAF12L1	1.26685	-8.84084	4.68637	5.11e-06	0.000134146	3.53212	DCAF12L1	5.29122	PDCD1hiCD200hi
HTR1B	1.96685	-4.50064	4.68483	5.15e-06	0.000134943	3.52568	HTR1B	5.28829	PDCD1hiCD200hi
HS3ST3B1	0.887154	-0.260765	4.68313	5.19e-06	0.000135897	3.51855	HS3ST3B1	5.28503	PDCD1hiCD200hi
CDR1-AS	1.77564	-4.69929	4.6805	5.25e-06	0.000137418	3.50752	CDR1-AS	5.28	PDCD1hiCD200hi
IL6ST	0.5913	3.44213	4.68032	5.25e-06	0.000137464	3.50678	IL6ST	5.27966	PDCD1hiCD200hi
SLC16A12	1.49633	-4.68041	4.67762	5.31e-06	0.00013899	3.4955	SLC16A12	5.27452	PDCD1hiCD200hi
FAM46C	0.781903	1.34063	4.67731	5.32e-06	0.000139106	3.4942	FAM46C	5.27392	PDCD1hiCD200hi
IGHV2-5	2.58515	2.50853	4.67688	5.33e-06	0.000139308	3.4924	IGHV2-5	5.2731	PDCD1hiCD200hi
FKBP10	1.05157	5.36685	4.67564	5.36e-06	0.000140011	3.48718	FKBP10	5.27072	PDCD1hiCD200hi
ZNF208	1.77137	-1.89967	4.67538	5.37e-06	0.00014006	3.48612	ZNF208	5.27024	PDCD1hiCD200hi
SEZ6L	1.90695	-5.53509	4.67535	5.37e-06	0.00014006	3.486	SEZ6L	5.27018	PDCD1hiCD200hi
ST8SIA6	1.60365	-5.33844	4.67475	5.38e-06	0.000140367	3.48349	ST8SIA6	5.26904	PDCD1hiCD200hi
CERS1	1.50757	-1.63893	4.67446	5.39e-06	0.000140423	3.48227	CERS1	5.26848	PDCD1hiCD200hi
WT1-AS	2.17421	-5.14318	4.67377	5.41e-06	0.000140784	3.4794	WT1-AS	5.26717	PDCD1hiCD200hi
FCAMR	2.24815	-5.30231	4.67322	5.42e-06	0.000141066	3.47707	FCAMR	5.26611	PDCD1hiCD200hi
SORBS2	1.28429	2.06602	4.67276	5.43e-06	0.000141284	3.47517	SORBS2	5.26524	PDCD1hiCD200hi
IGHV3-15	2.1081	3.19074	4.67238	5.44e-06	0.00014146	3.47357	IGHV3-15	5.26451	PDCD1hiCD200hi
TDRP	1.03746	1.10018	4.67198	5.45e-06	0.000141647	3.47189	TDRP	5.26374	PDCD1hiCD200hi
CEP170	0.498063	3.13286	4.67172	5.45e-06	0.000141745	3.47081	CEP170	5.26325	No Sig
ARRB1	0.684117	2.94838	4.67132	5.46e-06	0.000141933	3.46912	ARRB1	5.26248	PDCD1hiCD200hi
ZNF99	1.45826	-8.22638	4.67114	5.47e-06	0.000141981	3.46838	ZNF99	5.26214	PDCD1hiCD200hi
RET	0.978193	-2.07312	4.67049	5.48e-06	0.000142326	3.46565	RET	5.2609	PDCD1hiCD200hi
PKHD1L1	2.25245	-3.64898	4.66911	5.52e-06	0.000143127	3.45989	PKHD1L1	5.25827	PDCD1hiCD200hi
CLEC4M	1.95573	-6.49175	4.66458	5.63e-06	0.000145931	3.441	CLEC4M	5.24965	PDCD1hiCD200hi
GPR55	0.796269	-2.8324	4.6636	5.65e-06	0.000146499	3.43688	GPR55	5.24777	PDCD1hiCD200hi
KCNT1	1.27531	-4.92087	4.66251	5.68e-06	0.000147071	3.43233	KCNT1	5.24569	PDCD1hiCD200hi
IQCJ-SCHIP1	0.634229	3.35011	4.66204	5.69e-06	0.00014724	3.4304	IQCJ-SCHIP1	5.24481	PDCD1hiCD200hi
C16orf96	1.28688	-6.4987	4.66162	5.7e-06	0.000147452	3.42861	C16orf96	5.24399	PDCD1hiCD200hi
CPNE6	2.02342	-6.16648	4.65925	5.76e-06	0.00014886	3.41873	CPNE6	5.23948	PDCD1hiCD200hi
IGHG2	1.67387	7.92124	4.65613	5.84e-06	0.00015071	3.40571	IGHG2	5.23354	PDCD1hiCD200hi
TVP23A	0.82039	-0.831782	4.65447	5.88e-06	0.000151739	3.39882	TVP23A	5.2304	PDCD1hiCD200hi
IGHG3	1.76184	7.30603	4.65305	5.92e-06	0.00015262	3.39289	IGHG3	5.22769	PDCD1hiCD200hi
SYNDIG1L	1.51978	-5.50645	4.65	6e-06	0.000154397	3.3802	SYNDIG1L	5.2219	PDCD1hiCD200hi
FAM117A	0.576116	2.66025	4.64912	6.02e-06	0.00015486	3.37652	FAM117A	5.22022	No Sig
NFAM1	0.77934	0.635461	4.64413	6.16e-06	0.000158206	3.35576	NFAM1	5.21074	PDCD1hiCD200hi
ADRA1B	1.89097	-4.07488	4.64293	6.19e-06	0.000158972	3.35075	ADRA1B	5.20845	PDCD1hiCD200hi
IGHD	2.43814	0.629483	4.64248	6.2e-06	0.000159214	3.34889	IGHD	5.2076	PDCD1hiCD200hi
GPR176	0.881816	1.69533	4.6419	6.22e-06	0.00015948	3.34647	GPR176	5.2065	PDCD1hiCD200hi
SLC7A7	0.720728	3.14913	4.64172	6.22e-06	0.000159534	3.34573	SLC7A7	5.20616	PDCD1hiCD200hi
TNFRSF11B	1.34453	0.601275	4.64152	6.23e-06	0.000159602	3.3449	TNFRSF11B	5.20579	PDCD1hiCD200hi
CD209	1.08877	0.919504	4.64071	6.25e-06	0.000160096	3.34154	CD209	5.20425	PDCD1hiCD200hi
VENTX	0.963724	-1.74358	4.63919	6.29e-06	0.000161087	3.33519	VENTX	5.20135	PDCD1hiCD200hi
TRAC	0.714386	4.97272	4.63908	6.29e-06	0.000161087	3.33476	TRAC	5.20115	PDCD1hiCD200hi
CRLF2	1.57508	-4.2923	4.639	6.3e-06	0.000161087	3.33443	CRLF2	5.201	PDCD1hiCD200hi
IGLC3	1.57406	8.61997	4.63699	6.35e-06	0.000162441	3.32605	IGLC3	5.19718	PDCD1hiCD200hi
AF186192.1	2.11881	-6.94999	4.63606	6.38e-06	0.000163028	3.32221	AF186192.1	5.19542	PDCD1hiCD200hi
IGF2	1.95677	4.59063	4.63499	6.41e-06	0.000163723	3.31774	IGF2	5.19338	PDCD1hiCD200hi
MYOZ1	1.54447	-2.62097	4.63458	6.42e-06	0.000163943	3.31605	MYOZ1	5.19261	PDCD1hiCD200hi
ANGPTL6	0.931729	-2.33387	4.6344	6.42e-06	0.000164001	3.31529	ANGPTL6	5.19227	PDCD1hiCD200hi
IGHV1-69	3.24031	0.584239	4.6321	6.49e-06	0.000165582	3.30575	IGHV1-69	5.18791	PDCD1hiCD200hi
NAV3	1.32099	-1.79174	4.63154	6.5e-06	0.000165915	3.30343	NAV3	5.18685	PDCD1hiCD200hi
IFNG-AS1	2.03818	-5.2893	4.63115	6.51e-06	0.00016605	3.30183	IFNG-AS1	5.18612	PDCD1hiCD200hi
CYBB	0.891827	3.15208	4.63102	6.52e-06	0.000166073	3.30129	CYBB	5.18587	PDCD1hiCD200hi
NEDD9	0.815781	3.6697	4.6296	6.56e-06	0.000167036	3.29537	NEDD9	5.18317	PDCD1hiCD200hi
PCDHGA5	0.821606	-2.41878	4.62945	6.56e-06	0.000167053	3.29474	PCDHGA5	5.18288	PDCD1hiCD200hi
STOM	0.769546	5.97602	4.62856	6.59e-06	0.000167573	3.29107	STOM	5.18121	PDCD1hiCD200hi
GPR18	0.914438	-1.21652	4.62842	6.59e-06	0.000167606	3.29048	GPR18	5.18094	PDCD1hiCD200hi
IGLL5	1.75248	4.7723	4.62562	6.67e-06	0.000169592	3.27886	IGLL5	5.17563	PDCD1hiCD200hi
SORBS3	0.622586	5.44171	4.62126	6.8e-06	0.00017277	3.26079	SORBS3	5.16738	PDCD1hiCD200hi
KLHL30	1.14714	-2.88028	4.62112	6.81e-06	0.000172802	3.2602	KLHL30	5.16711	PDCD1hiCD200hi
DHRS1	-0.47293	4.79359	-4.61999	6.84e-06	0.000173502	3.25554	DHRS1	5.16498	No Sig
MUC12	1.10609	0.257017	4.61882	6.87e-06	0.000174311	3.2507	MUC12	5.16277	PDCD1hiCD200hi
IGHV2-70	3.02771	-1.62771	4.61768	6.91e-06	0.000175104	3.24597	IGHV2-70	5.16061	PDCD1hiCD200hi
INSM1	1.73126	-5.34064	4.61586	6.96e-06	0.000176421	3.23841	INSM1	5.15716	PDCD1hiCD200hi
GLP2R	1.63322	-3.93167	4.61576	6.97e-06	0.000176421	3.23802	GLP2R	5.15698	PDCD1hiCD200hi
FAM69C	1.96262	-5.16316	4.61533	6.98e-06	0.000176676	3.23624	FAM69C	5.15617	PDCD1hiCD200hi
TNFRSF17	1.78747	-0.687217	4.61007	7.14e-06	0.000180608	3.21448	TNFRSF17	5.14623	PDCD1hiCD200hi
TRBV6-1	1.99602	-1.90035	4.60967	7.15e-06	0.000180848	3.21281	TRBV6-1	5.14547	PDCD1hiCD200hi
ENTHD1	1.55137	-5.22863	4.60911	7.17e-06	0.000181213	3.21048	ENTHD1	5.1444	PDCD1hiCD200hi
FTCDNL1	1.05383	-1.52952	4.6083	7.2e-06	0.000181768	3.20717	FTCDNL1	5.14289	PDCD1hiCD200hi
COASY	-0.322785	5.96745	-4.60815	7.2e-06	0.000181812	3.20653	COASY	5.1426	No Sig
FAM20A	1.06254	3.06548	4.60454	7.31e-06	0.000184447	3.19162	FAM20A	5.13579	PDCD1hiCD200hi
NR2F2-AS1	1.17554	-0.579428	4.60389	7.34e-06	0.000184887	3.18894	NR2F2-AS1	5.13456	PDCD1hiCD200hi
KCNQ3	0.960293	-3.06422	4.60363	7.34e-06	0.000185016	3.18787	KCNQ3	5.13407	PDCD1hiCD200hi
[truncated: 33,219 more rows]
