# Supplementary material for: PD1hi CD200hi CD4+ exhausted T cell increase immunotherapy resistance and tumour progression by promoting epithelial–mesenchymal transition in bladder cancer
Source: Clin Transl Med. 2023 Jun 14;13(6):e1303. doi: 10.1002/ctm2.1303 (PMC10265167; doi:10.1002/ctm2.1303)
Supplement: Supplementary file 16 — Supporting Information [file CTM2-13-e1303-s002.xlsx]

## Sheet: Supplementaly Table9
Supplementary information, Table S9: HALLMARK enrichment pathways of differentially expressed genes between PDCD1hiCD200hi and PDCD1hiCD200low groups in TCGA-BLCA.
ID	Description	setSize	enrichmentScore	NES	pvalue	p.adjust	qvalues	rank	leading_edge	core_enrichment
Myc targets v2	Myc targets v2	56	-0.565499	-1.92268	0.000274629	0.00134263	0.000835128	9598	tags=71%, list=27%, signal=52%	PHB/BYSL/WDR43/NPM1/PPAN/SLC19A1/SLC29A2/UNG/IMP4/GNL3/MPHOSPH10/SUPV3L1/NDUFAF4/AIMP2/TCOF1/IPO4/NOLC1/TMEM97/MRTO4/CBX3/PA2G4/EXOSC5/MYBBP1A/HSPE1/PLK1/LAS1L/HSPD1/NOC4L/NOP2/TBRG4/NOP16/MCM4/PUS1/NOP56/PRMT3/WDR74/PLK4/SORD/MAP3K6/HK2
Adipogenesis	Adipogenesis	184	0.565897	1.21236	0.0181738	0.0444249	0.0276327	4309	tags=17%, list=12%, signal=15%	ADIPOQ/OMD/SORBS1/MRAP/MYLK/PTGER3/SPARCL1/ITIH5/HSPB8/ITGA7/COL15A1/FABP4/RETN/ENPP2/LEP/LPL/GPX3/ANGPT1/COL4A1/LAMA4/CIDEA/C3/MGLL/FZD4/ALDH2/EPHX2/PHLDB1/SSPN/STOM/CD36/CD302/LTC4S
Complement	Complement	185	0.608232	1.30293	0.000664019	0.00243474	0.00151443	7988	tags=49%, list=23%, signal=38%	CR2/F7/LTF/ITIH1/IL6/CR1/F10/ZFPM2/FCN1/ZEB1/GZMK/TIMP2/FN1/SCG3/PLG/CLU/COL4A2/F2/CPQ/GP1BA/TIMP1/PIK3CG/C1S/PLEK/SPOCK2/FYN/GNG2/ITGAM/PDGFB/DPP4/C4BPB/DOCK10/C1R/C3/CD40LG/MMP8/WAS/SH2B3/NOTCH4/PIK3R5/HPCAL4/CD36/PLA2G7/LCK/ADRA2B/C1QA/KLKB1/C1QC/CDH13/TNFAIP3/L3MBTL4/OLR1/MMP14/KLK1/FCER1G/LCP2/GNGT2/DOCK4/GNB4/CFH/F5/CTSO/CPM/F8/DGKG/TMPRSS6/DUSP5/KCNIP2/CCL5/GP9/PIM1/GZMA/KCNIP3/GNAI2/CBLB/…
Bile acid metabolism	Bile acid metabolism	108	0.620383	1.31863	0.00406086	0.0119119	0.00740929	6360	tags=37%, list=18%, signal=30%	ABCA8/RXRG/ABCA9/HSD17B6/BMP6/NR1H4/ABCA6/CH25H/TTR/NR3C2/CYP46A1/DIO2/CYP27A1/ABCD2/ABCA3/NR1I2/CYP7B1/CYP7A1/CYP8B1/AQP9/SULT1B1/AGXT/HSD3B1/EPHX2/AR/LCK/ABCG4/SOAT2/PIPOX/ALDH1A1/RBP1/ATXN1/CYP39A1/NR0B2/DIO1/FADS2/SLC29A1/LIPE/GC/HAO1
Apical junction	Apical junction	183	0.615937	1.31901	0.000435186	0.00174074	0.00108276	7325	tags=48%, list=21%, signal=38%	NEGR1/FLNC/CADM3/SLIT2/CDH11/VCAN/MYL9/KCNH2/CNTN1/ADRA1B/FBN1/VCAM1/CADM2/CLDN11/CALB2/CLDN19/JAM3/NRXN2/ADAMTS5/MMP2/TRO/THY1/CLDN5/TNFRSF11B/SPEG/NEXN/ICAM4/SGCE/AKT3/PECAM1/CD34/ITGA9/CD209/CX3CL1/CDH15/COL16A1/NRTN/ITGA10/MMP9/PTPRC/CLDN14/ICAM2/EPB41L2/VWF/ADAM23/CDH6/ICAM1/CLDN6/CD86/TSPAN4/LAYN/ARHGEF6/NLGN3/COL9A1/CLDN9/CERCAM/GAMT/TRAF1/SORBS3/SDC3/CDH4/ATP1A3/CD99/VCL/NFASC/RHOF/EVL/RS…
Tnfa signaling via nfkb	Tnfa signaling via nfkb	194	0.620952	1.33171	0.000153041	0.000841726	0.000523562	9723	tags=63%, list=28%, signal=46%	GEM/IL6/GFPT2/PTX3/NR4A3/TNFAIP6/EGR2/MSC/INHBA/EGR3/LIF/CCL2/NR4A1/PDE4B/KLF2/IL12B/GPR183/PTGS2/TNC/SLC2A3/KLF9/FOSB/IL7R/PLEK/EGR1/RCAN1/SLC16A6/DUSP1/IRS2/BCL2A1/G0S2/EDN1/CD69/GADD45B/TNFRSF9/ICAM1/PLPP3/BIRC3/TRAF1/TNFAIP3/OLR1/CD83/CD80/RHOB/CXCL2/SPHK1/SOCS3/IL6ST/FUT4/AREG/ZBTB10/NR4A2/PMEPA1/DRAM1/PTGER4/ATF3/DUSP5/PDLIM5/PLAU/ICOSLG/PTPRE/CSF2/PHLDA1/CCL5/ZFP36/ID2/CSF1/DENND5A/TSC22D1…
Il2 stat5 signaling	Il2 stat5 signaling	193	0.627136	1.34447	6.71e-05	0.000421898	0.000262425	7255	tags=48%, list=21%, signal=38%	PENK/SELP/GATA1/ITIH5/PTH1R/CD79B/ENPP1/IL13/F2RL2/LIF/SYT11/COL6A1/CCR4/MAP6/IRF8/TGM2/TNFSF11/SHE/SELL/ADAM19/PTGER2/TNFRSF8/AKAP2/IL10/SLC2A3/TLR7/FGL2/LRIG1/IRF4/CD48/IL3RA/HOPX/RHOH/IL10RA/IL1RL1/RGS16/LTB/ABCB1/TNFRSF4/IL2RA/CCND2/DRC1/BATF3/TNFRSF1B/NT5E/GADD45B/TNFRSF9/CST7/GLIPR2/GPR65/EOMES/CD86/TRAF1/BCL2/CD83/RHOB/SCN9A/PLPP1/ECM1/CDKN1C/IL2RB/SPRY4/SH3BGRL2/SOCS2/EMP1/SOCS1/PLAGL1/CT…
Coagulation	Coagulation	126	0.64962	1.38331	0.000321585	0.00141498	0.000880129	5928	tags=48%, list=17%, signal=40%	LEFTY2/COMP/ITIH1/RGN/CTSK/F10/FBN1/A2M/MMP2/ITGB3/THBS1/SPARC/F2RL2/DCT/FN1/PLG/TIMP3/CLU/HPN/PECAM1/MMP11/F2/PROS1/TF/CPQ/GP1BA/TIMP1/C1S/PLEK/MMP3/MMP9/FYN/HTRA1/PDGFB/DPP4/CFD/VWF/C1R/C3/MMP8/CTSE/C1QA/KLKB1/CFI/OLR1/MMP14/PRSS23/GSN/CFH/KLK8/CTSO/F8/C8B/CPN1/TMPRSS6/MMP7/PLAU/RAPGEF3/CRIP2/GP9
Il6 jak stat3 signaling	Il6 jak stat3 signaling	84	0.661314	1.39701	0.00115398	0.00362678	0.00225589	6399	tags=48%, list=18%, signal=39%	PLA2G2A/IL6/A2M/CNTFR/CRLF2/ITGB3/CSF2RB/PDGFC/IL3RA/ITGA4/CXCL13/CD38/LTB/IL2RA/TNFRSF1B/IL1R1/LEPR/CCL7/PIK3R5/EBI3/CD36/CSF2RA/CD14/CCR1/HMOX1/CSF3R/SOCS3/IL6ST/CXCL9/IL2RG/SOCS1/OSMR/INHBE/CSF2/FAS/CSF1/PIM1/IL12RB1/IL18R1/JUN
Hedgehog signaling	Hedgehog signaling	33	0.708793	1.4116	0.0162582	0.0420799	0.0261741	7627	tags=61%, list=22%, signal=48%	SCG2/UNC5C/CNTFR/THY1/PLG/CRMP1/DPYSL2/GLI1/RTN1/AMOT/SLIT1/HEY2/NKX6-1/L1CAM/HEY1/SHH/PTCH1/MYH9/NRCAM/VLDLR
Uv response dn	Uv response dn	134	0.664166	1.4145	4.07e-05	0.000298404	0.00018561	6335	tags=45%, list=18%, signal=37%	PTGFR/COL11A1/IGFBP5/COL3A1/AMPH/COL1A1/COL1A2/FBLN5/RGS4/PDGFRB/KIT/EFEMP1/ITGB3/MAP1B/COL5A2/MMP16/DLC1/SDC2/PMP22/AKT3/PLCB4/CELF2/BDNF/SYNE1/KCNMA1/SCHIP1/LTBP1/FYN/CAP2/DAB2/DUSP1/GRK5/TGFBR3/KALRN/TGFBR2/MGLL/MT1E/PRKAR2B/MAGI2/PLPP3/CDON/RBPMS/NFIB/CAV1/CACNA1A/LPAR1/SMAD7/ATXN1/HAS2/DDAH1/PIK3CD/TFPI/PDLIM5/ICA1/PTPRM/NR3C1/GJA1/ADGRL2/ATP2B4/LAMC1
Allograft rejection	Allograft rejection	188	0.680274	1.45781	1.19e-07	1.05e-06	6.52e-07	6838	tags=56%, list=19%, signal=46%	CCL19/CD79A/CCL11/IL6/ELANE/IL2/INHBA/THY1/IL13/LIF/CCL2/IRF8/IL12B/CFP/IL10/F2/F2R/CCR2/LY86/IL16/CD28/IRF4/CD1D/FCGR2B/TIMP1/PRKCB/MMP9/PTPRC/FLNA/PRKCG/SRGN/CXCL13/HDAC9/TRAT1/LTB/IL2RA/CCND2/INHBB/SIT1/CD40LG/TLR1/ITK/HCLS1/WAS/HLA-DOA/SPI1/ICAM1/BCAT1/HLA-DQA1/CCL7/GPR65/CXCR3/ITGB2/ETS1/CCL22/CD4/CD86/ITGAL/LCK/TGFB2/NCF4/EREG/CCL13/CRTAM/CCR1/ST8SIA4/STAB1/CCR5/CD247/MAP4K1/CD80/LCP2/HLA-D…
Inflammatory response	Inflammatory response	193	0.681059	1.46008	2.12e-08	2.33e-07	1.45e-07	6072	tags=52%, list=17%, signal=44%	SELE/IL6/TNFAIP6/VIP/TACR1/INHBA/ITGB3/CCR7/KCNA3/LIF/CCL2/NPFFR2/PDE4B/ICAM4/CALCRL/SCN1B/NDP/HPN/CSF3/IL12B/SELL/PTGER2/FPR1/SLC1A2/CCL24/GPR183/PTGIR/IL10/NMUR1/ITGA5/AXL/CX3CL1/GP1BA/TIMP1/PDPN/IL7R/CMKLR1/CD48/C5AR1/LTA/SLC7A2/PROK2/AQP9/BDKRB1/IL10RA/SLAMF1/GPC3/RGS16/CYBB/MSR1/OSM/TNFRSF1B/RGS1/PCDH7/TLR1/EMP3/IL1R1/C3AR1/EDN1/CD69/TNFRSF9/P2RX7/ICAM1/GPR132/CCL7/PIK3R5/CCL22/EBI3/SCARF1/L…
Kras signaling up	Kras signaling up	195	0.683654	1.46596	1.73e-08	2.33e-07	1.45e-07	6043	tags=55%, list=17%, signal=46%	PCP4/RELN/TMEM100/SPON1/ITGBL1/PEG3/FGF9/HSD11B1/SNAP91/ADGRA2/IGF2/SPARCL1/PRRX1/SNAP25/RBP4/GFPT2/NGF/NR1H4/INHBA/GYPC/RETN/LIF/AKAP12/IL33/F13A1/SCG3/IRF8/ADGRL4/ETV1/SCN1B/CXCR4/PECAM1/MMP11/PCSK1N/ADAMDEC1/TMEM158/GPRC5B/CD37/PTGS2/GNG11/ST6GAL1/EPB41L3/TMEM176B/TSPAN7/IL7R/CMKLR1/LY96/FLT4/TMEM176A/TLR8/MMP9/DOCK2/IL10RA/PLVAP/IKZF1/HDAC9/MYCN/CIDEA/RGS16/MMD/GPNMB/ABCB1/CCND2/LAPTM5/TNFRSF…
Pancreas beta cells	Pancreas beta cells	37	0.726143	1.46712	0.00559054	0.015374	0.00956276	5866	tags=54%, list=17%, signal=45%	SST/ABCC8/PCSK2/PAK3/PCSK1/INSM1/AKT3/ISL1/NEUROG3/DPP4/CHGA/NKX6-1/NKX2-2/DCX/STXBP1/GCK/FOXO1/MAFB/PKLR/SCGN
Angiogenesis	Angiogenesis	30	0.775637	1.54225	0.000944197	0.00319574	0.00198778	4744	tags=60%, list=13%, signal=52%	POSTN/COL3A1/VCAN/LUM/VTN/FGFR1/KCNJ8/COL5A2/LPL/PRG2/TIMP1/FSTL1/MSX1/SLCO2A1/CCND2/STC1/OLR1/S100A4
Myogenesis	Myogenesis	189	0.740958	1.58766	1e-10	2.2e-09	1.37e-09	5542	tags=56%, list=16%, signal=48%	DES/CASQ2/MYH11/PTGIS/SGCA/MYL3/IGF1/SORBS1/TAGLN/MYLK/NCAM1/FHL1/SGCD/FXYD1/CRYAB/COL3A1/HSPB2/KCNH2/AEBP1/COL1A1/CKMT2/SOD3/PYGM/COL6A3/CACNA1H/PVALB/SGCG/FGF2/TPM2/GJA5/HSPB8/DTNA/LDB3/ITGA7/COL15A1/DMD/REEP1/COX7A1/COL6A2/MYOZ1/LAMA2/SPARC/ADAM12/MYL7/MYOM1/GNAO1/MEF2C/SPEG/CLU/NOS1/CHRNA1/COL4A2/HRC/GPX3/IGFBP7/MYL2/KCNH1/MYL4/MYF6/MYH2/SCHIP1/PTP4A3/MRAS/SMTN/MYH3/COX6A2/SLN/CFD/CASQ1/PDLIM…
Epithelial mesenchymal transition	Epithelial mesenchymal transition	190	0.785493	1.6839	1e-10	2.2e-09	1.37e-09	3821	tags=63%, list=11%, signal=57%	COMP/GREM1/TAGLN/ELN/MYLK/MFAP5/SLIT2/DCN/LRRC15/SGCD/ABI3BP/POSTN/GEM/COL11A1/CXCL12/CDH11/THBS2/MGP/COL3A1/VCAN/MYL9/SCG2/IL6/LUM/COL1A1/PRRX1/GAS1/CDH2/FOXC2/COL6A3/COL1A2/FBN1/SLIT3/DPYSL3/SGCG/FBLN2/FGF2/TPM2/VCAM1/COL5A1/PTX3/NTM/FBLN5/FMOD/RGS4/FERMT2/MMP2/PDGFRB/CTHRC1/INHBA/THY1/ITGB3/COL6A2/THBS1/ECM2/LAMA2/BGN/SPOCK1/CALD1/SPARC/LAMA1/NNMT/ADAM12/FAP/FN1/COL5A2/MXRA5/EDIL3/NID2/TNFRSF1…
