# Supplementary material for: PD1hi CD200hi CD4+ exhausted T cell increase immunotherapy resistance and tumour progression by promoting epithelial–mesenchymal transition in bladder cancer
Source: Clin Transl Med. 2023 Jun 14;13(6):e1303. doi: 10.1002/ctm2.1303 (PMC10265167; doi:10.1002/ctm2.1303)
Supplement: Supplementary file 17 — Supporting Information [file CTM2-13-e1303-s017.xlsx]

## Sheet: Supplementaly Table10
Supplementary information, Table S10: Grouping information for each subcluster of endothelial cells.
	orig.ident	nCount_RNA	nFeature_RNA	Cancer	Patient	Tissue	recluster
BTCC_N1_Normal_Ds0NC0_AAACCTGCAAGAGTCG	BTCC	7954	2415	BTCC	N1	Normal	Veins_ACKR1
BTCC_N1_Normal_Ds0NC0_AAACCTGCATGTTGAC	BTCC	15350	3507	BTCC	N1	Normal	Tip_RBP7
BTCC_N1_Normal_Ds0NC0_AAACCTGGTCAATGTC	BTCC	15135	4130	BTCC	N1	Normal	Prolif_STMN1
BTCC_N1_Normal_Ds0NC0_AAACCTGTCACGATGT	BTCC	19995	4133	BTCC	N1	Normal	Veins_ACKR1
BTCC_N1_Normal_Ds0NC0_AAACCTGTCCATTCTA	BTCC	3809	1629	BTCC	N1	Normal	Veins_ACKR1
BTCC_N1_Normal_Ds0NC0_AAACCTGTCGGAATCT	BTCC	8225	2470	BTCC	N1	Normal	Veins_ACKR1
BTCC_N1_Normal_Ds0NC0_AAACCTGTCGGAGCAA	BTCC	9428	2513	BTCC	N1	Normal	Veins_ACKR1
BTCC_N1_Normal_Ds0NC0_AAACCTGTCTGACCTC	BTCC	8161	2581	BTCC	N1	Normal	Veins_ACKR1
BTCC_N1_Normal_Ds0NC0_AAACGGGAGCGGATCA	BTCC	9177	3036	BTCC	N1	Normal	Veins_ACKR1
BTCC_N1_Normal_Ds0NC0_AAACGGGCATTAACCG	BTCC	12226	3269	BTCC	N1	Normal	Tip_COL15A1
BTCC_N1_Normal_Ds0NC0_AAACGGGTCACGACTA	BTCC	22042	4320	BTCC	N1	Normal	Veins_ACKR1
BTCC_N1_Normal_Ds0NC0_AAACGGGTCATAACCG	BTCC	5835	2024	BTCC	N1	Normal	Veins_ACKR1
BTCC_N1_Normal_Ds0NC0_AAACGGGTCTAACTGG	BTCC	8539	2557	BTCC	N1	Normal	Veins_ACKR1
BTCC_N1_Normal_Ds0NC0_AAAGATGAGACTAGAT	BTCC	13756	3322	BTCC	N1	Normal	Veins_ACKR1
BTCC_N1_Normal_Ds0NC0_AAAGATGCACAGCGTC	BTCC	3082	1399	BTCC	N1	Normal	Veins_ACKR1
BTCC_N1_Normal_Ds0NC0_AAAGATGGTGACGGTA	BTCC	3384	1434	BTCC	N1	Normal	Veins_ACKR1
BTCC_N1_Normal_Ds0NC0_AAAGATGGTTCCACGG	BTCC	21204	4672	BTCC	N1	Normal	Tip_COL4A1
BTCC_N1_Normal_Ds0NC0_AAAGATGTCGAACGGA	BTCC	18859	4050	BTCC	N1	Normal	Veins_ACKR1
BTCC_N1_Normal_Ds0NC0_AAAGATGTCTGTTGAG	BTCC	22505	4237	BTCC	N1	Normal	Veins_ACKR1
BTCC_N1_Normal_Ds0NC0_AAAGCAATCATCGATG	BTCC	12218	3190	BTCC	N1	Normal	Veins_ACKR1
BTCC_N1_Normal_Ds0NC0_AAAGTAGTCCCTAATT	BTCC	24347	4578	BTCC	N1	Normal	Veins_ACKR1
BTCC_N1_Normal_Ds0NC0_AAATGCCAGCCGTCGT	BTCC	10180	3247	BTCC	N1	Normal	Arteries_GJA4
BTCC_N1_Normal_Ds0NC0_AAATGCCCAATTGCTG	BTCC	4818	1755	BTCC	N1	Normal	Veins_ACKR1
BTCC_N1_Normal_Ds0NC0_AAATGCCCACAGATTC	BTCC	7957	2670	BTCC	N1	Normal	Tip_COL15A1
BTCC_N1_Normal_Ds0NC0_AAATGCCCATTTGCTT	BTCC	25852	4708	BTCC	N1	Normal	Veins_ACKR1
BTCC_N1_Normal_Ds0NC0_AAATGCCGTGCACCAC	BTCC	4415	1820	BTCC	N1	Normal	Veins_ACKR1
BTCC_N1_Normal_Ds0NC0_AAATGCCTCTAAGCCA	BTCC	14029	3427	BTCC	N1	Normal	Veins_ACKR1
BTCC_N1_Normal_Ds0NC0_AACACGTAGCACCGCT	BTCC	17790	3735	BTCC	N1	Normal	Veins_ACKR1
BTCC_N1_Normal_Ds0NC0_AACACGTAGCCACGTC	BTCC	8579	2752	BTCC	N1	Normal	Tip_RBP7
BTCC_N1_Normal_Ds0NC0_AACACGTAGGACTGGT	BTCC	10814	2706	BTCC	N1	Normal	Veins_ACKR1
BTCC_N1_Normal_Ds0NC0_AACACGTAGTGTGAAT	BTCC	8024	2455	BTCC	N1	Normal	Veins_ACKR1
BTCC_N1_Normal_Ds0NC0_AACACGTCAGCGTAAG	BTCC	11791	3228	BTCC	N1	Normal	Veins_ACKR1
BTCC_N1_Normal_Ds0NC0_AACACGTCAGCTATTG	BTCC	13099	3526	BTCC	N1	Normal	Tip_COL4A1
BTCC_N1_Normal_Ds0NC0_AACACGTGTATAAACG	BTCC	10023	2688	BTCC	N1	Normal	Veins_ACKR1
BTCC_N1_Normal_Ds0NC0_AACACGTGTCTCTTTA	BTCC	8873	2398	BTCC	N1	Normal	Veins_ACKR1
BTCC_N1_Normal_Ds0NC0_AACACGTTCCGTACAA	BTCC	10841	3174	BTCC	N1	Normal	Tip_RBP7
BTCC_N1_Normal_Ds0NC0_AACCATGAGGTTCCTA	BTCC	6766	2167	BTCC	N1	Normal	Veins_ACKR1
BTCC_N1_Normal_Ds0NC0_AACCATGCATAGACTC	BTCC	7881	2095	BTCC	N1	Normal	Veins_ACKR1
BTCC_N1_Normal_Ds0NC0_AACCATGGTCGATTGT	BTCC	10954	3350	BTCC	N1	Normal	Tip_COL4A1
BTCC_N1_Normal_Ds0NC0_AACCGCGAGCAGATCG	BTCC	7463	2326	BTCC	N1	Normal	Veins_ACKR1
BTCC_N1_Normal_Ds0NC0_AACCGCGCAAACCTAC	BTCC	6778	1946	BTCC	N1	Normal	Veins_ACKR1
BTCC_N1_Normal_Ds0NC0_AACCGCGCAAGCGAGT	BTCC	7744	2250	BTCC	N1	Normal	Tip_COL15A1
BTCC_N1_Normal_Ds0NC0_AACCGCGCATCCTTGC	BTCC	8112	2356	BTCC	N1	Normal	Veins_ACKR1
BTCC_N1_Normal_Ds0NC0_AACCGCGGTAGCAAAT	BTCC	3116	1284	BTCC	N1	Normal	Veins_ACKR1
BTCC_N1_Normal_Ds0NC0_AACCGCGTCTAACTTC	BTCC	9529	2469	BTCC	N1	Normal	Veins_ACKR1
BTCC_N1_Normal_Ds0NC0_AACGTTGAGTTCGCAT	BTCC	4977	1851	BTCC	N1	Normal	Tip_RBP7
BTCC_N1_Normal_Ds0NC0_AACGTTGCAGATGGCA	BTCC	8102	2429	BTCC	N1	Normal	Veins_ACKR1
BTCC_N1_Normal_Ds0NC0_AACGTTGCATTGCGGC	BTCC	10138	2565	BTCC	N1	Normal	Veins_ACKR1
BTCC_N1_Normal_Ds0NC0_AACGTTGTCGTGGTCG	BTCC	15468	3525	BTCC	N1	Normal	Veins_ACKR1
BTCC_N1_Normal_Ds0NC0_AACTCAGCAGTTAACC	BTCC	25623	4859	BTCC	N1	Normal	Tip_RBP7
BTCC_N1_Normal_Ds0NC0_AACTCAGTCAGTCAGT	BTCC	18800	4050	BTCC	N1	Normal	Tip_COL15A1
BTCC_N1_Normal_Ds0NC0_AACTCCCAGAGGTTGC	BTCC	11998	2930	BTCC	N1	Normal	Tip_RBP7
BTCC_N1_Normal_Ds0NC0_AACTCCCAGCAGCGTA	BTCC	7053	2209	BTCC	N1	Normal	Veins_ACKR1
BTCC_N1_Normal_Ds0NC0_AACTCCCAGCTGAACG	BTCC	3435	1402	BTCC	N1	Normal	Veins_ACKR1
BTCC_N1_Normal_Ds0NC0_AACTCCCAGTTGTCGT	BTCC	6883	2070	BTCC	N1	Normal	Veins_ACKR1
BTCC_N1_Normal_Ds0NC0_AACTCCCCATCCAACA	BTCC	19707	4062	BTCC	N1	Normal	Veins_ACKR1
BTCC_N1_Normal_Ds0NC0_AACTCCCGTCTCTTTA	BTCC	9101	2840	BTCC	N1	Normal	Veins_ACKR1
BTCC_N1_Normal_Ds0NC0_AACTCTTAGCTAGTGG	BTCC	8010	2435	BTCC	N1	Normal	Veins_ACKR1
BTCC_N1_Normal_Ds0NC0_AACTCTTGTCCGCTGA	BTCC	5912	1945	BTCC	N1	Normal	Veins_ACKR1
BTCC_N1_Normal_Ds0NC0_AACTCTTGTGCAACTT	BTCC	1855	841	BTCC	N1	Normal	Veins_S100A8
BTCC_N1_Normal_Ds0NC0_AACTCTTGTGTCAATC	BTCC	8723	2389	BTCC	N1	Normal	Veins_ACKR1
BTCC_N1_Normal_Ds0NC0_AACTCTTTCGTTACAG	BTCC	6944	2297	BTCC	N1	Normal	Veins_ACKR1
BTCC_N1_Normal_Ds0NC0_AACTCTTTCTCCAACC	BTCC	9778	2679	BTCC	N1	Normal	Veins_ACKR1
BTCC_N1_Normal_Ds0NC0_AACTGGTAGCACCGCT	BTCC	8833	2678	BTCC	N1	Normal	Veins_ACKR1
BTCC_N1_Normal_Ds0NC0_AACTGGTAGCTGCAAG	BTCC	16802	3757	BTCC	N1	Normal	Veins_ACKR1
BTCC_N1_Normal_Ds0NC0_AACTGGTCAATAACGA	BTCC	21073	4454	BTCC	N1	Normal	Tip_COL15A1
BTCC_N1_Normal_Ds0NC0_AACTGGTCACTGTCGG	BTCC	10744	3387	BTCC	N1	Normal	Arteries_GJA4
BTCC_N1_Normal_Ds0NC0_AACTGGTCAGTCACTA	BTCC	15587	4199	BTCC	N1	Normal	Arteries_GJA4
BTCC_N1_Normal_Ds0NC0_AACTGGTCATAACCTG	BTCC	12522	3239	BTCC	N1	Normal	Tip_RBP7
BTCC_N1_Normal_Ds0NC0_AACTGGTGTAAGTGTA	BTCC	5808	2169	BTCC	N1	Normal	Veins_ACKR1
BTCC_N1_Normal_Ds0NC0_AACTGGTGTTAGATGA	BTCC	7794	2219	BTCC	N1	Normal	Veins_ACKR1
BTCC_N1_Normal_Ds0NC0_AACTGGTTCTTTACGT	BTCC	11743	3215	BTCC	N1	Normal	Veins_ACKR1
BTCC_N1_Normal_Ds0NC0_AACTTTCAGCCATCGC	BTCC	7897	2686	BTCC	N1	Normal	Tip_RBP7
BTCC_N1_Normal_Ds0NC0_AACTTTCAGCTGAACG	BTCC	10118	2738	BTCC	N1	Normal	Veins_ACKR1
BTCC_N1_Normal_Ds0NC0_AACTTTCCATAGGATA	BTCC	8420	2424	BTCC	N1	Normal	Veins_ACKR1
BTCC_N1_Normal_Ds0NC0_AACTTTCGTCACCTAA	BTCC	7523	2313	BTCC	N1	Normal	Veins_ACKR1
BTCC_N1_Normal_Ds0NC0_AACTTTCGTGCAGTAG	BTCC	8904	2622	BTCC	N1	Normal	Tip_RBP7
BTCC_N1_Normal_Ds0NC0_AAGACCTAGTACACCT	BTCC	8136	2558	BTCC	N1	Normal	Veins_ACKR1
BTCC_N1_Normal_Ds0NC0_AAGACCTCAAAGCGGT	BTCC	7464	2303	BTCC	N1	Normal	Veins_ACKR1
BTCC_N1_Normal_Ds0NC0_AAGACCTGTGTGAATA	BTCC	1016	668	BTCC	N1	Normal	Arteries_GJA4
BTCC_N1_Normal_Ds0NC0_AAGCCGCCAAACGCGA	BTCC	8250	2664	BTCC	N1	Normal	Tip_RBP7
BTCC_N1_Normal_Ds0NC0_AAGCCGCGTGCGATAG	BTCC	7388	2423	BTCC	N1	Normal	Veins_ACKR1
BTCC_N1_Normal_Ds0NC0_AAGCCGCTCAAAGTAG	BTCC	8518	2481	BTCC	N1	Normal	Veins_ACKR1
BTCC_N1_Normal_Ds0NC0_AAGCCGCTCCAGTATG	BTCC	7266	2537	BTCC	N1	Normal	Veins_ACKR1
BTCC_N1_Normal_Ds0NC0_AAGCCGCTCCGAATGT	BTCC	3966	1844	BTCC	N1	Normal	Tip_RBP7
BTCC_N1_Normal_Ds0NC0_AAGGAGCAGAAGAAGC	BTCC	3945	1570	BTCC	N1	Normal	Arteries_GJA4
BTCC_N1_Normal_Ds0NC0_AAGGAGCAGGAATCGC	BTCC	11662	3581	BTCC	N1	Normal	Arteries_GJA4
BTCC_N1_Normal_Ds0NC0_AAGGAGCAGGTGCAAC	BTCC	7978	2336	BTCC	N1	Normal	Veins_ACKR1
BTCC_N1_Normal_Ds0NC0_AAGGAGCAGTGTACCT	BTCC	16878	3990	BTCC	N1	Normal	Veins_ACKR1
BTCC_N1_Normal_Ds0NC0_AAGGAGCCATGGTCAT	BTCC	17360	3854	BTCC	N1	Normal	Veins_ACKR1
BTCC_N1_Normal_Ds0NC0_AAGGAGCGTACTTGAC	BTCC	5809	1981	BTCC	N1	Normal	Veins_ACKR1
BTCC_N1_Normal_Ds0NC0_AAGGAGCGTAGCAAAT	BTCC	9168	2526	BTCC	N1	Normal	Veins_ACKR1
BTCC_N1_Normal_Ds0NC0_AAGGAGCGTCATATGC	BTCC	7577	2224	BTCC	N1	Normal	Veins_ACKR1
BTCC_N1_Normal_Ds0NC0_AAGGAGCTCAGTCCCT	BTCC	24862	4809	BTCC	N1	Normal	Tip_COL15A1
BTCC_N1_Normal_Ds0NC0_AAGGAGCTCGAACGGA	BTCC	16916	3755	BTCC	N1	Normal	Veins_ACKR1
BTCC_N1_Normal_Ds0NC0_AAGGAGCTCGGGAGTA	BTCC	6654	2348	BTCC	N1	Normal	Tip_COL15A1
BTCC_N1_Normal_Ds0NC0_AAGGAGCTCTGGCGAC	BTCC	7967	2672	BTCC	N1	Normal	Tip_COL4A1
BTCC_N1_Normal_Ds0NC0_AAGGCAGAGACTTGAA	BTCC	5389	1866	BTCC	N1	Normal	Veins_ACKR1
BTCC_N1_Normal_Ds0NC0_AAGGCAGCAAAGTCAA	BTCC	9245	2785	BTCC	N1	Normal	Veins_ACKR1
BTCC_N1_Normal_Ds0NC0_AAGGCAGCAGCCTTTC	BTCC	10034	2728	BTCC	N1	Normal	Veins_ACKR1
BTCC_N1_Normal_Ds0NC0_AAGGCAGCAGTGGAGT	BTCC	20552	4311	BTCC	N1	Normal	Veins_ACKR1
BTCC_N1_Normal_Ds0NC0_AAGGCAGGTAAAGGAG	BTCC	21868	4570	BTCC	N1	Normal	Tip_COL15A1
BTCC_N1_Normal_Ds0NC0_AAGGCAGGTAGCTTGT	BTCC	8079	2526	BTCC	N1	Normal	Arteries_GJA4
BTCC_N1_Normal_Ds0NC0_AAGGCAGGTATAGTAG	BTCC	12247	2921	BTCC	N1	Normal	Veins_ACKR1
BTCC_N1_Normal_Ds0NC0_AAGGCAGGTCATCGGC	BTCC	10570	3140	BTCC	N1	Normal	Tip_COL15A1
BTCC_N1_Normal_Ds0NC0_AAGGTTCCAACACCTA	BTCC	10682	3306	BTCC	N1	Normal	Arteries_GJA4
BTCC_N1_Normal_Ds0NC0_AAGGTTCCACCACCAG	BTCC	7556	2321	BTCC	N1	Normal	Veins_ACKR1
BTCC_N1_Normal_Ds0NC0_AAGGTTCCATCACAAC	BTCC	16145	3526	BTCC	N1	Normal	Veins_ACKR1
BTCC_N1_Normal_Ds0NC0_AAGGTTCCATGTCCTC	BTCC	3555	1427	BTCC	N1	Normal	Veins_ACKR1
BTCC_N1_Normal_Ds0NC0_AAGTCTGCACACGCTG	BTCC	5619	2000	BTCC	N1	Normal	Tip_RBP7
BTCC_N1_Normal_Ds0NC0_AAGTCTGTCACAGTAC	BTCC	12564	3105	BTCC	N1	Normal	Veins_ACKR1
BTCC_N1_Normal_Ds0NC0_AAGTCTGTCATACGGT	BTCC	3154	1609	BTCC	N1	Normal	Tip_RBP7
BTCC_N1_Normal_Ds0NC0_AATCCAGCAATGACCT	BTCC	12133	3523	BTCC	N1	Normal	Tip_COL4A1
BTCC_N1_Normal_Ds0NC0_AATCCAGCACAGACTT	BTCC	9674	3065	BTCC	N1	Normal	Arteries_GJA4
BTCC_N1_Normal_Ds0NC0_AATCCAGCAGCCAATT	BTCC	13603	3500	BTCC	N1	Normal	Veins_ACKR1
BTCC_N1_Normal_Ds0NC0_AATCCAGCATCGATGT	BTCC	7286	2401	BTCC	N1	Normal	Veins_ACKR1
BTCC_N1_Normal_Ds0NC0_AATCCAGTCATCTGTT	BTCC	9478	2649	BTCC	N1	Normal	Veins_ACKR1
BTCC_N1_Normal_Ds0NC0_AATCCAGTCCTCCTAG	BTCC	13361	3660	BTCC	N1	Normal	Tip_RBP7
BTCC_N1_Normal_Ds0NC0_AATCGGTAGGCGTACA	BTCC	6696	2211	BTCC	N1	Normal	Arteries_GJA4
BTCC_N1_Normal_Ds0NC0_AATCGGTAGGGATCTG	BTCC	6690	2346	BTCC	N1	Normal	Veins_ACKR1
BTCC_N1_Normal_Ds0NC0_AATCGGTCAAGTTCTG	BTCC	22028	4510	BTCC	N1	Normal	Tip_COL15A1
BTCC_N1_Normal_Ds0NC0_AATCGGTCACGAAGCA	BTCC	8864	2374	BTCC	N1	Normal	Veins_ACKR1
BTCC_N1_Normal_Ds0NC0_AATCGGTCACGTAAGG	BTCC	12288	3023	BTCC	N1	Normal	Veins_ACKR1
BTCC_N1_Normal_Ds0NC0_AATCGGTGTAAGGGCT	BTCC	15228	3457	BTCC	N1	Normal	Veins_ACKR1
BTCC_N1_Normal_Ds0NC0_AATCGGTGTATAGGGC	BTCC	9414	2780	BTCC	N1	Normal	Veins_ACKR1
BTCC_N1_Normal_Ds0NC0_AATCGGTGTCTCTCGT	BTCC	9017	2659	BTCC	N1	Normal	Tip_COL15A1
BTCC_N1_Normal_Ds0NC0_ACACCAAGTCTCACCT	BTCC	10329	2905	BTCC	N1	Normal	Veins_ACKR1
BTCC_N1_Normal_Ds0NC0_ACACCAATCAAACAAG	BTCC	2440	1139	BTCC	N1	Normal	Veins_ACKR1
BTCC_N1_Normal_Ds0NC0_ACACCAATCCTTTCTC	BTCC	8832	2767	BTCC	N1	Normal	Arteries_GJA4
BTCC_N1_Normal_Ds0NC0_ACACCAATCGGCGCTA	BTCC	11063	2984	BTCC	N1	Normal	Veins_ACKR1
BTCC_N1_Normal_Ds0NC0_ACACCAATCGTAGGAG	BTCC	9676	2734	BTCC	N1	Normal	Veins_ACKR1
BTCC_N1_Normal_Ds0NC0_ACACCCTGTACCGTAT	BTCC	9153	2623	BTCC	N1	Normal	Veins_ACKR1
BTCC_N1_Normal_Ds0NC0_ACACCCTGTACTCTCC	BTCC	11089	3070	BTCC	N1	Normal	Veins_ACKR1
BTCC_N1_Normal_Ds0NC0_ACACCCTGTCTAGGTT	BTCC	11982	3254	BTCC	N1	Normal	Veins_ACKR1
BTCC_N1_Normal_Ds0NC0_ACACCCTTCCATGCTC	BTCC	17521	4076	BTCC	N1	Normal	Veins_ACKR1
BTCC_N1_Normal_Ds0NC0_ACACCGGAGTAGTGCG	BTCC	19208	4815	BTCC	N1	Normal	Pericytes_RGS5
BTCC_N1_Normal_Ds0NC0_ACACCGGAGTTTAGGA	BTCC	3285	1334	BTCC	N1	Normal	Veins_ACKR1
BTCC_N1_Normal_Ds0NC0_ACACCGGCATGTAAGA	BTCC	7374	2663	BTCC	N1	Normal	Tip_RBP7
BTCC_N1_Normal_Ds0NC0_ACACCGGGTACAGTGG	BTCC	2229	970	BTCC	N1	Normal	Veins_ACKR1
BTCC_N1_Normal_Ds0NC0_ACACTGAAGACAGACC	BTCC	4395	1587	BTCC	N1	Normal	Tip_RBP7
BTCC_N1_Normal_Ds0NC0_ACACTGAAGTGTACTC	BTCC	7839	2202	BTCC	N1	Normal	Veins_ACKR1
BTCC_N1_Normal_Ds0NC0_ACACTGATCACGCATA	BTCC	8882	2553	BTCC	N1	Normal	Veins_ACKR1
BTCC_N1_Normal_Ds0NC0_ACACTGATCCGAACGC	BTCC	10363	2930	BTCC	N1	Normal	Veins_ACKR1
BTCC_N1_Normal_Ds0NC0_ACAGCCGAGTGGTAAT	BTCC	5729	1936	BTCC	N1	Normal	Veins_S100A8
BTCC_N1_Normal_Ds0NC0_ACAGCCGCAACAACCT	BTCC	21893	4314	BTCC	N1	Normal	Veins_ACKR1
BTCC_N1_Normal_Ds0NC0_ACAGCCGCATGCCTTC	BTCC	8672	2454	BTCC	N1	Normal	Veins_ACKR1
BTCC_N1_Normal_Ds0NC0_ACAGCCGGTGGGTCAA	BTCC	19242	4079	BTCC	N1	Normal	Veins_ACKR1
BTCC_N1_Normal_Ds0NC0_ACAGCTAAGGATATAC	BTCC	16827	3940	BTCC	N1	Normal	Veins_ACKR1
BTCC_N1_Normal_Ds0NC0_ACAGCTAAGGCATGGT	BTCC	11559	2851	BTCC	N1	Normal	Veins_ACKR1
BTCC_N1_Normal_Ds0NC0_ACAGCTAGTAAGGGCT	BTCC	14209	4123	BTCC	N1	Normal	Arteries_GJA4
BTCC_N1_Normal_Ds0NC0_ACAGCTAGTGCGAAAC	BTCC	14874	3229	BTCC	N1	Normal	Veins_ACKR1
BTCC_N1_Normal_Ds0NC0_ACATACGAGACGCAAC	BTCC	18264	4063	BTCC	N1	Normal	Veins_ACKR1
BTCC_N1_Normal_Ds0NC0_ACATACGAGCTCCCAG	BTCC	9212	2856	BTCC	N1	Normal	Tip_COL4A1
BTCC_N1_Normal_Ds0NC0_ACATACGAGTGCTGCC	BTCC	20091	4408	BTCC	N1	Normal	Tip_COL15A1
BTCC_N1_Normal_Ds0NC0_ACATACGAGTTCGCAT	BTCC	10504	3004	BTCC	N1	Normal	Veins_ACKR1
BTCC_N1_Normal_Ds0NC0_ACATCAGAGCGATTCT	BTCC	26063	4844	BTCC	N1	Normal	Tip_RBP7
BTCC_N1_Normal_Ds0NC0_ACATGGTAGACTAAGT	BTCC	20055	4089	BTCC	N1	Normal	Veins_ACKR1
BTCC_N1_Normal_Ds0NC0_ACATGGTAGATATGGT	BTCC	14462	3524	BTCC	N1	Normal	Tip_COL15A1
BTCC_N1_Normal_Ds0NC0_ACATGGTGTCGCTTTC	BTCC	16906	3945	BTCC	N1	Normal	Tip_COL15A1
BTCC_N1_Normal_Ds0NC0_ACATGGTGTGCTCTTC	BTCC	8612	2402	BTCC	N1	Normal	Pericytes_RGS5
BTCC_N1_Normal_Ds0NC0_ACATGGTTCTTACCTA	BTCC	8863	2751	BTCC	N1	Normal	Veins_ACKR1
BTCC_N1_Normal_Ds0NC0_ACCAGTAAGCTGAAAT	BTCC	7524	2398	BTCC	N1	Normal	Veins_ACKR1
BTCC_N1_Normal_Ds0NC0_ACCAGTACAATGTTGC	BTCC	5879	2081	BTCC	N1	Normal	Tip_RBP7
BTCC_N1_Normal_Ds0NC0_ACCAGTACAGCGTTCG	BTCC	7206	2016	BTCC	N1	Normal	Veins_ACKR1
BTCC_N1_Normal_Ds0NC0_ACCAGTAGTCGGATCC	BTCC	6946	2445	BTCC	N1	Normal	Tip_COL4A1
BTCC_N1_Normal_Ds0NC0_ACCAGTATCTTATCTG	BTCC	8389	2361	BTCC	N1	Normal	Veins_ACKR1
BTCC_N1_Normal_Ds0NC0_ACCCACTCAAGTTCTG	BTCC	19243	4238	BTCC	N1	Normal	Tip_RBP7
BTCC_N1_Normal_Ds0NC0_ACCCACTCACATCTTT	BTCC	8440	2463	BTCC	N1	Normal	Veins_ACKR1
BTCC_N1_Normal_Ds0NC0_ACCCACTGTCTTCGTC	BTCC	11821	3346	BTCC	N1	Normal	Tip_COL15A1
BTCC_N1_Normal_Ds0NC0_ACCGTAACAGGAATCG	BTCC	13346	3261	BTCC	N1	Normal	Veins_ACKR1
BTCC_N1_Normal_Ds0NC0_ACCGTAAGTAGAAAGG	BTCC	13009	3812	BTCC	N1	Normal	Arteries_GJA4
BTCC_N1_Normal_Ds0NC0_ACCGTAAGTGACCAAG	BTCC	15528	3620	BTCC	N1	Normal	Tip_COL15A1
BTCC_N1_Normal_Ds0NC0_ACCTTTAAGTCTTGCA	BTCC	16378	3707	BTCC	N1	Normal	Veins_ACKR1
BTCC_N1_Normal_Ds0NC0_ACCTTTAGTTACGTCA	BTCC	7037	2304	BTCC	N1	Normal	Arteries_GJA4
BTCC_N1_Normal_Ds0NC0_ACCTTTAGTTGCGCAC	BTCC	9962	3175	BTCC	N1	Normal	Tip_COL4A1
BTCC_N1_Normal_Ds0NC0_ACCTTTATCCTAGTGA	BTCC	3683	1471	BTCC	N1	Normal	Arteries_GJA4
BTCC_N1_Normal_Ds0NC0_ACCTTTATCTGTCCGT	BTCC	10355	2889	BTCC	N1	Normal	Veins_ACKR1
BTCC_N1_Normal_Ds0NC0_ACGAGCCAGTGGTCCC	BTCC	6628	2340	BTCC	N1	Normal	Veins_ACKR1
BTCC_N1_Normal_Ds0NC0_ACGAGCCAGTGTCCCG	BTCC	10064	2930	BTCC	N1	Normal	Tip_RBP7
BTCC_N1_Normal_Ds0NC0_ACGAGCCGTCCCGACA	BTCC	1415	667	BTCC	N1	Normal	Veins_ACKR1
BTCC_N1_Normal_Ds0NC0_ACGAGCCGTGCTTCTC	BTCC	20472	4738	BTCC	N1	Normal	Tip_RBP7
BTCC_N1_Normal_Ds0NC0_ACGAGCCTCCACGTGG	BTCC	5151	1786	BTCC	N1	Normal	Veins_ACKR1
BTCC_N1_Normal_Ds0NC0_ACGAGGAAGGCTCTTA	BTCC	7002	2076	BTCC	N1	Normal	Veins_ACKR1
BTCC_N1_Normal_Ds0NC0_ACGAGGAGTCTAGAGG	BTCC	7127	2110	BTCC	N1	Normal	Veins_ACKR1
BTCC_N1_Normal_Ds0NC0_ACGAGGAGTCTGCGGT	BTCC	3388	1439	BTCC	N1	Normal	Veins_ACKR1
BTCC_N1_Normal_Ds0NC0_ACGAGGAGTGAGGCTA	BTCC	8482	2560	BTCC	N1	Normal	Veins_ACKR1
BTCC_N1_Normal_Ds0NC0_ACGAGGAGTGCTGTAT	BTCC	5847	2023	BTCC	N1	Normal	Tip_COL4A1
BTCC_N1_Normal_Ds0NC0_ACGAGGAGTTCAGGCC	BTCC	8211	2384	BTCC	N1	Normal	Veins_ACKR1
BTCC_N1_Normal_Ds0NC0_ACGAGGAGTTCGCGAC	BTCC	8259	2464	BTCC	N1	Normal	Veins_ACKR1
BTCC_N1_Normal_Ds0NC0_ACGAGGATCGCCTGTT	BTCC	4655	1620	BTCC	N1	Normal	Veins_ACKR1
BTCC_N1_Normal_Ds0NC0_ACGATACCAATACGCT	BTCC	20387	4326	BTCC	N1	Normal	Tip_COL15A1
BTCC_N1_Normal_Ds0NC0_ACGATACCACCGAAAG	BTCC	11972	3239	BTCC	N1	Normal	Pericytes_RGS5
BTCC_N1_Normal_Ds0NC0_ACGATACGTAGCGTGA	BTCC	20269	4304	BTCC	N1	Normal	Veins_ACKR1
BTCC_N1_Normal_Ds0NC0_ACGATACGTCGCATAT	BTCC	3458	1409	BTCC	N1	Normal	Veins_ACKR1
BTCC_N1_Normal_Ds0NC0_ACGATGTAGCTAAACA	BTCC	8061	2246	BTCC	N1	Normal	Veins_ACKR1
BTCC_N1_Normal_Ds0NC0_ACGATGTGTTGTGGCC	BTCC	5219	2113	BTCC	N1	Normal	Tip_COL4A1
BTCC_N1_Normal_Ds0NC0_ACGCAGCAGTGTACGG	BTCC	9024	2467	BTCC	N1	Normal	Veins_ACKR1
BTCC_N1_Normal_Ds0NC0_ACGCAGCCAAGCGATG	BTCC	9609	2609	BTCC	N1	Normal	Pericytes_RGS5
BTCC_N1_Normal_Ds0NC0_ACGCAGCGTAGGGACT	BTCC	9707	2752	BTCC	N1	Normal	Veins_ACKR1
BTCC_N1_Normal_Ds0NC0_ACGCAGCGTCGCGTGT	BTCC	6029	1985	BTCC	N1	Normal	Veins_ACKR1
BTCC_N1_Normal_Ds0NC0_ACGCAGCGTCTTGATG	BTCC	3252	1363	BTCC	N1	Normal	Tip_RBP7
BTCC_N1_Normal_Ds0NC0_ACGCAGCGTGCATCTA	BTCC	14862	3635	BTCC	N1	Normal	Tip_COL15A1
BTCC_N1_Normal_Ds0NC0_ACGCAGCGTTGTGGCC	BTCC	11113	2911	BTCC	N1	Normal	Veins_ACKR1
BTCC_N1_Normal_Ds0NC0_ACGCCAGAGTGAAGAG	BTCC	9575	2799	BTCC	N1	Normal	Veins_ACKR1
BTCC_N1_Normal_Ds0NC0_ACGCCAGCACTTCGAA	BTCC	3390	1324	BTCC	N1	Normal	Veins_ACKR1
BTCC_N1_Normal_Ds0NC0_ACGCCGAAGCTAACTC	BTCC	11816	3127	BTCC	N1	Normal	Veins_ACKR1
BTCC_N1_Normal_Ds0NC0_ACGCCGACAATGAAAC	BTCC	9636	2737	BTCC	N1	Normal	Veins_ACKR1
BTCC_N1_Normal_Ds0NC0_ACGCCGACAGCATGAG	BTCC	11146	3126	BTCC	N1	Normal	Veins_ACKR1
BTCC_N1_Normal_Ds0NC0_ACGCCGAGTGAAATCA	BTCC	10307	2571	BTCC	N1	Normal	Veins_ACKR1
BTCC_N1_Normal_Ds0NC0_ACGCCGAGTTCAGCGC	BTCC	8034	2600	BTCC	N1	Normal	Veins_ACKR1
BTCC_N1_Normal_Ds0NC0_ACGGAGAAGCATCATC	BTCC	9851	2622	BTCC	N1	Normal	Veins_ACKR1
BTCC_N1_Normal_Ds0NC0_ACGGAGAGTGGTAACG	BTCC	12267	3286	BTCC	N1	Normal	Veins_ACKR1
BTCC_N1_Normal_Ds0NC0_ACGGAGATCATATCGG	BTCC	9013	2446	BTCC	N1	Normal	Veins_ACKR1
BTCC_N1_Normal_Ds0NC0_ACGGAGATCCCTTGCA	BTCC	11085	3380	BTCC	N1	Normal	Arteries_GJA4
BTCC_N1_Normal_Ds0NC0_ACGGAGATCTGAGGGA	BTCC	10585	2828	BTCC	N1	Normal	Veins_ACKR1
BTCC_N1_Normal_Ds0NC0_ACGGCCACATCGGGTC	BTCC	8274	3071	BTCC	N1	Normal	Tip_COL4A1
BTCC_N1_Normal_Ds0NC0_ACGGCCAGTACCGAGA	BTCC	14550	3459	BTCC	N1	Normal	Veins_ACKR1
BTCC_N1_Normal_Ds0NC0_ACGGCCAGTAGGCTGA	BTCC	10443	2696	BTCC	N1	Normal	Veins_ACKR1
BTCC_N1_Normal_Ds0NC0_ACGGCCAGTCGTGGCT	BTCC	8224	2357	BTCC	N1	Normal	Veins_ACKR1
BTCC_N1_Normal_Ds0NC0_ACGGCCATCCAGGGCT	BTCC	5051	1954	BTCC	N1	Normal	Veins_ACKR1
BTCC_N1_Normal_Ds0NC0_ACGGGCTAGCTGCCCA	BTCC	4107	1358	BTCC	N1	Normal	Veins_ACKR1
BTCC_N1_Normal_Ds0NC0_ACGGGCTAGGAGTCTG	BTCC	14541	3539	BTCC	N1	Normal	Veins_ACKR1
BTCC_N1_Normal_Ds0NC0_ACGGGCTCAACACCTA	BTCC	2426	1061	BTCC	N1	Normal	Lymphatics_CCL21
BTCC_N1_Normal_Ds0NC0_ACGGGCTCAGTACACT	BTCC	6804	2411	BTCC	N1	Normal	Arteries_GJA4
BTCC_N1_Normal_Ds0NC0_ACGGGCTGTAGCGTAG	BTCC	11900	3023	BTCC	N1	Normal	Veins_ACKR1
BTCC_N1_Normal_Ds0NC0_ACGGGCTGTTTAGCTG	BTCC	11926	3210	BTCC	N1	Normal	Tip_COL15A1
BTCC_N1_Normal_Ds0NC0_ACGGGCTTCTCATTCA	BTCC	8598	2289	BTCC	N1	Normal	Tip_COL4A1
BTCC_N1_Normal_Ds0NC0_ACGGGCTTCTGCTTGC	BTCC	13350	3388	BTCC	N1	Normal	Veins_ACKR1
BTCC_N1_Normal_Ds0NC0_ACGGGTCAGTCCTCCT	BTCC	9101	2634	BTCC	N1	Normal	Veins_ACKR1
BTCC_N1_Normal_Ds0NC0_ACGGGTCGTTATGTGC	BTCC	3061	1257	BTCC	N1	Normal	Veins_ACKR1
BTCC_N1_Normal_Ds0NC0_ACGGGTCTCATCGCTC	BTCC	12653	3340	BTCC	N1	Normal	Veins_ACKR1
BTCC_N1_Normal_Ds0NC0_ACGGGTCTCTGTCTCG	BTCC	8689	2627	BTCC	N1	Normal	Veins_ACKR1
BTCC_N1_Normal_Ds0NC0_ACGTCAAAGAATAGGG	BTCC	8096	2438	BTCC	N1	Normal	Veins_ACKR1
BTCC_N1_Normal_Ds0NC0_ACGTCAACAATCACAC	BTCC	7832	2687	BTCC	N1	Normal	Tip_RBP7
BTCC_N1_Normal_Ds0NC0_ACGTCAACAGACGTAG	BTCC	5874	2214	BTCC	N1	Normal	Arteries_GJA4
BTCC_N1_Normal_Ds0NC0_ACGTCAAGTCAAAGAT	BTCC	6836	2174	BTCC	N1	Normal	Veins_ACKR1
BTCC_N1_Normal_Ds0NC0_ACGTCAAGTTCTGAAC	BTCC	22824	4515	BTCC	N1	Normal	Veins_ACKR1
BTCC_N1_Normal_Ds0NC0_ACGTCAATCTGGCGAC	BTCC	6761	2421	BTCC	N1	Normal	Epilike_KRT17
BTCC_N1_Normal_Ds0NC0_ACTATCTCAAGCGAGT	BTCC	10165	2733	BTCC	N1	Normal	Veins_ACKR1
BTCC_N1_Normal_Ds0NC0_ACTATCTTCGCGATCG	BTCC	9619	2847	BTCC	N1	Normal	Veins_ACKR1
BTCC_N1_Normal_Ds0NC0_ACTATCTTCGTACGGC	BTCC	11193	3491	BTCC	N1	Normal	Tip_COL4A1
BTCC_N1_Normal_Ds0NC0_ACTGAACAGAAGAAGC	BTCC	9310	2450	BTCC	N1	Normal	Veins_ACKR1
BTCC_N1_Normal_Ds0NC0_ACTGAACAGAATGTTG	BTCC	21161	4118	BTCC	N1	Normal	Veins_ACKR1
BTCC_N1_Normal_Ds0NC0_ACTGAACAGCTCCTCT	BTCC	9267	2322	BTCC	N1	Normal	Veins_ACKR1
BTCC_N1_Normal_Ds0NC0_ACTGAACAGTAGCGGT	BTCC	17807	3888	BTCC	N1	Normal	Veins_ACKR1
BTCC_N1_Normal_Ds0NC0_ACTGAACGTACCTACA	BTCC	11736	3175	BTCC	N1	Normal	Tip_COL15A1
BTCC_N1_Normal_Ds0NC0_ACTGAACGTGCCTGTG	BTCC	9983	2953	BTCC	N1	Normal	Tip_COL15A1
BTCC_N1_Normal_Ds0NC0_ACTGAACGTTGAGGTG	BTCC	6726	2256	BTCC	N1	Normal	Veins_ACKR1
BTCC_N1_Normal_Ds0NC0_ACTGAGTAGCTCAACT	BTCC	7131	2391	BTCC	N1	Normal	Veins_ACKR1
BTCC_N1_Normal_Ds0NC0_ACTGAGTCATGGTCAT	BTCC	6480	2468	BTCC	N1	Normal	Arteries_GJA4
BTCC_N1_Normal_Ds0NC0_ACTGAGTGTCTCTCGT	BTCC	7980	2246	BTCC	N1	Normal	Veins_ACKR1
BTCC_N1_Normal_Ds0NC0_ACTGAGTGTGGTCCGT	BTCC	8038	2375	BTCC	N1	Normal	Veins_ACKR1
BTCC_N1_Normal_Ds0NC0_ACTGATGAGATAGGAG	BTCC	9317	2623	BTCC	N1	Normal	Veins_ACKR1
BTCC_N1_Normal_Ds0NC0_ACTGATGAGTGGTAAT	BTCC	6874	2057	BTCC	N1	Normal	Veins_ACKR1
BTCC_N1_Normal_Ds0NC0_ACTGATGGTGCAGTAG	BTCC	10305	2650	BTCC	N1	Normal	Tip_RBP7
BTCC_N1_Normal_Ds0NC0_ACTGATGGTGGACGAT	BTCC	6876	2173	BTCC	N1	Normal	Veins_ACKR1
BTCC_N1_Normal_Ds0NC0_ACTGATGTCCAGTAGT	BTCC	16484	3735	BTCC	N1	Normal	Tip_COL15A1
BTCC_N1_Normal_Ds0NC0_ACTGCTCAGCAGGTCA	BTCC	6774	2445	BTCC	N1	Normal	Arteries_GJA4
BTCC_N1_Normal_Ds0NC0_ACTGCTCAGTAAGTAC	BTCC	13402	3290	BTCC	N1	Normal	Tip_COL15A1
BTCC_N1_Normal_Ds0NC0_ACTGCTCTCAGCTCGG	BTCC	6742	2380	BTCC	N1	Normal	Arteries_GJA4
BTCC_N1_Normal_Ds0NC0_ACTGTCCAGGCCATAG	BTCC	9254	2671	BTCC	N1	Normal	Veins_ACKR1
BTCC_N1_Normal_Ds0NC0_ACTGTCCCACGCGAAA	BTCC	3632	1327	BTCC	N1	Normal	Veins_ACKR1
BTCC_N1_Normal_Ds0NC0_ACTGTCCGTGCCTGGT	BTCC	9357	2605	BTCC	N1	Normal	Tip_RBP7
BTCC_N1_Normal_Ds0NC0_ACTGTCCTCCGCATCT	BTCC	23800	4493	BTCC	N1	Normal	Veins_ACKR1
BTCC_N1_Normal_Ds0NC0_ACTTACTAGAGTGAGA	BTCC	7967	2526	BTCC	N1	Normal	Veins_ACKR1
BTCC_N1_Normal_Ds0NC0_ACTTACTAGATGTCGG	BTCC	12289	3205	BTCC	N1	Normal	Veins_ACKR1
BTCC_N1_Normal_Ds0NC0_ACTTACTGTAGCACGA	BTCC	9718	2641	BTCC	N1	Normal	Veins_ACKR1
BTCC_N1_Normal_Ds0NC0_ACTTGTTAGCACCGCT	BTCC	9748	3121	BTCC	N1	Normal	Arteries_GJA4
BTCC_N1_Normal_Ds0NC0_ACTTGTTCATCCTTGC	BTCC	22079	4571	BTCC	N1	Normal	Tip_COL15A1
BTCC_N1_Normal_Ds0NC0_ACTTGTTGTATGCTTG	BTCC	4598	1690	BTCC	N1	Normal	Veins_ACKR1
BTCC_N1_Normal_Ds0NC0_ACTTGTTGTCCCTTGT	BTCC	8385	2553	BTCC	N1	Normal	Tip_RBP7
BTCC_N1_Normal_Ds0NC0_ACTTGTTGTCTCAACA	BTCC	8174	2317	BTCC	N1	Normal	Veins_ACKR1
BTCC_N1_Normal_Ds0NC0_ACTTGTTTCCCAAGAT	BTCC	12998	3288	BTCC	N1	Normal	Veins_ACKR1
BTCC_N1_Normal_Ds0NC0_ACTTGTTTCGTTGCCT	BTCC	3367	1360	BTCC	N1	Normal	Veins_ACKR1
BTCC_N1_Normal_Ds0NC0_ACTTTCAAGCGTCAAG	BTCC	11738	3373	BTCC	N1	Normal	Prolif_STMN1
BTCC_N1_Normal_Ds0NC0_ACTTTCACACACCGAC	BTCC	13013	3444	BTCC	N1	Normal	Tip_RBP7
BTCC_N1_Normal_Ds0NC0_AGAATAGAGCCCAATT	BTCC	3724	1354	BTCC	N1	Normal	Veins_S100A8
BTCC_N1_Normal_Ds0NC0_AGAATAGAGGAGTTTA	BTCC	6976	1967	BTCC	N1	Normal	Veins_ACKR1
BTCC_N1_Normal_Ds0NC0_AGAATAGCAGGACCCT	BTCC	15264	3732	BTCC	N1	Normal	Veins_ACKR1
BTCC_N1_Normal_Ds0NC0_AGAATAGGTGCAGGTA	BTCC	15406	3480	BTCC	N1	Normal	Tip_COL4A1
BTCC_N1_Normal_Ds0NC0_AGAATAGGTTGCCTCT	BTCC	5410	2056	BTCC	N1	Normal	Arteries_GJA4
BTCC_N1_Normal_Ds0NC0_AGAATAGTCAGCAACT	BTCC	3075	1468	BTCC	N1	Normal	Arteries_GJA4
BTCC_N1_Normal_Ds0NC0_AGAATAGTCTGGCGAC	BTCC	23930	4545	BTCC	N1	Normal	Veins_ACKR1
BTCC_N1_Normal_Ds0NC0_AGACGTTAGCTTTGGT	BTCC	19184	4251	BTCC	N1	Normal	Tip_RBP7
BTCC_N1_Normal_Ds0NC0_AGACGTTCAATGACCT	BTCC	26198	4585	BTCC	N1	Normal	Veins_ACKR1
BTCC_N1_Normal_Ds0NC0_AGACGTTCAGATTGCT	BTCC	8572	2870	BTCC	N1	Normal	Tip_COL4A1
BTCC_N1_Normal_Ds0NC0_AGACGTTGTACACCGC	BTCC	11107	2879	BTCC	N1	Normal	Veins_ACKR1
BTCC_N1_Normal_Ds0NC0_AGACGTTGTGTCTGAT	BTCC	12364	3366	BTCC	N1	Normal	Veins_ACKR1
BTCC_N1_Normal_Ds0NC0_AGACGTTTCTTACCGC	BTCC	11742	2931	BTCC	N1	Normal	Veins_ACKR1
BTCC_N1_Normal_Ds0NC0_AGAGCGAAGGAGCGAG	BTCC	6836	2452	BTCC	N1	Normal	Tip_RBP7
BTCC_N1_Normal_Ds0NC0_AGAGCGACAAGCGTAG	BTCC	6446	2010	BTCC	N1	Normal	Veins_ACKR1
BTCC_N1_Normal_Ds0NC0_AGAGCGACACGGATAG	BTCC	25994	4923	BTCC	N1	Normal	Tip_COL4A1
BTCC_N1_Normal_Ds0NC0_AGAGCGAGTCTAGAGG	BTCC	13681	3329	BTCC	N1	Normal	Veins_ACKR1
BTCC_N1_Normal_Ds0NC0_AGAGCGATCGCCAAAT	BTCC	9236	2489	BTCC	N1	Normal	Veins_ACKR1
BTCC_N1_Normal_Ds0NC0_AGAGCGATCTTGTATC	BTCC	18023	3872	BTCC	N1	Normal	Veins_ACKR1
BTCC_N1_Normal_Ds0NC0_AGAGCTTGTAAACACA	BTCC	9213	2480	BTCC	N1	Normal	Veins_ACKR1
BTCC_N1_Normal_Ds0NC0_AGAGTGGAGCCAGAAC	BTCC	8420	2586	BTCC	N1	Normal	Veins_ACKR1
BTCC_N1_Normal_Ds0NC0_AGAGTGGAGCGATAGC	BTCC	2086	1046	BTCC	N1	Normal	Veins_ACKR1
BTCC_N1_Normal_Ds0NC0_AGAGTGGAGTTAACGA	BTCC	14824	3905	BTCC	N1	Normal	Arteries_GJA4
BTCC_N1_Normal_Ds0NC0_AGAGTGGGTACAAGTA	BTCC	5938	2056	BTCC	N1	Normal	Veins_ACKR1
BTCC_N1_Normal_Ds0NC0_AGAGTGGGTAGAGGAA	BTCC	10120	2792	BTCC	N1	Normal	Veins_ACKR1
BTCC_N1_Normal_Ds0NC0_AGAGTGGGTAGCTGCC	BTCC	3121	1317	BTCC	N1	Normal	Veins_ACKR1
BTCC_N1_Normal_Ds0NC0_AGAGTGGGTCCGACGT	BTCC	8999	3020	BTCC	N1	Normal	Tip_COL4A1
BTCC_N1_Normal_Ds0NC0_AGATCTGAGCTGAAAT	BTCC	10926	3173	BTCC	N1	Normal	Tip_COL15A1
BTCC_N1_Normal_Ds0NC0_AGATCTGAGGTCATCT	BTCC	14857	3563	BTCC	N1	Normal	Veins_ACKR1
BTCC_N1_Normal_Ds0NC0_AGATCTGCACACAGAG	BTCC	20908	4081	BTCC	N1	Normal	Veins_ACKR1
BTCC_N1_Normal_Ds0NC0_AGATCTGGTAGCAAAT	BTCC	5941	2233	BTCC	N1	Normal	Veins_ACKR1
BTCC_N1_Normal_Ds0NC0_AGATCTGTCCTCTAGC	BTCC	13814	3670	BTCC	N1	Normal	Arteries_GJA4
BTCC_N1_Normal_Ds0NC0_AGATCTGTCTAGCACA	BTCC	9485	2913	BTCC	N1	Normal	Veins_ACKR1
BTCC_N1_Normal_Ds0NC0_AGATTGCAGCTTTGGT	BTCC	17448	3655	BTCC	N1	Normal	Veins_ACKR1
BTCC_N1_Normal_Ds0NC0_AGATTGCCAGCAGTTT	BTCC	16714	3884	BTCC	N1	Normal	Veins_ACKR1
BTCC_N1_Normal_Ds0NC0_AGATTGCCATGCATGT	BTCC	11704	3298	BTCC	N1	Normal	Tip_COL15A1
BTCC_N1_Normal_Ds0NC0_AGATTGCTCTTAGCCC	BTCC	17710	3877	BTCC	N1	Normal	Veins_ACKR1
BTCC_N1_Normal_Ds0NC0_AGCAGCCAGGCATGGT	BTCC	25004	4970	BTCC	N1	Normal	Arteries_GJA4
BTCC_N1_Normal_Ds0NC0_AGCAGCCCAAGGTTTC	BTCC	11225	2959	BTCC	N1	Normal	Tip_COL4A1
BTCC_N1_Normal_Ds0NC0_AGCAGCCGTGAGTATA	BTCC	5438	1869	BTCC	N1	Normal	Veins_ACKR1
BTCC_N1_Normal_Ds0NC0_AGCAGCCGTGCTCTTC	BTCC	8541	2357	BTCC	N1	Normal	Veins_ACKR1
BTCC_N1_Normal_Ds0NC0_AGCAGCCTCGGCCGAT	BTCC	16919	4293	BTCC	N1	Normal	Arteries_GJA4
BTCC_N1_Normal_Ds0NC0_AGCAGCCTCTAACTGG	BTCC	8143	2365	BTCC	N1	Normal	Veins_ACKR1
BTCC_N1_Normal_Ds0NC0_AGCAGCCTCTTCGAGA	BTCC	6619	2026	BTCC	N1	Normal	Veins_ACKR1
BTCC_N1_Normal_Ds0NC0_AGCATACAGGCCCGTT	BTCC	8091	2242	BTCC	N1	Normal	Veins_ACKR1
BTCC_N1_Normal_Ds0NC0_AGCATACCATGTCTCC	BTCC	4064	1591	BTCC	N1	Normal	Veins_ACKR1
BTCC_N1_Normal_Ds0NC0_AGCATACTCATGCATG	BTCC	7162	2357	BTCC	N1	Normal	Veins_ACKR1
BTCC_N1_Normal_Ds0NC0_AGCATACTCCACTCCA	BTCC	5930	1861	BTCC	N1	Normal	Veins_ACKR1
BTCC_N1_Normal_Ds0NC0_AGCATACTCTAACGGT	BTCC	5135	1998	BTCC	N1	Normal	Arteries_GJA4
BTCC_N1_Normal_Ds0NC0_AGCATACTCTAGAGTC	BTCC	15510	3727	BTCC	N1	Normal	Veins_ACKR1
BTCC_N1_Normal_Ds0NC0_AGCCTAAAGAGAGCTC	BTCC	11240	2948	BTCC	N1	Normal	Veins_ACKR1
BTCC_N1_Normal_Ds0NC0_AGCCTAAAGCGCCTCA	BTCC	2351	1039	BTCC	N1	Normal	Veins_ACKR1
BTCC_N1_Normal_Ds0NC0_AGCCTAAAGTTATCGC	BTCC	5440	2051	BTCC	N1	Normal	Veins_ACKR1
BTCC_N1_Normal_Ds0NC0_AGCCTAAGTAAACACA	BTCC	10919	2912	BTCC	N1	Normal	Veins_ACKR1
BTCC_N1_Normal_Ds0NC0_AGCCTAAGTATCTGCA	BTCC	20823	4215	BTCC	N1	Normal	Veins_ACKR1
BTCC_N1_Normal_Ds0NC0_AGCCTAATCAGCTCGG	BTCC	5132	2003	BTCC	N1	Normal	Arteries_GJA4
BTCC_N1_Normal_Ds0NC0_AGCGGTCAGAGCTTCT	BTCC	8725	2649	BTCC	N1	Normal	Veins_ACKR1
BTCC_N1_Normal_Ds0NC0_AGCGGTCCACCGAAAG	BTCC	2461	1236	BTCC	N1	Normal	Prolif_STMN1
BTCC_N1_Normal_Ds0NC0_AGCGGTCCACCGCTAG	BTCC	10640	2871	BTCC	N1	Normal	Tip_COL4A1
BTCC_N1_Normal_Ds0NC0_AGCGGTCGTCTAGGTT	BTCC	2226	1048	BTCC	N1	Normal	Veins_ACKR1
BTCC_N1_Normal_Ds0NC0_AGCGGTCTCTACGAGT	BTCC	20012	4256	BTCC	N1	Normal	Tip_COL4A1
BTCC_N1_Normal_Ds0NC0_AGCGTATAGCAATCTC	BTCC	10327	2835	BTCC	N1	Normal	Veins_ACKR1
BTCC_N1_Normal_Ds0NC0_AGCGTATAGCTTCGCG	BTCC	2447	1043	BTCC	N1	Normal	Veins_ACKR1
BTCC_N1_Normal_Ds0NC0_AGCGTATAGGGTGTTG	BTCC	14267	3559	BTCC	N1	Normal	Veins_ACKR1
BTCC_N1_Normal_Ds0NC0_AGCGTATCATACGCCG	BTCC	14237	3529	BTCC	N1	Normal	Tip_RBP7
BTCC_N1_Normal_Ds0NC0_AGCGTATGTCCGCTGA	BTCC	13848	3261	BTCC	N1	Normal	Tip_COL15A1
BTCC_N1_Normal_Ds0NC0_AGCGTCGAGCTGAACG	BTCC	8002	2391	BTCC	N1	Normal	Veins_ACKR1
BTCC_N1_Normal_Ds0NC0_AGCGTCGCACAGGTTT	BTCC	9779	2749	BTCC	N1	Normal	Veins_ACKR1
BTCC_N1_Normal_Ds0NC0_AGCTCCTAGACAAGCC	BTCC	8074	2388	BTCC	N1	Normal	Veins_ACKR1
BTCC_N1_Normal_Ds0NC0_AGCTCCTGTGAACCTT	BTCC	13812	3583	BTCC	N1	Normal	Tip_COL4A1
BTCC_N1_Normal_Ds0NC0_AGCTCCTTCCGATATG	BTCC	10018	2597	BTCC	N1	Normal	Veins_ACKR1
BTCC_N1_Normal_Ds0NC0_AGCTCCTTCTTCGGTC	BTCC	3167	1397	BTCC	N1	Normal	Veins_ACKR1
BTCC_N1_Normal_Ds0NC0_AGCTCTCAGTGAATTG	BTCC	14121	3371	BTCC	N1	Normal	Veins_ACKR1
BTCC_N1_Normal_Ds0NC0_AGCTCTCGTAATCACC	BTCC	15334	3703	BTCC	N1	Normal	Tip_RBP7
BTCC_N1_Normal_Ds0NC0_AGCTCTCTCACTATTC	BTCC	5193	1685	BTCC	N1	Normal	Veins_ACKR1
BTCC_N1_Normal_Ds0NC0_AGCTCTCTCTACCAGA	BTCC	15757	3697	BTCC	N1	Normal	Veins_ACKR1
BTCC_N1_Normal_Ds0NC0_AGCTTGATCAGGATCT	BTCC	7033	2494	BTCC	N1	Normal	Tip_COL4A1
BTCC_N1_Normal_Ds0NC0_AGGCCACAGTAGCCGA	BTCC	8515	2638	BTCC	N1	Normal	Veins_ACKR1
BTCC_N1_Normal_Ds0NC0_AGGCCGTCAAGAAGAG	BTCC	2100	989	BTCC	N1	Normal	Veins_ACKR1
BTCC_N1_Normal_Ds0NC0_AGGCCGTCACAGATTC	BTCC	6427	2422	BTCC	N1	Normal	Lymphatics_CCL21
BTCC_N1_Normal_Ds0NC0_AGGCCGTCACGGTTTA	BTCC	7982	2342	BTCC	N1	Normal	Veins_ACKR1
BTCC_N1_Normal_Ds0NC0_AGGCCGTCATACTCTT	BTCC	5205	2158	BTCC	N1	Normal	Tip_COL4A1
BTCC_N1_Normal_Ds0NC0_AGGCCGTGTGCACTTA	BTCC	6995	2306	BTCC	N1	Normal	Veins_ACKR1
BTCC_N1_Normal_Ds0NC0_AGGCCGTGTTTAAGCC	BTCC	13256	3256	BTCC	N1	Normal	Veins_ACKR1
BTCC_N1_Normal_Ds0NC0_AGGCCGTTCAGGCAAG	BTCC	12594	3069	BTCC	N1	Normal	Arteries_GJA4
BTCC_N1_Normal_Ds0NC0_AGGGAGTAGGGAAACA	BTCC	9499	2527	BTCC	N1	Normal	Veins_ACKR1
BTCC_N1_Normal_Ds0NC0_AGGGAGTAGGTGACCA	BTCC	2401	1176	BTCC	N1	Normal	Veins_ACKR1
BTCC_N1_Normal_Ds0NC0_AGGGAGTAGTAGATGT	BTCC	9133	2375	BTCC	N1	Normal	Veins_ACKR1
BTCC_N1_Normal_Ds0NC0_AGGGAGTAGTCCGTAT	BTCC	7413	2302	BTCC	N1	Normal	Veins_ACKR1
BTCC_N1_Normal_Ds0NC0_AGGGAGTGTCATCGGC	BTCC	15243	3530	BTCC	N1	Normal	Veins_ACKR1
BTCC_N1_Normal_Ds0NC0_AGGGAGTGTCTTCAAG	BTCC	11258	2695	BTCC	N1	Normal	Veins_ACKR1
BTCC_N1_Normal_Ds0NC0_AGGGAGTGTGATGTGG	BTCC	11369	3254	BTCC	N1	Normal	Tip_RBP7
BTCC_N1_Normal_Ds0NC0_AGGGAGTGTGCGATAG	BTCC	2566	1133	BTCC	N1	Normal	Veins_ACKR1
BTCC_N1_Normal_Ds0NC0_AGGGAGTGTTGATTCG	BTCC	20517	4989	BTCC	N1	Normal	Arteries_GJA4
BTCC_N1_Normal_Ds0NC0_AGGGATGCAATCGAAA	BTCC	10143	2536	BTCC	N1	Normal	Veins_ACKR1
BTCC_N1_Normal_Ds0NC0_AGGGATGGTTCCACTC	BTCC	24839	4981	BTCC	N1	Normal	Tip_COL15A1
BTCC_N1_Normal_Ds0NC0_AGGGATGTCATCGATG	BTCC	9846	3219	BTCC	N1	Normal	Tip_COL4A1
BTCC_N1_Normal_Ds0NC0_AGGGTGAAGAGTGAGA	BTCC	1701	762	BTCC	N1	Normal	Veins_ACKR1
BTCC_N1_Normal_Ds0NC0_AGGGTGACACCCATTC	BTCC	4946	2038	BTCC	N1	Normal	Arteries_GJA4
BTCC_N1_Normal_Ds0NC0_AGGGTGACAGGACGTA	BTCC	8879	2747	BTCC	N1	Normal	Tip_RBP7
BTCC_N1_Normal_Ds0NC0_AGGGTGAGTCAGTGGA	BTCC	8983	2440	BTCC	N1	Normal	Veins_ACKR1
BTCC_N1_Normal_Ds0NC0_AGGTCATAGCGTGTCC	BTCC	5686	1994	BTCC	N1	Normal	Veins_ACKR1
BTCC_N1_Normal_Ds0NC0_AGGTCCGAGCCATCGC	BTCC	8724	2461	BTCC	N1	Normal	Veins_ACKR1
BTCC_N1_Normal_Ds0NC0_AGGTCCGAGGATATAC	BTCC	20071	4375	BTCC	N1	Normal	Tip_COL15A1
BTCC_N1_Normal_Ds0NC0_AGGTCCGGTACAAGTA	BTCC	15359	3423	BTCC	N1	Normal	Veins_ACKR1
BTCC_N1_Normal_Ds0NC0_AGGTCCGGTCGCTTCT	BTCC	8446	2760	BTCC	N1	Normal	Tip_COL4A1
BTCC_N1_Normal_Ds0NC0_AGGTCCGGTTAAAGTG	BTCC	6699	2056	BTCC	N1	Normal	Veins_ACKR1
BTCC_N1_Normal_Ds0NC0_AGGTCCGTCTCTGTCG	BTCC	9564	3093	BTCC	N1	Normal	Arteries_GJA4
BTCC_N1_Normal_Ds0NC0_AGTAGTCAGAGCCTAG	BTCC	8750	2708	BTCC	N1	Normal	Tip_COL15A1
BTCC_N1_Normal_Ds0NC0_AGTAGTCAGCGCCTTG	BTCC	6056	2098	BTCC	N1	Normal	Veins_ACKR1
BTCC_N1_Normal_Ds0NC0_AGTAGTCAGCTCCCAG	BTCC	4566	1813	BTCC	N1	Normal	Veins_S100A8
BTCC_N1_Normal_Ds0NC0_AGTAGTCAGGATCGCA	BTCC	7227	2210	BTCC	N1	Normal	Veins_ACKR1
BTCC_N1_Normal_Ds0NC0_AGTAGTCAGTACACCT	BTCC	25349	4660	BTCC	N1	Normal	Tip_COL15A1
BTCC_N1_Normal_Ds0NC0_AGTAGTCCACGTAAGG	BTCC	7875	2451	BTCC	N1	Normal	Veins_ACKR1
BTCC_N1_Normal_Ds0NC0_AGTAGTCGTATCTGCA	BTCC	8222	2209	BTCC	N1	Normal	Veins_ACKR1
BTCC_N1_Normal_Ds0NC0_AGTAGTCGTTGGACCC	BTCC	6672	2043	BTCC	N1	Normal	Veins_ACKR1
BTCC_N1_Normal_Ds0NC0_AGTCTTTAGCAGCCTC	BTCC	18411	4436	BTCC	N1	Normal	Prolif_STMN1
BTCC_N1_Normal_Ds0NC0_AGTCTTTAGGCGTACA	BTCC	21928	4521	BTCC	N1	Normal	Tip_RBP7
BTCC_N1_Normal_Ds0NC0_AGTCTTTCAAATCCGT	BTCC	8171	3025	BTCC	N1	Normal	Lymphatics_CCL21
BTCC_N1_Normal_Ds0NC0_AGTCTTTCACAGCGTC	BTCC	19924	4282	BTCC	N1	Normal	Veins_ACKR1
BTCC_N1_Normal_Ds0NC0_AGTCTTTCACCCTATC	BTCC	4848	2204	BTCC	N1	Normal	Tip_COL4A1
BTCC_N1_Normal_Ds0NC0_AGTCTTTCAGACAAGC	BTCC	15658	3983	BTCC	N1	Normal	Arteries_GJA4
BTCC_N1_Normal_Ds0NC0_AGTCTTTCAGCGTTCG	BTCC	8420	2527	BTCC	N1	Normal	Veins_ACKR1
BTCC_N1_Normal_Ds0NC0_AGTCTTTCATGTCCTC	BTCC	8176	2359	BTCC	N1	Normal	Veins_ACKR1
BTCC_N1_Normal_Ds0NC0_AGTGAGGAGTAGTGCG	BTCC	4612	1677	BTCC	N1	Normal	Veins_ACKR1
BTCC_N1_Normal_Ds0NC0_AGTGAGGCACAACGCC	BTCC	19500	4279	BTCC	N1	Normal	Tip_RBP7
BTCC_N1_Normal_Ds0NC0_AGTGAGGGTTGGTTTG	BTCC	7788	2343	BTCC	N1	Normal	Veins_ACKR1
BTCC_N1_Normal_Ds0NC0_AGTGAGGTCAGGTTCA	BTCC	24665	4878	BTCC	N1	Normal	Tip_RBP7
BTCC_N1_Normal_Ds0NC0_AGTGAGGTCGCATGAT	BTCC	17154	4229	BTCC	N1	Normal	Tip_COL15A1
BTCC_N1_Normal_Ds0NC0_AGTGGGACAAAGGAAG	BTCC	3606	1574	BTCC	N1	Normal	Arteries_GJA4
BTCC_N1_Normal_Ds0NC0_AGTGGGACAGTCTTCC	BTCC	7305	2082	BTCC	N1	Normal	Veins_ACKR1
BTCC_N1_Normal_Ds0NC0_AGTGGGAGTGTGAAAT	BTCC	15848	3933	BTCC	N1	Normal	Veins_ACKR1
BTCC_N1_Normal_Ds0NC0_AGTGTCAAGCATCATC	BTCC	9397	2702	BTCC	N1	Normal	Veins_ACKR1
BTCC_N1_Normal_Ds0NC0_AGTGTCAAGCTACCTA	BTCC	8978	2809	BTCC	N1	Normal	Veins_ACKR1
BTCC_N1_Normal_Ds0NC0_AGTGTCACAGTATAAG	BTCC	7711	2424	BTCC	N1	Normal	Veins_ACKR1
BTCC_N1_Normal_Ds0NC0_AGTGTCAGTCGCGGTT	BTCC	8192	2391	BTCC	N1	Normal	Veins_ACKR1
BTCC_N1_Normal_Ds0NC0_AGTGTCATCAGGATCT	BTCC	2726	1210	BTCC	N1	Normal	Veins_ACKR1
BTCC_N1_Normal_Ds0NC0_AGTTGGTAGAAGGGTA	BTCC	2596	1457	BTCC	N1	Normal	Arteries_GJA4
BTCC_N1_Normal_Ds0NC0_AGTTGGTCAAGCGAGT	BTCC	7642	2577	BTCC	N1	Normal	Tip_COL15A1
BTCC_N1_Normal_Ds0NC0_AGTTGGTCATAACCTG	BTCC	9962	2752	BTCC	N1	Normal	Veins_ACKR1
BTCC_N1_Normal_Ds0NC0_AGTTGGTCATCCAACA	BTCC	7517	2434	BTCC	N1	Normal	Veins_ACKR1
BTCC_N1_Normal_Ds0NC0_ATAACGCAGACAATAC	BTCC	21768	4789	BTCC	N1	Normal	Arteries_GJA4
BTCC_N1_Normal_Ds0NC0_ATAACGCAGGGTGTTG	BTCC	18272	3743	BTCC	N1	Normal	Veins_ACKR1
BTCC_N1_Normal_Ds0NC0_ATAACGCCACGAGAGT	BTCC	11452	3013	BTCC	N1	Normal	Veins_ACKR1
BTCC_N1_Normal_Ds0NC0_ATAACGCCATTGGTAC	BTCC	7122	2211	BTCC	N1	Normal	Veins_ACKR1
BTCC_N1_Normal_Ds0NC0_ATAACGCGTAGCAAAT	BTCC	8707	2484	BTCC	N1	Normal	Veins_ACKR1
BTCC_N1_Normal_Ds0NC0_ATAACGCGTCAAACTC	BTCC	10488	2973	BTCC	N1	Normal	Veins_ACKR1
BTCC_N1_Normal_Ds0NC0_ATAACGCTCTCCAACC	BTCC	14852	3472	BTCC	N1	Normal	Veins_ACKR1
BTCC_N1_Normal_Ds0NC0_ATAAGAGCAGGTCTCG	BTCC	22495	4278	BTCC	N1	Normal	Veins_ACKR1
BTCC_N1_Normal_Ds0NC0_ATAAGAGGTATTAGCC	BTCC	4567	1589	BTCC	N1	Normal	Veins_ACKR1
BTCC_N1_Normal_Ds0NC0_ATAAGAGGTTAGAACA	BTCC	3678	1417	BTCC	N1	Normal	Veins_ACKR1
BTCC_N1_Normal_Ds0NC0_ATAAGAGTCACTCCTG	BTCC	7020	2400	BTCC	N1	Normal	Tip_RBP7
BTCC_N1_Normal_Ds0NC0_ATAAGAGTCCTACAGA	BTCC	7483	2148	BTCC	N1	Normal	Veins_ACKR1
BTCC_N1_Normal_Ds0NC0_ATAAGAGTCGGAGCAA	BTCC	14853	3502	BTCC	N1	Normal	Veins_ACKR1
BTCC_N1_Normal_Ds0NC0_ATAGACCAGAGGTAGA	BTCC	12108	3454	BTCC	N1	Normal	Arteries_GJA4
BTCC_N1_Normal_Ds0NC0_ATAGACCAGGACAGCT	BTCC	11264	2972	BTCC	N1	Normal	Veins_ACKR1
BTCC_N1_Normal_Ds0NC0_ATAGACCCAAGGACAC	BTCC	5804	2005	BTCC	N1	Normal	Veins_ACKR1
BTCC_N1_Normal_Ds0NC0_ATAGACCCAGTCAGAG	BTCC	5997	2115	BTCC	N1	Normal	Veins_ACKR1
BTCC_N1_Normal_Ds0NC0_ATAGACCCATTAGGCT	BTCC	13498	3054	BTCC	N1	Normal	Veins_ACKR1
BTCC_N1_Normal_Ds0NC0_ATCACGAAGTCTCGGC	BTCC	10500	2623	BTCC	N1	Normal	Veins_ACKR1
BTCC_N1_Normal_Ds0NC0_ATCACGACACGACGAA	BTCC	9516	2510	BTCC	N1	Normal	Veins_ACKR1
BTCC_N1_Normal_Ds0NC0_ATCACGACAGATAATG	BTCC	9445	2627	BTCC	N1	Normal	Veins_ACKR1
BTCC_N1_Normal_Ds0NC0_ATCACGACAGCTGGCT	BTCC	16226	3505	BTCC	N1	Normal	Veins_ACKR1
BTCC_N1_Normal_Ds0NC0_ATCACGATCAGCTGGC	BTCC	9503	2825	BTCC	N1	Normal	Veins_ACKR1
BTCC_N1_Normal_Ds0NC0_ATCACGATCGACAGCC	BTCC	6686	1986	BTCC	N1	Normal	Veins_ACKR1
BTCC_N1_Normal_Ds0NC0_ATCACGATCTGAGTGT	BTCC	7703	2471	BTCC	N1	Normal	Veins_ACKR1
BTCC_N1_Normal_Ds0NC0_ATCATCTAGAACAATC	BTCC	1018	644	BTCC	N1	Normal	Epilike_KRT17
BTCC_N1_Normal_Ds0NC0_ATCATCTAGGGTCTCC	BTCC	6867	2450	BTCC	N1	Normal	Tip_COL4A1
BTCC_N1_Normal_Ds0NC0_ATCATCTTCCGAAGAG	BTCC	5741	1855	BTCC	N1	Normal	Veins_ACKR1
BTCC_N1_Normal_Ds0NC0_ATCATGGAGTAGTGCG	BTCC	9751	2820	BTCC	N1	Normal	Veins_ACKR1
BTCC_N1_Normal_Ds0NC0_ATCATGGCATCACGTA	BTCC	23202	4393	BTCC	N1	Normal	Tip_RBP7
BTCC_N1_Normal_Ds0NC0_ATCCACCAGCAGACTG	BTCC	21150	4195	BTCC	N1	Normal	Tip_RBP7
BTCC_N1_Normal_Ds0NC0_ATCCACCAGCGCTTAT	BTCC	8234	2457	BTCC	N1	Normal	Veins_ACKR1
BTCC_N1_Normal_Ds0NC0_ATCCACCGTCTAAACC	BTCC	11590	3044	BTCC	N1	Normal	Veins_ACKR1
BTCC_N1_Normal_Ds0NC0_ATCCACCGTTGCGTTA	BTCC	9485	2457	BTCC	N1	Normal	Veins_ACKR1
BTCC_N1_Normal_Ds0NC0_ATCCACCTCGTGGACC	BTCC	8356	2255	BTCC	N1	Normal	Veins_ACKR1
BTCC_N1_Normal_Ds0NC0_ATCCGAAAGTCATGCT	BTCC	9734	2867	BTCC	N1	Normal	Tip_COL15A1
BTCC_N1_Normal_Ds0NC0_ATCCGAACAGATCCAT	BTCC	1118	699	BTCC	N1	Normal	Arteries_GJA4
BTCC_N1_Normal_Ds0NC0_ATCCGAATCGTTTAGG	BTCC	18511	3850	BTCC	N1	Normal	Tip_COL15A1
BTCC_N1_Normal_Ds0NC0_ATCGAGTAGCCTATGT	BTCC	16635	3638	BTCC	N1	Normal	Veins_ACKR1
BTCC_N1_Normal_Ds0NC0_ATCGAGTAGTGCTGCC	BTCC	15734	3555	BTCC	N1	Normal	Veins_ACKR1
BTCC_N1_Normal_Ds0NC0_ATCGAGTCAAGGGTCA	BTCC	7052	2102	BTCC	N1	Normal	Veins_ACKR1
BTCC_N1_Normal_Ds0NC0_ATCGAGTCAGGGTATG	BTCC	8794	2360	BTCC	N1	Normal	Veins_ACKR1
BTCC_N1_Normal_Ds0NC0_ATCGAGTGTACTCGCG	BTCC	5175	2051	BTCC	N1	Normal	Lymphatics_CCL21
BTCC_N1_Normal_Ds0NC0_ATCGAGTGTGTCAATC	BTCC	13082	3560	BTCC	N1	Normal	Arteries_GJA4
BTCC_N1_Normal_Ds0NC0_ATCGAGTTCTATCGCC	BTCC	7159	2466	BTCC	N1	Normal	Tip_RBP7
BTCC_N1_Normal_Ds0NC0_ATCTACTCATGCCTAA	BTCC	13915	3979	BTCC	N1	Normal	Veins_ACKR1
BTCC_N1_Normal_Ds0NC0_ATCTACTGTGAGGGAG	BTCC	14865	3989	BTCC	N1	Normal	Arteries_GJA4
BTCC_N1_Normal_Ds0NC0_ATCTACTTCTAACCGA	BTCC	7742	2592	BTCC	N1	Normal	Tip_RBP7
BTCC_N1_Normal_Ds0NC0_ATCTACTTCTATGTGG	BTCC	8519	2744	BTCC	N1	Normal	Tip_COL15A1
BTCC_N1_Normal_Ds0NC0_ATCTGCCAGAGTGAGA	BTCC	5278	1685	BTCC	N1	Normal	Veins_ACKR1
BTCC_N1_Normal_Ds0NC0_ATCTGCCAGTATTGGA	BTCC	14936	3620	BTCC	N1	Normal	Veins_ACKR1
BTCC_N1_Normal_Ds0NC0_ATCTGCCCAGGCTCAC	BTCC	14090	3275	BTCC	N1	Normal	Veins_ACKR1
BTCC_N1_Normal_Ds0NC0_ATGAGGGAGGCGTACA	BTCC	13255	3294	BTCC	N1	Normal	Veins_ACKR1
BTCC_N1_Normal_Ds0NC0_ATGAGGGCAAGTAGTA	BTCC	3684	1409	BTCC	N1	Normal	Veins_ACKR1
BTCC_N1_Normal_Ds0NC0_ATGAGGGGTGTATGGG	BTCC	6085	2487	BTCC	N1	Normal	Tip_COL4A1
BTCC_N1_Normal_Ds0NC0_ATGAGGGGTTACTGAC	BTCC	3018	1509	BTCC	N1	Normal	Arteries_GJA4
BTCC_N1_Normal_Ds0NC0_ATGCGATAGATCTGAA	BTCC	20208	4269	BTCC	N1	Normal	Veins_ACKR1
BTCC_N1_Normal_Ds0NC0_ATGCGATCACTATCTT	BTCC	24537	4976	BTCC	N1	Normal	Arteries_GJA4
BTCC_N1_Normal_Ds0NC0_ATGCGATCAGACAAGC	BTCC	11091	2731	BTCC	N1	Normal	Veins_ACKR1
BTCC_N1_Normal_Ds0NC0_ATGGGAGAGATGTTAG	BTCC	6989	2206	BTCC	N1	Normal	Veins_ACKR1
BTCC_N1_Normal_Ds0NC0_ATGGGAGCACATGTGT	BTCC	11219	3066	BTCC	N1	Normal	Veins_ACKR1
BTCC_N1_Normal_Ds0NC0_ATGGGAGCACCACGTG	BTCC	13978	3458	BTCC	N1	Normal	Tip_COL15A1
BTCC_N1_Normal_Ds0NC0_ATGGGAGCAGATGAGC	BTCC	11047	3436	BTCC	N1	Normal	Tip_COL4A1
BTCC_N1_Normal_Ds0NC0_ATGGGAGCATCACAAC	BTCC	16029	4506	BTCC	N1	Normal	Tip_COL4A1
BTCC_N1_Normal_Ds0NC0_ATGGGAGTCTCGCTTG	BTCC	7428	2356	BTCC	N1	Normal	Veins_ACKR1
BTCC_N1_Normal_Ds0NC0_ATGTGTGAGTCTCAAC	BTCC	8283	2419	BTCC	N1	Normal	Veins_ACKR1
BTCC_N1_Normal_Ds0NC0_ATGTGTGGTACCCAAT	BTCC	16613	3817	BTCC	N1	Normal	Veins_ACKR1
BTCC_N1_Normal_Ds0NC0_ATTACTCAGCAATCTC	BTCC	3189	1426	BTCC	N1	Normal	Arteries_GJA4
BTCC_N1_Normal_Ds0NC0_ATTACTCGTAGGGTAC	BTCC	886	620	BTCC	N1	Normal	Arteries_GJA4
BTCC_N1_Normal_Ds0NC0_ATTATCCAGACACGAC	BTCC	17070	4290	BTCC	N1	Normal	Tip_COL15A1
BTCC_N1_Normal_Ds0NC0_ATTATCCAGATCCTGT	BTCC	12752	3257	BTCC	N1	Normal	Veins_ACKR1
BTCC_N1_Normal_Ds0NC0_ATTATCCAGCCAGTTT	BTCC	21010	4497	BTCC	N1	Normal	Arteries_GJA4
BTCC_N1_Normal_Ds0NC0_ATTATCCAGGAATGGA	BTCC	17131	3619	BTCC	N1	Normal	Veins_ACKR1
BTCC_N1_Normal_Ds0NC0_ATTATCCAGGGTTCCC	BTCC	21518	4118	BTCC	N1	Normal	Tip_COL15A1
BTCC_N1_Normal_Ds0NC0_ATTATCCCAAGTCTAC	BTCC	23410	4341	BTCC	N1	Normal	Tip_RBP7
BTCC_N1_Normal_Ds0NC0_ATTATCCGTAACGTTC	BTCC	12346	3285	BTCC	N1	Normal	Tip_RBP7
BTCC_N1_Normal_Ds0NC0_ATTATCCGTTCGTTGA	BTCC	6512	2139	BTCC	N1	Normal	Veins_ACKR1
BTCC_N1_Normal_Ds0NC0_ATTATCCTCGCAGGCT	BTCC	19450	4496	BTCC	N1	Normal	Veins_ACKR1
BTCC_N1_Normal_Ds0NC0_ATTATCCTCTCCCTGA	BTCC	5451	2009	BTCC	N1	Normal	Veins_ACKR1
BTCC_N1_Normal_Ds0NC0_ATTCTACAGCGAAGGG	BTCC	26901	4604	BTCC	N1	Normal	Veins_ACKR1
BTCC_N1_Normal_Ds0NC0_ATTCTACAGTACGTAA	BTCC	4843	1762	BTCC	N1	Normal	Veins_ACKR1
BTCC_N1_Normal_Ds0NC0_ATTCTACCAACACCTA	BTCC	4585	2000	BTCC	N1	Normal	Arteries_GJA4
BTCC_N1_Normal_Ds0NC0_ATTCTACCAGGTGCCT	BTCC	17618	4449	BTCC	N1	Normal	Arteries_GJA4
BTCC_N1_Normal_Ds0NC0_ATTCTACCATAAAGGT	BTCC	9321	2706	BTCC	N1	Normal	Veins_ACKR1
BTCC_N1_Normal_Ds0NC0_ATTCTACCATACTACG	BTCC	7107	2554	BTCC	N1	Normal	Tip_RBP7
BTCC_N1_Normal_Ds0NC0_ATTCTACGTCAGATAA	BTCC	9471	2612	BTCC	N1	Normal	Veins_ACKR1
BTCC_N1_Normal_Ds0NC0_ATTCTACGTGTTAAGA	BTCC	10363	2863	BTCC	N1	Normal	Veins_ACKR1
BTCC_N1_Normal_Ds0NC0_ATTGGACCAATGGAAT	BTCC	4296	1537	BTCC	N1	Normal	Veins_ACKR1
BTCC_N1_Normal_Ds0NC0_ATTGGACCACTCTGTC	BTCC	15928	3750	BTCC	N1	Normal	Veins_ACKR1
BTCC_N1_Normal_Ds0NC0_ATTGGACGTCTGCAAT	BTCC	16222	3473	BTCC	N1	Normal	Veins_ACKR1
BTCC_N1_Normal_Ds0NC0_ATTGGACTCACATAGC	BTCC	3720	1503	BTCC	N1	Normal	Veins_S100A8
BTCC_N1_Normal_Ds0NC0_ATTGGTGAGCAGATCG	BTCC	4543	1745	BTCC	N1	Normal	Veins_ACKR1
BTCC_N1_Normal_Ds0NC0_ATTGGTGAGCGCTTAT	BTCC	7305	2415	BTCC	N1	Normal	Tip_RBP7
BTCC_N1_Normal_Ds0NC0_ATTGGTGCAAATACAG	BTCC	16014	3668	BTCC	N1	Normal	Veins_ACKR1
BTCC_N1_Normal_Ds0NC0_ATTGGTGCAGATCGGA	BTCC	1472	809	BTCC	N1	Normal	Arteries_GJA4
BTCC_N1_Normal_Ds0NC0_ATTGGTGCATTTCACT	BTCC	14229	3394	BTCC	N1	Normal	Veins_ACKR1
BTCC_N1_Normal_Ds0NC0_ATTGGTGGTACAGACG	BTCC	6984	2200	BTCC	N1	Normal	Veins_ACKR1
BTCC_N1_Normal_Ds0NC0_ATTTCTGCACGCCAGT	BTCC	5126	1760	BTCC	N1	Normal	Veins_ACKR1
BTCC_N1_Normal_Ds0NC0_ATTTCTGGTTCCCGAG	BTCC	9296	2581	BTCC	N1	Normal	Veins_ACKR1
BTCC_N1_Normal_Ds0NC0_ATTTCTGTCTTCAACT	BTCC	9139	2621	BTCC	N1	Normal	Veins_ACKR1
BTCC_N1_Normal_Ds0NC0_CAACCAACAGGGTTAG	BTCC	4442	1764	BTCC	N1	Normal	Tip_RBP7
BTCC_N1_Normal_Ds0NC0_CAACCAACATTGAGCT	BTCC	5856	2287	BTCC	N1	Normal	Arteries_GJA4
BTCC_N1_Normal_Ds0NC0_CAACCAAGTCATCGGC	BTCC	9681	2697	BTCC	N1	Normal	Veins_ACKR1
BTCC_N1_Normal_Ds0NC0_CAACCTCAGCTAGGCA	BTCC	8584	2523	BTCC	N1	Normal	Veins_ACKR1
BTCC_N1_Normal_Ds0NC0_CAACCTCAGGTGATAT	BTCC	14362	3637	BTCC	N1	Normal	Tip_COL4A1
BTCC_N1_Normal_Ds0NC0_CAACCTCCAAGCTGAG	BTCC	14057	3236	BTCC	N1	Normal	Veins_ACKR1
BTCC_N1_Normal_Ds0NC0_CAACCTCCAATCACAC	BTCC	12849	3364	BTCC	N1	Normal	Tip_COL4A1
BTCC_N1_Normal_Ds0NC0_CAACCTCCACACATGT	BTCC	17799	3968	BTCC	N1	Normal	Tip_COL15A1
BTCC_N1_Normal_Ds0NC0_CAACCTCCACCTTGTC	BTCC	7603	2135	BTCC	N1	Normal	Veins_ACKR1
BTCC_N1_Normal_Ds0NC0_CAACCTCGTCGTCTTC	BTCC	23960	4770	BTCC	N1	Normal	Tip_COL15A1
BTCC_N1_Normal_Ds0NC0_CAACCTCTCGGCGCTA	BTCC	9562	2438	BTCC	N1	Normal	Tip_RBP7
BTCC_N1_Normal_Ds0NC0_CAACCTCTCGTTACAG	BTCC	4207	1776	BTCC	N1	Normal	Tip_COL15A1
BTCC_N1_Normal_Ds0NC0_CAACCTCTCTCCAACC	BTCC	11081	3196	BTCC	N1	Normal	Arteries_GJA4
BTCC_N1_Normal_Ds0NC0_CAACTAGAGAACTCGG	BTCC	9325	2607	BTCC	N1	Normal	Veins_ACKR1
BTCC_N1_Normal_Ds0NC0_CAACTAGAGAGCTGCA	BTCC	7395	2451	BTCC	N1	Normal	Veins_ACKR1
BTCC_N1_Normal_Ds0NC0_CAACTAGAGCCCAGCT	BTCC	14934	3407	BTCC	N1	Normal	Veins_ACKR1
BTCC_N1_Normal_Ds0NC0_CAACTAGAGGCTCTTA	BTCC	4915	1851	BTCC	N1	Normal	Veins_ACKR1
BTCC_N1_Normal_Ds0NC0_CAACTAGCACATTAGC	BTCC	20195	4241	BTCC	N1	Normal	Veins_ACKR1
BTCC_N1_Normal_Ds0NC0_CAACTAGCATCGATTG	BTCC	3230	1311	BTCC	N1	Normal	Veins_S100A8
BTCC_N1_Normal_Ds0NC0_CAACTAGGTCGCATAT	BTCC	5835	1902	BTCC	N1	Normal	Veins_ACKR1
BTCC_N1_Normal_Ds0NC0_CAAGAAAAGTGCAAGC	BTCC	4822	1767	BTCC	N1	Normal	Veins_ACKR1
BTCC_N1_Normal_Ds0NC0_CAAGATCAGATATGCA	BTCC	6485	2074	BTCC	N1	Normal	Tip_COL4A1
BTCC_N1_Normal_Ds0NC0_CAAGATCAGCGATTCT	BTCC	4189	1553	BTCC	N1	Normal	Tip_RBP7
BTCC_N1_Normal_Ds0NC0_CAAGATCAGTGTGAAT	BTCC	8962	2857	BTCC	N1	Normal	Tip_RBP7
BTCC_N1_Normal_Ds0NC0_CAAGATCCAACTTGAC	BTCC	13645	3374	BTCC	N1	Normal	Veins_ACKR1
BTCC_N1_Normal_Ds0NC0_CAAGATCGTCTAGCCG	BTCC	9374	3033	BTCC	N1	Normal	Tip_COL15A1
BTCC_N1_Normal_Ds0NC0_CAAGATCGTTAGTGGG	BTCC	21744	4593	BTCC	N1	Normal	Epilike_KRT17
BTCC_N1_Normal_Ds0NC0_CAAGATCTCGTTACAG	BTCC	5577	1866	BTCC	N1	Normal	Veins_ACKR1
BTCC_N1_Normal_Ds0NC0_CAAGGCCGTGAGCGAT	BTCC	822	502	BTCC	N1	Normal	Tip_RBP7
BTCC_N1_Normal_Ds0NC0_CAAGGCCTCGGAATCT	BTCC	19873	4042	BTCC	N1	Normal	Veins_ACKR1
BTCC_N1_Normal_Ds0NC0_CAAGGCCTCTGCTGCT	BTCC	7314	2325	BTCC	N1	Normal	Veins_ACKR1
BTCC_N1_Normal_Ds0NC0_CAAGTTGAGAGTACAT	BTCC	4177	1732	BTCC	N1	Normal	Tip_RBP7
BTCC_N1_Normal_Ds0NC0_CAAGTTGCAGATCGGA	BTCC	15164	3788	BTCC	N1	Normal	Pericytes_RGS5
BTCC_N1_Normal_Ds0NC0_CAAGTTGTCGCATGGC	BTCC	7647	2521	BTCC	N1	Normal	Tip_COL15A1
BTCC_N1_Normal_Ds0NC0_CACAAACAGGTACTCT	BTCC	6677	2155	BTCC	N1	Normal	Veins_ACKR1
BTCC_N1_Normal_Ds0NC0_CACAAACCACAGCCCA	BTCC	1443	652	BTCC	N1	Normal	Veins_S100A8
BTCC_N1_Normal_Ds0NC0_CACAAACCACCGTTGG	BTCC	7973	2815	BTCC	N1	Normal	Tip_COL4A1
BTCC_N1_Normal_Ds0NC0_CACAAACGTCAAACTC	BTCC	2945	1450	BTCC	N1	Normal	Tip_COL4A1
BTCC_N1_Normal_Ds0NC0_CACAAACGTCGGCTCA	BTCC	10297	2939	BTCC	N1	Normal	Veins_ACKR1
BTCC_N1_Normal_Ds0NC0_CACAAACGTCTAGAGG	BTCC	11685	3090	BTCC	N1	Normal	Pericytes_RGS5
BTCC_N1_Normal_Ds0NC0_CACAAACGTTTGTTTC	BTCC	15923	3989	BTCC	N1	Normal	Tip_COL15A1
BTCC_N1_Normal_Ds0NC0_CACAAACTCCTTTCTC	BTCC	11825	3436	BTCC	N1	Normal	Veins_ACKR1
BTCC_N1_Normal_Ds0NC0_CACACAAGTCTAGCGC	BTCC	4242	1530	BTCC	N1	Normal	Veins_ACKR1
BTCC_N1_Normal_Ds0NC0_CACACAATCAGTGTTG	BTCC	9528	2806	BTCC	N1	Normal	Tip_COL15A1
BTCC_N1_Normal_Ds0NC0_CACACAATCGTAGGAG	BTCC	10574	3259	BTCC	N1	Normal	Tip_RBP7
BTCC_N1_Normal_Ds0NC0_CACACCTCATTCCTCG	BTCC	14558	3861	BTCC	N1	Normal	Arteries_GJA4
BTCC_N1_Normal_Ds0NC0_CACACCTGTCCGACGT	BTCC	15935	3507	BTCC	N1	Normal	Veins_ACKR1
BTCC_N1_Normal_Ds0NC0_CACACCTGTTACGGAG	BTCC	5946	1899	BTCC	N1	Normal	Veins_ACKR1
BTCC_N1_Normal_Ds0NC0_CACACTCAGCTAGGCA	BTCC	12109	3347	BTCC	N1	Normal	Veins_ACKR1
BTCC_N1_Normal_Ds0NC0_CACACTCCACACCGAC	BTCC	18652	4037	BTCC	N1	Normal	Veins_ACKR1
BTCC_N1_Normal_Ds0NC0_CACACTCCAGGCAGTA	BTCC	7554	2242	BTCC	N1	Normal	Veins_ACKR1
BTCC_N1_Normal_Ds0NC0_CACACTCGTATGCTTG	BTCC	21212	4502	BTCC	N1	Normal	Tip_COL15A1
BTCC_N1_Normal_Ds0NC0_CACACTCTCCCTAACC	BTCC	7273	2479	BTCC	N1	Normal	Tip_RBP7
BTCC_N1_Normal_Ds0NC0_CACAGGCAGGTGCAAC	BTCC	1964	916	BTCC	N1	Normal	Veins_S100A8
BTCC_N1_Normal_Ds0NC0_CACAGTAGTACGCACC	BTCC	9172	2639	BTCC	N1	Normal	Veins_ACKR1
BTCC_N1_Normal_Ds0NC0_CACAGTAGTAGCGCTC	BTCC	8136	2216	BTCC	N1	Normal	Veins_ACKR1
BTCC_N1_Normal_Ds0NC0_CACAGTAGTCTAGTGT	BTCC	3126	1646	BTCC	N1	Normal	Tip_COL4A1
BTCC_N1_Normal_Ds0NC0_CACATAGCATACTACG	BTCC	9418	2759	BTCC	N1	Normal	Veins_ACKR1
BTCC_N1_Normal_Ds0NC0_CACATAGGTGTGGTTT	BTCC	11562	3678	BTCC	N1	Normal	Arteries_GJA4
BTCC_N1_Normal_Ds0NC0_CACATAGGTTATGCGT	BTCC	2854	1296	BTCC	N1	Normal	Veins_ACKR1
BTCC_N1_Normal_Ds0NC0_CACATAGGTTGAGTTC	BTCC	7387	2043	BTCC	N1	Normal	Veins_ACKR1
BTCC_N1_Normal_Ds0NC0_CACATAGTCTGTCCGT	BTCC	7418	2170	BTCC	N1	Normal	Veins_ACKR1
BTCC_N1_Normal_Ds0NC0_CACATTTAGGAGTTGC	BTCC	4377	1685	BTCC	N1	Normal	Veins_S100A8
BTCC_N1_Normal_Ds0NC0_CACATTTGTCGAAAGC	BTCC	8037	2493	BTCC	N1	Normal	Veins_ACKR1
BTCC_N1_Normal_Ds0NC0_CACATTTTCAGTTAGC	BTCC	20079	4103	BTCC	N1	Normal	Tip_RBP7
BTCC_N1_Normal_Ds0NC0_CACCACTAGAGCTTCT	BTCC	18212	4082	BTCC	N1	Normal	Veins_ACKR1
BTCC_N1_Normal_Ds0NC0_CACCACTAGGGAAACA	BTCC	18308	4055	BTCC	N1	Normal	Tip_COL15A1
BTCC_N1_Normal_Ds0NC0_CACCACTAGTCCATAC	BTCC	8529	2572	BTCC	N1	Normal	Veins_ACKR1
BTCC_N1_Normal_Ds0NC0_CACCACTAGTCGTTTG	BTCC	9200	2741	BTCC	N1	Normal	Veins_ACKR1
BTCC_N1_Normal_Ds0NC0_CACCACTGTACGCACC	BTCC	14673	3736	BTCC	N1	Normal	Tip_COL15A1
BTCC_N1_Normal_Ds0NC0_CACCACTGTAGCGTCC	BTCC	21488	4321	BTCC	N1	Normal	Prolif_STMN1
BTCC_N1_Normal_Ds0NC0_CACCACTGTTACTGAC	BTCC	13356	2860	BTCC	N1	Normal	Veins_ACKR1
BTCC_N1_Normal_Ds0NC0_CACCACTTCTGGCGTG	BTCC	10119	2706	BTCC	N1	Normal	Veins_ACKR1
BTCC_N1_Normal_Ds0NC0_CACCAGGAGCGTGTCC	BTCC	2174	1189	BTCC	N1	Normal	Veins_ACKR1
BTCC_N1_Normal_Ds0NC0_CACCAGGAGTGTGAAT	BTCC	17797	3868	BTCC	N1	Normal	Veins_ACKR1
BTCC_N1_Normal_Ds0NC0_CACCAGGCAAGTAATG	BTCC	9429	2310	BTCC	N1	Normal	Veins_ACKR1
BTCC_N1_Normal_Ds0NC0_CACCAGGGTATAGGTA	BTCC	8339	2588	BTCC	N1	Normal	Tip_RBP7
BTCC_N1_Normal_Ds0NC0_CACCAGGGTGCGCTTG	BTCC	13918	3169	BTCC	N1	Normal	Tip_RBP7
BTCC_N1_Normal_Ds0NC0_CACCTTGAGCCACGTC	BTCC	18996	4125	BTCC	N1	Normal	Veins_ACKR1
BTCC_N1_Normal_Ds0NC0_CACCTTGCATACTCTT	BTCC	4740	1715	BTCC	N1	Normal	Veins_ACKR1
BTCC_N1_Normal_Ds0NC0_CACCTTGGTATCACCA	BTCC	7322	2141	BTCC	N1	Normal	Veins_ACKR1
BTCC_N1_Normal_Ds0NC0_CACTCCAAGAGCCTAG	BTCC	6128	2228	BTCC	N1	Normal	Tip_COL4A1
BTCC_N1_Normal_Ds0NC0_CACTCCAGTAAATGTG	BTCC	11833	3415	BTCC	N1	Normal	Tip_COL15A1
BTCC_N1_Normal_Ds0NC0_CACTCCAGTCAAACTC	BTCC	22283	4635	BTCC	N1	Normal	Tip_COL15A1
BTCC_N1_Normal_Ds0NC0_CAGAATCTCTTCAACT	BTCC	4972	2093	BTCC	N1	Normal	Tip_COL4A1
BTCC_N1_Normal_Ds0NC0_CAGAGAGAGGCTCATT	BTCC	22387	4894	BTCC	N1	Normal	Arteries_GJA4
BTCC_N1_Normal_Ds0NC0_CAGAGAGCAAGCGATG	BTCC	17368	4058	BTCC	N1	Normal	Tip_RBP7
BTCC_N1_Normal_Ds0NC0_CAGAGAGCATCGTCGG	BTCC	12524	3227	BTCC	N1	Normal	Tip_RBP7
BTCC_N1_Normal_Ds0NC0_CAGAGAGCATGTCCTC	BTCC	8589	2520	BTCC	N1	Normal	Veins_ACKR1
BTCC_N1_Normal_Ds0NC0_CAGAGAGGTATCGCAT	BTCC	17937	4075	BTCC	N1	Normal	Tip_RBP7
BTCC_N1_Normal_Ds0NC0_CAGAGAGGTCAGGACA	BTCC	12758	3522	BTCC	N1	Normal	Arteries_GJA4
BTCC_N1_Normal_Ds0NC0_CAGAGAGGTCTGGTCG	BTCC	6480	2177	BTCC	N1	Normal	Veins_ACKR1
BTCC_N1_Normal_Ds0NC0_CAGAGAGTCTGCTGTC	BTCC	6137	1946	BTCC	N1	Normal	Tip_RBP7
BTCC_N1_Normal_Ds0NC0_CAGATCAAGGTGTTAA	BTCC	5150	1718	BTCC	N1	Normal	Veins_ACKR1
BTCC_N1_Normal_Ds0NC0_CAGATCATCCCTAATT	BTCC	6828	2280	BTCC	N1	Normal	Veins_ACKR1
BTCC_N1_Normal_Ds0NC0_CAGCAGCAGATAGTCA	BTCC	9091	3107	BTCC	N1	Normal	Tip_COL4A1
BTCC_N1_Normal_Ds0NC0_CAGCAGCCATGGGACA	BTCC	18385	3915	BTCC	N1	Normal	Veins_ACKR1
BTCC_N1_Normal_Ds0NC0_CAGCAGCGTCGGCATC	BTCC	6428	2079	BTCC	N1	Normal	Tip_RBP7
BTCC_N1_Normal_Ds0NC0_CAGCAGCGTCTTCAAG	BTCC	19197	4631	BTCC	N1	Normal	Tip_COL15A1
BTCC_N1_Normal_Ds0NC0_CAGCAGCGTTCGGGCT	BTCC	10127	2657	BTCC	N1	Normal	Veins_ACKR1
BTCC_N1_Normal_Ds0NC0_CAGCAGCGTTGCCTCT	BTCC	8204	2281	BTCC	N1	Normal	Veins_ACKR1
BTCC_N1_Normal_Ds0NC0_CAGCAGCTCGCGCCAA	BTCC	7824	2303	BTCC	N1	Normal	Veins_ACKR1
BTCC_N1_Normal_Ds0NC0_CAGCAGCTCTCTAAGG	BTCC	2226	1040	BTCC	N1	Normal	Veins_ACKR1
BTCC_N1_Normal_Ds0NC0_CAGCATAAGCTAAACA	BTCC	14148	3295	BTCC	N1	Normal	Veins_ACKR1
BTCC_N1_Normal_Ds0NC0_CAGCATACACGGCTAC	BTCC	3066	1285	BTCC	N1	Normal	Tip_RBP7
BTCC_N1_Normal_Ds0NC0_CAGCATACATTACGAC	BTCC	987	596	BTCC	N1	Normal	Veins_ACKR1
BTCC_N1_Normal_Ds0NC0_CAGCCGACACCGATAT	BTCC	9162	2604	BTCC	N1	Normal	Veins_ACKR1
BTCC_N1_Normal_Ds0NC0_CAGCCGAGTACGCACC	BTCC	9608	2918	BTCC	N1	Normal	Tip_COL15A1
BTCC_N1_Normal_Ds0NC0_CAGCCGAGTCATATCG	BTCC	7457	2198	BTCC	N1	Normal	Veins_ACKR1
BTCC_N1_Normal_Ds0NC0_CAGCCGAGTGGGTATG	BTCC	29670	4973	BTCC	N1	Normal	Tip_COL15A1
BTCC_N1_Normal_Ds0NC0_CAGCCGATCAATCTCT	BTCC	7024	2164	BTCC	N1	Normal	Veins_ACKR1
BTCC_N1_Normal_Ds0NC0_CAGCCGATCAGCACAT	BTCC	6254	2370	BTCC	N1	Normal	Arteries_GJA4
BTCC_N1_Normal_Ds0NC0_CAGCGACTCAAACCAC	BTCC	9164	2835	BTCC	N1	Normal	Tip_COL15A1
BTCC_N1_Normal_Ds0NC0_CAGCGACTCTATCCTA	BTCC	7634	2363	BTCC	N1	Normal	Veins_ACKR1
BTCC_N1_Normal_Ds0NC0_CAGCTAAAGCGTAGTG	BTCC	9877	2838	BTCC	N1	Normal	Tip_COL15A1
BTCC_N1_Normal_Ds0NC0_CAGCTAAAGCTAAACA	BTCC	5506	1806	BTCC	N1	Normal	Tip_RBP7
BTCC_N1_Normal_Ds0NC0_CAGCTAAAGTGCGTGA	BTCC	20692	4229	BTCC	N1	Normal	Veins_ACKR1
BTCC_N1_Normal_Ds0NC0_CAGCTAAAGTTATCGC	BTCC	26083	4853	BTCC	N1	Normal	Tip_COL4A1
BTCC_N1_Normal_Ds0NC0_CAGCTAAGTGTAATGA	BTCC	13186	3098	BTCC	N1	Normal	Tip_RBP7
BTCC_N1_Normal_Ds0NC0_CAGCTAATCTGATACG	BTCC	4434	1662	BTCC	N1	Normal	Tip_RBP7
BTCC_N1_Normal_Ds0NC0_CAGCTGGAGGAACTGC	BTCC	3577	1649	BTCC	N1	Normal	Tip_COL4A1
BTCC_N1_Normal_Ds0NC0_CAGCTGGCACAAGTAA	BTCC	4906	2010	BTCC	N1	Normal	Tip_COL15A1
BTCC_N1_Normal_Ds0NC0_CAGCTGGCAGCCTATA	BTCC	8233	2755	BTCC	N1	Normal	Tip_COL15A1
BTCC_N1_Normal_Ds0NC0_CAGGTGCAGAATGTGT	BTCC	9111	2803	BTCC	N1	Normal	Tip_COL4A1
BTCC_N1_Normal_Ds0NC0_CAGGTGCCAATCGGTT	BTCC	8780	3061	BTCC	N1	Normal	Tip_COL4A1
BTCC_N1_Normal_Ds0NC0_CAGGTGCCAGCGTAAG	BTCC	9730	2520	BTCC	N1	Normal	Veins_ACKR1
BTCC_N1_Normal_Ds0NC0_CAGGTGCGTGCCTGTG	BTCC	6182	2049	BTCC	N1	Normal	Veins_ACKR1
BTCC_N1_Normal_Ds0NC0_CAGGTGCTCACCAGGC	BTCC	9190	2535	BTCC	N1	Normal	Veins_ACKR1
BTCC_N1_Normal_Ds0NC0_CAGTAACGTCAATACC	BTCC	13217	3515	BTCC	N1	Normal	Tip_COL4A1
BTCC_N1_Normal_Ds0NC0_CAGTAACGTCTCTTTA	BTCC	6664	2211	BTCC	N1	Normal	Veins_ACKR1
BTCC_N1_Normal_Ds0NC0_CAGTAACGTCTTCAAG	BTCC	3230	1217	BTCC	N1	Normal	Tip_RBP7
BTCC_N1_Normal_Ds0NC0_CAGTAACGTGTGAATA	BTCC	9214	3177	BTCC	N1	Normal	Arteries_GJA4
BTCC_N1_Normal_Ds0NC0_CAGTAACGTTCACCTC	BTCC	6722	1970	BTCC	N1	Normal	Veins_ACKR1
BTCC_N1_Normal_Ds0NC0_CAGTAACTCTGCAGTA	BTCC	5581	1886	BTCC	N1	Normal	Tip_RBP7
BTCC_N1_Normal_Ds0NC0_CAGTCCTAGCTCCCAG	BTCC	15984	3846	BTCC	N1	Normal	Veins_ACKR1
BTCC_N1_Normal_Ds0NC0_CAGTCCTCAGCTGCAC	BTCC	8005	2206	BTCC	N1	Normal	Veins_ACKR1
BTCC_N1_Normal_Ds0NC0_CAGTCCTCATGCGCAC	BTCC	8153	2328	BTCC	N1	Normal	Veins_ACKR1
BTCC_N1_Normal_Ds0NC0_CAGTCCTGTTCATGGT	BTCC	5277	1567	BTCC	N1	Normal	Veins_ACKR1
BTCC_N1_Normal_Ds0NC0_CAGTCCTGTTCTGAAC	BTCC	10926	2881	BTCC	N1	Normal	Veins_ACKR1
BTCC_N1_Normal_Ds0NC0_CAGTCCTTCAGCAACT	BTCC	13572	3778	BTCC	N1	Normal	Arteries_GJA4
BTCC_N1_Normal_Ds0NC0_CATATGGAGACTTGAA	BTCC	15383	4050	BTCC	N1	Normal	Tip_COL15A1
BTCC_N1_Normal_Ds0NC0_CATATGGCAATCCGAT	BTCC	9944	2598	BTCC	N1	Normal	Veins_ACKR1
BTCC_N1_Normal_Ds0NC0_CATATGGGTATCTGCA	BTCC	7437	2235	BTCC	N1	Normal	Tip_COL15A1
BTCC_N1_Normal_Ds0NC0_CATATGGGTCAAACTC	BTCC	5900	2031	BTCC	N1	Normal	Tip_COL4A1
BTCC_N1_Normal_Ds0NC0_CATATTCCATGGTAGG	BTCC	7905	2749	BTCC	N1	Normal	Arteries_GJA4
BTCC_N1_Normal_Ds0NC0_CATATTCGTAATCGTC	BTCC	9233	2951	BTCC	N1	Normal	Tip_COL4A1
BTCC_N1_Normal_Ds0NC0_CATCAAGCAAAGGTGC	BTCC	7595	2185	BTCC	N1	Normal	Veins_ACKR1
BTCC_N1_Normal_Ds0NC0_CATCAAGCATCACGTA	BTCC	13781	3255	BTCC	N1	Normal	Tip_COL15A1
BTCC_N1_Normal_Ds0NC0_CATCAAGGTAATCACC	BTCC	6723	2114	BTCC	N1	Normal	Veins_ACKR1
BTCC_N1_Normal_Ds0NC0_CATCAAGTCCGAATGT	BTCC	15880	3545	BTCC	N1	Normal	Veins_ACKR1
BTCC_N1_Normal_Ds0NC0_CATCAAGTCCTCCTAG	BTCC	8969	2564	BTCC	N1	Normal	Veins_ACKR1
BTCC_N1_Normal_Ds0NC0_CATCAAGTCCTTGCCA	BTCC	6392	1946	BTCC	N1	Normal	Veins_ACKR1
BTCC_N1_Normal_Ds0NC0_CATCAGAAGGCTATCT	BTCC	9548	2316	BTCC	N1	Normal	Veins_ACKR1
BTCC_N1_Normal_Ds0NC0_CATCAGACAAGGACAC	BTCC	17743	3737	BTCC	N1	Normal	Veins_ACKR1
BTCC_N1_Normal_Ds0NC0_CATCAGACAGTTCCCT	BTCC	21806	4719	BTCC	N1	Normal	Tip_RBP7
BTCC_N1_Normal_Ds0NC0_CATCAGATCCTTTACA	BTCC	21049	4472	BTCC	N1	Normal	Tip_RBP7
BTCC_N1_Normal_Ds0NC0_CATCCACAGGCCCGTT	BTCC	11076	2723	BTCC	N1	Normal	Veins_ACKR1
BTCC_N1_Normal_Ds0NC0_CATCCACAGTAACCCT	BTCC	8075	2411	BTCC	N1	Normal	Tip_COL15A1
BTCC_N1_Normal_Ds0NC0_CATCCACCACAACTGT	BTCC	3165	1214	BTCC	N1	Normal	Veins_ACKR1
BTCC_N1_Normal_Ds0NC0_CATCCACGTCTGGAGA	BTCC	10376	2697	BTCC	N1	Normal	Veins_ACKR1
BTCC_N1_Normal_Ds0NC0_CATCGAAAGTTCCACA	BTCC	5695	2160	BTCC	N1	Normal	Arteries_GJA4
BTCC_N1_Normal_Ds0NC0_CATCGAACACAGTCGC	BTCC	29858	4946	BTCC	N1	Normal	Veins_ACKR1
BTCC_N1_Normal_Ds0NC0_CATCGAAGTATCGCAT	BTCC	14590	3486	BTCC	N1	Normal	Veins_ACKR1
BTCC_N1_Normal_Ds0NC0_CATCGAAGTCATACTG	BTCC	6293	2099	BTCC	N1	Normal	Veins_ACKR1
BTCC_N1_Normal_Ds0NC0_CATCGAATCATTCACT	BTCC	15184	3479	BTCC	N1	Normal	Veins_ACKR1
BTCC_N1_Normal_Ds0NC0_CATCGAATCCAAACAC	BTCC	4116	1718	BTCC	N1	Normal	Veins_ACKR1
BTCC_N1_Normal_Ds0NC0_CATCGAATCGTTACGA	BTCC	20365	4200	BTCC	N1	Normal	Veins_ACKR1
BTCC_N1_Normal_Ds0NC0_CATCGAATCTCCTATA	BTCC	8017	2404	BTCC	N1	Normal	Veins_ACKR1
BTCC_N1_Normal_Ds0NC0_CATCGGGAGTCATCCA	BTCC	2242	977	BTCC	N1	Normal	Veins_ACKR1
BTCC_N1_Normal_Ds0NC0_CATCGGGCATGGTAGG	BTCC	6173	1959	BTCC	N1	Normal	Veins_ACKR1
BTCC_N1_Normal_Ds0NC0_CATCGGGGTGCTCTTC	BTCC	5393	2188	BTCC	N1	Normal	Veins_ACKR1
BTCC_N1_Normal_Ds0NC0_CATGACAAGACTAGAT	BTCC	830	533	BTCC	N1	Normal	Tip_RBP7
BTCC_N1_Normal_Ds0NC0_CATGACACAGTATAAG	BTCC	5937	1911	BTCC	N1	Normal	Veins_ACKR1
BTCC_N1_Normal_Ds0NC0_CATGACACATGCATGT	BTCC	8931	2528	BTCC	N1	Normal	Veins_ACKR1
BTCC_N1_Normal_Ds0NC0_CATGACAGTAAACCTC	BTCC	11411	3008	BTCC	N1	Normal	Veins_ACKR1
BTCC_N1_Normal_Ds0NC0_CATGACAGTGACTACT	BTCC	9447	2832	BTCC	N1	Normal	Tip_COL15A1
BTCC_N1_Normal_Ds0NC0_CATGACAGTTAGATGA	BTCC	7671	2682	BTCC	N1	Normal	Tip_COL4A1
BTCC_N1_Normal_Ds0NC0_CATGACATCCAACCAA	BTCC	16564	3582	BTCC	N1	Normal	Veins_ACKR1
BTCC_N1_Normal_Ds0NC0_CATGCCTAGATGTCGG	BTCC	2823	1230	BTCC	N1	Normal	Tip_RBP7
BTCC_N1_Normal_Ds0NC0_CATGCCTCAAAGCGGT	BTCC	11501	3163	BTCC	N1	Normal	Veins_ACKR1
BTCC_N1_Normal_Ds0NC0_CATGCCTCACCACGTG	BTCC	6170	1853	BTCC	N1	Normal	Veins_ACKR1
BTCC_N1_Normal_Ds0NC0_CATGCCTCATGACATC	BTCC	5993	2292	BTCC	N1	Normal	Arteries_GJA4
BTCC_N1_Normal_Ds0NC0_CATGCCTGTAAACCTC	BTCC	8133	2573	BTCC	N1	Normal	Tip_RBP7
BTCC_N1_Normal_Ds0NC0_CATGCCTGTTTGACAC	BTCC	5414	1898	BTCC	N1	Normal	Arteries_GJA4
BTCC_N1_Normal_Ds0NC0_CATGCCTTCCGGGTGT	BTCC	11778	3076	BTCC	N1	Normal	Veins_ACKR1
BTCC_N1_Normal_Ds0NC0_CATGGCGAGTTCGATC	BTCC	15504	3404	BTCC	N1	Normal	Tip_RBP7
BTCC_N1_Normal_Ds0NC0_CATGGCGCATTGGCGC	BTCC	11096	3126	BTCC	N1	Normal	Veins_ACKR1
BTCC_N1_Normal_Ds0NC0_CATGGCGGTCCCTACT	BTCC	5950	1832	BTCC	N1	Normal	Veins_ACKR1
BTCC_N1_Normal_Ds0NC0_CATGGCGTCGGTCTAA	BTCC	11214	2799	BTCC	N1	Normal	Tip_RBP7
BTCC_N1_Normal_Ds0NC0_CATGGCGTCTAAGCCA	BTCC	3999	1372	BTCC	N1	Normal	Veins_ACKR1
BTCC_N1_Normal_Ds0NC0_CATTATCAGGAGTACC	BTCC	2292	998	BTCC	N1	Normal	Veins_ACKR1
BTCC_N1_Normal_Ds0NC0_CATTATCTCAACACTG	BTCC	6632	2382	BTCC	N1	Normal	Arteries_GJA4
BTCC_N1_Normal_Ds0NC0_CATTATCTCACATACG	BTCC	9583	2646	BTCC	N1	Normal	Veins_ACKR1
BTCC_N1_Normal_Ds0NC0_CATTATCTCACATAGC	BTCC	2024	877	BTCC	N1	Normal	Veins_ACKR1
BTCC_N1_Normal_Ds0NC0_CATTATCTCGGATGGA	BTCC	9108	2766	BTCC	N1	Normal	Tip_COL4A1
BTCC_N1_Normal_Ds0NC0_CATTATCTCTACTCAT	BTCC	7998	2817	BTCC	N1	Normal	Tip_COL4A1
BTCC_N1_Normal_Ds0NC0_CATTCGCAGTTGAGTA	BTCC	11083	2787	BTCC	N1	Normal	Veins_ACKR1
BTCC_N1_Normal_Ds0NC0_CATTCGCGTCTGGTCG	BTCC	9562	2960	BTCC	N1	Normal	Tip_COL4A1
BTCC_N1_Normal_Ds0NC0_CATTCGCTCGTCCAGG	BTCC	22569	4776	BTCC	N1	Normal	Tip_COL4A1
BTCC_N1_Normal_Ds0NC0_CCAATCCAGACTACAA	BTCC	2506	1111	BTCC	N1	Normal	Veins_ACKR1
BTCC_N1_Normal_Ds0NC0_CCAATCCAGTCGTACT	BTCC	3494	1346	BTCC	N1	Normal	Veins_ACKR1
BTCC_N1_Normal_Ds0NC0_CCAATCCCAGCGATCC	BTCC	12240	3003	BTCC	N1	Normal	Veins_ACKR1
BTCC_N1_Normal_Ds0NC0_CCAATCCGTCCATCCT	BTCC	19875	4541	BTCC	N1	Normal	Tip_RBP7
BTCC_N1_Normal_Ds0NC0_CCAATCCGTCTCTCTG	BTCC	8029	2594	BTCC	N1	Normal	Tip_COL15A1
BTCC_N1_Normal_Ds0NC0_CCAATCCGTGCTAGCC	BTCC	20793	4730	BTCC	N1	Normal	Tip_RBP7
BTCC_N1_Normal_Ds0NC0_CCAATCCTCTTATCTG	BTCC	25421	4768	BTCC	N1	Normal	Veins_ACKR1
BTCC_N1_Normal_Ds0NC0_CCACCTACAAAGGTGC	BTCC	6862	2088	BTCC	N1	Normal	Veins_ACKR1
BTCC_N1_Normal_Ds0NC0_CCACCTACACCGGAAA	BTCC	15122	3671	BTCC	N1	Normal	Veins_ACKR1
BTCC_N1_Normal_Ds0NC0_CCACCTACATAAAGGT	BTCC	15887	4090	BTCC	N1	Normal	Veins_ACKR1
BTCC_N1_Normal_Ds0NC0_CCACCTAGTTCCCGAG	BTCC	4781	1609	BTCC	N1	Normal	Veins_ACKR1
BTCC_N1_Normal_Ds0NC0_CCACCTATCGACAGCC	BTCC	5729	1812	BTCC	N1	Normal	Veins_ACKR1
BTCC_N1_Normal_Ds0NC0_CCACGGAAGGAGTCTG	BTCC	17217	3601	BTCC	N1	Normal	Veins_ACKR1
BTCC_N1_Normal_Ds0NC0_CCACGGACAACGATGG	BTCC	28575	4795	BTCC	N1	Normal	Tip_COL15A1
BTCC_N1_Normal_Ds0NC0_CCACGGACAGCTTCGG	BTCC	11498	2881	BTCC	N1	Normal	Veins_ACKR1
BTCC_N1_Normal_Ds0NC0_CCACGGACATTGGTAC	BTCC	6084	2006	BTCC	N1	Normal	Veins_ACKR1
BTCC_N1_Normal_Ds0NC0_CCACGGAGTTATCGGT	BTCC	8877	2522	BTCC	N1	Normal	Veins_ACKR1
BTCC_N1_Normal_Ds0NC0_CCACGGAGTTCCCGAG	BTCC	8483	2569	BTCC	N1	Normal	Veins_ACKR1
BTCC_N1_Normal_Ds0NC0_CCACTACAGCGATATA	BTCC	9094	2601	BTCC	N1	Normal	Veins_ACKR1
BTCC_N1_Normal_Ds0NC0_CCACTACAGCGTAATA	BTCC	11031	3006	BTCC	N1	Normal	Tip_RBP7
BTCC_N1_Normal_Ds0NC0_CCACTACAGCTGAACG	BTCC	7686	2207	BTCC	N1	Normal	Veins_ACKR1
BTCC_N1_Normal_Ds0NC0_CCACTACAGTATCTCG	BTCC	9000	2355	BTCC	N1	Normal	Veins_ACKR1
BTCC_N1_Normal_Ds0NC0_CCACTACGTGTTGGGA	BTCC	2188	1036	BTCC	N1	Normal	Arteries_GJA4
BTCC_N1_Normal_Ds0NC0_CCACTACGTTGTCTTT	BTCC	10911	3230	BTCC	N1	Normal	Tip_COL4A1
BTCC_N1_Normal_Ds0NC0_CCACTACTCGTACGGC	BTCC	23929	4720	BTCC	N1	Normal	Tip_COL15A1
BTCC_N1_Normal_Ds0NC0_CCAGCGAAGGCAGTCA	BTCC	16997	3584	BTCC	N1	Normal	Tip_COL15A1
BTCC_N1_Normal_Ds0NC0_CCAGCGAAGGGTATCG	BTCC	13622	3751	BTCC	N1	Normal	Arteries_GJA4
BTCC_N1_Normal_Ds0NC0_CCAGCGAAGTCTCCTC	BTCC	12705	3284	BTCC	N1	Normal	Veins_ACKR1
BTCC_N1_Normal_Ds0NC0_CCAGCGACAGTACACT	BTCC	10558	2971	BTCC	N1	Normal	Veins_ACKR1
BTCC_N1_Normal_Ds0NC0_CCAGCGACATGTCGAT	BTCC	3769	1466	BTCC	N1	Normal	Veins_ACKR1
BTCC_N1_Normal_Ds0NC0_CCAGCGATCACGACTA	BTCC	12393	3239	BTCC	N1	Normal	Veins_ACKR1
BTCC_N1_Normal_Ds0NC0_CCAGCGATCCACGTTC	BTCC	6166	1957	BTCC	N1	Normal	Veins_ACKR1
BTCC_N1_Normal_Ds0NC0_CCAGCGATCTTCTGGC	BTCC	9724	3112	BTCC	N1	Normal	Arteries_GJA4
BTCC_N1_Normal_Ds0NC0_CCATGTCAGGTACTCT	BTCC	23243	4281	BTCC	N1	Normal	Veins_ACKR1
BTCC_N1_Normal_Ds0NC0_CCATGTCGTGACCAAG	BTCC	5529	2006	BTCC	N1	Normal	Veins_ACKR1
BTCC_N1_Normal_Ds0NC0_CCATGTCGTTTCGCTC	BTCC	15850	3815	BTCC	N1	Normal	Veins_ACKR1
BTCC_N1_Normal_Ds0NC0_CCATGTCTCCTGCTTG	BTCC	3437	1541	BTCC	N1	Normal	Arteries_GJA4
BTCC_N1_Normal_Ds0NC0_CCATGTCTCGCTTAGA	BTCC	9852	3028	BTCC	N1	Normal	Veins_ACKR1
BTCC_N1_Normal_Ds0NC0_CCATTCGCAAGCCGTC	BTCC	4815	2078	BTCC	N1	Normal	Tip_RBP7
BTCC_N1_Normal_Ds0NC0_CCATTCGGTGCACCAC	BTCC	11301	3031	BTCC	N1	Normal	Veins_ACKR1
BTCC_N1_Normal_Ds0NC0_CCCAATCAGAGCAATT	BTCC	8875	2385	BTCC	N1	Normal	Veins_ACKR1
BTCC_N1_Normal_Ds0NC0_CCCAATCAGTTGAGAT	BTCC	5679	2457	BTCC	N1	Normal	Arteries_GJA4
BTCC_N1_Normal_Ds0NC0_CCCAATCCATTATCTC	BTCC	4301	1584	BTCC	N1	Normal	Veins_ACKR1
BTCC_N1_Normal_Ds0NC0_CCCAATCGTTCACCTC	BTCC	19479	4769	BTCC	N1	Normal	Arteries_GJA4
BTCC_N1_Normal_Ds0NC0_CCCAATCGTTGTCTTT	BTCC	22546	4477	BTCC	N1	Normal	Tip_COL15A1
BTCC_N1_Normal_Ds0NC0_CCCAATCTCGCCCTTA	BTCC	5550	2015	BTCC	N1	Normal	Veins_ACKR1
BTCC_N1_Normal_Ds0NC0_CCCAGTTAGGGTCGAT	BTCC	10879	2854	BTCC	N1	Normal	Veins_ACKR1
BTCC_N1_Normal_Ds0NC0_CCCAGTTAGTACATGA	BTCC	12574	3512	BTCC	N1	Normal	Tip_COL4A1
BTCC_N1_Normal_Ds0NC0_CCCAGTTGTAGCCTCG	BTCC	10413	3023	BTCC	N1	Normal	Tip_RBP7
BTCC_N1_Normal_Ds0NC0_CCCAGTTGTGATGTGG	BTCC	8054	2489	BTCC	N1	Normal	Tip_RBP7
BTCC_N1_Normal_Ds0NC0_CCCAGTTGTTGCTCCT	BTCC	8850	2513	BTCC	N1	Normal	Veins_ACKR1
BTCC_N1_Normal_Ds0NC0_CCCAGTTTCACCGGGT	BTCC	10353	2831	BTCC	N1	Normal	Veins_ACKR1
BTCC_N1_Normal_Ds0NC0_CCCAGTTTCCGCATAA	BTCC	10348	2867	BTCC	N1	Normal	Veins_ACKR1
BTCC_N1_Normal_Ds0NC0_CCCATACCACTATCTT	BTCC	14998	3650	BTCC	N1	Normal	Tip_RBP7
BTCC_N1_Normal_Ds0NC0_CCCATACTCGAATCCA	BTCC	9665	2901	BTCC	N1	Normal	Veins_ACKR1
BTCC_N1_Normal_Ds0NC0_CCCTCCTGTACGCACC	BTCC	12179	3105	BTCC	N1	Normal	Veins_ACKR1
BTCC_N1_Normal_Ds0NC0_CCCTCCTGTCAATACC	BTCC	8728	2506	BTCC	N1	Normal	Veins_ACKR1
BTCC_N1_Normal_Ds0NC0_CCCTCCTGTCTCAACA	BTCC	8423	2404	BTCC	N1	Normal	Veins_ACKR1
BTCC_N1_Normal_Ds0NC0_CCCTCCTTCAGCTTAG	BTCC	12160	3195	BTCC	N1	Normal	Veins_ACKR1
BTCC_N1_Normal_Ds0NC0_CCCTCCTTCTTGTCAT	BTCC	5649	1953	BTCC	N1	Normal	Veins_ACKR1
BTCC_N1_Normal_Ds0NC0_CCGGGATCACTCAGGC	BTCC	7024	2043	BTCC	N1	Normal	Veins_ACKR1
BTCC_N1_Normal_Ds0NC0_CCGGGATCAGCTTCGG	BTCC	25600	4481	BTCC	N1	Normal	Veins_ACKR1
BTCC_N1_Normal_Ds0NC0_CCGGTAGAGGTACTCT	BTCC	6502	2324	BTCC	N1	Normal	Veins_ACKR1
BTCC_N1_Normal_Ds0NC0_CCGGTAGCACGGCGTT	BTCC	15454	3510	BTCC	N1	Normal	Veins_ACKR1
BTCC_N1_Normal_Ds0NC0_CCGGTAGGTGACTACT	BTCC	6720	1943	BTCC	N1	Normal	Veins_S100A8
BTCC_N1_Normal_Ds0NC0_CCGGTAGGTTGTCGCG	BTCC	11577	3172	BTCC	N1	Normal	Veins_ACKR1
BTCC_N1_Normal_Ds0NC0_CCGGTAGGTTGTGGCC	BTCC	4288	1696	BTCC	N1	Normal	Veins_ACKR1
BTCC_N1_Normal_Ds0NC0_CCGGTAGTCACCCTCA	BTCC	17341	4167	BTCC	N1	Normal	Veins_ACKR1
BTCC_N1_Normal_Ds0NC0_CCGGTAGTCCACGAAT	BTCC	7511	2472	BTCC	N1	Normal	Tip_COL4A1
BTCC_N1_Normal_Ds0NC0_CCGTACTAGAAGGCCT	BTCC	13057	3320	BTCC	N1	Normal	Veins_ACKR1
BTCC_N1_Normal_Ds0NC0_CCGTACTAGATACACA	BTCC	8370	2348	BTCC	N1	Normal	Veins_ACKR1
BTCC_N1_Normal_Ds0NC0_CCGTACTCAAAGCGGT	BTCC	10009	2673	BTCC	N1	Normal	Veins_ACKR1
BTCC_N1_Normal_Ds0NC0_CCGTACTCAATTCCTT	BTCC	6355	1943	BTCC	N1	Normal	Veins_ACKR1
BTCC_N1_Normal_Ds0NC0_CCGTACTCACCGAATT	BTCC	8928	2493	BTCC	N1	Normal	Veins_ACKR1
BTCC_N1_Normal_Ds0NC0_CCGTACTGTTCCCGAG	BTCC	14800	2983	BTCC	N1	Normal	Veins_ACKR1
BTCC_N1_Normal_Ds0NC0_CCGTACTTCCTGCCAT	BTCC	13864	3524	BTCC	N1	Normal	Veins_ACKR1
BTCC_N1_Normal_Ds0NC0_CCGTGGAAGCCGTCGT	BTCC	6208	1832	BTCC	N1	Normal	Veins_ACKR1
BTCC_N1_Normal_Ds0NC0_CCGTGGACACCAGGCT	BTCC	14957	3801	BTCC	N1	Normal	Tip_COL4A1
BTCC_N1_Normal_Ds0NC0_CCGTGGAGTCATCGGC	BTCC	6902	2170	BTCC	N1	Normal	Veins_ACKR1
BTCC_N1_Normal_Ds0NC0_CCGTGGAGTGGCGAAT	BTCC	9480	2497	BTCC	N1	Normal	Veins_ACKR1
BTCC_N1_Normal_Ds0NC0_CCGTGGATCGGCGGTT	BTCC	8118	2261	BTCC	N1	Normal	Veins_ACKR1
BTCC_N1_Normal_Ds0NC0_CCGTGGATCTGATTCT	BTCC	8688	2450	BTCC	N1	Normal	Veins_ACKR1
BTCC_N1_Normal_Ds0NC0_CCGTTCAAGTCAAGGC	BTCC	25058	4625	BTCC	N1	Normal	Tip_RBP7
BTCC_N1_Normal_Ds0NC0_CCGTTCACAACTGCTA	BTCC	29455	4971	BTCC	N1	Normal	Tip_RBP7
BTCC_N1_Normal_Ds0NC0_CCGTTCACATTGGCGC	BTCC	4290	1650	BTCC	N1	Normal	Veins_ACKR1
BTCC_N1_Normal_Ds0NC0_CCGTTCAGTGTGGCTC	BTCC	14129	3593	BTCC	N1	Normal	Arteries_GJA4
BTCC_N1_Normal_Ds0NC0_CCGTTCATCAACGAAA	BTCC	11931	2987	BTCC	N1	Normal	Veins_ACKR1
BTCC_N1_Normal_Ds0NC0_CCTAAAGCACCTGGTG	BTCC	8407	2585	BTCC	N1	Normal	Veins_ACKR1
BTCC_N1_Normal_Ds0NC0_CCTAAAGCATATGAGA	BTCC	9345	2873	BTCC	N1	Normal	Veins_ACKR1
BTCC_N1_Normal_Ds0NC0_CCTAAAGCATGGGAAC	BTCC	13736	3517	BTCC	N1	Normal	Veins_ACKR1
BTCC_N1_Normal_Ds0NC0_CCTAAAGGTTCCACAA	BTCC	7686	2424	BTCC	N1	Normal	Veins_ACKR1
BTCC_N1_Normal_Ds0NC0_CCTACACAGTGATCGG	BTCC	8166	2865	BTCC	N1	Normal	Tip_COL4A1
BTCC_N1_Normal_Ds0NC0_CCTACACCAAGTAGTA	BTCC	10623	2775	BTCC	N1	Normal	Veins_ACKR1
BTCC_N1_Normal_Ds0NC0_CCTACACCAATAGCAA	BTCC	11696	3591	BTCC	N1	Normal	Arteries_GJA4
BTCC_N1_Normal_Ds0NC0_CCTACACCAGTAGAGC	BTCC	9482	2853	BTCC	N1	Normal	Veins_ACKR1
BTCC_N1_Normal_Ds0NC0_CCTACACGTCCTCCAT	BTCC	9801	2762	BTCC	N1	Normal	Veins_ACKR1
BTCC_N1_Normal_Ds0NC0_CCTACACGTGATAAAC	BTCC	5693	1852	BTCC	N1	Normal	Veins_ACKR1
BTCC_N1_Normal_Ds0NC0_CCTACACGTTCTGTTT	BTCC	17272	4068	BTCC	N1	Normal	Veins_ACKR1
BTCC_N1_Normal_Ds0NC0_CCTACCACAAGGTGTG	BTCC	6327	1944	BTCC	N1	Normal	Veins_ACKR1
BTCC_N1_Normal_Ds0NC0_CCTACCACACTACAGT	BTCC	9260	2558	BTCC	N1	Normal	Veins_ACKR1
BTCC_N1_Normal_Ds0NC0_CCTACCAGTACTTCTT	BTCC	12034	3069	BTCC	N1	Normal	Pericytes_RGS5
BTCC_N1_Normal_Ds0NC0_CCTACCAGTGGTCCGT	BTCC	8317	2316	BTCC	N1	Normal	Veins_ACKR1
BTCC_N1_Normal_Ds0NC0_CCTACCATCCAGTATG	BTCC	7679	2293	BTCC	N1	Normal	Veins_ACKR1
BTCC_N1_Normal_Ds0NC0_CCTACCATCGCTTAGA	BTCC	25490	4915	BTCC	N1	Normal	Tip_RBP7
BTCC_N1_Normal_Ds0NC0_CCTACCATCGTTGCCT	BTCC	7709	2381	BTCC	N1	Normal	Pericytes_RGS5
BTCC_N1_Normal_Ds0NC0_CCTACCATCTGCGGCA	BTCC	10368	2904	BTCC	N1	Normal	Veins_ACKR1
BTCC_N1_Normal_Ds0NC0_CCTAGCTAGGGATACC	BTCC	1561	796	BTCC	N1	Normal	Arteries_GJA4
BTCC_N1_Normal_Ds0NC0_CCTAGCTGTCTCACCT	BTCC	14890	3427	BTCC	N1	Normal	Veins_ACKR1
BTCC_N1_Normal_Ds0NC0_CCTAGCTGTGTTGGGA	BTCC	18793	4015	BTCC	N1	Normal	Veins_ACKR1
BTCC_N1_Normal_Ds0NC0_CCTAGCTTCGGTCCGA	BTCC	10832	2772	BTCC	N1	Normal	Veins_ACKR1
BTCC_N1_Normal_Ds0NC0_CCTAGCTTCTTGCATT	BTCC	8628	2633	BTCC	N1	Normal	Veins_ACKR1
BTCC_N1_Normal_Ds0NC0_CCTATTAAGAGCTATA	BTCC	11982	3038	BTCC	N1	Normal	Veins_ACKR1
BTCC_N1_Normal_Ds0NC0_CCTATTACAAGCCGCT	BTCC	8267	2314	BTCC	N1	Normal	Veins_ACKR1
BTCC_N1_Normal_Ds0NC0_CCTATTACAGTCCTTC	BTCC	4205	1778	BTCC	N1	Normal	Veins_ACKR1
BTCC_N1_Normal_Ds0NC0_CCTATTAGTCCTCCAT	BTCC	9881	2896	BTCC	N1	Normal	Veins_ACKR1
BTCC_N1_Normal_Ds0NC0_CCTCAGTAGGGCATGT	BTCC	7750	2254	BTCC	N1	Normal	Veins_ACKR1
BTCC_N1_Normal_Ds0NC0_CCTCTGAAGCGTAGTG	BTCC	6615	1993	BTCC	N1	Normal	Veins_ACKR1
BTCC_N1_Normal_Ds0NC0_CCTCTGACACCGGAAA	BTCC	11556	3271	BTCC	N1	Normal	Tip_RBP7
BTCC_N1_Normal_Ds0NC0_CCTCTGACATACTCTT	BTCC	15667	3731	BTCC	N1	Normal	Veins_ACKR1
BTCC_N1_Normal_Ds0NC0_CCTCTGAGTACATGTC	BTCC	8399	2555	BTCC	N1	Normal	Veins_ACKR1
BTCC_N1_Normal_Ds0NC0_CCTCTGAGTCAAACTC	BTCC	17552	3993	BTCC	N1	Normal	Veins_ACKR1
BTCC_N1_Normal_Ds0NC0_CCTCTGATCACCACCT	BTCC	4924	1877	BTCC	N1	Normal	Arteries_GJA4
BTCC_N1_Normal_Ds0NC0_CCTCTGATCCCAGGTG	BTCC	6001	2216	BTCC	N1	Normal	Tip_COL15A1
BTCC_N1_Normal_Ds0NC0_CCTCTGATCCTCAACC	BTCC	18360	3872	BTCC	N1	Normal	Veins_ACKR1
BTCC_N1_Normal_Ds0NC0_CCTTACGAGCCAACAG	BTCC	7539	2709	BTCC	N1	Normal	Arteries_GJA4
BTCC_N1_Normal_Ds0NC0_CCTTACGAGCCTCGTG	BTCC	6850	2500	BTCC	N1	Normal	Tip_COL4A1
BTCC_N1_Normal_Ds0NC0_CCTTACGAGTACCGGA	BTCC	6614	2173	BTCC	N1	Normal	Veins_ACKR1
BTCC_N1_Normal_Ds0NC0_CCTTACGCATCGGACC	BTCC	20100	4314	BTCC	N1	Normal	Tip_COL15A1
BTCC_N1_Normal_Ds0NC0_CCTTACGGTTACGACT	BTCC	6108	1931	BTCC	N1	Normal	Veins_ACKR1
BTCC_N1_Normal_Ds0NC0_CCTTACGGTTCGAATC	BTCC	7942	2387	BTCC	N1	Normal	Veins_ACKR1
BTCC_N1_Normal_Ds0NC0_CCTTACGTCACTTCAT	BTCC	11125	2871	BTCC	N1	Normal	Veins_ACKR1
BTCC_N1_Normal_Ds0NC0_CCTTCCCAGACTGGGT	BTCC	8669	2461	BTCC	N1	Normal	Veins_ACKR1
BTCC_N1_Normal_Ds0NC0_CCTTCCCAGCGCCTTG	BTCC	19038	4575	BTCC	N1	Normal	Prolif_STMN1
BTCC_N1_Normal_Ds0NC0_CCTTCCCCAGTCACTA	BTCC	8168	2230	BTCC	N1	Normal	Veins_ACKR1
BTCC_N1_Normal_Ds0NC0_CCTTCCCGTAGCCTCG	BTCC	13655	3817	BTCC	N1	Normal	Tip_COL4A1
BTCC_N1_Normal_Ds0NC0_CCTTCCCGTGTATGGG	BTCC	12093	2866	BTCC	N1	Normal	Veins_ACKR1
BTCC_N1_Normal_Ds0NC0_CCTTCCCTCCAGTAGT	BTCC	13247	3346	BTCC	N1	Normal	Pericytes_RGS5
BTCC_N1_Normal_Ds0NC0_CCTTCGACATCAGTCA	BTCC	10780	3301	BTCC	N1	Normal	Arteries_GJA4
BTCC_N1_Normal_Ds0NC0_CCTTCGATCATAGCAC	BTCC	15640	3563	BTCC	N1	Normal	Veins_ACKR1
BTCC_N1_Normal_Ds0NC0_CCTTCGATCGCACTCT	BTCC	10711	3167	BTCC	N1	Normal	Tip_COL15A1
BTCC_N1_Normal_Ds0NC0_CCTTTCTAGCAGACTG	BTCC	3740	1705	BTCC	N1	Normal	Arteries_GJA4
BTCC_N1_Normal_Ds0NC0_CCTTTCTCATACTCTT	BTCC	25279	4686	BTCC	N1	Normal	Tip_COL15A1
BTCC_N1_Normal_Ds0NC0_CCTTTCTCATATACGC	BTCC	24669	4920	BTCC	N1	Normal	Tip_COL15A1
BTCC_N1_Normal_Ds0NC0_CCTTTCTGTGAAATCA	BTCC	8741	2603	BTCC	N1	Normal	Veins_ACKR1
BTCC_N1_Normal_Ds0NC0_CGAACATCACTAAGTC	BTCC	17041	3982	BTCC	N1	Normal	Veins_ACKR1
BTCC_N1_Normal_Ds0NC0_CGAACATGTAAAGTCA	BTCC	15651	3537	BTCC	N1	Normal	Veins_ACKR1
BTCC_N1_Normal_Ds0NC0_CGAACATGTATTCTCT	BTCC	13759	3775	BTCC	N1	Normal	Arteries_GJA4
BTCC_N1_Normal_Ds0NC0_CGAACATGTGGTAACG	BTCC	8043	2404	BTCC	N1	Normal	Veins_ACKR1
BTCC_N1_Normal_Ds0NC0_CGAACATGTTCGGGCT	BTCC	23188	4329	BTCC	N1	Normal	Veins_ACKR1
BTCC_N1_Normal_Ds0NC0_CGAACATTCTTGAGAC	BTCC	11504	3375	BTCC	N1	Normal	Tip_COL4A1
BTCC_N1_Normal_Ds0NC0_CGAATGTAGCTAGGCA	BTCC	4548	1787	BTCC	N1	Normal	Arteries_GJA4
BTCC_N1_Normal_Ds0NC0_CGAATGTAGTGTGGCA	BTCC	7927	2346	BTCC	N1	Normal	Tip_COL4A1
BTCC_N1_Normal_Ds0NC0_CGAATGTCAGGATCGA	BTCC	10085	2805	BTCC	N1	Normal	Veins_ACKR1
BTCC_N1_Normal_Ds0NC0_CGAATGTGTGACGGTA	BTCC	13755	3318	BTCC	N1	Normal	Veins_ACKR1
BTCC_N1_Normal_Ds0NC0_CGAATGTTCATTGCCC	BTCC	13396	3503	BTCC	N1	Normal	Veins_ACKR1
BTCC_N1_Normal_Ds0NC0_CGACCTTCAGTTCCCT	BTCC	8048	2598	BTCC	N1	Normal	Tip_RBP7
BTCC_N1_Normal_Ds0NC0_CGACCTTGTACCGCTG	BTCC	21347	4748	BTCC	N1	Normal	Epilike_KRT17
BTCC_N1_Normal_Ds0NC0_CGACCTTGTCTGATCA	BTCC	1286	767	BTCC	N1	Normal	Tip_COL4A1
BTCC_N1_Normal_Ds0NC0_CGACCTTGTGGGTATG	BTCC	14930	3502	BTCC	N1	Normal	Veins_ACKR1
BTCC_N1_Normal_Ds0NC0_CGACCTTGTTATCGGT	BTCC	6573	2127	BTCC	N1	Normal	Veins_ACKR1
BTCC_N1_Normal_Ds0NC0_CGACCTTTCCGTTGCT	BTCC	7492	2439	BTCC	N1	Normal	Veins_ACKR1
BTCC_N1_Normal_Ds0NC0_CGACTTCAGACAGAGA	BTCC	2683	1224	BTCC	N1	Normal	Veins_ACKR1
BTCC_N1_Normal_Ds0NC0_CGACTTCAGCCAGAAC	BTCC	4492	1975	BTCC	N1	Normal	Arteries_GJA4
BTCC_N1_Normal_Ds0NC0_CGACTTCAGCCGATTT	BTCC	5117	1738	BTCC	N1	Normal	Veins_ACKR1
BTCC_N1_Normal_Ds0NC0_CGACTTCAGGTTCCTA	BTCC	11544	3145	BTCC	N1	Normal	Veins_ACKR1
BTCC_N1_Normal_Ds0NC0_CGACTTCCACCTGGTG	BTCC	3900	1619	BTCC	N1	Normal	Tip_COL15A1
BTCC_N1_Normal_Ds0NC0_CGACTTCCATGCATGT	BTCC	3332	1618	BTCC	N1	Normal	Lymphatics_CCL21
BTCC_N1_Normal_Ds0NC0_CGACTTCGTACGACCC	BTCC	13980	3249	BTCC	N1	Normal	Veins_ACKR1
BTCC_N1_Normal_Ds0NC0_CGACTTCGTTACCAGT	BTCC	18939	4157	BTCC	N1	Normal	Tip_COL15A1
BTCC_N1_Normal_Ds0NC0_CGACTTCGTTGCTCCT	BTCC	21627	4435	BTCC	N1	Normal	Veins_ACKR1
BTCC_N1_Normal_Ds0NC0_CGACTTCGTTTCGCTC	BTCC	9988	2682	BTCC	N1	Normal	Veins_ACKR1
BTCC_N1_Normal_Ds0NC0_CGACTTCTCATCATTC	BTCC	6574	2173	BTCC	N1	Normal	Veins_ACKR1
BTCC_N1_Normal_Ds0NC0_CGACTTCTCGGACAAG	BTCC	5710	1787	BTCC	N1	Normal	Tip_RBP7
BTCC_N1_Normal_Ds0NC0_CGAGAAGCAACTGCTA	BTCC	5799	2226	BTCC	N1	Normal	Veins_ACKR1
BTCC_N1_Normal_Ds0NC0_CGAGAAGTCACAGTAC	BTCC	3434	1590	BTCC	N1	Normal	Lymphatics_CCL21
BTCC_N1_Normal_Ds0NC0_CGAGAAGTCGTGGACC	BTCC	21076	3655	BTCC	N1	Normal	Veins_ACKR1
BTCC_N1_Normal_Ds0NC0_CGAGCACAGGACCACA	BTCC	2489	1004	BTCC	N1	Normal	Veins_ACKR1
BTCC_N1_Normal_Ds0NC0_CGAGCACCAATGGAGC	BTCC	8325	2483	BTCC	N1	Normal	Arteries_GJA4
BTCC_N1_Normal_Ds0NC0_CGAGCACGTCATTAGC	BTCC	7954	2558	BTCC	N1	Normal	Veins_ACKR1
BTCC_N1_Normal_Ds0NC0_CGAGCACTCCAAGCCG	BTCC	11520	2807	BTCC	N1	Normal	Veins_ACKR1
BTCC_N1_Normal_Ds0NC0_CGAGCACTCGCACTCT	BTCC	1918	986	BTCC	N1	Normal	Veins_ACKR1
BTCC_N1_Normal_Ds0NC0_CGAGCCAAGTGTTGAA	BTCC	5791	2155	BTCC	N1	Normal	Tip_RBP7
BTCC_N1_Normal_Ds0NC0_CGAGCCACAAACTGTC	BTCC	917	535	BTCC	N1	Normal	Veins_S100A8
BTCC_N1_Normal_Ds0NC0_CGAGCCAGTACTTCTT	BTCC	8310	2826	BTCC	N1	Normal	Prolif_STMN1
BTCC_N1_Normal_Ds0NC0_CGAGCCAGTCTAACGT	BTCC	1531	835	BTCC	N1	Normal	Veins_S100A8
BTCC_N1_Normal_Ds0NC0_CGAGCCAGTTCCGTCT	BTCC	8573	2550	BTCC	N1	Normal	Tip_COL4A1
BTCC_N1_Normal_Ds0NC0_CGAGCCATCGTAGATC	BTCC	13681	3377	BTCC	N1	Normal	Pericytes_RGS5
BTCC_N1_Normal_Ds0NC0_CGAGCCATCTGAGTGT	BTCC	9965	2614	BTCC	N1	Normal	Veins_ACKR1
BTCC_N1_Normal_Ds0NC0_CGATCGGAGCTGCAAG	BTCC	18054	4141	BTCC	N1	Normal	Veins_ACKR1
BTCC_N1_Normal_Ds0NC0_CGATCGGAGTATTGGA	BTCC	17723	4061	BTCC	N1	Normal	Tip_COL15A1
BTCC_N1_Normal_Ds0NC0_CGATCGGGTAAGTAGT	BTCC	11750	3009	BTCC	N1	Normal	Veins_ACKR1
BTCC_N1_Normal_Ds0NC0_CGATCGGTCGTAGGTT	BTCC	3307	1265	BTCC	N1	Normal	Veins_ACKR1
BTCC_N1_Normal_Ds0NC0_CGATGGCAGGACAGCT	BTCC	9320	2319	BTCC	N1	Normal	Veins_ACKR1
BTCC_N1_Normal_Ds0NC0_CGATGGCAGTGGAGAA	BTCC	7404	2570	BTCC	N1	Normal	Arteries_GJA4
BTCC_N1_Normal_Ds0NC0_CGATGGCCAAGTAGTA	BTCC	9546	3156	BTCC	N1	Normal	Tip_COL4A1
BTCC_N1_Normal_Ds0NC0_CGATGGCCACTTAACG	BTCC	7713	2727	BTCC	N1	Normal	Arteries_GJA4
BTCC_N1_Normal_Ds0NC0_CGATGGCCAGTCCTTC	BTCC	14008	3678	BTCC	N1	Normal	Tip_COL15A1
BTCC_N1_Normal_Ds0NC0_CGATGGCGTCATGCAT	BTCC	6810	2144	BTCC	N1	Normal	Veins_ACKR1
BTCC_N1_Normal_Ds0NC0_CGATGGCGTGTGAATA	BTCC	18004	3820	BTCC	N1	Normal	Veins_ACKR1
BTCC_N1_Normal_Ds0NC0_CGATGGCGTGTGGTTT	BTCC	8821	2642	BTCC	N1	Normal	Veins_ACKR1
BTCC_N1_Normal_Ds0NC0_CGATGGCTCATTGCGA	BTCC	2044	913	BTCC	N1	Normal	Veins_ACKR1
BTCC_N1_Normal_Ds0NC0_CGATGGCTCTGAAAGA	BTCC	6613	2008	BTCC	N1	Normal	Veins_ACKR1
BTCC_N1_Normal_Ds0NC0_CGATGTAAGACAATAC	BTCC	15956	3506	BTCC	N1	Normal	Veins_ACKR1
BTCC_N1_Normal_Ds0NC0_CGATGTAAGGCCATAG	BTCC	9977	2615	BTCC	N1	Normal	Veins_ACKR1
BTCC_N1_Normal_Ds0NC0_CGATGTAGTGGTACAG	BTCC	18921	4417	BTCC	N1	Normal	Tip_COL4A1
BTCC_N1_Normal_Ds0NC0_CGATGTATCGTAGATC	BTCC	11026	2896	BTCC	N1	Normal	Veins_ACKR1
BTCC_N1_Normal_Ds0NC0_CGATTGAAGTGAAGTT	BTCC	18115	3850	BTCC	N1	Normal	Veins_ACKR1
BTCC_N1_Normal_Ds0NC0_CGATTGACATGCAATC	BTCC	17793	4390	BTCC	N1	Normal	Arteries_GJA4
BTCC_N1_Normal_Ds0NC0_CGATTGATCAAGAAGT	BTCC	12201	3436	BTCC	N1	Normal	Arteries_GJA4
BTCC_N1_Normal_Ds0NC0_CGATTGATCCTCAATT	BTCC	11455	3424	BTCC	N1	Normal	Tip_COL4A1
BTCC_N1_Normal_Ds0NC0_CGCCAAGAGACTTGAA	BTCC	13800	3403	BTCC	N1	Normal	Veins_ACKR1
BTCC_N1_Normal_Ds0NC0_CGCCAAGAGCTACCTA	BTCC	2896	1247	BTCC	N1	Normal	Veins_ACKR1
BTCC_N1_Normal_Ds0NC0_CGCCAAGGTACAGCAG	BTCC	5949	2119	BTCC	N1	Normal	Veins_ACKR1
BTCC_N1_Normal_Ds0NC0_CGCCAAGGTAGCTGCC	BTCC	6395	2070	BTCC	N1	Normal	Veins_ACKR1
BTCC_N1_Normal_Ds0NC0_CGCGGTACACAGCCCA	BTCC	7989	2185	BTCC	N1	Normal	Veins_ACKR1
BTCC_N1_Normal_Ds0NC0_CGCGGTATCAACACTG	BTCC	3291	1439	BTCC	N1	Normal	Tip_RBP7
BTCC_N1_Normal_Ds0NC0_CGCGGTATCCGCTGTT	BTCC	15098	3732	BTCC	N1	Normal	Veins_ACKR1
BTCC_N1_Normal_Ds0NC0_CGCGGTATCTGTTGAG	BTCC	6054	1766	BTCC	N1	Normal	Veins_ACKR1
BTCC_N1_Normal_Ds0NC0_CGCGTTTCATTGAGCT	BTCC	11063	3049	BTCC	N1	Normal	Veins_ACKR1
BTCC_N1_Normal_Ds0NC0_CGCGTTTGTCTCTCGT	BTCC	3447	1306	BTCC	N1	Normal	Veins_ACKR1
BTCC_N1_Normal_Ds0NC0_CGCGTTTTCAACACTG	BTCC	7377	2408	BTCC	N1	Normal	Veins_ACKR1
BTCC_N1_Normal_Ds0NC0_CGCGTTTTCCTGCCAT	BTCC	22342	4238	BTCC	N1	Normal	Tip_COL15A1
BTCC_N1_Normal_Ds0NC0_CGCTATCAGGATATAC	BTCC	4482	2028	BTCC	N1	Normal	Tip_COL4A1
BTCC_N1_Normal_Ds0NC0_CGCTATCTCTCGCATC	BTCC	8375	2447	BTCC	N1	Normal	Veins_ACKR1
BTCC_N1_Normal_Ds0NC0_CGCTGGAAGATCGGGT	BTCC	2130	1098	BTCC	N1	Normal	Veins_ACKR1
BTCC_N1_Normal_Ds0NC0_CGCTGGAAGCGTCAAG	BTCC	9621	2615	BTCC	N1	Normal	Veins_ACKR1
BTCC_N1_Normal_Ds0NC0_CGCTGGAAGGTGACCA	BTCC	17879	3832	BTCC	N1	Normal	Veins_ACKR1
BTCC_N1_Normal_Ds0NC0_CGCTGGATCCCTCTTT	BTCC	26707	4676	BTCC	N1	Normal	Veins_ACKR1
BTCC_N1_Normal_Ds0NC0_CGCTGGATCTTCCTTC	BTCC	6888	2701	BTCC	N1	Normal	Tip_COL4A1
BTCC_N1_Normal_Ds0NC0_CGCTTCAAGATCGGGT	BTCC	6944	2274	BTCC	N1	Normal	Arteries_GJA4
BTCC_N1_Normal_Ds0NC0_CGCTTCACAAGCCTAT	BTCC	11609	3447	BTCC	N1	Normal	Arteries_GJA4
BTCC_N1_Normal_Ds0NC0_CGCTTCACATCCTAGA	BTCC	2901	1415	BTCC	N1	Normal	Tip_COL4A1
BTCC_N1_Normal_Ds0NC0_CGCTTCAGTCATGCCG	BTCC	2692	1066	BTCC	N1	Normal	Veins_ACKR1
BTCC_N1_Normal_Ds0NC0_CGCTTCAGTTCAGCGC	BTCC	10344	2766	BTCC	N1	Normal	Veins_ACKR1
BTCC_N1_Normal_Ds0NC0_CGCTTCATCCCTTGTG	BTCC	22622	4723	BTCC	N1	Normal	Arteries_GJA4
BTCC_N1_Normal_Ds0NC0_CGCTTCATCGTTACGA	BTCC	6944	2117	BTCC	N1	Normal	Veins_ACKR1
BTCC_N1_Normal_Ds0NC0_CGGACACAGGCCCGTT	BTCC	10997	2906	BTCC	N1	Normal	Veins_ACKR1
BTCC_N1_Normal_Ds0NC0_CGGACACCACATTTCT	BTCC	5254	1693	BTCC	N1	Normal	Veins_ACKR1
BTCC_N1_Normal_Ds0NC0_CGGACACGTCCGTGAC	BTCC	9535	2529	BTCC	N1	Normal	Veins_ACKR1
BTCC_N1_Normal_Ds0NC0_CGGACACGTGAACCTT	BTCC	8652	2627	BTCC	N1	Normal	Veins_ACKR1
BTCC_N1_Normal_Ds0NC0_CGGACACGTGTGCGTC	BTCC	7757	2291	BTCC	N1	Normal	Veins_ACKR1
BTCC_N1_Normal_Ds0NC0_CGGACACTCCCGGATG	BTCC	8687	2628	BTCC	N1	Normal	Veins_ACKR1
BTCC_N1_Normal_Ds0NC0_CGGACACTCCCTGACT	BTCC	5165	1938	BTCC	N1	Normal	Tip_COL15A1
BTCC_N1_Normal_Ds0NC0_CGGACACTCGCAAACT	BTCC	9845	2599	BTCC	N1	Normal	Veins_ACKR1
BTCC_N1_Normal_Ds0NC0_CGGACACTCGGCTACG	BTCC	11539	2985	BTCC	N1	Normal	Tip_COL4A1
BTCC_N1_Normal_Ds0NC0_CGGACGTGTCGAACAG	BTCC	8827	2554	BTCC	N1	Normal	Veins_ACKR1
BTCC_N1_Normal_Ds0NC0_CGGACGTTCTTGCATT	BTCC	5740	1917	BTCC	N1	Normal	Veins_ACKR1
BTCC_N1_Normal_Ds0NC0_CGGACTGAGCTAGGCA	BTCC	10208	2963	BTCC	N1	Normal	Veins_ACKR1
BTCC_N1_Normal_Ds0NC0_CGGACTGAGTCATGCT	BTCC	5222	1750	BTCC	N1	Normal	Veins_ACKR1
BTCC_N1_Normal_Ds0NC0_CGGACTGCACCATGTA	BTCC	7743	2405	BTCC	N1	Normal	Veins_ACKR1
BTCC_N1_Normal_Ds0NC0_CGGACTGCAGCATACT	BTCC	5405	1911	BTCC	N1	Normal	Veins_ACKR1
BTCC_N1_Normal_Ds0NC0_CGGACTGCAGCCTTGG	BTCC	22267	4725	BTCC	N1	Normal	Arteries_GJA4
BTCC_N1_Normal_Ds0NC0_CGGACTGGTAGCTGCC	BTCC	6108	1908	BTCC	N1	Normal	Veins_ACKR1
BTCC_N1_Normal_Ds0NC0_CGGACTGGTATAGGGC	BTCC	15997	3514	BTCC	N1	Normal	Veins_ACKR1
BTCC_N1_Normal_Ds0NC0_CGGACTGGTGATGTGG	BTCC	4797	1853	BTCC	N1	Normal	Tip_RBP7
BTCC_N1_Normal_Ds0NC0_CGGACTGGTTAAGATG	BTCC	10086	2883	BTCC	N1	Normal	Veins_ACKR1
BTCC_N1_Normal_Ds0NC0_CGGACTGGTTAGAACA	BTCC	7965	2455	BTCC	N1	Normal	Veins_ACKR1
BTCC_N1_Normal_Ds0NC0_CGGACTGTCACCCGAG	BTCC	9628	2549	BTCC	N1	Normal	Veins_ACKR1
BTCC_N1_Normal_Ds0NC0_CGGAGCTAGCACCGCT	BTCC	7866	2214	BTCC	N1	Normal	Veins_ACKR1
BTCC_N1_Normal_Ds0NC0_CGGAGCTAGTCACGCC	BTCC	19388	4014	BTCC	N1	Normal	Veins_ACKR1
BTCC_N1_Normal_Ds0NC0_CGGAGCTAGTGTGGCA	BTCC	12160	3024	BTCC	N1	Normal	Veins_ACKR1
BTCC_N1_Normal_Ds0NC0_CGGAGCTCAATGGACG	BTCC	979	471	BTCC	N1	Normal	Veins_ACKR1
BTCC_N1_Normal_Ds0NC0_CGGAGCTCATCGATTG	BTCC	7832	2334	BTCC	N1	Normal	Veins_ACKR1
BTCC_N1_Normal_Ds0NC0_CGGAGCTGTCAAACTC	BTCC	2509	1081	BTCC	N1	Normal	Veins_ACKR1
BTCC_N1_Normal_Ds0NC0_CGGAGCTGTGCACGAA	BTCC	5477	2073	BTCC	N1	Normal	Veins_ACKR1
BTCC_N1_Normal_Ds0NC0_CGGAGCTTCAGTCAGT	BTCC	16209	3911	BTCC	N1	Normal	Veins_ACKR1
BTCC_N1_Normal_Ds0NC0_CGGAGTCAGCATGGCA	BTCC	3380	1363	BTCC	N1	Normal	Tip_RBP7
BTCC_N1_Normal_Ds0NC0_CGGAGTCAGTCGAGTG	BTCC	8574	2226	BTCC	N1	Normal	Veins_ACKR1
BTCC_N1_Normal_Ds0NC0_CGGAGTCCAGGAACGT	BTCC	9700	2615	BTCC	N1	Normal	Veins_ACKR1
BTCC_N1_Normal_Ds0NC0_CGGAGTCGTCGTTGTA	BTCC	5886	2282	BTCC	N1	Normal	Tip_COL15A1
BTCC_N1_Normal_Ds0NC0_CGGCTAGAGACTAAGT	BTCC	8164	2362	BTCC	N1	Normal	Veins_ACKR1
BTCC_N1_Normal_Ds0NC0_CGGCTAGAGATATGGT	BTCC	17338	3773	BTCC	N1	Normal	Veins_ACKR1
BTCC_N1_Normal_Ds0NC0_CGGCTAGAGTACTTGC	BTCC	7081	2220	BTCC	N1	Normal	Arteries_GJA4
BTCC_N1_Normal_Ds0NC0_CGGCTAGAGTGCTGCC	BTCC	6176	2036	BTCC	N1	Normal	Veins_ACKR1
BTCC_N1_Normal_Ds0NC0_CGGCTAGAGTTGTAGA	BTCC	2166	1174	BTCC	N1	Normal	Lymphatics_CCL21
BTCC_N1_Normal_Ds0NC0_CGGCTAGCAATCCAAC	BTCC	7015	2402	BTCC	N1	Normal	Tip_COL15A1
BTCC_N1_Normal_Ds0NC0_CGGCTAGCATCGATGT	BTCC	7737	2530	BTCC	N1	Normal	Veins_ACKR1
BTCC_N1_Normal_Ds0NC0_CGGCTAGGTCCCGACA	BTCC	13560	3475	BTCC	N1	Normal	Veins_ACKR1
BTCC_N1_Normal_Ds0NC0_CGGCTAGGTCGGCACT	BTCC	8958	2451	BTCC	N1	Normal	Veins_ACKR1
BTCC_N1_Normal_Ds0NC0_CGGCTAGGTTCCTCCA	BTCC	13832	3342	BTCC	N1	Normal	Tip_COL15A1
BTCC_N1_Normal_Ds0NC0_CGGCTAGTCCAGGGCT	BTCC	16039	3604	BTCC	N1	Normal	Veins_ACKR1
BTCC_N1_Normal_Ds0NC0_CGGCTAGTCCCTAACC	BTCC	10047	2674	BTCC	N1	Normal	Veins_ACKR1
BTCC_N1_Normal_Ds0NC0_CGGGTCACAGTAGAGC	BTCC	2617	1150	BTCC	N1	Normal	Veins_ACKR1
BTCC_N1_Normal_Ds0NC0_CGGGTCAGTATATGGA	BTCC	13360	3396	BTCC	N1	Normal	Veins_ACKR1
BTCC_N1_Normal_Ds0NC0_CGGTTAACAGCCTTTC	BTCC	13792	3704	BTCC	N1	Normal	Arteries_GJA4
BTCC_N1_Normal_Ds0NC0_CGGTTAACATAAGACA	BTCC	20583	4101	BTCC	N1	Normal	Veins_ACKR1
BTCC_N1_Normal_Ds0NC0_CGGTTAAGTTGTCGCG	BTCC	10865	2595	BTCC	N1	Normal	Veins_S100A8
BTCC_N1_Normal_Ds0NC0_CGTAGCGAGAGACGAA	BTCC	7169	2700	BTCC	N1	Normal	Tip_COL4A1
BTCC_N1_Normal_Ds0NC0_CGTAGCGAGATCTGAA	BTCC	9382	2605	BTCC	N1	Normal	Veins_ACKR1
BTCC_N1_Normal_Ds0NC0_CGTAGCGAGGGTTCCC	BTCC	10299	2871	BTCC	N1	Normal	Veins_ACKR1
BTCC_N1_Normal_Ds0NC0_CGTAGCGCAATAACGA	BTCC	5488	1955	BTCC	N1	Normal	Veins_ACKR1
BTCC_N1_Normal_Ds0NC0_CGTAGCGCACGGTGTC	BTCC	10482	3087	BTCC	N1	Normal	Veins_ACKR1
BTCC_N1_Normal_Ds0NC0_CGTAGCGCATCCGTGG	BTCC	10959	3030	BTCC	N1	Normal	Veins_ACKR1
BTCC_N1_Normal_Ds0NC0_CGTAGCGGTCTCACCT	BTCC	9054	2707	BTCC	N1	Normal	Veins_ACKR1
BTCC_N1_Normal_Ds0NC0_CGTAGCGGTCTGGAGA	BTCC	7182	2150	BTCC	N1	Normal	Veins_ACKR1
BTCC_N1_Normal_Ds0NC0_CGTAGCGGTTTGCATG	BTCC	8507	2371	BTCC	N1	Normal	Veins_ACKR1
BTCC_N1_Normal_Ds0NC0_CGTAGCGTCCATTCTA	BTCC	5668	1672	BTCC	N1	Normal	Veins_ACKR1
BTCC_N1_Normal_Ds0NC0_CGTAGCGTCCTTTCGG	BTCC	8288	2509	BTCC	N1	Normal	Veins_ACKR1
BTCC_N1_Normal_Ds0NC0_CGTAGGCAGATCTGCT	BTCC	6284	1950	BTCC	N1	Normal	Tip_RBP7
BTCC_N1_Normal_Ds0NC0_CGTAGGCAGCAACGGT	BTCC	7880	2334	BTCC	N1	Normal	Veins_ACKR1
BTCC_N1_Normal_Ds0NC0_CGTAGGCCAATAGAGT	BTCC	5978	2452	BTCC	N1	Normal	Tip_COL4A1
BTCC_N1_Normal_Ds0NC0_CGTAGGCCAGATCCAT	BTCC	2615	1397	BTCC	N1	Normal	Veins_ACKR1
BTCC_N1_Normal_Ds0NC0_CGTAGGCGTCTAGCGC	BTCC	9870	2920	BTCC	N1	Normal	Veins_ACKR1
BTCC_N1_Normal_Ds0NC0_CGTAGGCGTGAGTATA	BTCC	4168	1674	BTCC	N1	Normal	Arteries_GJA4
BTCC_N1_Normal_Ds0NC0_CGTAGGCTCCCGACTT	BTCC	8642	2540	BTCC	N1	Normal	Veins_ACKR1
BTCC_N1_Normal_Ds0NC0_CGTCACTAGTGCGATG	BTCC	8002	2309	BTCC	N1	Normal	Veins_ACKR1
BTCC_N1_Normal_Ds0NC0_CGTCACTCAGACAAAT	BTCC	8743	2411	BTCC	N1	Normal	Veins_ACKR1
BTCC_N1_Normal_Ds0NC0_CGTCACTCATGGTCAT	BTCC	7067	2465	BTCC	N1	Normal	Arteries_GJA4
BTCC_N1_Normal_Ds0NC0_CGTCACTGTCACTTCC	BTCC	24410	4995	BTCC	N1	Normal	Tip_COL15A1
BTCC_N1_Normal_Ds0NC0_CGTCACTGTGTATGGG	BTCC	21190	4897	BTCC	N1	Normal	Arteries_GJA4
BTCC_N1_Normal_Ds0NC0_CGTCACTGTTCGCGAC	BTCC	11887	2945	BTCC	N1	Normal	Veins_ACKR1
BTCC_N1_Normal_Ds0NC0_CGTCACTTCTCTGTCG	BTCC	3612	1610	BTCC	N1	Normal	Tip_RBP7
BTCC_N1_Normal_Ds0NC0_CGTCAGGAGGGTATCG	BTCC	7618	2609	BTCC	N1	Normal	Veins_ACKR1
BTCC_N1_Normal_Ds0NC0_CGTCAGGAGTTAACGA	BTCC	11528	2949	BTCC	N1	Normal	Veins_ACKR1
BTCC_N1_Normal_Ds0NC0_CGTCAGGCACTTACGA	BTCC	5746	1903	BTCC	N1	Normal	Tip_RBP7
BTCC_N1_Normal_Ds0NC0_CGTCAGGCATCGGAAG	BTCC	15262	3616	BTCC	N1	Normal	Veins_ACKR1
BTCC_N1_Normal_Ds0NC0_CGTCAGGCATTCACTT	BTCC	15688	3633	BTCC	N1	Normal	Veins_ACKR1
BTCC_N1_Normal_Ds0NC0_CGTCAGGGTAGATTAG	BTCC	2979	1313	BTCC	N1	Normal	Veins_S100A8
BTCC_N1_Normal_Ds0NC0_CGTCAGGGTGTGCGTC	BTCC	6715	2063	BTCC	N1	Normal	Veins_ACKR1
BTCC_N1_Normal_Ds0NC0_CGTCCATCAAAGTCAA	BTCC	5068	2024	BTCC	N1	Normal	Arteries_GJA4
BTCC_N1_Normal_Ds0NC0_CGTCCATCATGCAACT	BTCC	17764	3741	BTCC	N1	Normal	Veins_ACKR1
BTCC_N1_Normal_Ds0NC0_CGTCCATGTAGATTAG	BTCC	12493	3155	BTCC	N1	Normal	Veins_ACKR1
BTCC_N1_Normal_Ds0NC0_CGTCCATGTCCGAACC	BTCC	12327	3249	BTCC	N1	Normal	Veins_ACKR1
BTCC_N1_Normal_Ds0NC0_CGTCCATGTGCCTGTG	BTCC	8712	2485	BTCC	N1	Normal	Veins_ACKR1
BTCC_N1_Normal_Ds0NC0_CGTCCATGTGGTGTAG	BTCC	1815	1021	BTCC	N1	Normal	Tip_COL4A1
BTCC_N1_Normal_Ds0NC0_CGTCTACCACAGGAGT	BTCC	25073	4652	BTCC	N1	Normal	Tip_RBP7
BTCC_N1_Normal_Ds0NC0_CGTCTACCAGTATAAG	BTCC	9166	2743	BTCC	N1	Normal	Arteries_GJA4
BTCC_N1_Normal_Ds0NC0_CGTCTACCATGCGCAC	BTCC	6483	2249	BTCC	N1	Normal	Tip_COL4A1
BTCC_N1_Normal_Ds0NC0_CGTCTACGTCCGTCAG	BTCC	2597	1174	BTCC	N1	Normal	Veins_ACKR1
BTCC_N1_Normal_Ds0NC0_CGTCTACGTGCCTTGG	BTCC	6330	2036	BTCC	N1	Normal	Veins_ACKR1
BTCC_N1_Normal_Ds0NC0_CGTGAGCAGAGGTACC	BTCC	8219	2347	BTCC	N1	Normal	Veins_ACKR1
BTCC_N1_Normal_Ds0NC0_CGTGAGCAGGTAGCTG	BTCC	11370	3505	BTCC	N1	Normal	Pericytes_RGS5
BTCC_N1_Normal_Ds0NC0_CGTGAGCCACGGTAAG	BTCC	10323	3016	BTCC	N1	Normal	Arteries_GJA4
BTCC_N1_Normal_Ds0NC0_CGTGAGCCAGCTGTAT	BTCC	6056	2021	BTCC	N1	Normal	Veins_ACKR1
BTCC_N1_Normal_Ds0NC0_CGTGAGCGTCAACATC	BTCC	6998	2136	BTCC	N1	Normal	Tip_RBP7
BTCC_N1_Normal_Ds0NC0_CGTGAGCGTTCGTGAT	BTCC	9420	2846	BTCC	N1	Normal	Veins_ACKR1
BTCC_N1_Normal_Ds0NC0_CGTGAGCGTTGTGGCC	BTCC	7345	2111	BTCC	N1	Normal	Veins_ACKR1
BTCC_N1_Normal_Ds0NC0_CGTGAGCGTTTGACAC	BTCC	9726	2822	BTCC	N1	Normal	Tip_COL15A1
BTCC_N1_Normal_Ds0NC0_CGTGAGCTCAACGAAA	BTCC	9964	2961	BTCC	N1	Normal	Tip_COL15A1
BTCC_N1_Normal_Ds0NC0_CGTGAGCTCGCAAGCC	BTCC	14914	3269	BTCC	N1	Normal	Veins_ACKR1
BTCC_N1_Normal_Ds0NC0_CGTGAGCTCTCCTATA	BTCC	4615	1938	BTCC	N1	Normal	Arteries_GJA4
BTCC_N1_Normal_Ds0NC0_CGTGTAAAGAGTGACC	BTCC	17917	4208	BTCC	N1	Normal	Tip_COL15A1
BTCC_N1_Normal_Ds0NC0_CGTGTAAAGCGCCTCA	BTCC	7193	2264	BTCC	N1	Normal	Veins_ACKR1
BTCC_N1_Normal_Ds0NC0_CGTGTAACAATACGCT	BTCC	17532	3861	BTCC	N1	Normal	Veins_ACKR1
BTCC_N1_Normal_Ds0NC0_CGTGTAACACCAGCAC	BTCC	11227	2731	BTCC	N1	Normal	Tip_COL15A1
BTCC_N1_Normal_Ds0NC0_CGTGTAAGTAAATGAC	BTCC	17941	4373	BTCC	N1	Normal	Arteries_GJA4
BTCC_N1_Normal_Ds0NC0_CGTGTAAGTCACACGC	BTCC	1878	826	BTCC	N1	Normal	Veins_ACKR1
BTCC_N1_Normal_Ds0NC0_CGTGTAATCCTAGTGA	BTCC	13792	3238	BTCC	N1	Normal	Veins_ACKR1
BTCC_N1_Normal_Ds0NC0_CGTGTAATCCTCTAGC	BTCC	13166	3344	BTCC	N1	Normal	Veins_ACKR1
BTCC_N1_Normal_Ds0NC0_CGTGTCTAGCACACAG	BTCC	4470	2032	BTCC	N1	Normal	Tip_COL15A1
BTCC_N1_Normal_Ds0NC0_CGTGTCTAGCACGCCT	BTCC	11807	3291	BTCC	N1	Normal	Tip_COL15A1
BTCC_N1_Normal_Ds0NC0_CGTGTCTAGGCTATCT	BTCC	2136	859	BTCC	N1	Normal	Tip_RBP7
BTCC_N1_Normal_Ds0NC0_CGTGTCTCACCCATTC	BTCC	9781	2686	BTCC	N1	Normal	Veins_ACKR1
BTCC_N1_Normal_Ds0NC0_CGTGTCTCACTCAGGC	BTCC	8100	2462	BTCC	N1	Normal	Veins_ACKR1
BTCC_N1_Normal_Ds0NC0_CGTGTCTCATTATCTC	BTCC	26674	4704	BTCC	N1	Normal	Veins_ACKR1
BTCC_N1_Normal_Ds0NC0_CGTGTCTGTCTCTTAT	BTCC	10043	2721	BTCC	N1	Normal	Veins_ACKR1
BTCC_N1_Normal_Ds0NC0_CGTTAGAAGTACACCT	BTCC	4222	1707	BTCC	N1	Normal	Tip_RBP7
BTCC_N1_Normal_Ds0NC0_CGTTAGACACTGAAGG	BTCC	22185	4364	BTCC	N1	Normal	Veins_ACKR1
BTCC_N1_Normal_Ds0NC0_CGTTAGATCGAGAACG	BTCC	1939	1051	BTCC	N1	Normal	Tip_RBP7
BTCC_N1_Normal_Ds0NC0_CGTTAGATCTTCGAGA	BTCC	7229	2229	BTCC	N1	Normal	Veins_ACKR1
BTCC_N1_Normal_Ds0NC0_CGTTCTGAGCAATCTC	BTCC	9787	2638	BTCC	N1	Normal	Veins_ACKR1
BTCC_N1_Normal_Ds0NC0_CGTTCTGCACCCATTC	BTCC	9445	2579	BTCC	N1	Normal	Veins_ACKR1
BTCC_N1_Normal_Ds0NC0_CGTTCTGGTTAGATGA	BTCC	7075	2146	BTCC	N1	Normal	Veins_ACKR1
BTCC_N1_Normal_Ds0NC0_CGTTCTGTCCGAGCCA	BTCC	18650	4031	BTCC	N1	Normal	Tip_RBP7
BTCC_N1_Normal_Ds0NC0_CGTTCTGTCCTTAATC	BTCC	10372	3340	BTCC	N1	Normal	Tip_COL4A1
BTCC_N1_Normal_Ds0NC0_CTAACTTAGTGGTCCC	BTCC	12292	3203	BTCC	N1	Normal	Tip_COL15A1
BTCC_N1_Normal_Ds0NC0_CTAACTTCACGGCGTT	BTCC	5565	1915	BTCC	N1	Normal	Veins_ACKR1
BTCC_N1_Normal_Ds0NC0_CTAACTTCATTAACCG	BTCC	8410	2547	BTCC	N1	Normal	Veins_ACKR1
BTCC_N1_Normal_Ds0NC0_CTAACTTGTTCCACGG	BTCC	14921	3435	BTCC	N1	Normal	Veins_ACKR1
BTCC_N1_Normal_Ds0NC0_CTAACTTGTTTGTTTC	BTCC	22604	4911	BTCC	N1	Normal	Tip_RBP7
BTCC_N1_Normal_Ds0NC0_CTAAGACAGCTAAACA	BTCC	4533	1613	BTCC	N1	Normal	Veins_ACKR1
BTCC_N1_Normal_Ds0NC0_CTAAGACCAGAGCCAA	BTCC	11802	2928	BTCC	N1	Normal	Veins_ACKR1
BTCC_N1_Normal_Ds0NC0_CTAAGACCAGTTCCCT	BTCC	10000	2735	BTCC	N1	Normal	Veins_ACKR1
BTCC_N1_Normal_Ds0NC0_CTAAGACGTGCAACTT	BTCC	10571	2881	BTCC	N1	Normal	Veins_ACKR1
BTCC_N1_Normal_Ds0NC0_CTAATGGAGATGCCTT	BTCC	11758	3654	BTCC	N1	Normal	Arteries_GJA4
BTCC_N1_Normal_Ds0NC0_CTAATGGAGGAGTAGA	BTCC	8894	2382	BTCC	N1	Normal	Veins_ACKR1
BTCC_N1_Normal_Ds0NC0_CTAATGGAGTTTCCTT	BTCC	23524	4747	BTCC	N1	Normal	Tip_COL15A1
BTCC_N1_Normal_Ds0NC0_CTAATGGCAAAGTGCG	BTCC	3201	1212	BTCC	N1	Normal	Veins_ACKR1
BTCC_N1_Normal_Ds0NC0_CTAATGGCAATCTACG	BTCC	1453	739	BTCC	N1	Normal	Veins_ACKR1
BTCC_N1_Normal_Ds0NC0_CTAATGGGTAAGGGAA	BTCC	4144	1711	BTCC	N1	Normal	Veins_ACKR1
BTCC_N1_Normal_Ds0NC0_CTAATGGGTGAGCGAT	BTCC	21529	4359	BTCC	N1	Normal	Tip_RBP7
BTCC_N1_Normal_Ds0NC0_CTACACCCATCCGTGG	BTCC	9066	2553	BTCC	N1	Normal	Veins_ACKR1
BTCC_N1_Normal_Ds0NC0_CTACACCGTGTTTGTG	BTCC	10948	2927	BTCC	N1	Normal	Veins_ACKR1
BTCC_N1_Normal_Ds0NC0_CTACACCTCAGAGACG	BTCC	15049	4248	BTCC	N1	Normal	Tip_COL4A1
BTCC_N1_Normal_Ds0NC0_CTACACCTCTCGGACG	BTCC	18894	4120	BTCC	N1	Normal	Veins_ACKR1
BTCC_N1_Normal_Ds0NC0_CTACATTAGATGAGAG	BTCC	3620	1456	BTCC	N1	Normal	Veins_ACKR1
BTCC_N1_Normal_Ds0NC0_CTACATTCATCGGGTC	BTCC	9617	2660	BTCC	N1	Normal	Veins_ACKR1
BTCC_N1_Normal_Ds0NC0_CTACATTGTCCAGTAT	BTCC	6455	2290	BTCC	N1	Normal	Veins_ACKR1
BTCC_N1_Normal_Ds0NC0_CTACATTGTTCCATGA	BTCC	9860	2783	BTCC	N1	Normal	Veins_ACKR1
BTCC_N1_Normal_Ds0NC0_CTACATTTCAAGGTAA	BTCC	7599	2413	BTCC	N1	Normal	Tip_COL4A1
BTCC_N1_Normal_Ds0NC0_CTACATTTCGGCCGAT	BTCC	20658	4239	BTCC	N1	Normal	Veins_ACKR1
BTCC_N1_Normal_Ds0NC0_CTACATTTCTGCCAGG	BTCC	6813	2149	BTCC	N1	Normal	Veins_ACKR1
BTCC_N1_Normal_Ds0NC0_CTACCCAAGACTTGAA	BTCC	25602	4862	BTCC	N1	Normal	Tip_COL15A1
BTCC_N1_Normal_Ds0NC0_CTACCCAAGCCCGAAA	BTCC	16344	3549	BTCC	N1	Normal	Veins_ACKR1
BTCC_N1_Normal_Ds0NC0_CTACCCAAGGTGTTAA	BTCC	6440	2082	BTCC	N1	Normal	Veins_ACKR1
BTCC_N1_Normal_Ds0NC0_CTACCCAAGTAGTGCG	BTCC	7513	2783	BTCC	N1	Normal	Tip_COL4A1
BTCC_N1_Normal_Ds0NC0_CTACCCAGTGTCAATC	BTCC	8430	2362	BTCC	N1	Normal	Veins_ACKR1
BTCC_N1_Normal_Ds0NC0_CTACCCATCCTAGAAC	BTCC	8116	2541	BTCC	N1	Normal	Veins_ACKR1
BTCC_N1_Normal_Ds0NC0_CTACGTCCACATCCGG	BTCC	9791	2616	BTCC	N1	Normal	Veins_ACKR1
BTCC_N1_Normal_Ds0NC0_CTACGTCGTATAGGTA	BTCC	12323	3040	BTCC	N1	Normal	Veins_ACKR1
BTCC_N1_Normal_Ds0NC0_CTACGTCTCTCAAACG	BTCC	9013	2603	BTCC	N1	Normal	Veins_ACKR1
BTCC_N1_Normal_Ds0NC0_CTAGAGTAGAGTCTGG	BTCC	4948	1803	BTCC	N1	Normal	Veins_ACKR1
BTCC_N1_Normal_Ds0NC0_CTAGAGTCACTCGACG	BTCC	4553	1735	BTCC	N1	Normal	Tip_RBP7
BTCC_N1_Normal_Ds0NC0_CTAGAGTCAGGGTACA	BTCC	9253	2744	BTCC	N1	Normal	Tip_COL15A1
BTCC_N1_Normal_Ds0NC0_CTAGAGTGTACAGTGG	BTCC	16876	3508	BTCC	N1	Normal	Veins_S100A8
BTCC_N1_Normal_Ds0NC0_CTAGAGTGTTCCAACA	BTCC	11270	2910	BTCC	N1	Normal	Veins_ACKR1
BTCC_N1_Normal_Ds0NC0_CTAGAGTGTTCGTTGA	BTCC	8933	2485	BTCC	N1	Normal	Veins_ACKR1
BTCC_N1_Normal_Ds0NC0_CTAGCCTAGGCTCAGA	BTCC	7528	2503	BTCC	N1	Normal	Tip_RBP7
BTCC_N1_Normal_Ds0NC0_CTAGCCTAGGGTGTGT	BTCC	5014	1860	BTCC	N1	Normal	Veins_ACKR1
BTCC_N1_Normal_Ds0NC0_CTAGCCTCATAGTAAG	BTCC	4743	1607	BTCC	N1	Normal	Veins_ACKR1
BTCC_N1_Normal_Ds0NC0_CTAGCCTGTGGCTCCA	BTCC	3367	1508	BTCC	N1	Normal	Arteries_GJA4
BTCC_N1_Normal_Ds0NC0_CTAGCCTTCAGGTAAA	BTCC	4119	1652	BTCC	N1	Normal	Veins_ACKR1
BTCC_N1_Normal_Ds0NC0_CTAGTGAGTGCGATAG	BTCC	11155	2752	BTCC	N1	Normal	Veins_ACKR1
BTCC_N1_Normal_Ds0NC0_CTCACACGTCGAACAG	BTCC	8246	2422	BTCC	N1	Normal	Veins_ACKR1
BTCC_N1_Normal_Ds0NC0_CTCACACTCTGGCGAC	BTCC	5184	1775	BTCC	N1	Normal	Veins_ACKR1
BTCC_N1_Normal_Ds0NC0_CTCACACTCTGTCTCG	BTCC	10324	3204	BTCC	N1	Normal	Tip_COL4A1
BTCC_N1_Normal_Ds0NC0_CTCAGAAAGCAGATCG	BTCC	10867	2980	BTCC	N1	Normal	Veins_ACKR1
BTCC_N1_Normal_Ds0NC0_CTCAGAAAGCTAACTC	BTCC	14648	3413	BTCC	N1	Normal	Veins_ACKR1
BTCC_N1_Normal_Ds0NC0_CTCAGAAAGGTGATTA	BTCC	9415	2903	BTCC	N1	Normal	Veins_ACKR1
BTCC_N1_Normal_Ds0NC0_CTCAGAAGTAGCACGA	BTCC	14771	4182	BTCC	N1	Normal	Arteries_GJA4
BTCC_N1_Normal_Ds0NC0_CTCAGAAGTGATAAAC	BTCC	9928	2438	BTCC	N1	Normal	Veins_ACKR1
BTCC_N1_Normal_Ds0NC0_CTCAGAATCACCGGGT	BTCC	5614	2233	BTCC	N1	Normal	Tip_COL15A1
BTCC_N1_Normal_Ds0NC0_CTCAGAATCGTCCGTT	BTCC	3466	1390	BTCC	N1	Normal	Veins_ACKR1
BTCC_N1_Normal_Ds0NC0_CTCATTAAGAAACCTA	BTCC	10419	2936	BTCC	N1	Normal	Veins_ACKR1
BTCC_N1_Normal_Ds0NC0_CTCATTAAGCGTAGTG	BTCC	7178	2390	BTCC	N1	Normal	Tip_RBP7
BTCC_N1_Normal_Ds0NC0_CTCATTAAGCGTGAGT	BTCC	12469	3213	BTCC	N1	Normal	Veins_ACKR1
BTCC_N1_Normal_Ds0NC0_CTCATTAAGCTATGCT	BTCC	22031	4859	BTCC	N1	Normal	Arteries_GJA4
BTCC_N1_Normal_Ds0NC0_CTCATTACACCGAATT	BTCC	3941	1429	BTCC	N1	Normal	Veins_ACKR1
BTCC_N1_Normal_Ds0NC0_CTCATTAGTTCCACGG	BTCC	2945	1383	BTCC	N1	Normal	Tip_COL4A1
BTCC_N1_Normal_Ds0NC0_CTCATTATCAATCTCT	BTCC	16065	3738	BTCC	N1	Normal	Tip_RBP7
BTCC_N1_Normal_Ds0NC0_CTCCTAGCACGAAGCA	BTCC	8962	2529	BTCC	N1	Normal	Veins_ACKR1
BTCC_N1_Normal_Ds0NC0_CTCCTAGGTGGAAAGA	BTCC	3676	1494	BTCC	N1	Normal	Veins_ACKR1
BTCC_N1_Normal_Ds0NC0_CTCCTAGTCTGACCTC	BTCC	6222	2032	BTCC	N1	Normal	Veins_ACKR1
BTCC_N1_Normal_Ds0NC0_CTCGAAAAGTCATGCT	BTCC	6258	2568	BTCC	N1	Normal	Tip_COL4A1
BTCC_N1_Normal_Ds0NC0_CTCGAAAGTGCACTTA	BTCC	3573	1461	BTCC	N1	Normal	Tip_COL4A1
BTCC_N1_Normal_Ds0NC0_CTCGAAAGTTCCGTCT	BTCC	6079	2359	BTCC	N1	Normal	Tip_COL4A1
BTCC_N1_Normal_Ds0NC0_CTCGAGGAGATATGGT	BTCC	19276	4049	BTCC	N1	Normal	Tip_RBP7
BTCC_N1_Normal_Ds0NC0_CTCGAGGAGCAATCTC	BTCC	11154	3467	BTCC	N1	Normal	Tip_COL4A1
BTCC_N1_Normal_Ds0NC0_CTCGAGGAGCGATGAC	BTCC	4606	1908	BTCC	N1	Normal	Tip_COL4A1
BTCC_N1_Normal_Ds0NC0_CTCGAGGAGGTTACCT	BTCC	7762	2286	BTCC	N1	Normal	Veins_ACKR1
BTCC_N1_Normal_Ds0NC0_CTCGAGGCACGCCAGT	BTCC	8108	2302	BTCC	N1	Normal	Veins_ACKR1
BTCC_N1_Normal_Ds0NC0_CTCGAGGCAGGATTGG	BTCC	4452	1653	BTCC	N1	Normal	Veins_ACKR1
BTCC_N1_Normal_Ds0NC0_CTCGAGGTCAACACAC	BTCC	8719	2589	BTCC	N1	Normal	Veins_ACKR1
BTCC_N1_Normal_Ds0NC0_CTCGAGGTCATAAAGG	BTCC	8352	2378	BTCC	N1	Normal	Veins_ACKR1
BTCC_N1_Normal_Ds0NC0_CTCGAGGTCCCTTGTG	BTCC	6135	2300	BTCC	N1	Normal	Veins_ACKR1
BTCC_N1_Normal_Ds0NC0_CTCGGAGCAACACGCC	BTCC	7588	2352	BTCC	N1	Normal	Veins_ACKR1
BTCC_N1_Normal_Ds0NC0_CTCGGAGCAGGGAGAG	BTCC	13526	3490	BTCC	N1	Normal	Veins_ACKR1
BTCC_N1_Normal_Ds0NC0_CTCGGAGCAGTGGAGT	BTCC	8470	2459	BTCC	N1	Normal	Veins_ACKR1
BTCC_N1_Normal_Ds0NC0_CTCGGGAAGGGATCTG	BTCC	10095	2709	BTCC	N1	Normal	Veins_ACKR1
BTCC_N1_Normal_Ds0NC0_CTCGGGATCAACACCA	BTCC	13047	3471	BTCC	N1	Normal	Veins_ACKR1
BTCC_N1_Normal_Ds0NC0_CTCGGGATCACGATGT	BTCC	6752	2620	BTCC	N1	Normal	Tip_COL4A1
BTCC_N1_Normal_Ds0NC0_CTCGGGATCCAAACTG	BTCC	2102	840	BTCC	N1	Normal	Veins_ACKR1
BTCC_N1_Normal_Ds0NC0_CTCGTACAGCCAGTAG	BTCC	24044	4461	BTCC	N1	Normal	Veins_ACKR1
BTCC_N1_Normal_Ds0NC0_CTCGTACCACCAACCG	BTCC	20145	4276	BTCC	N1	Normal	Veins_ACKR1
BTCC_N1_Normal_Ds0NC0_CTCGTACCATTTGCCC	BTCC	15003	4272	BTCC	N1	Normal	Tip_COL4A1
BTCC_N1_Normal_Ds0NC0_CTCGTACGTTCCACGG	BTCC	17371	3794	BTCC	N1	Normal	Veins_ACKR1
BTCC_N1_Normal_Ds0NC0_CTCGTACTCTCTTGAT	BTCC	7414	2325	BTCC	N1	Normal	Veins_ACKR1
BTCC_N1_Normal_Ds0NC0_CTCGTACTCTTGACGA	BTCC	9246	2616	BTCC	N1	Normal	Veins_ACKR1
BTCC_N1_Normal_Ds0NC0_CTCGTCAAGAAGGTGA	BTCC	4462	1646	BTCC	N1	Normal	Veins_ACKR1
BTCC_N1_Normal_Ds0NC0_CTCGTCAGTACCAGTT	BTCC	17836	3839	BTCC	N1	Normal	Veins_ACKR1
BTCC_N1_Normal_Ds0NC0_CTCGTCAGTAGCCTAT	BTCC	7119	2429	BTCC	N1	Normal	Veins_ACKR1
BTCC_N1_Normal_Ds0NC0_CTCGTCAGTCTCTCTG	BTCC	6398	2218	BTCC	N1	Normal	Tip_COL15A1
BTCC_N1_Normal_Ds0NC0_CTCGTCATCCACGAAT	BTCC	7852	2393	BTCC	N1	Normal	Veins_ACKR1
BTCC_N1_Normal_Ds0NC0_CTCGTCATCTTCAACT	BTCC	18558	4092	BTCC	N1	Normal	Veins_ACKR1
BTCC_N1_Normal_Ds0NC0_CTCTAATAGAGCTATA	BTCC	11169	2914	BTCC	N1	Normal	Veins_ACKR1
BTCC_N1_Normal_Ds0NC0_CTCTACGAGTCCGTAT	BTCC	9531	2926	BTCC	N1	Normal	Arteries_GJA4
BTCC_N1_Normal_Ds0NC0_CTCTACGCACCAGGTC	BTCC	15299	3523	BTCC	N1	Normal	Tip_COL15A1
BTCC_N1_Normal_Ds0NC0_CTCTACGTCCTTGCCA	BTCC	9838	2911	BTCC	N1	Normal	Veins_ACKR1
BTCC_N1_Normal_Ds0NC0_CTCTACGTCGTTGCCT	BTCC	6545	2198	BTCC	N1	Normal	Veins_ACKR1
BTCC_N1_Normal_Ds0NC0_CTCTGGTAGAACTCGG	BTCC	13754	3242	BTCC	N1	Normal	Tip_COL15A1
BTCC_N1_Normal_Ds0NC0_CTCTGGTAGTTTGCGT	BTCC	4983	1569	BTCC	N1	Normal	Veins_ACKR1
BTCC_N1_Normal_Ds0NC0_CTCTGGTCATGGTCTA	BTCC	8173	2392	BTCC	N1	Normal	Veins_ACKR1
BTCC_N1_Normal_Ds0NC0_CTCTGGTTCCGATATG	BTCC	20638	4021	BTCC	N1	Normal	Veins_ACKR1
BTCC_N1_Normal_Ds0NC0_CTGAAACAGATCTGCT	BTCC	7513	2216	BTCC	N1	Normal	Veins_ACKR1
BTCC_N1_Normal_Ds0NC0_CTGAAACGTATGAAAC	BTCC	4950	1968	BTCC	N1	Normal	Arteries_GJA4
BTCC_N1_Normal_Ds0NC0_CTGAAACTCCACTGGG	BTCC	18038	4554	BTCC	N1	Normal	Arteries_GJA4
BTCC_N1_Normal_Ds0NC0_CTGAAGTGTTCCGGCA	BTCC	22357	4240	BTCC	N1	Normal	Veins_ACKR1
BTCC_N1_Normal_Ds0NC0_CTGATAGAGCTCCTCT	BTCC	8513	2930	BTCC	N1	Normal	Arteries_GJA4
BTCC_N1_Normal_Ds0NC0_CTGATAGAGTAATCCC	BTCC	4609	1620	BTCC	N1	Normal	Veins_ACKR1
BTCC_N1_Normal_Ds0NC0_CTGATAGCACCTCGTT	BTCC	11421	2884	BTCC	N1	Normal	Veins_ACKR1
BTCC_N1_Normal_Ds0NC0_CTGATAGCATGGGAAC	BTCC	15391	3598	BTCC	N1	Normal	Veins_ACKR1
BTCC_N1_Normal_Ds0NC0_CTGATAGGTGCGATAG	BTCC	8526	2395	BTCC	N1	Normal	Veins_ACKR1
BTCC_N1_Normal_Ds0NC0_CTGATAGTCCATTCTA	BTCC	12397	3137	BTCC	N1	Normal	Tip_COL15A1
BTCC_N1_Normal_Ds0NC0_CTGATAGTCGTCCGTT	BTCC	10493	2910	BTCC	N1	Normal	Veins_ACKR1
BTCC_N1_Normal_Ds0NC0_CTGATCCAGACTCGGA	BTCC	1926	1013	BTCC	N1	Normal	Tip_RBP7
BTCC_N1_Normal_Ds0NC0_CTGATCCAGAGTGAGA	BTCC	7799	2432	BTCC	N1	Normal	Arteries_GJA4
BTCC_N1_Normal_Ds0NC0_CTGATCCCACTCTGTC	BTCC	8473	2383	BTCC	N1	Normal	Veins_ACKR1
BTCC_N1_Normal_Ds0NC0_CTGATCCTCGTCCAGG	BTCC	5923	1889	BTCC	N1	Normal	Veins_ACKR1
BTCC_N1_Normal_Ds0NC0_CTGCCTAGTGCAGTAG	BTCC	8424	2511	BTCC	N1	Normal	Veins_ACKR1
BTCC_N1_Normal_Ds0NC0_CTGCCTAGTTAAGATG	BTCC	20435	3908	BTCC	N1	Normal	Veins_ACKR1
BTCC_N1_Normal_Ds0NC0_CTGCGGACATAGTAAG	BTCC	2196	1057	BTCC	N1	Normal	Veins_S100A8
BTCC_N1_Normal_Ds0NC0_CTGCGGAGTATAGTAG	BTCC	6723	2100	BTCC	N1	Normal	Veins_ACKR1
BTCC_N1_Normal_Ds0NC0_CTGCGGATCGTACGGC	BTCC	4325	1852	BTCC	N1	Normal	Arteries_GJA4
BTCC_N1_Normal_Ds0NC0_CTGCGGATCGTAGGTT	BTCC	9126	2548	BTCC	N1	Normal	Veins_ACKR1
BTCC_N1_Normal_Ds0NC0_CTGCTGTGTGGACGAT	BTCC	5175	1688	BTCC	N1	Normal	Veins_ACKR1
BTCC_N1_Normal_Ds0NC0_CTGCTGTTCGTAGATC	BTCC	5534	2139	BTCC	N1	Normal	Tip_COL15A1
BTCC_N1_Normal_Ds0NC0_CTGGTCTAGTGACTCT	BTCC	9424	2669	BTCC	N1	Normal	Veins_ACKR1
BTCC_N1_Normal_Ds0NC0_CTGGTCTGTCAAAGCG	BTCC	9541	2787	BTCC	N1	Normal	Veins_ACKR1
BTCC_N1_Normal_Ds0NC0_CTGGTCTTCAACGGGA	BTCC	12273	3280	BTCC	N1	Normal	Veins_ACKR1
BTCC_N1_Normal_Ds0NC0_CTGTGCTCAAGAGGCT	BTCC	6950	2282	BTCC	N1	Normal	Veins_ACKR1
BTCC_N1_Normal_Ds0NC0_CTGTGCTCAGCATGAG	BTCC	6301	1993	BTCC	N1	Normal	Tip_RBP7
BTCC_N1_Normal_Ds0NC0_CTGTGCTCATATACGC	BTCC	6704	1869	BTCC	N1	Normal	Veins_ACKR1
BTCC_N1_Normal_Ds0NC0_CTGTGCTCATGGTCAT	BTCC	3561	1344	BTCC	N1	Normal	Veins_ACKR1
BTCC_N1_Normal_Ds0NC0_CTGTGCTGTACCGGCT	BTCC	9525	2776	BTCC	N1	Normal	Veins_ACKR1
BTCC_N1_Normal_Ds0NC0_CTGTGCTGTGGCCCTA	BTCC	7495	2733	BTCC	N1	Normal	Arteries_GJA4
BTCC_N1_Normal_Ds0NC0_CTGTTTAAGGACAGAA	BTCC	6230	2106	BTCC	N1	Normal	Veins_ACKR1
BTCC_N1_Normal_Ds0NC0_CTGTTTAAGGTCATCT	BTCC	4732	1764	BTCC	N1	Normal	Veins_ACKR1
BTCC_N1_Normal_Ds0NC0_CTGTTTACACATCTTT	BTCC	9107	2556	BTCC	N1	Normal	Veins_ACKR1
BTCC_N1_Normal_Ds0NC0_CTGTTTACATCGATTG	BTCC	5683	1950	BTCC	N1	Normal	Veins_ACKR1
BTCC_N1_Normal_Ds0NC0_CTGTTTAGTGCGAAAC	BTCC	11425	3253	BTCC	N1	Normal	Tip_RBP7
BTCC_N1_Normal_Ds0NC0_CTTAACTAGATAGCAT	BTCC	4353	1682	BTCC	N1	Normal	Prolif_STMN1
BTCC_N1_Normal_Ds0NC0_CTTAACTAGCTGTTCA	BTCC	1393	712	BTCC	N1	Normal	Veins_ACKR1
BTCC_N1_Normal_Ds0NC0_CTTAACTAGGGTCTCC	BTCC	702	455	BTCC	N1	Normal	Tip_COL4A1
BTCC_N1_Normal_Ds0NC0_CTTAACTTCCTACAGA	BTCC	7358	2664	BTCC	N1	Normal	Arteries_GJA4
BTCC_N1_Normal_Ds0NC0_CTTAACTTCTTACCGC	BTCC	9857	2703	BTCC	N1	Normal	Veins_ACKR1
BTCC_N1_Normal_Ds0NC0_CTTACCGGTAGCCTCG	BTCC	23698	4416	BTCC	N1	Normal	Tip_COL15A1
BTCC_N1_Normal_Ds0NC0_CTTACCGGTTCGTTGA	BTCC	6146	2157	BTCC	N1	Normal	Tip_RBP7
BTCC_N1_Normal_Ds0NC0_CTTACCGTCCACGACG	BTCC	18357	3817	BTCC	N1	Normal	Veins_ACKR1
BTCC_N1_Normal_Ds0NC0_CTTACCGTCGAGCCCA	BTCC	17844	3989	BTCC	N1	Normal	Veins_ACKR1
BTCC_N1_Normal_Ds0NC0_CTTACCGTCTGAGGGA	BTCC	14181	3702	BTCC	N1	Normal	Veins_ACKR1
BTCC_N1_Normal_Ds0NC0_CTTAGGAAGGCCGAAT	BTCC	13713	3443	BTCC	N1	Normal	Tip_COL15A1
BTCC_N1_Normal_Ds0NC0_CTTAGGACACCTATCC	BTCC	10431	3162	BTCC	N1	Normal	Veins_ACKR1
BTCC_N1_Normal_Ds0NC0_CTTAGGACACGTCTCT	BTCC	8177	2475	BTCC	N1	Normal	Veins_ACKR1
BTCC_N1_Normal_Ds0NC0_CTTAGGACACTAGTAC	BTCC	8997	3030	BTCC	N1	Normal	Tip_COL4A1
BTCC_N1_Normal_Ds0NC0_CTTAGGAGTATATGAG	BTCC	9977	2764	BTCC	N1	Normal	Veins_ACKR1
BTCC_N1_Normal_Ds0NC0_CTTAGGAGTGTTGGGA	BTCC	8322	2864	BTCC	N1	Normal	Tip_COL15A1
BTCC_N1_Normal_Ds0NC0_CTTAGGAGTTAAGGGC	BTCC	3037	1255	BTCC	N1	Normal	Tip_RBP7
BTCC_N1_Normal_Ds0NC0_CTTAGGATCGGCGGTT	BTCC	8721	2914	BTCC	N1	Normal	Tip_COL4A1
BTCC_N1_Normal_Ds0NC0_CTTCTCTCAAGCCTAT	BTCC	8296	2423	BTCC	N1	Normal	Veins_ACKR1
BTCC_N1_Normal_Ds0NC0_CTTCTCTCATGACGGA	BTCC	3981	1784	BTCC	N1	Normal	Arteries_GJA4
BTCC_N1_Normal_Ds0NC0_CTTCTCTTCTTCTGGC	BTCC	9082	2714	BTCC	N1	Normal	Veins_ACKR1
BTCC_N1_Normal_Ds0NC0_CTTGGCTCAAGGTTTC	BTCC	8882	2742	BTCC	N1	Normal	Veins_ACKR1
BTCC_N1_Normal_Ds0NC0_CTTGGCTCATCTCCCA	BTCC	19721	4087	BTCC	N1	Normal	Veins_ACKR1
BTCC_N1_Normal_Ds0NC0_CTTGGCTGTACAGTTC	BTCC	7244	2027	BTCC	N1	Normal	Veins_ACKR1
BTCC_N1_Normal_Ds0NC0_CTTTGCGAGAAACCTA	BTCC	18516	4610	BTCC	N1	Normal	Arteries_GJA4
BTCC_N1_Normal_Ds0NC0_CTTTGCGAGCTAGGCA	BTCC	21535	4281	BTCC	N1	Normal	Veins_ACKR1
BTCC_N1_Normal_Ds0NC0_CTTTGCGAGTTAAGTG	BTCC	2404	1081	BTCC	N1	Normal	Veins_ACKR1
BTCC_N1_Normal_Ds0NC0_CTTTGCGCAAAGGTGC	BTCC	25502	4789	BTCC	N1	Normal	Tip_COL15A1
BTCC_N1_Normal_Ds0NC0_CTTTGCGCACACCGAC	BTCC	14107	3402	BTCC	N1	Normal	Veins_ACKR1
BTCC_N1_Normal_Ds0NC0_CTTTGCGTCCGAAGAG	BTCC	10118	2673	BTCC	N1	Normal	Veins_ACKR1
BTCC_N1_Normal_Ds0NC0_GAAACTCAGCGATCCC	BTCC	5286	2235	BTCC	N1	Normal	Tip_COL4A1
BTCC_N1_Normal_Ds0NC0_GAAACTCCACGGTAAG	BTCC	2409	932	BTCC	N1	Normal	Veins_ACKR1
BTCC_N1_Normal_Ds0NC0_GAAACTCTCAGTGTTG	BTCC	8104	2537	BTCC	N1	Normal	Veins_ACKR1
BTCC_N1_Normal_Ds0NC0_GAAATGAAGCAGGTCA	BTCC	15189	3557	BTCC	N1	Normal	Veins_ACKR1
BTCC_N1_Normal_Ds0NC0_GAAATGAGTCAATGTC	BTCC	7227	2675	BTCC	N1	Normal	Arteries_GJA4
BTCC_N1_Normal_Ds0NC0_GAACCTAAGTGGAGAA	BTCC	8139	2456	BTCC	N1	Normal	Tip_COL15A1
BTCC_N1_Normal_Ds0NC0_GAACCTACAAGGTTTC	BTCC	17712	3985	BTCC	N1	Normal	Veins_ACKR1
BTCC_N1_Normal_Ds0NC0_GAACCTACAATGCCAT	BTCC	9842	2905	BTCC	N1	Normal	Veins_ACKR1
BTCC_N1_Normal_Ds0NC0_GAACCTAGTCATATCG	BTCC	21726	4227	BTCC	N1	Normal	Veins_ACKR1
BTCC_N1_Normal_Ds0NC0_GAACCTAGTGGTCCGT	BTCC	5697	2085	BTCC	N1	Normal	Arteries_GJA4
BTCC_N1_Normal_Ds0NC0_GAACCTATCACAAACC	BTCC	5679	1886	BTCC	N1	Normal	Tip_RBP7
BTCC_N1_Normal_Ds0NC0_GAACCTATCCAAATGC	BTCC	4479	2153	BTCC	N1	Normal	Tip_COL4A1
BTCC_N1_Normal_Ds0NC0_GAACGGAAGCGATCCC	BTCC	21762	4477	BTCC	N1	Normal	Veins_ACKR1
BTCC_N1_Normal_Ds0NC0_GAACGGACAAGTCTGT	BTCC	5575	1987	BTCC	N1	Normal	Veins_ACKR1
BTCC_N1_Normal_Ds0NC0_GAACGGAGTGCCTGCA	BTCC	4705	1633	BTCC	N1	Normal	Veins_ACKR1
BTCC_N1_Normal_Ds0NC0_GAACGGATCGTAGGAG	BTCC	8704	2492	BTCC	N1	Normal	Veins_ACKR1
BTCC_N1_Normal_Ds0NC0_GAAGCAGAGCCAACAG	BTCC	6757	2040	BTCC	N1	Normal	Veins_ACKR1
BTCC_N1_Normal_Ds0NC0_GAAGCAGAGCCAGGAT	BTCC	7960	2133	BTCC	N1	Normal	Veins_ACKR1
BTCC_N1_Normal_Ds0NC0_GAAGCAGCATGAAGTA	BTCC	10473	3435	BTCC	N1	Normal	Arteries_GJA4
BTCC_N1_Normal_Ds0NC0_GAAGCAGTCAAACCAC	BTCC	7376	2319	BTCC	N1	Normal	Veins_ACKR1
BTCC_N1_Normal_Ds0NC0_GAAGCAGTCTCTGCTG	BTCC	1244	596	BTCC	N1	Normal	Veins_ACKR1
BTCC_N1_Normal_Ds0NC0_GAAGCAGTCTTGCAAG	BTCC	6603	1912	BTCC	N1	Normal	Veins_ACKR1
BTCC_N1_Normal_Ds0NC0_GAATAAGCACCCAGTG	BTCC	3074	1516	BTCC	N1	Normal	Arteries_GJA4
BTCC_N1_Normal_Ds0NC0_GAATAAGCATGCCCGA	BTCC	9089	2811	BTCC	N1	Normal	Arteries_GJA4
BTCC_N1_Normal_Ds0NC0_GAATAAGGTACAGCAG	BTCC	6401	2197	BTCC	N1	Normal	Veins_ACKR1
BTCC_N1_Normal_Ds0NC0_GAATAAGGTACCGCTG	BTCC	9692	2826	BTCC	N1	Normal	Veins_ACKR1
BTCC_N1_Normal_Ds0NC0_GAATAAGGTGACGGTA	BTCC	8166	2422	BTCC	N1	Normal	Veins_S100A8
BTCC_N1_Normal_Ds0NC0_GAATGAAAGGGCTTGA	BTCC	8827	2416	BTCC	N1	Normal	Veins_ACKR1
BTCC_N1_Normal_Ds0NC0_GAATGAACACCAACCG	BTCC	4820	2114	BTCC	N1	Normal	Tip_COL15A1
BTCC_N1_Normal_Ds0NC0_GAATGAACACCACGTG	BTCC	7561	2251	BTCC	N1	Normal	Veins_ACKR1
BTCC_N1_Normal_Ds0NC0_GAATGAACATGGTAGG	BTCC	8284	2451	BTCC	N1	Normal	Veins_ACKR1
BTCC_N1_Normal_Ds0NC0_GAATGAACATTGGTAC	BTCC	7973	2479	BTCC	N1	Normal	Tip_RBP7
BTCC_N1_Normal_Ds0NC0_GAATGAATCCGTTGCT	BTCC	10512	2888	BTCC	N1	Normal	Tip_COL15A1
BTCC_N1_Normal_Ds0NC0_GAATGAATCGGAGGTA	BTCC	10394	3068	BTCC	N1	Normal	Veins_ACKR1
BTCC_N1_Normal_Ds0NC0_GACACGCGTGAGTGAC	BTCC	19089	3884	BTCC	N1	Normal	Veins_ACKR1
BTCC_N1_Normal_Ds0NC0_GACACGCTCCACGAAT	BTCC	3942	1689	BTCC	N1	Normal	Arteries_GJA4
BTCC_N1_Normal_Ds0NC0_GACACGCTCTCTGTCG	BTCC	7348	2119	BTCC	N1	Normal	Veins_ACKR1
BTCC_N1_Normal_Ds0NC0_GACAGAGTCACGAAGG	BTCC	6654	1895	BTCC	N1	Normal	Veins_ACKR1
BTCC_N1_Normal_Ds0NC0_GACAGAGTCCAAATGC	BTCC	10898	3439	BTCC	N1	Normal	Tip_COL4A1
BTCC_N1_Normal_Ds0NC0_GACCAATAGCGCTCCA	BTCC	7181	2522	BTCC	N1	Normal	Tip_COL15A1
BTCC_N1_Normal_Ds0NC0_GACCAATCATAGAAAC	BTCC	6908	2255	BTCC	N1	Normal	Veins_ACKR1
BTCC_N1_Normal_Ds0NC0_GACCAATGTCCCTTGT	BTCC	10483	2851	BTCC	N1	Normal	Tip_RBP7
BTCC_N1_Normal_Ds0NC0_GACCAATTCTCGTATT	BTCC	10409	2939	BTCC	N1	Normal	Veins_ACKR1
BTCC_N1_Normal_Ds0NC0_GACCTGGCAGACGCCT	BTCC	6530	2091	BTCC	N1	Normal	Veins_ACKR1
BTCC_N1_Normal_Ds0NC0_GACCTGGCAGCGTAAG	BTCC	2721	1068	BTCC	N1	Normal	Veins_ACKR1
BTCC_N1_Normal_Ds0NC0_GACCTGGGTAAATGAC	BTCC	7666	2316	BTCC	N1	Normal	Veins_ACKR1
BTCC_N1_Normal_Ds0NC0_GACGCGTCATTGCGGC	BTCC	9820	2666	BTCC	N1	Normal	Veins_ACKR1
BTCC_N1_Normal_Ds0NC0_GACGCGTGTAAACGCG	BTCC	3485	1680	BTCC	N1	Normal	Tip_COL4A1
BTCC_N1_Normal_Ds0NC0_GACGCGTGTCTCCACT	BTCC	13671	3384	BTCC	N1	Normal	Tip_RBP7
BTCC_N1_Normal_Ds0NC0_GACGGCTAGTGAATTG	BTCC	9403	2716	BTCC	N1	Normal	Veins_ACKR1
BTCC_N1_Normal_Ds0NC0_GACGGCTAGTGGACGT	BTCC	7148	2111	BTCC	N1	Normal	Tip_COL15A1
BTCC_N1_Normal_Ds0NC0_GACGGCTCAAGTCTGT	BTCC	8468	2428	BTCC	N1	Normal	Veins_ACKR1
BTCC_N1_Normal_Ds0NC0_GACGGCTCAGGTTTCA	BTCC	8378	2507	BTCC	N1	Normal	Veins_ACKR1
BTCC_N1_Normal_Ds0NC0_GACGGCTCATCGATGT	BTCC	6549	2091	BTCC	N1	Normal	Veins_ACKR1
BTCC_N1_Normal_Ds0NC0_GACGGCTGTCAGGACA	BTCC	11679	2977	BTCC	N1	Normal	Tip_COL15A1
BTCC_N1_Normal_Ds0NC0_GACGGCTTCACCCTCA	BTCC	11299	3255	BTCC	N1	Normal	Arteries_GJA4
BTCC_N1_Normal_Ds0NC0_GACGGCTTCGCCAAAT	BTCC	7099	2402	BTCC	N1	Normal	Veins_S100A8
BTCC_N1_Normal_Ds0NC0_GACGGCTTCTCTAGGA	BTCC	8239	2431	BTCC	N1	Normal	Veins_ACKR1
BTCC_N1_Normal_Ds0NC0_GACGGCTTCTGACCTC	BTCC	8553	2458	BTCC	N1	Normal	Veins_ACKR1
BTCC_N1_Normal_Ds0NC0_GACGTGCCAAGAGTCG	BTCC	18885	3989	BTCC	N1	Normal	Veins_ACKR1
BTCC_N1_Normal_Ds0NC0_GACGTGCCAATCGGTT	BTCC	1957	887	BTCC	N1	Normal	Veins_ACKR1
BTCC_N1_Normal_Ds0NC0_GACGTGCCAATGGATA	BTCC	9653	2532	BTCC	N1	Normal	Veins_ACKR1
BTCC_N1_Normal_Ds0NC0_GACGTGCCAGAAGCAC	BTCC	9865	2758	BTCC	N1	Normal	Veins_ACKR1
BTCC_N1_Normal_Ds0NC0_GACGTGCCAGGGTATG	BTCC	8687	2871	BTCC	N1	Normal	Veins_ACKR1
BTCC_N1_Normal_Ds0NC0_GACGTTACAAGTTGTC	BTCC	8989	2615	BTCC	N1	Normal	Veins_ACKR1
BTCC_N1_Normal_Ds0NC0_GACGTTACATTCCTCG	BTCC	6197	2107	BTCC	N1	Normal	Tip_RBP7
BTCC_N1_Normal_Ds0NC0_GACGTTATCAGGCGAA	BTCC	15449	3852	BTCC	N1	Normal	Tip_COL4A1
BTCC_N1_Normal_Ds0NC0_GACGTTATCATCATTC	BTCC	10818	2935	BTCC	N1	Normal	Arteries_GJA4
BTCC_N1_Normal_Ds0NC0_GACGTTATCATTGCCC	BTCC	17025	3876	BTCC	N1	Normal	Tip_COL15A1
BTCC_N1_Normal_Ds0NC0_GACGTTATCCTCCTAG	BTCC	8522	2804	BTCC	N1	Normal	Arteries_GJA4
BTCC_N1_Normal_Ds0NC0_GACTAACAGCCTTGAT	BTCC	18693	3657	BTCC	N1	Normal	Veins_ACKR1
BTCC_N1_Normal_Ds0NC0_GACTAACGTCAATGTC	BTCC	9503	2854	BTCC	N1	Normal	Veins_ACKR1
BTCC_N1_Normal_Ds0NC0_GACTAACTCCGATATG	BTCC	14880	3509	BTCC	N1	Normal	Tip_RBP7
BTCC_N1_Normal_Ds0NC0_GACTAACTCGTCTGAA	BTCC	11296	2886	BTCC	N1	Normal	Veins_ACKR1
BTCC_N1_Normal_Ds0NC0_GACTACAAGCAGGCTA	BTCC	6608	2251	BTCC	N1	Normal	Tip_COL15A1
BTCC_N1_Normal_Ds0NC0_GACTACAAGGCCCTCA	BTCC	8833	2484	BTCC	N1	Normal	Veins_ACKR1
BTCC_N1_Normal_Ds0NC0_GACTACACATGCCACG	BTCC	4667	1664	BTCC	N1	Normal	Veins_ACKR1
BTCC_N1_Normal_Ds0NC0_GACTGCGAGATAGCAT	BTCC	7577	2271	BTCC	N1	Normal	Veins_ACKR1
BTCC_N1_Normal_Ds0NC0_GACTGCGCAGTAAGAT	BTCC	7582	2063	BTCC	N1	Normal	Veins_ACKR1
BTCC_N1_Normal_Ds0NC0_GACTGCGTCAGCGATT	BTCC	3835	1560	BTCC	N1	Normal	Veins_ACKR1
BTCC_N1_Normal_Ds0NC0_GACTGCGTCGCTGATA	BTCC	5183	1942	BTCC	N1	Normal	Arteries_GJA4
BTCC_N1_Normal_Ds0NC0_GAGCAGAAGCTCTCGG	BTCC	19068	3919	BTCC	N1	Normal	Veins_ACKR1
BTCC_N1_Normal_Ds0NC0_GAGCAGAAGGGAGTAA	BTCC	9136	2431	BTCC	N1	Normal	Veins_ACKR1
BTCC_N1_Normal_Ds0NC0_GAGCAGAGTAAGAGGA	BTCC	13006	3386	BTCC	N1	Normal	Tip_COL15A1
BTCC_N1_Normal_Ds0NC0_GAGCAGATCACCATAG	BTCC	6537	2368	BTCC	N1	Normal	Veins_ACKR1
BTCC_N1_Normal_Ds0NC0_GAGGTGAAGCGACGTA	BTCC	9719	3157	BTCC	N1	Normal	Tip_COL4A1
BTCC_N1_Normal_Ds0NC0_GAGGTGAAGTCAAGGC	BTCC	2160	996	BTCC	N1	Normal	Veins_ACKR1
BTCC_N1_Normal_Ds0NC0_GAGGTGATCAGCACAT	BTCC	13025	3333	BTCC	N1	Normal	Veins_ACKR1
BTCC_N1_Normal_Ds0NC0_GAGGTGATCAGCTGGC	BTCC	1656	938	BTCC	N1	Normal	Tip_RBP7
BTCC_N1_Normal_Ds0NC0_GAGGTGATCCATTCTA	BTCC	2239	971	BTCC	N1	Normal	Veins_ACKR1
BTCC_N1_Normal_Ds0NC0_GAGGTGATCTCAACTT	BTCC	16948	3776	BTCC	N1	Normal	Tip_RBP7
BTCC_N1_Normal_Ds0NC0_GAGTCCGAGCTAGTGG	BTCC	4334	1726	BTCC	N1	Normal	Tip_COL15A1
BTCC_N1_Normal_Ds0NC0_GAGTCCGAGTTCGCGC	BTCC	10058	2966	BTCC	N1	Normal	Tip_COL4A1
BTCC_N1_Normal_Ds0NC0_GAGTCCGCATACAGCT	BTCC	21516	4122	BTCC	N1	Normal	Veins_ACKR1
BTCC_N1_Normal_Ds0NC0_GAGTCCGGTACATCCA	BTCC	9707	2670	BTCC	N1	Normal	Veins_ACKR1
BTCC_N1_Normal_Ds0NC0_GAGTCCGGTGAGTGAC	BTCC	6356	1970	BTCC	N1	Normal	Veins_ACKR1
BTCC_N1_Normal_Ds0NC0_GAGTCCGGTGCCTGTG	BTCC	19278	4084	BTCC	N1	Normal	Tip_COL15A1
BTCC_N1_Normal_Ds0NC0_GATCAGTAGACCACGA	BTCC	9514	2617	BTCC	N1	Normal	Veins_ACKR1
BTCC_N1_Normal_Ds0NC0_GATCAGTCAAGCCATT	BTCC	5501	2162	BTCC	N1	Normal	Tip_COL4A1
BTCC_N1_Normal_Ds0NC0_GATCAGTTCATGTCTT	BTCC	8896	2661	BTCC	N1	Normal	Veins_ACKR1
BTCC_N1_Normal_Ds0NC0_GATCGATTCAGAGGTG	BTCC	10074	2802	BTCC	N1	Normal	Veins_ACKR1
BTCC_N1_Normal_Ds0NC0_GATCGCGCAGATGGGT	BTCC	11853	2942	BTCC	N1	Normal	Tip_COL4A1
BTCC_N1_Normal_Ds0NC0_GATCGCGCAGTGAGTG	BTCC	7866	2250	BTCC	N1	Normal	Veins_ACKR1
BTCC_N1_Normal_Ds0NC0_GATCGTAAGACGCAAC	BTCC	7814	2303	BTCC	N1	Normal	Veins_ACKR1
BTCC_N1_Normal_Ds0NC0_GATCGTACACATTTCT	BTCC	4932	1741	BTCC	N1	Normal	Tip_RBP7
BTCC_N1_Normal_Ds0NC0_GATCGTACATGATCCA	BTCC	5148	1952	BTCC	N1	Normal	Arteries_GJA4
BTCC_N1_Normal_Ds0NC0_GATCGTAGTCTGCGGT	BTCC	12975	3268	BTCC	N1	Normal	Veins_ACKR1
BTCC_N1_Normal_Ds0NC0_GATCTAGAGACCACGA	BTCC	2913	1321	BTCC	N1	Normal	Veins_ACKR1
BTCC_N1_Normal_Ds0NC0_GATCTAGCAGCTGGCT	BTCC	2180	1056	BTCC	N1	Normal	Veins_ACKR1
BTCC_N1_Normal_Ds0NC0_GATCTAGCAGTGAGTG	BTCC	1843	952	BTCC	N1	Normal	Veins_ACKR1
BTCC_N1_Normal_Ds0NC0_GATCTAGGTGGACGAT	BTCC	19415	4574	BTCC	N1	Normal	Pericytes_RGS5
BTCC_N1_Normal_Ds0NC0_GATCTAGTCCTTCAAT	BTCC	4859	1974	BTCC	N1	Normal	Veins_ACKR1
BTCC_N1_Normal_Ds0NC0_GATCTAGTCTCCCTGA	BTCC	17491	3747	BTCC	N1	Normal	Tip_RBP7
BTCC_N1_Normal_Ds0NC0_GATCTAGTCTTCGGTC	BTCC	8597	2390	BTCC	N1	Normal	Veins_ACKR1
BTCC_N1_Normal_Ds0NC0_GATGAAAAGAGCCTAG	BTCC	10550	2871	BTCC	N1	Normal	Tip_RBP7
BTCC_N1_Normal_Ds0NC0_GATGAAACAGTCTTCC	BTCC	7662	2272	BTCC	N1	Normal	Tip_RBP7
BTCC_N1_Normal_Ds0NC0_GATGAAACATCGGTTA	BTCC	11207	2911	BTCC	N1	Normal	Veins_ACKR1
BTCC_N1_Normal_Ds0NC0_GATGAGGAGGACAGAA	BTCC	9328	2513	BTCC	N1	Normal	Veins_ACKR1
BTCC_N1_Normal_Ds0NC0_GATGAGGAGTGCAAGC	BTCC	23216	4498	BTCC	N1	Normal	Veins_ACKR1
BTCC_N1_Normal_Ds0NC0_GATGAGGCACGGATAG	BTCC	9944	2759	BTCC	N1	Normal	Tip_RBP7
BTCC_N1_Normal_Ds0NC0_GATGAGGCAGGAACGT	BTCC	6401	1979	BTCC	N1	Normal	Veins_ACKR1
BTCC_N1_Normal_Ds0NC0_GATGAGGGTCTTCAAG	BTCC	16976	3980	BTCC	N1	Normal	Tip_COL15A1
BTCC_N1_Normal_Ds0NC0_GATGAGGGTGTGCCTG	BTCC	1192	719	BTCC	N1	Normal	Lymphatics_CCL21
BTCC_N1_Normal_Ds0NC0_GATGCTAAGACAAGCC	BTCC	6362	2182	BTCC	N1	Normal	Veins_ACKR1
BTCC_N1_Normal_Ds0NC0_GATGCTAAGTCTTGCA	BTCC	10065	2810	BTCC	N1	Normal	Veins_ACKR1
BTCC_N1_Normal_Ds0NC0_GATGCTAAGTGGGTTG	BTCC	10815	2934	BTCC	N1	Normal	Veins_ACKR1
BTCC_N1_Normal_Ds0NC0_GATGCTAGTTCCCGAG	BTCC	7176	2417	BTCC	N1	Normal	Veins_ACKR1
BTCC_N1_Normal_Ds0NC0_GATGCTATCAACGGCC	BTCC	18112	3734	BTCC	N1	Normal	Veins_ACKR1
BTCC_N1_Normal_Ds0NC0_GATTCAGAGCCTTGAT	BTCC	23429	4428	BTCC	N1	Normal	Tip_RBP7
BTCC_N1_Normal_Ds0NC0_GATTCAGAGGAATTAC	BTCC	6828	2147	BTCC	N1	Normal	Veins_ACKR1
BTCC_N1_Normal_Ds0NC0_GATTCAGGTATCTGCA	BTCC	7654	2296	BTCC	N1	Normal	Veins_ACKR1
BTCC_N1_Normal_Ds0NC0_GATTCAGGTCGAGTTT	BTCC	18338	3813	BTCC	N1	Normal	Veins_ACKR1
BTCC_N1_Normal_Ds0NC0_GATTCAGGTCTAGTGT	BTCC	7747	2238	BTCC	N1	Normal	Veins_ACKR1
BTCC_N1_Normal_Ds0NC0_GATTCAGGTTATGCGT	BTCC	3394	1377	BTCC	N1	Normal	Veins_ACKR1
BTCC_N1_Normal_Ds0NC0_GATTCAGTCTCGATGA	BTCC	22951	4584	BTCC	N1	Normal	Tip_RBP7
BTCC_N1_Normal_Ds0NC0_GATTCAGTCTGGCGAC	BTCC	7553	2361	BTCC	N1	Normal	Veins_ACKR1
BTCC_N1_Normal_Ds0NC0_GCAAACTAGCGAAGGG	BTCC	9172	2530	BTCC	N1	Normal	Veins_ACKR1
BTCC_N1_Normal_Ds0NC0_GCAAACTCACGACTCG	BTCC	10658	2697	BTCC	N1	Normal	Veins_ACKR1
BTCC_N1_Normal_Ds0NC0_GCAAACTCAGCATGAG	BTCC	12032	3178	BTCC	N1	Normal	Veins_ACKR1
BTCC_N1_Normal_Ds0NC0_GCAAACTGTCCGTCAG	BTCC	12191	3437	BTCC	N1	Normal	Tip_COL15A1
BTCC_N1_Normal_Ds0NC0_GCAAACTTCTCGGACG	BTCC	2401	1183	BTCC	N1	Normal	Tip_RBP7
BTCC_N1_Normal_Ds0NC0_GCAATCAAGACAGAGA	BTCC	13243	3689	BTCC	N1	Normal	Pericytes_RGS5
BTCC_N1_Normal_Ds0NC0_GCAATCAAGTAAGTAC	BTCC	7869	2576	BTCC	N1	Normal	Arteries_GJA4
BTCC_N1_Normal_Ds0NC0_GCAATCACAAGAAAGG	BTCC	6000	1916	BTCC	N1	Normal	Veins_ACKR1
BTCC_N1_Normal_Ds0NC0_GCAATCACATGGTCTA	BTCC	9102	2686	BTCC	N1	Normal	Veins_ACKR1
BTCC_N1_Normal_Ds0NC0_GCAATCAGTCGAAAGC	BTCC	10027	3162	BTCC	N1	Normal	Arteries_GJA4
BTCC_N1_Normal_Ds0NC0_GCAATCAGTTACCGAT	BTCC	4249	1431	BTCC	N1	Normal	Veins_ACKR1
BTCC_N1_Normal_Ds0NC0_GCACATAAGCTAGTTC	BTCC	12438	3443	BTCC	N1	Normal	Tip_COL15A1
BTCC_N1_Normal_Ds0NC0_GCACATAAGCTGGAAC	BTCC	8935	2460	BTCC	N1	Normal	Veins_ACKR1
BTCC_N1_Normal_Ds0NC0_GCACATACACGGCGTT	BTCC	22787	4561	BTCC	N1	Normal	Veins_ACKR1
BTCC_N1_Normal_Ds0NC0_GCACATATCATCGATG	BTCC	8142	2439	BTCC	N1	Normal	Veins_ACKR1
BTCC_N1_Normal_Ds0NC0_GCACATATCGTGACAT	BTCC	7920	2382	BTCC	N1	Normal	Veins_ACKR1
BTCC_N1_Normal_Ds0NC0_GCACTCTAGTACATGA	BTCC	2797	1305	BTCC	N1	Normal	Arteries_GJA4
BTCC_N1_Normal_Ds0NC0_GCACTCTGTCAGGACA	BTCC	7602	2188	BTCC	N1	Normal	Veins_ACKR1
BTCC_N1_Normal_Ds0NC0_GCACTCTGTCGCATAT	BTCC	2214	960	BTCC	N1	Normal	Tip_RBP7
BTCC_N1_Normal_Ds0NC0_GCAGCCACAATGGAGC	BTCC	7195	2254	BTCC	N1	Normal	Veins_ACKR1
BTCC_N1_Normal_Ds0NC0_GCAGCCAGTTAAGAAC	BTCC	11797	2896	BTCC	N1	Normal	Veins_ACKR1
BTCC_N1_Normal_Ds0NC0_GCAGCCAGTTCGTTGA	BTCC	5932	2303	BTCC	N1	Normal	Tip_COL15A1
BTCC_N1_Normal_Ds0NC0_GCAGCCATCCACGACG	BTCC	21626	4449	BTCC	N1	Normal	Pericytes_RGS5
BTCC_N1_Normal_Ds0NC0_GCAGCCATCCTCAACC	BTCC	11396	2957	BTCC	N1	Normal	Veins_ACKR1
BTCC_N1_Normal_Ds0NC0_GCAGTTAAGGCTCAGA	BTCC	9953	3076	BTCC	N1	Normal	Veins_ACKR1
BTCC_N1_Normal_Ds0NC0_GCAGTTAAGTTTAGGA	BTCC	18780	4076	BTCC	N1	Normal	Veins_ACKR1
BTCC_N1_Normal_Ds0NC0_GCAGTTACAGTCAGAG	BTCC	5557	2325	BTCC	N1	Normal	Arteries_GJA4
BTCC_N1_Normal_Ds0NC0_GCAGTTACATGATCCA	BTCC	9841	2973	BTCC	N1	Normal	Tip_COL15A1
BTCC_N1_Normal_Ds0NC0_GCAGTTAGTGATGTCT	BTCC	7129	2137	BTCC	N1	Normal	Veins_ACKR1
BTCC_N1_Normal_Ds0NC0_GCAGTTAGTGTTCGAT	BTCC	885	514	BTCC	N1	Normal	Veins_ACKR1
BTCC_N1_Normal_Ds0NC0_GCATACAAGTTCGCGC	BTCC	7757	2152	BTCC	N1	Normal	Veins_ACKR1
BTCC_N1_Normal_Ds0NC0_GCATACACAATTCCTT	BTCC	8821	2811	BTCC	N1	Normal	Veins_ACKR1
BTCC_N1_Normal_Ds0NC0_GCATACACACAAGCCC	BTCC	17649	3654	BTCC	N1	Normal	Veins_ACKR1
BTCC_N1_Normal_Ds0NC0_GCATACAGTCTAGAGG	BTCC	3235	1436	BTCC	N1	Normal	Tip_RBP7
BTCC_N1_Normal_Ds0NC0_GCATGATGTAGCGTAG	BTCC	4902	1919	BTCC	N1	Normal	Veins_ACKR1
BTCC_N1_Normal_Ds0NC0_GCATGATGTATGAAAC	BTCC	4874	1719	BTCC	N1	Normal	Tip_RBP7
BTCC_N1_Normal_Ds0NC0_GCATGATTCGCTGATA	BTCC	5324	1983	BTCC	N1	Normal	Arteries_GJA4
BTCC_N1_Normal_Ds0NC0_GCATGCGAGCAGCGTA	BTCC	5975	2170	BTCC	N1	Normal	Lymphatics_CCL21
BTCC_N1_Normal_Ds0NC0_GCATGCGGTACGCACC	BTCC	5147	1754	BTCC	N1	Normal	Veins_ACKR1
BTCC_N1_Normal_Ds0NC0_GCATGCGGTCGCATCG	BTCC	16465	3760	BTCC	N1	Normal	Veins_ACKR1
BTCC_N1_Normal_Ds0NC0_GCATGTAAGACTACAA	BTCC	19836	4341	BTCC	N1	Normal	Tip_COL15A1
BTCC_N1_Normal_Ds0NC0_GCATGTACACGAAAGC	BTCC	14914	3199	BTCC	N1	Normal	Veins_ACKR1
BTCC_N1_Normal_Ds0NC0_GCATGTATCAACACAC	BTCC	9718	2509	BTCC	N1	Normal	Veins_ACKR1
BTCC_N1_Normal_Ds0NC0_GCATGTATCGTTACAG	BTCC	4505	1675	BTCC	N1	Normal	Veins_ACKR1
BTCC_N1_Normal_Ds0NC0_GCCAAATCACTGTTAG	BTCC	10421	2944	BTCC	N1	Normal	Tip_RBP7
BTCC_N1_Normal_Ds0NC0_GCCAAATCAGCTGTGC	BTCC	4010	1695	BTCC	N1	Normal	Arteries_GJA4
BTCC_N1_Normal_Ds0NC0_GCCAAATGTCTGATTG	BTCC	12540	3214	BTCC	N1	Normal	Veins_ACKR1
BTCC_N1_Normal_Ds0NC0_GCCAAATGTGTCAATC	BTCC	9125	2681	BTCC	N1	Normal	Veins_ACKR1
BTCC_N1_Normal_Ds0NC0_GCCAAATGTTCATGGT	BTCC	6733	2149	BTCC	N1	Normal	Tip_RBP7
BTCC_N1_Normal_Ds0NC0_GCCAAATTCCGAATGT	BTCC	10653	3096	BTCC	N1	Normal	Veins_ACKR1
BTCC_N1_Normal_Ds0NC0_GCCAAATTCCGGCACA	BTCC	9601	2666	BTCC	N1	Normal	Veins_ACKR1
BTCC_N1_Normal_Ds0NC0_GCCAAATTCCTTAATC	BTCC	14228	3719	BTCC	N1	Normal	Lymphatics_CCL21
BTCC_N1_Normal_Ds0NC0_GCCTCTAAGAGTACAT	BTCC	10855	3220	BTCC	N1	Normal	Arteries_GJA4
BTCC_N1_Normal_Ds0NC0_GCCTCTACAAGCTGGA	BTCC	10753	2929	BTCC	N1	Normal	Tip_RBP7
BTCC_N1_Normal_Ds0NC0_GCCTCTATCAACGAAA	BTCC	2869	1211	BTCC	N1	Normal	Veins_ACKR1
BTCC_N1_Normal_Ds0NC0_GCCTCTATCGGTCTAA	BTCC	5286	1881	BTCC	N1	Normal	Tip_RBP7
BTCC_N1_Normal_Ds0NC0_GCGACCAAGTACGCGA	BTCC	12279	3182	BTCC	N1	Normal	Arteries_GJA4
BTCC_N1_Normal_Ds0NC0_GCGACCAAGTGGTAAT	BTCC	8321	2253	BTCC	N1	Normal	Veins_ACKR1
BTCC_N1_Normal_Ds0NC0_GCGACCACAAGCCGTC	BTCC	6956	2206	BTCC	N1	Normal	Veins_ACKR1
BTCC_N1_Normal_Ds0NC0_GCGACCACAGACGTAG	BTCC	10971	3074	BTCC	N1	Normal	Tip_RBP7
BTCC_N1_Normal_Ds0NC0_GCGACCAGTAGCGTAG	BTCC	12649	2885	BTCC	N1	Normal	Veins_ACKR1
BTCC_N1_Normal_Ds0NC0_GCGACCAGTAGCTCCG	BTCC	17948	3752	BTCC	N1	Normal	Veins_ACKR1
BTCC_N1_Normal_Ds0NC0_GCGACCAGTCCGAATT	BTCC	9736	2645	BTCC	N1	Normal	Veins_ACKR1
BTCC_N1_Normal_Ds0NC0_GCGACCAGTTCAGTAC	BTCC	2490	1198	BTCC	N1	Normal	Tip_RBP7
BTCC_N1_Normal_Ds0NC0_GCGAGAAAGAGCAATT	BTCC	9434	3026	BTCC	N1	Normal	Tip_COL15A1
BTCC_N1_Normal_Ds0NC0_GCGAGAAAGTCCTCCT	BTCC	9778	2555	BTCC	N1	Normal	Veins_ACKR1
BTCC_N1_Normal_Ds0NC0_GCGAGAAGTTGGTTTG	BTCC	17201	3622	BTCC	N1	Normal	Veins_ACKR1
BTCC_N1_Normal_Ds0NC0_GCGCAACAGCACCGCT	BTCC	9720	2769	BTCC	N1	Normal	Veins_ACKR1
BTCC_N1_Normal_Ds0NC0_GCGCAACAGGACAGAA	BTCC	1068	656	BTCC	N1	Normal	Veins_ACKR1
BTCC_N1_Normal_Ds0NC0_GCGCAACCACACCGCA	BTCC	13405	3466	BTCC	N1	Normal	Veins_ACKR1
BTCC_N1_Normal_Ds0NC0_GCGCAACCATCCGCGA	BTCC	10246	2556	BTCC	N1	Normal	Veins_ACKR1
BTCC_N1_Normal_Ds0NC0_GCGCAACGTAGTAGTA	BTCC	5058	2056	BTCC	N1	Normal	Tip_COL4A1
BTCC_N1_Normal_Ds0NC0_GCGCAACGTCGAGATG	BTCC	14352	3433	BTCC	N1	Normal	Veins_ACKR1
BTCC_N1_Normal_Ds0NC0_GCGCAACGTCGAGTTT	BTCC	12465	3183	BTCC	N1	Normal	Veins_ACKR1
BTCC_N1_Normal_Ds0NC0_GCGCAACGTGAAGGCT	BTCC	14051	3469	BTCC	N1	Normal	Veins_ACKR1
BTCC_N1_Normal_Ds0NC0_GCGCAACTCACCACCT	BTCC	7253	2366	BTCC	N1	Normal	Tip_COL4A1
BTCC_N1_Normal_Ds0NC0_GCGCAACTCCAGATCA	BTCC	6090	2001	BTCC	N1	Normal	Veins_ACKR1
BTCC_N1_Normal_Ds0NC0_GCGCAACTCTACTATC	BTCC	7175	2225	BTCC	N1	Normal	Veins_ACKR1
BTCC_N1_Normal_Ds0NC0_GCGCAGTAGAAACGAG	BTCC	10522	3143	BTCC	N1	Normal	Tip_COL15A1
BTCC_N1_Normal_Ds0NC0_GCGCAGTAGTGAAGTT	BTCC	4046	1545	BTCC	N1	Normal	Veins_ACKR1
BTCC_N1_Normal_Ds0NC0_GCGCAGTAGTGCGTGA	BTCC	9295	2682	BTCC	N1	Normal	Veins_ACKR1
BTCC_N1_Normal_Ds0NC0_GCGCAGTGTCAGAGGT	BTCC	6951	2119	BTCC	N1	Normal	Veins_ACKR1
BTCC_N1_Normal_Ds0NC0_GCGCAGTGTGTCGCTG	BTCC	11813	3010	BTCC	N1	Normal	Veins_ACKR1
BTCC_N1_Normal_Ds0NC0_GCGCAGTTCTAACTCT	BTCC	1186	683	BTCC	N1	Normal	Veins_S100A8
BTCC_N1_Normal_Ds0NC0_GCGCCAAAGCGATATA	BTCC	18305	3928	BTCC	N1	Normal	Veins_ACKR1
BTCC_N1_Normal_Ds0NC0_GCGCCAAAGGCAAAGA	BTCC	10458	3389	BTCC	N1	Normal	Arteries_GJA4
BTCC_N1_Normal_Ds0NC0_GCGCCAAGTCTGCCAG	BTCC	6443	2097	BTCC	N1	Normal	Veins_ACKR1
BTCC_N1_Normal_Ds0NC0_GCGCCAAGTGGGTCAA	BTCC	13078	3358	BTCC	N1	Normal	Veins_ACKR1
BTCC_N1_Normal_Ds0NC0_GCGCCAATCCTAAGTG	BTCC	5205	2043	BTCC	N1	Normal	Veins_ACKR1
BTCC_N1_Normal_Ds0NC0_GCGCCAATCGGTGTTA	BTCC	7763	2363	BTCC	N1	Normal	Veins_ACKR1
BTCC_N1_Normal_Ds0NC0_GCGCCAATCTGGCGAC	BTCC	8395	2464	BTCC	N1	Normal	Veins_ACKR1
BTCC_N1_Normal_Ds0NC0_GCGCGATCAGCATGAG	BTCC	30090	4786	BTCC	N1	Normal	Veins_ACKR1
BTCC_N1_Normal_Ds0NC0_GCGCGATGTCCTAGCG	BTCC	4051	1556	BTCC	N1	Normal	Veins_ACKR1
BTCC_N1_Normal_Ds0NC0_GCGCGATGTGACCAAG	BTCC	7292	2167	BTCC	N1	Normal	Veins_ACKR1
BTCC_N1_Normal_Ds0NC0_GCGCGATTCAGTCAGT	BTCC	18482	4056	BTCC	N1	Normal	Pericytes_RGS5
BTCC_N1_Normal_Ds0NC0_GCGGGTTCATTAGCCA	BTCC	14105	3759	BTCC	N1	Normal	Tip_COL4A1
BTCC_N1_Normal_Ds0NC0_GCGGGTTTCATGCTCC	BTCC	7503	2175	BTCC	N1	Normal	Veins_ACKR1
BTCC_N1_Normal_Ds0NC0_GCTCCTACACGAAAGC	BTCC	17132	3681	BTCC	N1	Normal	Veins_ACKR1
BTCC_N1_Normal_Ds0NC0_GCTCCTAGTGCCTTGG	BTCC	13167	3461	BTCC	N1	Normal	Tip_RBP7
BTCC_N1_Normal_Ds0NC0_GCTCCTATCTGTCTAT	BTCC	22420	4375	BTCC	N1	Normal	Veins_ACKR1
BTCC_N1_Normal_Ds0NC0_GCTCTGTAGAAACGCC	BTCC	8633	2672	BTCC	N1	Normal	Veins_ACKR1
BTCC_N1_Normal_Ds0NC0_GCTCTGTCATCCTTGC	BTCC	7147	2463	BTCC	N1	Normal	Tip_RBP7
BTCC_N1_Normal_Ds0NC0_GCTCTGTGTACGCTGC	BTCC	6388	2037	BTCC	N1	Normal	Veins_ACKR1
BTCC_N1_Normal_Ds0NC0_GCTCTGTTCTTTCCTC	BTCC	17189	3727	BTCC	N1	Normal	Veins_ACKR1
BTCC_N1_Normal_Ds0NC0_GCTGCAGAGAGGGCTT	BTCC	6793	2292	BTCC	N1	Normal	Veins_ACKR1
BTCC_N1_Normal_Ds0NC0_GCTGCAGCAAGCCTAT	BTCC	12010	3377	BTCC	N1	Normal	Tip_RBP7
BTCC_N1_Normal_Ds0NC0_GCTGCAGCAGGTCCAC	BTCC	23718	4524	BTCC	N1	Normal	Tip_COL15A1
BTCC_N1_Normal_Ds0NC0_GCTGCAGGTGCTGTAT	BTCC	17760	3860	BTCC	N1	Normal	Veins_ACKR1
BTCC_N1_Normal_Ds0NC0_GCTGCAGTCTACTATC	BTCC	4236	1866	BTCC	N1	Normal	Tip_RBP7
BTCC_N1_Normal_Ds0NC0_GCTGCGAAGCATCATC	BTCC	17700	3908	BTCC	N1	Normal	Veins_ACKR1
BTCC_N1_Normal_Ds0NC0_GCTGCGAAGTTGCAGG	BTCC	5998	2438	BTCC	N1	Normal	Tip_COL4A1
BTCC_N1_Normal_Ds0NC0_GCTGCGATCAAGAAGT	BTCC	6399	2559	BTCC	N1	Normal	Tip_COL4A1
BTCC_N1_Normal_Ds0NC0_GCTGCGATCACTCTTA	BTCC	5888	2050	BTCC	N1	Normal	Veins_ACKR1
BTCC_N1_Normal_Ds0NC0_GCTGCGATCCCTAATT	BTCC	18010	3496	BTCC	N1	Normal	Veins_ACKR1
BTCC_N1_Normal_Ds0NC0_GCTGCGATCTCATTCA	BTCC	13444	3264	BTCC	N1	Normal	Veins_ACKR1
BTCC_N1_Normal_Ds0NC0_GCTGCTTAGTGTCCCG	BTCC	4082	1470	BTCC	N1	Normal	Veins_ACKR1
BTCC_N1_Normal_Ds0NC0_GCTGCTTCAATTGCTG	BTCC	9962	2910	BTCC	N1	Normal	Veins_ACKR1
BTCC_N1_Normal_Ds0NC0_GCTGCTTGTCTTCAAG	BTCC	16842	4160	BTCC	N1	Normal	Veins_ACKR1
BTCC_N1_Normal_Ds0NC0_GCTGCTTGTTGGAGGT	BTCC	9715	2475	BTCC	N1	Normal	Veins_ACKR1
BTCC_N1_Normal_Ds0NC0_GCTGCTTTCATAACCG	BTCC	29884	4725	BTCC	N1	Normal	Tip_RBP7
BTCC_N1_Normal_Ds0NC0_GCTGCTTTCTGCGACG	BTCC	6494	2097	BTCC	N1	Normal	Veins_ACKR1
BTCC_N1_Normal_Ds0NC0_GCTGGGTCAGTTAACC	BTCC	8169	2278	BTCC	N1	Normal	Veins_ACKR1
BTCC_N1_Normal_Ds0NC0_GCTGGGTCATACGCTA	BTCC	4435	1748	BTCC	N1	Normal	Arteries_GJA4
BTCC_N1_Normal_Ds0NC0_GCTGGGTGTCTAGCGC	BTCC	23272	4546	BTCC	N1	Normal	Tip_RBP7
BTCC_N1_Normal_Ds0NC0_GCTGGGTTCCAACCAA	BTCC	15681	3445	BTCC	N1	Normal	Veins_ACKR1
BTCC_N1_Normal_Ds0NC0_GCTGGGTTCTCCCTGA	BTCC	13943	3448	BTCC	N1	Normal	Veins_ACKR1
BTCC_N1_Normal_Ds0NC0_GCTGGGTTCTGATACG	BTCC	9670	2667	BTCC	N1	Normal	Veins_ACKR1
BTCC_N1_Normal_Ds0NC0_GCTGGGTTCTGCAAGT	BTCC	5478	1911	BTCC	N1	Normal	Tip_COL4A1
BTCC_N1_Normal_Ds0NC0_GCTTCCAAGCGATGAC	BTCC	3320	1483	BTCC	N1	Normal	Arteries_GJA4
BTCC_N1_Normal_Ds0NC0_GCTTCCACAAGTCATC	BTCC	5260	2014	BTCC	N1	Normal	Veins_ACKR1
BTCC_N1_Normal_Ds0NC0_GCTTCCAGTGGAAAGA	BTCC	14466	3508	BTCC	N1	Normal	Veins_ACKR1
BTCC_N1_Normal_Ds0NC0_GCTTGAAAGCGATAGC	BTCC	6763	2080	BTCC	N1	Normal	Veins_ACKR1
BTCC_N1_Normal_Ds0NC0_GCTTGAAAGGAGTACC	BTCC	8158	2365	BTCC	N1	Normal	Veins_ACKR1
BTCC_N1_Normal_Ds0NC0_GCTTGAAGTCGATTGT	BTCC	17863	4109	BTCC	N1	Normal	Veins_ACKR1
BTCC_N1_Normal_Ds0NC0_GCTTGAATCAGGTAAA	BTCC	18436	4145	BTCC	N1	Normal	Veins_ACKR1
BTCC_N1_Normal_Ds0NC0_GCTTGAATCCGTCATC	BTCC	10355	3157	BTCC	N1	Normal	Tip_RBP7
BTCC_N1_Normal_Ds0NC0_GCTTGAATCGTGGTCG	BTCC	4212	1670	BTCC	N1	Normal	Veins_S100A8
BTCC_N1_Normal_Ds0NC0_GCTTGAATCTACCTGC	BTCC	7535	2268	BTCC	N1	Normal	Veins_ACKR1
BTCC_N1_Normal_Ds0NC0_GGAAAGCAGGCTATCT	BTCC	5630	1817	BTCC	N1	Normal	Veins_ACKR1
BTCC_N1_Normal_Ds0NC0_GGAAAGCCAGATCCAT	BTCC	11135	2768	BTCC	N1	Normal	Veins_ACKR1
BTCC_N1_Normal_Ds0NC0_GGAAAGCCATTGGCGC	BTCC	10498	2918	BTCC	N1	Normal	Veins_ACKR1
BTCC_N1_Normal_Ds0NC0_GGAAAGCGTGTTGGGA	BTCC	22890	4633	BTCC	N1	Normal	Tip_COL15A1
BTCC_N1_Normal_Ds0NC0_GGAAAGCTCTGTCTCG	BTCC	7532	2238	BTCC	N1	Normal	Veins_ACKR1
BTCC_N1_Normal_Ds0NC0_GGAACTTAGTTATCGC	BTCC	11916	3262	BTCC	N1	Normal	Epilike_KRT17
BTCC_N1_Normal_Ds0NC0_GGAACTTCACAACTGT	BTCC	8366	2660	BTCC	N1	Normal	Arteries_GJA4
BTCC_N1_Normal_Ds0NC0_GGAACTTCATAACCTG	BTCC	4133	1656	BTCC	N1	Normal	Arteries_GJA4
BTCC_N1_Normal_Ds0NC0_GGAACTTTCGCGCCAA	BTCC	12585	3225	BTCC	N1	Normal	Veins_ACKR1
BTCC_N1_Normal_Ds0NC0_GGAATAACACCTTGTC	BTCC	10437	3144	BTCC	N1	Normal	Veins_ACKR1
BTCC_N1_Normal_Ds0NC0_GGAATAACAGACACTT	BTCC	10242	2738	BTCC	N1	Normal	Veins_ACKR1
BTCC_N1_Normal_Ds0NC0_GGACAAGAGTACCGGA	BTCC	4095	1691	BTCC	N1	Normal	Veins_S100A8
BTCC_N1_Normal_Ds0NC0_GGACAAGAGTACGACG	BTCC	7104	2218	BTCC	N1	Normal	Veins_ACKR1
BTCC_N1_Normal_Ds0NC0_GGACAAGAGTTTCCTT	BTCC	12363	3623	BTCC	N1	Normal	Veins_ACKR1
BTCC_N1_Normal_Ds0NC0_GGACAAGCAACTTGAC	BTCC	12487	3145	BTCC	N1	Normal	Veins_ACKR1
BTCC_N1_Normal_Ds0NC0_GGACAAGCATGGTCTA	BTCC	12361	3279	BTCC	N1	Normal	Veins_ACKR1
BTCC_N1_Normal_Ds0NC0_GGACAAGGTATAGGGC	BTCC	4623	1669	BTCC	N1	Normal	Veins_ACKR1
BTCC_N1_Normal_Ds0NC0_GGACAAGTCGGAAACG	BTCC	17434	4029	BTCC	N1	Normal	Veins_ACKR1
BTCC_N1_Normal_Ds0NC0_GGACAAGTCGGCGCAT	BTCC	9803	2682	BTCC	N1	Normal	Veins_ACKR1
BTCC_N1_Normal_Ds0NC0_GGACAGAAGGTGCACA	BTCC	12614	3713	BTCC	N1	Normal	Arteries_GJA4
BTCC_N1_Normal_Ds0NC0_GGACAGAAGTCGAGTG	BTCC	3991	1461	BTCC	N1	Normal	Veins_ACKR1
BTCC_N1_Normal_Ds0NC0_GGACAGAGTATGGTTC	BTCC	2286	1289	BTCC	N1	Normal	Tip_COL4A1
BTCC_N1_Normal_Ds0NC0_GGACAGAGTATTCTCT	BTCC	12945	3307	BTCC	N1	Normal	Veins_ACKR1
BTCC_N1_Normal_Ds0NC0_GGACAGAGTCAGATAA	BTCC	9936	2693	BTCC	N1	Normal	Veins_ACKR1
BTCC_N1_Normal_Ds0NC0_GGACAGAGTCTCCATC	BTCC	20903	4076	BTCC	N1	Normal	Tip_COL15A1
BTCC_N1_Normal_Ds0NC0_GGACATTCATAAAGGT	BTCC	5820	2163	BTCC	N1	Normal	Tip_COL4A1
BTCC_N1_Normal_Ds0NC0_GGACATTTCTTGAGGT	BTCC	15574	3475	BTCC	N1	Normal	Veins_ACKR1
BTCC_N1_Normal_Ds0NC0_GGACGTCAGCGGATCA	BTCC	24621	4773	BTCC	N1	Normal	Tip_COL15A1
BTCC_N1_Normal_Ds0NC0_GGACGTCCATGTCTCC	BTCC	14424	3254	BTCC	N1	Normal	Veins_ACKR1
BTCC_N1_Normal_Ds0NC0_GGACGTCTCACTTCAT	BTCC	6881	2147	BTCC	N1	Normal	Veins_ACKR1
BTCC_N1_Normal_Ds0NC0_GGAGCAAAGAACTGTA	BTCC	6075	2206	BTCC	N1	Normal	Tip_COL15A1
BTCC_N1_Normal_Ds0NC0_GGAGCAAAGAATAGGG	BTCC	3421	1338	BTCC	N1	Normal	Veins_ACKR1
BTCC_N1_Normal_Ds0NC0_GGAGCAACAATACGCT	BTCC	3005	1306	BTCC	N1	Normal	Tip_COL4A1
BTCC_N1_Normal_Ds0NC0_GGAGCAACAGACAAGC	BTCC	10256	2633	BTCC	N1	Normal	Veins_ACKR1
BTCC_N1_Normal_Ds0NC0_GGAGCAACATACCATG	BTCC	13292	3368	BTCC	N1	Normal	Tip_RBP7
BTCC_N1_Normal_Ds0NC0_GGAGCAATCGCAGGCT	BTCC	5539	2103	BTCC	N1	Normal	Tip_RBP7
BTCC_N1_Normal_Ds0NC0_GGATGTTAGTGTCCCG	BTCC	10310	2714	BTCC	N1	Normal	Veins_ACKR1
BTCC_N1_Normal_Ds0NC0_GGATGTTCAGTCACTA	BTCC	17692	3985	BTCC	N1	Normal	Veins_ACKR1
BTCC_N1_Normal_Ds0NC0_GGATGTTGTCAATACC	BTCC	5095	2258	BTCC	N1	Normal	Tip_COL4A1
BTCC_N1_Normal_Ds0NC0_GGATGTTGTCCTCCAT	BTCC	19511	4342	BTCC	N1	Normal	Arteries_GJA4
BTCC_N1_Normal_Ds0NC0_GGATGTTTCGTTGCCT	BTCC	26101	4971	BTCC	N1	Normal	Tip_RBP7
BTCC_N1_Normal_Ds0NC0_GGATTACCAACTTGAC	BTCC	8523	2485	BTCC	N1	Normal	Veins_ACKR1
BTCC_N1_Normal_Ds0NC0_GGATTACCAGACAGGT	BTCC	6980	2152	BTCC	N1	Normal	Veins_ACKR1
BTCC_N1_Normal_Ds0NC0_GGATTACGTAGCGTAG	BTCC	3731	1304	BTCC	N1	Normal	Veins_ACKR1
BTCC_N1_Normal_Ds0NC0_GGATTACTCCGCGCAA	BTCC	6415	2041	BTCC	N1	Normal	Veins_ACKR1
BTCC_N1_Normal_Ds0NC0_GGCAATTAGTGCTGCC	BTCC	20787	4088	BTCC	N1	Normal	Veins_ACKR1
BTCC_N1_Normal_Ds0NC0_GGCAATTCAGTGGGAT	BTCC	14106	3357	BTCC	N1	Normal	Tip_RBP7
BTCC_N1_Normal_Ds0NC0_GGCAATTCATGCAATC	BTCC	8716	2678	BTCC	N1	Normal	Tip_RBP7
BTCC_N1_Normal_Ds0NC0_GGCAATTGTCCCTTGT	BTCC	13124	3540	BTCC	N1	Normal	Tip_RBP7
BTCC_N1_Normal_Ds0NC0_GGCAATTGTGCTTCTC	BTCC	10751	3532	BTCC	N1	Normal	Arteries_GJA4
BTCC_N1_Normal_Ds0NC0_GGCCGATAGTAAGTAC	BTCC	14549	3717	BTCC	N1	Normal	Tip_COL15A1
BTCC_N1_Normal_Ds0NC0_GGCCGATCAGACGTAG	BTCC	13360	3547	BTCC	N1	Normal	Tip_RBP7
BTCC_N1_Normal_Ds0NC0_GGCCGATCAGCTCGAC	BTCC	7118	2130	BTCC	N1	Normal	Veins_ACKR1
BTCC_N1_Normal_Ds0NC0_GGCCGATTCAAACGGG	BTCC	11606	2795	BTCC	N1	Normal	Veins_ACKR1
BTCC_N1_Normal_Ds0NC0_GGCGACTGTATAGGGC	BTCC	9118	2716	BTCC	N1	Normal	Veins_ACKR1
BTCC_N1_Normal_Ds0NC0_GGCGACTGTGTGCGTC	BTCC	7474	2218	BTCC	N1	Normal	Veins_ACKR1
BTCC_N1_Normal_Ds0NC0_GGCGACTGTTCAGCGC	BTCC	11231	2954	BTCC	N1	Normal	Veins_ACKR1
BTCC_N1_Normal_Ds0NC0_GGCGACTGTTTAAGCC	BTCC	10257	2519	BTCC	N1	Normal	Veins_ACKR1
BTCC_N1_Normal_Ds0NC0_GGCGACTTCGTACCGG	BTCC	14088	3486	BTCC	N1	Normal	Tip_COL4A1
BTCC_N1_Normal_Ds0NC0_GGCGTGTCAAAGGCGT	BTCC	9035	2982	BTCC	N1	Normal	Arteries_GJA4
BTCC_N1_Normal_Ds0NC0_GGCGTGTCAGCATGAG	BTCC	1640	849	BTCC	N1	Normal	Arteries_GJA4
BTCC_N1_Normal_Ds0NC0_GGCGTGTGTCTCCACT	BTCC	14336	3584	BTCC	N1	Normal	Tip_RBP7
BTCC_N1_Normal_Ds0NC0_GGCGTGTGTGCAGGTA	BTCC	9034	2957	BTCC	N1	Normal	Arteries_GJA4
BTCC_N1_Normal_Ds0NC0_GGCGTGTTCATGCAAC	BTCC	10299	2838	BTCC	N1	Normal	Veins_ACKR1
BTCC_N1_Normal_Ds0NC0_GGCTCGAAGGATGGAA	BTCC	7599	2226	BTCC	N1	Normal	Veins_ACKR1
BTCC_N1_Normal_Ds0NC0_GGCTCGATCCGATATG	BTCC	5596	1666	BTCC	N1	Normal	Veins_ACKR1
BTCC_N1_Normal_Ds0NC0_GGCTCGATCTTCAACT	BTCC	21973	4672	BTCC	N1	Normal	Veins_ACKR1
BTCC_N1_Normal_Ds0NC0_GGCTGGTGTCTAACGT	BTCC	6026	2062	BTCC	N1	Normal	Veins_ACKR1
BTCC_N1_Normal_Ds0NC0_GGCTGGTGTTACCAGT	BTCC	13573	3404	BTCC	N1	Normal	Veins_ACKR1
BTCC_N1_Normal_Ds0NC0_GGCTGGTTCCTGTAGA	BTCC	8987	2456	BTCC	N1	Normal	Veins_ACKR1
BTCC_N1_Normal_Ds0NC0_GGCTGGTTCGTTTATC	BTCC	7317	2195	BTCC	N1	Normal	Veins_S100A8
BTCC_N1_Normal_Ds0NC0_GGGAATGAGAGAGCTC	BTCC	2775	1077	BTCC	N1	Normal	Veins_ACKR1
BTCC_N1_Normal_Ds0NC0_GGGAATGAGCGAAGGG	BTCC	9971	2724	BTCC	N1	Normal	Veins_ACKR1
BTCC_N1_Normal_Ds0NC0_GGGAATGAGTTAACGA	BTCC	3983	1815	BTCC	N1	Normal	Tip_COL4A1
BTCC_N1_Normal_Ds0NC0_GGGAATGCAACTGCTA	BTCC	16168	3579	BTCC	N1	Normal	Veins_ACKR1
BTCC_N1_Normal_Ds0NC0_GGGAATGCAGTCGTGC	BTCC	2061	1036	BTCC	N1	Normal	Tip_RBP7
BTCC_N1_Normal_Ds0NC0_GGGAATGGTCAGATAA	BTCC	11497	2903	BTCC	N1	Normal	Veins_ACKR1
BTCC_N1_Normal_Ds0NC0_GGGAATGGTTACGCGC	BTCC	7389	2212	BTCC	N1	Normal	Veins_ACKR1
BTCC_N1_Normal_Ds0NC0_GGGAATGTCCATGCTC	BTCC	8619	2451	BTCC	N1	Normal	Veins_ACKR1
BTCC_N1_Normal_Ds0NC0_GGGACCTAGAGTGACC	BTCC	10863	3043	BTCC	N1	Normal	Veins_ACKR1
BTCC_N1_Normal_Ds0NC0_GGGACCTAGGGTATCG	BTCC	17404	3999	BTCC	N1	Normal	Tip_COL4A1
BTCC_N1_Normal_Ds0NC0_GGGACCTAGTGCCATT	BTCC	8385	2530	BTCC	N1	Normal	Veins_ACKR1
BTCC_N1_Normal_Ds0NC0_GGGACCTAGTTATCGC	BTCC	5399	2032	BTCC	N1	Normal	Arteries_GJA4
BTCC_N1_Normal_Ds0NC0_GGGACCTCACAACTGT	BTCC	16898	3667	BTCC	N1	Normal	Tip_COL15A1
BTCC_N1_Normal_Ds0NC0_GGGACCTCACCTTGTC	BTCC	8701	2393	BTCC	N1	Normal	Veins_ACKR1
BTCC_N1_Normal_Ds0NC0_GGGACCTCAGTCACTA	BTCC	6017	1992	BTCC	N1	Normal	Veins_ACKR1
BTCC_N1_Normal_Ds0NC0_GGGACCTCATAAAGGT	BTCC	3888	1520	BTCC	N1	Normal	Tip_COL15A1
BTCC_N1_Normal_Ds0NC0_GGGACCTGTAGCGTCC	BTCC	7514	2256	BTCC	N1	Normal	Veins_ACKR1
BTCC_N1_Normal_Ds0NC0_GGGACCTTCCGCGTTT	BTCC	8034	2355	BTCC	N1	Normal	Veins_ACKR1
BTCC_N1_Normal_Ds0NC0_GGGAGATGTACGAAAT	BTCC	19851	3994	BTCC	N1	Normal	Veins_ACKR1
BTCC_N1_Normal_Ds0NC0_GGGAGATTCCCAACGG	BTCC	9107	2934	BTCC	N1	Normal	Tip_COL15A1
BTCC_N1_Normal_Ds0NC0_GGGATGAAGTATCTCG	BTCC	6703	2022	BTCC	N1	Normal	Veins_ACKR1
BTCC_N1_Normal_Ds0NC0_GGGATGATCGAACTGT	BTCC	22162	4697	BTCC	N1	Normal	Tip_COL15A1
BTCC_N1_Normal_Ds0NC0_GGGCACTAGAGTCGGT	BTCC	8811	2396	BTCC	N1	Normal	Veins_ACKR1
BTCC_N1_Normal_Ds0NC0_GGGCACTCATGGGAAC	BTCC	21061	4485	BTCC	N1	Normal	Tip_RBP7
BTCC_N1_Normal_Ds0NC0_GGGCACTGTAGCGTGA	BTCC	17956	3805	BTCC	N1	Normal	Veins_ACKR1
BTCC_N1_Normal_Ds0NC0_GGGCACTTCAGCTTAG	BTCC	7752	2427	BTCC	N1	Normal	Tip_COL15A1
BTCC_N1_Normal_Ds0NC0_GGGCATCCATACTACG	BTCC	15992	3672	BTCC	N1	Normal	Tip_RBP7
BTCC_N1_Normal_Ds0NC0_GGGCATCGTAGCAAAT	BTCC	8337	2464	BTCC	N1	Normal	Tip_RBP7
BTCC_N1_Normal_Ds0NC0_GGGTCTGAGATGTCGG	BTCC	7035	2157	BTCC	N1	Normal	Veins_ACKR1
BTCC_N1_Normal_Ds0NC0_GGGTCTGCACTGTCGG	BTCC	9658	2781	BTCC	N1	Normal	Veins_ACKR1
BTCC_N1_Normal_Ds0NC0_GGGTCTGCAGATGGGT	BTCC	6575	2063	BTCC	N1	Normal	Veins_ACKR1
BTCC_N1_Normal_Ds0NC0_GGGTCTGGTCGCGGTT	BTCC	10734	2728	BTCC	N1	Normal	Veins_ACKR1
BTCC_N1_Normal_Ds0NC0_GGGTCTGGTGATAAAC	BTCC	6620	2043	BTCC	N1	Normal	Veins_ACKR1
BTCC_N1_Normal_Ds0NC0_GGGTCTGTCCATGAGT	BTCC	12174	2932	BTCC	N1	Normal	Veins_ACKR1
BTCC_N1_Normal_Ds0NC0_GGGTTGCAGACCCACC	BTCC	11122	3181	BTCC	N1	Normal	Tip_COL15A1
BTCC_N1_Normal_Ds0NC0_GGGTTGCAGCTGAACG	BTCC	11811	3032	BTCC	N1	Normal	Veins_ACKR1
BTCC_N1_Normal_Ds0NC0_GGGTTGCGTTAAGAAC	BTCC	5793	1868	BTCC	N1	Normal	Veins_S100A8
BTCC_N1_Normal_Ds0NC0_GGTATTGAGGACATTA	BTCC	8662	2320	BTCC	N1	Normal	Veins_ACKR1
BTCC_N1_Normal_Ds0NC0_GGTATTGAGTACACCT	BTCC	4946	1840	BTCC	N1	Normal	Tip_RBP7
BTCC_N1_Normal_Ds0NC0_GGTATTGAGTCGAGTG	BTCC	10387	2798	BTCC	N1	Normal	Veins_ACKR1
BTCC_N1_Normal_Ds0NC0_GGTATTGAGTGAAGTT	BTCC	9694	2597	BTCC	N1	Normal	Veins_ACKR1
BTCC_N1_Normal_Ds0NC0_GGTATTGTCCGTAGTA	BTCC	5585	1903	BTCC	N1	Normal	Tip_RBP7
BTCC_N1_Normal_Ds0NC0_GGTGAAGAGCTAGTCT	BTCC	4197	1475	BTCC	N1	Normal	Veins_ACKR1
BTCC_N1_Normal_Ds0NC0_GGTGAAGCAATGTTGC	BTCC	6560	2216	BTCC	N1	Normal	Veins_ACKR1
BTCC_N1_Normal_Ds0NC0_GGTGAAGCATGATCCA	BTCC	21951	4465	BTCC	N1	Normal	Tip_COL4A1
BTCC_N1_Normal_Ds0NC0_GGTGAAGGTACGCACC	BTCC	8929	2657	BTCC	N1	Normal	Tip_RBP7
BTCC_N1_Normal_Ds0NC0_GGTGAAGGTATATCCG	BTCC	10777	3016	BTCC	N1	Normal	Veins_ACKR1
BTCC_N1_Normal_Ds0NC0_GGTGAAGGTATATGGA	BTCC	8426	2497	BTCC	N1	Normal	Veins_ACKR1
BTCC_N1_Normal_Ds0NC0_GGTGAAGTCATATCGG	BTCC	15214	3413	BTCC	N1	Normal	Veins_ACKR1
BTCC_N1_Normal_Ds0NC0_GGTGAAGTCCCTTGTG	BTCC	7361	2331	BTCC	N1	Normal	Veins_ACKR1
BTCC_N1_Normal_Ds0NC0_GGTGAAGTCCGCGGTA	BTCC	3872	1484	BTCC	N1	Normal	Veins_ACKR1
BTCC_N1_Normal_Ds0NC0_GGTGAAGTCTGCTTGC	BTCC	9053	2432	BTCC	N1	Normal	Veins_ACKR1
BTCC_N1_Normal_Ds0NC0_GGTGCGTAGACAGAGA	BTCC	8748	2502	BTCC	N1	Normal	Tip_RBP7
BTCC_N1_Normal_Ds0NC0_GGTGCGTCAGTATGCT	BTCC	10016	3264	BTCC	N1	Normal	Tip_COL4A1
BTCC_N1_Normal_Ds0NC0_GGTGCGTGTCAGCTAT	BTCC	6744	2169	BTCC	N1	Normal	Veins_ACKR1
BTCC_N1_Normal_Ds0NC0_GGTGCGTGTCGCTTTC	BTCC	9787	2820	BTCC	N1	Normal	Veins_ACKR1
BTCC_N1_Normal_Ds0NC0_GGTGCGTGTCTCTCTG	BTCC	8952	2483	BTCC	N1	Normal	Veins_ACKR1
BTCC_N1_Normal_Ds0NC0_GGTGCGTGTGAGTGAC	BTCC	11827	3173	BTCC	N1	Normal	Tip_COL4A1
BTCC_N1_Normal_Ds0NC0_GGTGTTAAGTGCGTGA	BTCC	6296	2371	BTCC	N1	Normal	Tip_COL4A1
BTCC_N1_Normal_Ds0NC0_GGTGTTACAAGCCGTC	BTCC	16161	3665	BTCC	N1	Normal	Tip_COL15A1
BTCC_N1_Normal_Ds0NC0_GGTGTTAGTCTTCGTC	BTCC	5659	2153	BTCC	N1	Normal	Arteries_GJA4
BTCC_N1_Normal_Ds0NC0_GTAACGTAGAGACTTA	BTCC	15323	3982	BTCC	N1	Normal	Tip_COL15A1
BTCC_N1_Normal_Ds0NC0_GTAACGTAGTCCCACG	BTCC	9098	3022	BTCC	N1	Normal	Tip_COL4A1
BTCC_N1_Normal_Ds0NC0_GTAACGTCAAACTGCT	BTCC	8997	2875	BTCC	N1	Normal	Tip_COL4A1
BTCC_N1_Normal_Ds0NC0_GTAACGTCAACTGGCC	BTCC	12679	3302	BTCC	N1	Normal	Tip_COL15A1
BTCC_N1_Normal_Ds0NC0_GTAACGTCATGGGACA	BTCC	8133	2855	BTCC	N1	Normal	Arteries_GJA4
BTCC_N1_Normal_Ds0NC0_GTAACGTGTGCCTGGT	BTCC	11470	2831	BTCC	N1	Normal	Veins_S100A8
BTCC_N1_Normal_Ds0NC0_GTAACGTGTGTGGTTT	BTCC	9585	2782	BTCC	N1	Normal	Tip_COL15A1
BTCC_N1_Normal_Ds0NC0_GTAACGTTCGATGAGG	BTCC	3564	1284	BTCC	N1	Normal	Veins_ACKR1
BTCC_N1_Normal_Ds0NC0_GTAACGTTCGCTGATA	BTCC	7475	2613	BTCC	N1	Normal	Tip_COL15A1
BTCC_N1_Normal_Ds0NC0_GTAACTGAGGCCATAG	BTCC	10648	2852	BTCC	N1	Normal	Veins_ACKR1
BTCC_N1_Normal_Ds0NC0_GTAACTGCAAACAACA	BTCC	968	482	BTCC	N1	Normal	Veins_ACKR1
BTCC_N1_Normal_Ds0NC0_GTAACTGCACCTGGTG	BTCC	20849	4068	BTCC	N1	Normal	Veins_ACKR1
BTCC_N1_Normal_Ds0NC0_GTAACTGCAGGATCGA	BTCC	8387	2715	BTCC	N1	Normal	Arteries_GJA4
BTCC_N1_Normal_Ds0NC0_GTAACTGGTAGAGTGC	BTCC	2496	1220	BTCC	N1	Normal	Veins_ACKR1
BTCC_N1_Normal_Ds0NC0_GTACGTACAAAGCAAT	BTCC	8574	2711	BTCC	N1	Normal	Veins_ACKR1
BTCC_N1_Normal_Ds0NC0_GTACGTACAAGCGAGT	BTCC	7824	2381	BTCC	N1	Normal	Veins_ACKR1
BTCC_N1_Normal_Ds0NC0_GTACGTAGTTCGTTGA	BTCC	13818	3265	BTCC	N1	Normal	Veins_ACKR1
BTCC_N1_Normal_Ds0NC0_GTACGTATCCCTCTTT	BTCC	5170	1991	BTCC	N1	Normal	Arteries_GJA4
BTCC_N1_Normal_Ds0NC0_GTACGTATCGTACGGC	BTCC	12734	3572	BTCC	N1	Normal	Tip_COL4A1
BTCC_N1_Normal_Ds0NC0_GTACTCCGTCGAAAGC	BTCC	14317	3513	BTCC	N1	Normal	Veins_ACKR1
BTCC_N1_Normal_Ds0NC0_GTACTTTAGTGTCTCA	BTCC	7895	3022	BTCC	N1	Normal	Tip_COL4A1
BTCC_N1_Normal_Ds0NC0_GTACTTTGTCGACTAT	BTCC	7694	2450	BTCC	N1	Normal	Tip_COL15A1
BTCC_N1_Normal_Ds0NC0_GTAGGCCCAATCAGAA	BTCC	11982	2919	BTCC	N1	Normal	Veins_ACKR1
BTCC_N1_Normal_Ds0NC0_GTAGGCCCACGGCCAT	BTCC	19768	3879	BTCC	N1	Normal	Tip_RBP7
BTCC_N1_Normal_Ds0NC0_GTAGGCCCATCGATTG	BTCC	9874	2732	BTCC	N1	Normal	Veins_ACKR1
BTCC_N1_Normal_Ds0NC0_GTAGGCCTCAGGCAAG	BTCC	10296	2804	BTCC	N1	Normal	Veins_ACKR1
BTCC_N1_Normal_Ds0NC0_GTAGTCAAGAAGGACA	BTCC	8839	2859	BTCC	N1	Normal	Tip_COL4A1
BTCC_N1_Normal_Ds0NC0_GTAGTCAAGCTAAGAT	BTCC	2376	1193	BTCC	N1	Normal	Veins_S100A8
BTCC_N1_Normal_Ds0NC0_GTAGTCAAGTGAACAT	BTCC	7915	2406	BTCC	N1	Normal	Veins_ACKR1
BTCC_N1_Normal_Ds0NC0_GTAGTCAGTGCACGAA	BTCC	16519	3669	BTCC	N1	Normal	Veins_ACKR1
BTCC_N1_Normal_Ds0NC0_GTAGTCAGTGTTTGGT	BTCC	8966	2520	BTCC	N1	Normal	Veins_ACKR1
BTCC_N1_Normal_Ds0NC0_GTAGTCATCTCTAGGA	BTCC	2980	1432	BTCC	N1	Normal	Tip_RBP7
BTCC_N1_Normal_Ds0NC0_GTAGTCATCTGAAAGA	BTCC	9268	2648	BTCC	N1	Normal	Arteries_GJA4
BTCC_N1_Normal_Ds0NC0_GTATCTTTCATATCGG	BTCC	15749	3494	BTCC	N1	Normal	Tip_COL15A1
BTCC_N1_Normal_Ds0NC0_GTATCTTTCCATGAGT	BTCC	6422	2177	BTCC	N1	Normal	Veins_ACKR1
BTCC_N1_Normal_Ds0NC0_GTATCTTTCCCTGACT	BTCC	22262	4539	BTCC	N1	Normal	Tip_RBP7
BTCC_N1_Normal_Ds0NC0_GTATTCTGTTGCGCAC	BTCC	16526	4360	BTCC	N1	Normal	Veins_ACKR1
BTCC_N1_Normal_Ds0NC0_GTATTCTTCACCCGAG	BTCC	18786	3790	BTCC	N1	Normal	Tip_COL15A1
BTCC_N1_Normal_Ds0NC0_GTCAAGTAGAAACGCC	BTCC	18546	4419	BTCC	N1	Normal	Prolif_STMN1
BTCC_N1_Normal_Ds0NC0_GTCAAGTAGAACAATC	BTCC	15670	3556	BTCC	N1	Normal	Tip_RBP7
BTCC_N1_Normal_Ds0NC0_GTCAAGTAGAGTCTGG	BTCC	8848	2780	BTCC	N1	Normal	Veins_ACKR1
BTCC_N1_Normal_Ds0NC0_GTCAAGTCATAAAGGT	BTCC	8044	2515	BTCC	N1	Normal	Veins_ACKR1
BTCC_N1_Normal_Ds0NC0_GTCAAGTTCCAAATGC	BTCC	16431	4354	BTCC	N1	Normal	Arteries_GJA4
BTCC_N1_Normal_Ds0NC0_GTCAAGTTCGACAGCC	BTCC	15184	4032	BTCC	N1	Normal	Pericytes_RGS5
BTCC_N1_Normal_Ds0NC0_GTCAAGTTCTTGTCAT	BTCC	13640	3446	BTCC	N1	Normal	Tip_COL15A1
BTCC_N1_Normal_Ds0NC0_GTCACAAAGGCCGAAT	BTCC	7967	2522	BTCC	N1	Normal	Veins_ACKR1
BTCC_N1_Normal_Ds0NC0_GTCACAAAGTCAATAG	BTCC	4401	1924	BTCC	N1	Normal	Tip_COL4A1
BTCC_N1_Normal_Ds0NC0_GTCACAACACGTCTCT	BTCC	10316	2929	BTCC	N1	Normal	Veins_ACKR1
BTCC_N1_Normal_Ds0NC0_GTCACAACAGGTCTCG	BTCC	3553	1551	BTCC	N1	Normal	Tip_RBP7
BTCC_N1_Normal_Ds0NC0_GTCACGGAGAGACGAA	BTCC	2880	1224	BTCC	N1	Normal	Veins_ACKR1
BTCC_N1_Normal_Ds0NC0_GTCACGGCATACTACG	BTCC	8231	2463	BTCC	N1	Normal	Veins_ACKR1
BTCC_N1_Normal_Ds0NC0_GTCACGGGTATATGGA	BTCC	5231	1799	BTCC	N1	Normal	Veins_ACKR1
BTCC_N1_Normal_Ds0NC0_GTCACGGGTGTATGGG	BTCC	2328	984	BTCC	N1	Normal	Veins_ACKR1
BTCC_N1_Normal_Ds0NC0_GTCACGGGTTCGCGAC	BTCC	5083	1945	BTCC	N1	Normal	Veins_ACKR1
BTCC_N1_Normal_Ds0NC0_GTCATTTAGCGTCAAG	BTCC	9430	3072	BTCC	N1	Normal	Arteries_GJA4
BTCC_N1_Normal_Ds0NC0_GTCATTTAGGAACTGC	BTCC	10445	2668	BTCC	N1	Normal	Veins_ACKR1
BTCC_N1_Normal_Ds0NC0_GTCATTTCACATTTCT	BTCC	15769	4190	BTCC	N1	Normal	Tip_COL4A1
BTCC_N1_Normal_Ds0NC0_GTCATTTGTAATCGTC	BTCC	4191	1453	BTCC	N1	Normal	Veins_ACKR1
BTCC_N1_Normal_Ds0NC0_GTCCTCAAGTACCGGA	BTCC	5820	1846	BTCC	N1	Normal	Veins_ACKR1
BTCC_N1_Normal_Ds0NC0_GTCCTCACAAGGTTTC	BTCC	8334	2527	BTCC	N1	Normal	Veins_ACKR1
BTCC_N1_Normal_Ds0NC0_GTCCTCAGTTTCGCTC	BTCC	14429	3473	BTCC	N1	Normal	Tip_COL15A1
BTCC_N1_Normal_Ds0NC0_GTCGGGTAGCCGGTAA	BTCC	3822	1452	BTCC	N1	Normal	Veins_ACKR1
BTCC_N1_Normal_Ds0NC0_GTCGGGTAGGCAGGTT	BTCC	9120	2538	BTCC	N1	Normal	Veins_ACKR1
BTCC_N1_Normal_Ds0NC0_GTCGGGTAGGCTCATT	BTCC	13181	3393	BTCC	N1	Normal	Tip_COL4A1
BTCC_N1_Normal_Ds0NC0_GTCGGGTAGTTCGCAT	BTCC	21583	4903	BTCC	N1	Normal	Arteries_GJA4
BTCC_N1_Normal_Ds0NC0_GTCGGGTCAATTCCTT	BTCC	7729	2194	BTCC	N1	Normal	Veins_ACKR1
BTCC_N1_Normal_Ds0NC0_GTCGGGTCAGCGAACA	BTCC	8450	2543	BTCC	N1	Normal	Veins_ACKR1
BTCC_N1_Normal_Ds0NC0_GTCGGGTCAGTAACGG	BTCC	15459	3576	BTCC	N1	Normal	Veins_ACKR1
BTCC_N1_Normal_Ds0NC0_GTCGGGTGTAAGTAGT	BTCC	8637	2801	BTCC	N1	Normal	Veins_ACKR1
BTCC_N1_Normal_Ds0NC0_GTCGGGTTCAACACCA	BTCC	4101	1454	BTCC	N1	Normal	Veins_ACKR1
BTCC_N1_Normal_Ds0NC0_GTCGGGTTCTCGCTTG	BTCC	26319	4374	BTCC	N1	Normal	Tip_RBP7
BTCC_N1_Normal_Ds0NC0_GTCGTAAAGCCTATGT	BTCC	8267	2771	BTCC	N1	Normal	Tip_COL4A1
BTCC_N1_Normal_Ds0NC0_GTCGTAATCCGCAAGC	BTCC	10511	3366	BTCC	N1	Normal	Arteries_GJA4
BTCC_N1_Normal_Ds0NC0_GTCTCGTAGTCATCCA	BTCC	8232	2622	BTCC	N1	Normal	Arteries_GJA4
BTCC_N1_Normal_Ds0NC0_GTCTCGTAGTGAATTG	BTCC	4994	1926	BTCC	N1	Normal	Epilike_KRT17
BTCC_N1_Normal_Ds0NC0_GTCTCGTGTACCCAAT	BTCC	4556	1742	BTCC	N1	Normal	Veins_ACKR1
BTCC_N1_Normal_Ds0NC0_GTCTCGTTCAAACAAG	BTCC	11318	2898	BTCC	N1	Normal	Veins_ACKR1
BTCC_N1_Normal_Ds0NC0_GTCTTCGCAAGTACCT	BTCC	5978	2047	BTCC	N1	Normal	Tip_COL15A1
BTCC_N1_Normal_Ds0NC0_GTCTTCGGTAACGCGA	BTCC	19341	4059	BTCC	N1	Normal	Veins_ACKR1
BTCC_N1_Normal_Ds0NC0_GTCTTCGGTCTCCATC	BTCC	6360	2066	BTCC	N1	Normal	Veins_ACKR1
BTCC_N1_Normal_Ds0NC0_GTCTTCGGTTAAGATG	BTCC	7072	2155	BTCC	N1	Normal	Veins_ACKR1
BTCC_N1_Normal_Ds0NC0_GTCTTCGTCAACACAC	BTCC	8388	2635	BTCC	N1	Normal	Veins_ACKR1
BTCC_N1_Normal_Ds0NC0_GTGAAGGAGCTCCTTC	BTCC	4801	1639	BTCC	N1	Normal	Veins_ACKR1
BTCC_N1_Normal_Ds0NC0_GTGAAGGAGGGAAACA	BTCC	6352	1666	BTCC	N1	Normal	Tip_RBP7
BTCC_N1_Normal_Ds0NC0_GTGAAGGAGTGTTAGA	BTCC	20643	4316	BTCC	N1	Normal	Veins_S100A8
BTCC_N1_Normal_Ds0NC0_GTGAAGGCAACTGCTA	BTCC	11089	2969	BTCC	N1	Normal	Veins_ACKR1
BTCC_N1_Normal_Ds0NC0_GTGAAGGGTATTCGTG	BTCC	10703	2852	BTCC	N1	Normal	Veins_ACKR1
BTCC_N1_Normal_Ds0NC0_GTGCAGCAGATCTGCT	BTCC	15797	3743	BTCC	N1	Normal	Tip_RBP7
BTCC_N1_Normal_Ds0NC0_GTGCAGCAGTCCCACG	BTCC	4924	1667	BTCC	N1	Normal	Veins_ACKR1
BTCC_N1_Normal_Ds0NC0_GTGCAGCCAAGGGTCA	BTCC	5658	2236	BTCC	N1	Normal	Arteries_GJA4
BTCC_N1_Normal_Ds0NC0_GTGCAGCCAGTAGAGC	BTCC	8674	2241	BTCC	N1	Normal	Veins_S100A8
BTCC_N1_Normal_Ds0NC0_GTGCAGCGTACATCCA	BTCC	9467	2603	BTCC	N1	Normal	Tip_RBP7
BTCC_N1_Normal_Ds0NC0_GTGCAGCGTCGACTGC	BTCC	4154	1660	BTCC	N1	Normal	Tip_RBP7
BTCC_N1_Normal_Ds0NC0_GTGCAGCGTGAAAGAG	BTCC	19020	4198	BTCC	N1	Normal	Tip_COL15A1
BTCC_N1_Normal_Ds0NC0_GTGCAGCGTGCCTGCA	BTCC	6577	2043	BTCC	N1	Normal	Veins_ACKR1
BTCC_N1_Normal_Ds0NC0_GTGCATACACGTTGGC	BTCC	27782	4963	BTCC	N1	Normal	Tip_COL15A1
BTCC_N1_Normal_Ds0NC0_GTGCATACATGACATC	BTCC	6724	1914	BTCC	N1	Normal	Tip_RBP7
BTCC_N1_Normal_Ds0NC0_GTGCATATCGGCTACG	BTCC	9173	2807	BTCC	N1	Normal	Tip_COL15A1
BTCC_N1_Normal_Ds0NC0_GTGCATATCTCGTTTA	BTCC	19442	4188	BTCC	N1	Normal	Veins_ACKR1
BTCC_N1_Normal_Ds0NC0_GTGCGGTAGAGTCTGG	BTCC	8673	2632	BTCC	N1	Normal	Veins_ACKR1
BTCC_N1_Normal_Ds0NC0_GTGCGGTCACGTTGGC	BTCC	9130	2756	BTCC	N1	Normal	Tip_COL15A1
BTCC_N1_Normal_Ds0NC0_GTGCGGTCACTGTTAG	BTCC	6317	2256	BTCC	N1	Normal	Arteries_GJA4
BTCC_N1_Normal_Ds0NC0_GTGCGGTGTGCACTTA	BTCC	9519	2755	BTCC	N1	Normal	Veins_ACKR1
BTCC_N1_Normal_Ds0NC0_GTGCGGTGTGGCGAAT	BTCC	9493	2423	BTCC	N1	Normal	Veins_ACKR1
BTCC_N1_Normal_Ds0NC0_GTGCTTCCAGCAGTTT	BTCC	24161	4778	BTCC	N1	Normal	Tip_COL15A1
BTCC_N1_Normal_Ds0NC0_GTGCTTCCAGTAAGCG	BTCC	10891	2836	BTCC	N1	Normal	Veins_ACKR1
BTCC_N1_Normal_Ds0NC0_GTGCTTCGTTCGGGCT	BTCC	16537	3720	BTCC	N1	Normal	Veins_ACKR1
BTCC_N1_Normal_Ds0NC0_GTGCTTCTCACCTTAT	BTCC	981	541	BTCC	N1	Normal	Veins_ACKR1
BTCC_N1_Normal_Ds0NC0_GTGCTTCTCATCGCTC	BTCC	8716	2864	BTCC	N1	Normal	Arteries_GJA4
BTCC_N1_Normal_Ds0NC0_GTGGGTCAGACCACGA	BTCC	13578	3171	BTCC	N1	Normal	Veins_ACKR1
BTCC_N1_Normal_Ds0NC0_GTGGGTCAGATAGCAT	BTCC	14937	3738	BTCC	N1	Normal	Tip_COL4A1
BTCC_N1_Normal_Ds0NC0_GTGGGTCAGGCCCGTT	BTCC	1788	1018	BTCC	N1	Normal	Tip_COL4A1
BTCC_N1_Normal_Ds0NC0_GTGGGTCCAAACTGTC	BTCC	4950	1722	BTCC	N1	Normal	Veins_ACKR1
BTCC_N1_Normal_Ds0NC0_GTGGGTCCAATGGAGC	BTCC	7224	2105	BTCC	N1	Normal	Veins_ACKR1
BTCC_N1_Normal_Ds0NC0_GTGGGTCCAGGATCGA	BTCC	21513	4256	BTCC	N1	Normal	Veins_ACKR1
BTCC_N1_Normal_Ds0NC0_GTGGGTCTCGCTTGTC	BTCC	13590	3338	BTCC	N1	Normal	Tip_RBP7
BTCC_N1_Normal_Ds0NC0_GTGTGCGAGGATGGAA	BTCC	9417	2615	BTCC	N1	Normal	Veins_ACKR1
BTCC_N1_Normal_Ds0NC0_GTGTGCGCACGACGAA	BTCC	2267	1099	BTCC	N1	Normal	Tip_RBP7
BTCC_N1_Normal_Ds0NC0_GTGTGCGCACTACAGT	BTCC	8658	2520	BTCC	N1	Normal	Veins_ACKR1
BTCC_N1_Normal_Ds0NC0_GTGTGCGGTCGGATCC	BTCC	22605	4557	BTCC	N1	Normal	Tip_COL15A1
BTCC_N1_Normal_Ds0NC0_GTGTTAGCAGCTCCGA	BTCC	2164	953	BTCC	N1	Normal	Veins_ACKR1
BTCC_N1_Normal_Ds0NC0_GTTAAGCAGACTACAA	BTCC	4300	1513	BTCC	N1	Normal	Veins_ACKR1
BTCC_N1_Normal_Ds0NC0_GTTAAGCAGTGTGAAT	BTCC	6478	2109	BTCC	N1	Normal	Veins_ACKR1
BTCC_N1_Normal_Ds0NC0_GTTAAGCCAAGCCCAC	BTCC	5094	2360	BTCC	N1	Normal	Tip_COL4A1
BTCC_N1_Normal_Ds0NC0_GTTAAGCCAATTCCTT	BTCC	23949	4514	BTCC	N1	Normal	Veins_ACKR1
BTCC_N1_Normal_Ds0NC0_GTTAAGCCATGTCCTC	BTCC	26926	4806	BTCC	N1	Normal	Veins_ACKR1
BTCC_N1_Normal_Ds0NC0_GTTAAGCGTCTCATCC	BTCC	17139	3898	BTCC	N1	Normal	Tip_COL15A1
BTCC_N1_Normal_Ds0NC0_GTTAAGCTCAGCCTAA	BTCC	11506	2963	BTCC	N1	Normal	Veins_ACKR1
BTCC_N1_Normal_Ds0NC0_GTTAAGCTCCTGCAGG	BTCC	15060	3230	BTCC	N1	Normal	Tip_COL15A1
BTCC_N1_Normal_Ds0NC0_GTTACAGAGAACAACT	BTCC	6737	2054	BTCC	N1	Normal	Veins_ACKR1
BTCC_N1_Normal_Ds0NC0_GTTACAGCAGATGGGT	BTCC	1003	660	BTCC	N1	Normal	Tip_COL4A1
BTCC_N1_Normal_Ds0NC0_GTTACAGGTACTTGAC	BTCC	2092	909	BTCC	N1	Normal	Veins_ACKR1
BTCC_N1_Normal_Ds0NC0_GTTACAGGTCTGCCAG	BTCC	9218	2802	BTCC	N1	Normal	Veins_ACKR1
BTCC_N1_Normal_Ds0NC0_GTTACAGTCATATCGG	BTCC	25280	4904	BTCC	N1	Normal	Veins_ACKR1
BTCC_N1_Normal_Ds0NC0_GTTACAGTCGACGGAA	BTCC	8863	2781	BTCC	N1	Normal	Tip_RBP7
BTCC_N1_Normal_Ds0NC0_GTTCATTAGAACTGTA	BTCC	3152	1355	BTCC	N1	Normal	Veins_ACKR1
BTCC_N1_Normal_Ds0NC0_GTTCATTAGAGTCGGT	BTCC	9160	2639	BTCC	N1	Normal	Veins_ACKR1
BTCC_N1_Normal_Ds0NC0_GTTCATTAGTTAACGA	BTCC	14369	3807	BTCC	N1	Normal	Tip_COL4A1
BTCC_N1_Normal_Ds0NC0_GTTCATTCAAAGCAAT	BTCC	8008	2266	BTCC	N1	Normal	Veins_ACKR1
BTCC_N1_Normal_Ds0NC0_GTTCATTGTGTTCGAT	BTCC	11602	3074	BTCC	N1	Normal	Veins_ACKR1
BTCC_N1_Normal_Ds0NC0_GTTCATTTCCGCGCAA	BTCC	9707	2842	BTCC	N1	Normal	Tip_COL15A1
BTCC_N1_Normal_Ds0NC0_GTTCGGGAGCTAAACA	BTCC	6681	2074	BTCC	N1	Normal	Veins_ACKR1
BTCC_N1_Normal_Ds0NC0_GTTCGGGAGTAGGTGC	BTCC	9411	3026	BTCC	N1	Normal	Tip_COL4A1
BTCC_N1_Normal_Ds0NC0_GTTCGGGCAACGATGG	BTCC	8621	2420	BTCC	N1	Normal	Veins_ACKR1
BTCC_N1_Normal_Ds0NC0_GTTCGGGGTACTTGAC	BTCC	5302	1805	BTCC	N1	Normal	Tip_RBP7
BTCC_N1_Normal_Ds0NC0_GTTCGGGTCTTGTCAT	BTCC	12990	3093	BTCC	N1	Normal	Veins_ACKR1
BTCC_N1_Normal_Ds0NC0_GTTCTCGAGCACCGTC	BTCC	8367	2617	BTCC	N1	Normal	Veins_ACKR1
BTCC_N1_Normal_Ds0NC0_GTTCTCGAGGTGACCA	BTCC	2586	1285	BTCC	N1	Normal	Tip_COL4A1
BTCC_N1_Normal_Ds0NC0_GTTCTCGCAAACGCGA	BTCC	11513	3060	BTCC	N1	Normal	Veins_ACKR1
BTCC_N1_Normal_Ds0NC0_GTTTCTACATAACCTG	BTCC	9245	3043	BTCC	N1	Normal	Tip_COL4A1
BTCC_N1_Normal_Ds0NC0_GTTTCTATCACGCGGT	BTCC	7764	2312	BTCC	N1	Normal	Veins_ACKR1
BTCC_N1_Normal_Ds0NC0_GTTTCTATCCCATTTA	BTCC	25351	4571	BTCC	N1	Normal	Tip_COL15A1
BTCC_N1_Normal_Ds0NC0_GTTTCTATCTGTGCAA	BTCC	9943	2893	BTCC	N1	Normal	Veins_ACKR1
BTCC_N1_Normal_Ds0NC0_TAAACCGCATGGGAAC	BTCC	9108	2693	BTCC	N1	Normal	Veins_ACKR1
BTCC_N1_Normal_Ds0NC0_TAAACCGGTATGGTTC	BTCC	13992	3197	BTCC	N1	Normal	Veins_ACKR1
BTCC_N1_Normal_Ds0NC0_TAAACCGTCCATGAAC	BTCC	6621	2294	BTCC	N1	Normal	Lymphatics_CCL21
BTCC_N1_Normal_Ds0NC0_TAAACCGTCTCGCTTG	BTCC	15337	3793	BTCC	N1	Normal	Veins_ACKR1
BTCC_N1_Normal_Ds0NC0_TAAGAGACATGGATGG	BTCC	7936	2169	BTCC	N1	Normal	Veins_ACKR1
BTCC_N1_Normal_Ds0NC0_TAAGAGAGTACATGTC	BTCC	14961	3735	BTCC	N1	Normal	Veins_ACKR1
BTCC_N1_Normal_Ds0NC0_TAAGAGAGTTCATGGT	BTCC	7647	2390	BTCC	N1	Normal	Epilike_KRT17
BTCC_N1_Normal_Ds0NC0_TAAGCGTAGTGCAAGC	BTCC	11666	2955	BTCC	N1	Normal	Veins_ACKR1
BTCC_N1_Normal_Ds0NC0_TAAGTGCAGATCGATA	BTCC	8015	2220	BTCC	N1	Normal	Tip_RBP7
BTCC_N1_Normal_Ds0NC0_TAAGTGCGTACTTAGC	BTCC	24186	4538	BTCC	N1	Normal	Tip_RBP7
BTCC_N1_Normal_Ds0NC0_TAAGTGCGTATCTGCA	BTCC	19480	4011	BTCC	N1	Normal	Veins_ACKR1
BTCC_N1_Normal_Ds0NC0_TAAGTGCGTGTTAAGA	BTCC	22748	4614	BTCC	N1	Normal	Veins_ACKR1
BTCC_N1_Normal_Ds0NC0_TAAGTGCTCAAGCCTA	BTCC	9411	2581	BTCC	N1	Normal	Veins_ACKR1
BTCC_N1_Normal_Ds0NC0_TAAGTGCTCTTTACGT	BTCC	19293	4023	BTCC	N1	Normal	Veins_ACKR1
BTCC_N1_Normal_Ds0NC0_TACAGTGCAAGGACTG	BTCC	3822	1551	BTCC	N1	Normal	Veins_ACKR1
BTCC_N1_Normal_Ds0NC0_TACAGTGCACCTTGTC	BTCC	11178	2683	BTCC	N1	Normal	Veins_ACKR1
BTCC_N1_Normal_Ds0NC0_TACAGTGGTAAAGGAG	BTCC	9024	3115	BTCC	N1	Normal	Tip_COL4A1
BTCC_N1_Normal_Ds0NC0_TACAGTGGTTTGACAC	BTCC	19508	4097	BTCC	N1	Normal	Tip_COL15A1
BTCC_N1_Normal_Ds0NC0_TACAGTGTCCCAAGTA	BTCC	23217	4501	BTCC	N1	Normal	Pericytes_RGS5
BTCC_N1_Normal_Ds0NC0_TACAGTGTCGCCAGCA	BTCC	9396	2548	BTCC	N1	Normal	Veins_ACKR1
BTCC_N1_Normal_Ds0NC0_TACCTATGTATCAGTC	BTCC	11480	2931	BTCC	N1	Normal	Veins_ACKR1
BTCC_N1_Normal_Ds0NC0_TACCTTAGTGCATCTA	BTCC	8028	2396	BTCC	N1	Normal	Veins_ACKR1
BTCC_N1_Normal_Ds0NC0_TACCTTATCACATACG	BTCC	13414	3665	BTCC	N1	Normal	Tip_RBP7
BTCC_N1_Normal_Ds0NC0_TACCTTATCCGATATG	BTCC	4212	1435	BTCC	N1	Normal	Veins_ACKR1
BTCC_N1_Normal_Ds0NC0_TACCTTATCGGTTAAC	BTCC	7423	2368	BTCC	N1	Normal	Veins_ACKR1
BTCC_N1_Normal_Ds0NC0_TACGGATAGTTCGCGC	BTCC	6443	2097	BTCC	N1	Normal	Tip_RBP7
BTCC_N1_Normal_Ds0NC0_TACGGATCAATGACCT	BTCC	4619	1601	BTCC	N1	Normal	Veins_ACKR1
BTCC_N1_Normal_Ds0NC0_TACGGATCAGGCTCAC	BTCC	16733	3672	BTCC	N1	Normal	Veins_ACKR1
BTCC_N1_Normal_Ds0NC0_TACGGATGTGGAAAGA	BTCC	10672	2692	BTCC	N1	Normal	Veins_ACKR1
BTCC_N1_Normal_Ds0NC0_TACGGATGTTGTCGCG	BTCC	5763	1842	BTCC	N1	Normal	Tip_RBP7
BTCC_N1_Normal_Ds0NC0_TACGGATTCATGTCCC	BTCC	10326	2893	BTCC	N1	Normal	Veins_ACKR1
BTCC_N1_Normal_Ds0NC0_TACGGATTCTTTACAC	BTCC	12499	3246	BTCC	N1	Normal	Veins_ACKR1
BTCC_N1_Normal_Ds0NC0_TACGGGCAGAGCCTAG	BTCC	5632	2052	BTCC	N1	Normal	Veins_ACKR1
BTCC_N1_Normal_Ds0NC0_TACGGGCCAATCAGAA	BTCC	19677	3824	BTCC	N1	Normal	Veins_ACKR1
BTCC_N1_Normal_Ds0NC0_TACGGGCCACCAGGCT	BTCC	10183	2616	BTCC	N1	Normal	Veins_ACKR1
BTCC_N1_Normal_Ds0NC0_TACGGGCCATCTACGA	BTCC	3735	1653	BTCC	N1	Normal	Veins_S100A8
BTCC_N1_Normal_Ds0NC0_TACGGTAAGCGTTTAC	BTCC	22179	4185	BTCC	N1	Normal	Tip_COL15A1
BTCC_N1_Normal_Ds0NC0_TACGGTACAGATTGCT	BTCC	3135	1376	BTCC	N1	Normal	Veins_ACKR1
BTCC_N1_Normal_Ds0NC0_TACGGTAGTCCTGCTT	BTCC	8723	2317	BTCC	N1	Normal	Veins_ACKR1
BTCC_N1_Normal_Ds0NC0_TACGGTAGTCTAAACC	BTCC	15709	4006	BTCC	N1	Normal	Veins_ACKR1
BTCC_N1_Normal_Ds0NC0_TACGGTATCCGCGTTT	BTCC	10924	2983	BTCC	N1	Normal	Tip_COL15A1
BTCC_N1_Normal_Ds0NC0_TACGGTATCTCATTCA	BTCC	2403	1195	BTCC	N1	Normal	Tip_COL4A1
BTCC_N1_Normal_Ds0NC0_TACGGTATCTCTTGAT	BTCC	5177	2010	BTCC	N1	Normal	Tip_RBP7
BTCC_N1_Normal_Ds0NC0_TACGGTATCTTAGCCC	BTCC	7990	2261	BTCC	N1	Normal	Veins_ACKR1
BTCC_N1_Normal_Ds0NC0_TACTCATCATCGTCGG	BTCC	9638	2589	BTCC	N1	Normal	Veins_ACKR1
BTCC_N1_Normal_Ds0NC0_TACTCATTCACGAAGG	BTCC	13980	3502	BTCC	N1	Normal	Tip_RBP7
BTCC_N1_Normal_Ds0NC0_TACTCATTCAGGCGAA	BTCC	20730	4302	BTCC	N1	Normal	Arteries_GJA4
BTCC_N1_Normal_Ds0NC0_TACTCATTCTTTAGGG	BTCC	7042	2092	BTCC	N1	Normal	Veins_ACKR1
BTCC_N1_Normal_Ds0NC0_TACTCGCAGAGCCTAG	BTCC	6682	2234	BTCC	N1	Normal	Veins_ACKR1
BTCC_N1_Normal_Ds0NC0_TACTCGCCAAATACAG	BTCC	9603	2759	BTCC	N1	Normal	Tip_RBP7
BTCC_N1_Normal_Ds0NC0_TACTCGCCAATGCCAT	BTCC	10176	2538	BTCC	N1	Normal	Veins_ACKR1
BTCC_N1_Normal_Ds0NC0_TACTCGCCAGCGATCC	BTCC	9770	2652	BTCC	N1	Normal	Veins_ACKR1
BTCC_N1_Normal_Ds0NC0_TACTCGCCATGACATC	BTCC	10164	2768	BTCC	N1	Normal	Veins_ACKR1
BTCC_N1_Normal_Ds0NC0_TACTCGCCATTACGAC	BTCC	5840	1880	BTCC	N1	Normal	Veins_ACKR1
BTCC_N1_Normal_Ds0NC0_TACTTACTCGCTTAGA	BTCC	8728	2474	BTCC	N1	Normal	Veins_ACKR1
BTCC_N1_Normal_Ds0NC0_TACTTGTGTGTGAAAT	BTCC	7842	2511	BTCC	N1	Normal	Arteries_GJA4
BTCC_N1_Normal_Ds0NC0_TACTTGTTCTCTAAGG	BTCC	7105	2533	BTCC	N1	Normal	Tip_COL4A1
BTCC_N1_Normal_Ds0NC0_TAGACCAAGATGAGAG	BTCC	16696	4432	BTCC	N1	Normal	Arteries_GJA4
BTCC_N1_Normal_Ds0NC0_TAGACCAAGGCTAGAC	BTCC	15844	3488	BTCC	N1	Normal	Tip_RBP7
BTCC_N1_Normal_Ds0NC0_TAGACCAAGGGCTTGA	BTCC	6506	2220	BTCC	N1	Normal	Veins_ACKR1
BTCC_N1_Normal_Ds0NC0_TAGACCACAAACCCAT	BTCC	10010	2993	BTCC	N1	Normal	Arteries_GJA4
BTCC_N1_Normal_Ds0NC0_TAGACCACACGCTTTC	BTCC	11119	2707	BTCC	N1	Normal	Veins_ACKR1
BTCC_N1_Normal_Ds0NC0_TAGACCAGTAGCCTCG	BTCC	7501	2133	BTCC	N1	Normal	Veins_ACKR1
BTCC_N1_Normal_Ds0NC0_TAGACCAGTATAATGG	BTCC	7939	2347	BTCC	N1	Normal	Veins_ACKR1
BTCC_N1_Normal_Ds0NC0_TAGACCAGTATATGAG	BTCC	5927	1824	BTCC	N1	Normal	Tip_RBP7
BTCC_N1_Normal_Ds0NC0_TAGACCATCAGCCTAA	BTCC	16738	3579	BTCC	N1	Normal	Veins_ACKR1
BTCC_N1_Normal_Ds0NC0_TAGACCATCCCTGACT	BTCC	19598	4095	BTCC	N1	Normal	Tip_COL15A1
BTCC_N1_Normal_Ds0NC0_TAGACCATCTTGTACT	BTCC	5510	1867	BTCC	N1	Normal	Veins_ACKR1
BTCC_N1_Normal_Ds0NC0_TAGAGCTAGTCCATAC	BTCC	8038	2354	BTCC	N1	Normal	Veins_ACKR1
BTCC_N1_Normal_Ds0NC0_TAGAGCTCAGACGCTC	BTCC	6978	2088	BTCC	N1	Normal	Veins_ACKR1
BTCC_N1_Normal_Ds0NC0_TAGAGCTGTAGGAGTC	BTCC	10824	2753	BTCC	N1	Normal	Veins_S100A8
BTCC_N1_Normal_Ds0NC0_TAGAGCTGTATTAGCC	BTCC	3611	1346	BTCC	N1	Normal	Veins_ACKR1
BTCC_N1_Normal_Ds0NC0_TAGAGCTTCGCTAGCG	BTCC	12100	2839	BTCC	N1	Normal	Veins_ACKR1
BTCC_N1_Normal_Ds0NC0_TAGCCGGAGTTCGATC	BTCC	26753	4707	BTCC	N1	Normal	Tip_COL15A1
BTCC_N1_Normal_Ds0NC0_TAGCCGGCATTGGCGC	BTCC	3821	1595	BTCC	N1	Normal	Arteries_GJA4
BTCC_N1_Normal_Ds0NC0_TAGCCGGTCACCGTAA	BTCC	6173	1976	BTCC	N1	Normal	Tip_COL15A1
BTCC_N1_Normal_Ds0NC0_TAGCCGGTCACGCATA	BTCC	8276	2245	BTCC	N1	Normal	Veins_ACKR1
BTCC_N1_Normal_Ds0NC0_TAGCCGGTCGGCCGAT	BTCC	6908	2075	BTCC	N1	Normal	Veins_ACKR1
BTCC_N1_Normal_Ds0NC0_TAGGCATAGCAGACTG	BTCC	9371	2541	BTCC	N1	Normal	Veins_ACKR1
BTCC_N1_Normal_Ds0NC0_TAGGCATGTGCGATAG	BTCC	4210	1732	BTCC	N1	Normal	Veins_ACKR1
BTCC_N1_Normal_Ds0NC0_TAGGCATTCGGAGCAA	BTCC	6062	2212	BTCC	N1	Normal	Tip_COL15A1
BTCC_N1_Normal_Ds0NC0_TAGTGGTCATTTCACT	BTCC	4189	1909	BTCC	N1	Normal	Veins_ACKR1
BTCC_N1_Normal_Ds0NC0_TAGTGGTGTCTCGTTC	BTCC	8076	2282	BTCC	N1	Normal	Veins_ACKR1
BTCC_N1_Normal_Ds0NC0_TAGTGGTGTTCACGGC	BTCC	3819	1706	BTCC	N1	Normal	Veins_ACKR1
BTCC_N1_Normal_Ds0NC0_TAGTGGTGTTCCGTCT	BTCC	7559	2410	BTCC	N1	Normal	Veins_ACKR1
BTCC_N1_Normal_Ds0NC0_TAGTTGGAGAGCCCAA	BTCC	23580	4284	BTCC	N1	Normal	Tip_RBP7
BTCC_N1_Normal_Ds0NC0_TAGTTGGAGCCACTAT	BTCC	11302	3630	BTCC	N1	Normal	Tip_COL4A1
BTCC_N1_Normal_Ds0NC0_TAGTTGGCATCACAAC	BTCC	1027	630	BTCC	N1	Normal	Tip_COL15A1
BTCC_N1_Normal_Ds0NC0_TAGTTGGGTCGACTAT	BTCC	7449	2151	BTCC	N1	Normal	Veins_ACKR1
BTCC_N1_Normal_Ds0NC0_TATCAGGAGAGCTGGT	BTCC	18255	3933	BTCC	N1	Normal	Veins_ACKR1
BTCC_N1_Normal_Ds0NC0_TATCAGGAGGCCATAG	BTCC	8868	2950	BTCC	N1	Normal	Tip_COL4A1
BTCC_N1_Normal_Ds0NC0_TATCTCAAGAGCTGCA	BTCC	4777	1816	BTCC	N1	Normal	Veins_ACKR1
BTCC_N1_Normal_Ds0NC0_TATCTCAGTACACCGC	BTCC	18184	4061	BTCC	N1	Normal	Veins_ACKR1
BTCC_N1_Normal_Ds0NC0_TATCTCAGTGTGTGCC	BTCC	8666	2644	BTCC	N1	Normal	Veins_ACKR1
BTCC_N1_Normal_Ds0NC0_TATGCCCCACGGTTTA	BTCC	3135	1371	BTCC	N1	Normal	Tip_RBP7
BTCC_N1_Normal_Ds0NC0_TATGCCCGTACATGTC	BTCC	3942	1792	BTCC	N1	Normal	Tip_COL4A1
BTCC_N1_Normal_Ds0NC0_TATGCCCGTACTTCTT	BTCC	6304	2197	BTCC	N1	Normal	Tip_RBP7
BTCC_N1_Normal_Ds0NC0_TATGCCCTCACCTCGT	BTCC	9971	3196	BTCC	N1	Normal	Tip_COL4A1
BTCC_N1_Normal_Ds0NC0_TATGCCCTCGTATCAG	BTCC	8374	2497	BTCC	N1	Normal	Veins_ACKR1
BTCC_N1_Normal_Ds0NC0_TATGCCCTCTCCAGGG	BTCC	5244	1954	BTCC	N1	Normal	Veins_ACKR1
BTCC_N1_Normal_Ds0NC0_TATTACCAGATCACGG	BTCC	8292	2412	BTCC	N1	Normal	Veins_ACKR1
BTCC_N1_Normal_Ds0NC0_TATTACCCACCACGTG	BTCC	9022	2595	BTCC	N1	Normal	Tip_COL15A1
BTCC_N1_Normal_Ds0NC0_TATTACCTCGTAGGAG	BTCC	9246	2572	BTCC	N1	Normal	Veins_ACKR1
BTCC_N1_Normal_Ds0NC0_TCAACGACATCCCATC	BTCC	16377	3564	BTCC	N1	Normal	Veins_ACKR1
BTCC_N1_Normal_Ds0NC0_TCAATCTAGATGTGTA	BTCC	3697	1410	BTCC	N1	Normal	Veins_ACKR1
BTCC_N1_Normal_Ds0NC0_TCAATCTAGCAACGGT	BTCC	4674	1681	BTCC	N1	Normal	Veins_ACKR1
BTCC_N1_Normal_Ds0NC0_TCAATCTCACAAGACG	BTCC	11821	3260	BTCC	N1	Normal	Veins_ACKR1
BTCC_N1_Normal_Ds0NC0_TCAATCTCACTTCGAA	BTCC	6922	2391	BTCC	N1	Normal	Tip_RBP7
BTCC_N1_Normal_Ds0NC0_TCAATCTTCTTCTGGC	BTCC	29938	4829	BTCC	N1	Normal	Tip_RBP7
BTCC_N1_Normal_Ds0NC0_TCACAAGTCAGGCAAG	BTCC	7947	2622	BTCC	N1	Normal	Tip_COL15A1
BTCC_N1_Normal_Ds0NC0_TCACGAACACATGGGA	BTCC	6987	2230	BTCC	N1	Normal	Veins_ACKR1
BTCC_N1_Normal_Ds0NC0_TCACGAACATCGGACC	BTCC	8867	2284	BTCC	N1	Normal	Veins_ACKR1
BTCC_N1_Normal_Ds0NC0_TCACGAAGTCATATGC	BTCC	4172	1584	BTCC	N1	Normal	Tip_RBP7
BTCC_N1_Normal_Ds0NC0_TCACGAATCTACTATC	BTCC	11762	3141	BTCC	N1	Normal	Veins_ACKR1
BTCC_N1_Normal_Ds0NC0_TCAGATGAGCCTTGAT	BTCC	16373	3788	BTCC	N1	Normal	Prolif_STMN1
BTCC_N1_Normal_Ds0NC0_TCAGATGAGGGCTTCC	BTCC	2464	1120	BTCC	N1	Normal	Tip_RBP7
BTCC_N1_Normal_Ds0NC0_TCAGATGCAGCGAACA	BTCC	8582	2544	BTCC	N1	Normal	Veins_ACKR1
BTCC_N1_Normal_Ds0NC0_TCAGATGCAGCTGGCT	BTCC	9390	2397	BTCC	N1	Normal	Veins_ACKR1
BTCC_N1_Normal_Ds0NC0_TCAGATGGTCGCGTGT	BTCC	10709	2924	BTCC	N1	Normal	Veins_ACKR1
BTCC_N1_Normal_Ds0NC0_TCAGATGGTGCGAAAC	BTCC	20730	4141	BTCC	N1	Normal	Tip_COL15A1
BTCC_N1_Normal_Ds0NC0_TCAGATGGTTCTCATT	BTCC	21132	4086	BTCC	N1	Normal	Veins_ACKR1
BTCC_N1_Normal_Ds0NC0_TCAGCAAAGAATCTCC	BTCC	5494	1955	BTCC	N1	Normal	Veins_ACKR1
BTCC_N1_Normal_Ds0NC0_TCAGCAACATGTCGAT	BTCC	5378	1672	BTCC	N1	Normal	Veins_ACKR1
BTCC_N1_Normal_Ds0NC0_TCAGCAAGTAGGGACT	BTCC	3016	1289	BTCC	N1	Normal	Veins_ACKR1
BTCC_N1_Normal_Ds0NC0_TCAGCTCCAGACGTAG	BTCC	17850	4672	BTCC	N1	Normal	Tip_COL4A1
BTCC_N1_Normal_Ds0NC0_TCAGCTCCAGATCGGA	BTCC	7713	2322	BTCC	N1	Normal	Veins_ACKR1
BTCC_N1_Normal_Ds0NC0_TCAGCTCCATGCAATC	BTCC	4614	1746	BTCC	N1	Normal	Veins_ACKR1
BTCC_N1_Normal_Ds0NC0_TCAGCTCGTCAACATC	BTCC	7509	2447	BTCC	N1	Normal	Veins_ACKR1
BTCC_N1_Normal_Ds0NC0_TCAGCTCGTTACCGAT	BTCC	8506	2701	BTCC	N1	Normal	Arteries_GJA4
BTCC_N1_Normal_Ds0NC0_TCAGGATGTACTCGCG	BTCC	5742	2011	BTCC	N1	Normal	Veins_ACKR1
BTCC_N1_Normal_Ds0NC0_TCAGGATTCGCACTCT	BTCC	3961	1668	BTCC	N1	Normal	Arteries_GJA4
BTCC_N1_Normal_Ds0NC0_TCAGGTAAGATGTGTA	BTCC	8505	2850	BTCC	N1	Normal	Tip_RBP7
BTCC_N1_Normal_Ds0NC0_TCAGGTAAGCGTGAAC	BTCC	10314	2874	BTCC	N1	Normal	Veins_ACKR1
BTCC_N1_Normal_Ds0NC0_TCAGGTACATCTACGA	BTCC	9226	2582	BTCC	N1	Normal	Veins_ACKR1
BTCC_N1_Normal_Ds0NC0_TCAGGTACATTGCGGC	BTCC	30842	4823	BTCC	N1	Normal	Veins_ACKR1
BTCC_N1_Normal_Ds0NC0_TCAGGTATCAGCTGGC	BTCC	13734	3214	BTCC	N1	Normal	Veins_ACKR1
BTCC_N1_Normal_Ds0NC0_TCAGGTATCAGTCAGT	BTCC	2782	1185	BTCC	N1	Normal	Veins_ACKR1
BTCC_N1_Normal_Ds0NC0_TCAGGTATCCAAAGTC	BTCC	8376	2314	BTCC	N1	Normal	Veins_ACKR1
BTCC_N1_Normal_Ds0NC0_TCATTACCAGTGGGAT	BTCC	3070	1215	BTCC	N1	Normal	Veins_ACKR1
BTCC_N1_Normal_Ds0NC0_TCATTACTCCACGTTC	BTCC	19348	4266	BTCC	N1	Normal	Tip_COL4A1
BTCC_N1_Normal_Ds0NC0_TCATTACTCGGCTTGG	BTCC	4710	1956	BTCC	N1	Normal	Tip_COL15A1
BTCC_N1_Normal_Ds0NC0_TCATTTGAGTGTTGAA	BTCC	7611	2336	BTCC	N1	Normal	Veins_ACKR1
BTCC_N1_Normal_Ds0NC0_TCATTTGAGTTTAGGA	BTCC	10131	3203	BTCC	N1	Normal	Tip_COL4A1
BTCC_N1_Normal_Ds0NC0_TCCACACAGAAGATTC	BTCC	11114	2971	BTCC	N1	Normal	Veins_ACKR1
BTCC_N1_Normal_Ds0NC0_TCCACACCAGCGTCCA	BTCC	9707	2679	BTCC	N1	Normal	Veins_ACKR1
BTCC_N1_Normal_Ds0NC0_TCCACACGTATAAACG	BTCC	19966	4310	BTCC	N1	Normal	Tip_COL15A1
BTCC_N1_Normal_Ds0NC0_TCCCGATAGACTGGGT	BTCC	5567	1993	BTCC	N1	Normal	Tip_RBP7
BTCC_N1_Normal_Ds0NC0_TCCCGATCACGCGAAA	BTCC	6443	1889	BTCC	N1	Normal	Veins_ACKR1
BTCC_N1_Normal_Ds0NC0_TCCCGATGTAAGTGGC	BTCC	8436	2500	BTCC	N1	Normal	Veins_ACKR1
BTCC_N1_Normal_Ds0NC0_TCCCGATGTTGATTGC	BTCC	9571	2757	BTCC	N1	Normal	Veins_ACKR1
BTCC_N1_Normal_Ds0NC0_TCCCGATTCTCTGTCG	BTCC	15726	3804	BTCC	N1	Normal	Veins_ACKR1
BTCC_N1_Normal_Ds0NC0_TCGAGGCAGAACAATC	BTCC	5501	1973	BTCC	N1	Normal	Veins_ACKR1
BTCC_N1_Normal_Ds0NC0_TCGAGGCGTCACCCAG	BTCC	15284	4057	BTCC	N1	Normal	Arteries_GJA4
BTCC_N1_Normal_Ds0NC0_TCGAGGCGTCGCATCG	BTCC	4220	1537	BTCC	N1	Normal	Veins_ACKR1
BTCC_N1_Normal_Ds0NC0_TCGAGGCTCACGATGT	BTCC	13438	3939	BTCC	N1	Normal	Arteries_GJA4
BTCC_N1_Normal_Ds0NC0_TCGAGGCTCGCTTAGA	BTCC	5555	1777	BTCC	N1	Normal	Veins_ACKR1
BTCC_N1_Normal_Ds0NC0_TCGCGAGCAGGTCCAC	BTCC	8875	2368	BTCC	N1	Normal	Veins_ACKR1
BTCC_N1_Normal_Ds0NC0_TCGCGAGGTTACCAGT	BTCC	7175	2373	BTCC	N1	Normal	Tip_COL15A1
BTCC_N1_Normal_Ds0NC0_TCGCGTTAGATCCCGC	BTCC	18981	4322	BTCC	N1	Normal	Tip_COL4A1
BTCC_N1_Normal_Ds0NC0_TCGCGTTCATCGTCGG	BTCC	17106	3773	BTCC	N1	Normal	Veins_ACKR1
BTCC_N1_Normal_Ds0NC0_TCGCGTTGTACTCAAC	BTCC	3322	1446	BTCC	N1	Normal	Tip_RBP7
BTCC_N1_Normal_Ds0NC0_TCGCGTTTCGGCCGAT	BTCC	1521	762	BTCC	N1	Normal	Veins_S100A8
BTCC_N1_Normal_Ds0NC0_TCGCGTTTCTTGCCGT	BTCC	7611	2379	BTCC	N1	Normal	Veins_ACKR1
BTCC_N1_Normal_Ds0NC0_TCGGGACAGTGTGGCA	BTCC	9572	2612	BTCC	N1	Normal	Veins_ACKR1
BTCC_N1_Normal_Ds0NC0_TCGGGACCAAGTAATG	BTCC	4364	1740	BTCC	N1	Normal	Tip_RBP7
BTCC_N1_Normal_Ds0NC0_TCGGGACCACGAAACG	BTCC	3655	1400	BTCC	N1	Normal	Veins_ACKR1
BTCC_N1_Normal_Ds0NC0_TCGGGACCAGTCGTGC	BTCC	7412	2315	BTCC	N1	Normal	Tip_COL4A1
BTCC_N1_Normal_Ds0NC0_TCGGGACTCTCAAGTG	BTCC	26396	4792	BTCC	N1	Normal	Tip_COL15A1
BTCC_N1_Normal_Ds0NC0_TCGGTAAAGAAACGCC	BTCC	7890	2229	BTCC	N1	Normal	Veins_ACKR1
BTCC_N1_Normal_Ds0NC0_TCGGTAAAGCTGAAAT	BTCC	6795	2240	BTCC	N1	Normal	Tip_COL15A1
BTCC_N1_Normal_Ds0NC0_TCGGTAACACTGTCGG	BTCC	6194	2260	BTCC	N1	Normal	Tip_COL15A1
BTCC_N1_Normal_Ds0NC0_TCGGTAACATACGCTA	BTCC	11869	2864	BTCC	N1	Normal	Tip_RBP7
BTCC_N1_Normal_Ds0NC0_TCGGTAAGTCCAGTGC	BTCC	4769	1564	BTCC	N1	Normal	Veins_ACKR1
BTCC_N1_Normal_Ds0NC0_TCGGTAAGTTCGCGAC	BTCC	4053	1493	BTCC	N1	Normal	Veins_ACKR1
BTCC_N1_Normal_Ds0NC0_TCGGTAAGTTGCGTTA	BTCC	3155	1260	BTCC	N1	Normal	Veins_ACKR1
BTCC_N1_Normal_Ds0NC0_TCGGTAATCTCAACTT	BTCC	3607	1459	BTCC	N1	Normal	Veins_S100A8
BTCC_N1_Normal_Ds0NC0_TCGTACCAGACTACAA	BTCC	8193	2674	BTCC	N1	Normal	Tip_COL4A1
BTCC_N1_Normal_Ds0NC0_TCGTACCAGCTAAGAT	BTCC	15087	3753	BTCC	N1	Normal	Prolif_STMN1
BTCC_N1_Normal_Ds0NC0_TCGTACCAGTCACGCC	BTCC	6748	2475	BTCC	N1	Normal	Veins_ACKR1
BTCC_N1_Normal_Ds0NC0_TCGTACCGTATGAAAC	BTCC	9129	2520	BTCC	N1	Normal	Veins_ACKR1
BTCC_N1_Normal_Ds0NC0_TCGTACCGTCTCCATC	BTCC	9411	2486	BTCC	N1	Normal	Veins_ACKR1
BTCC_N1_Normal_Ds0NC0_TCGTACCTCTCGCATC	BTCC	6674	2063	BTCC	N1	Normal	Veins_ACKR1
BTCC_N1_Normal_Ds0NC0_TCGTAGACACAAGTAA	BTCC	4875	1545	BTCC	N1	Normal	Veins_ACKR1
[truncated: 7,804 more rows]
