# Supplementary material for: PD1hi CD200hi CD4+ exhausted T cell increase immunotherapy resistance and tumour progression by promoting epithelial–mesenchymal transition in bladder cancer
Source: Clin Transl Med. 2023 Jun 14;13(6):e1303. doi: 10.1002/ctm2.1303 (PMC10265167; doi:10.1002/ctm2.1303)
Supplement: Supplementary file 18 — Supporting Information [file CTM2-13-e1303-s007.xlsx]

## Sheet: Supplementaly Table11
Supplementary information, Table S11: Siganature genes of the endothelial cell subcluster.
feature	group	avgExpr	logFC	statistic	auc	pval	padj	pct_in	pct_out
IFI6	Arteries_GJA4	1.54596	0.799927	4802981	0.731703	5.16e-104	2.15e-101	80.2213	54.995
GJA4	Arteries_GJA4	1.01583	0.871979	4973872	0.757737	0	0	60.4426	10.4196
RHOB	Arteries_GJA4	1.91218	0.906141	4.83784e+06	0.737013	2.2e-104	9.25e-102	84.6473	63.9498
FN1	Arteries_GJA4	1.17377	0.873684	4805539	0.732092	3.46e-167	3.62e-164	63.0705	21.4451
ARL15	Arteries_GJA4	0.992382	0.825172	5177131	0.788702	1.28e-294	3.35e-291	68.7414	16.6648
PLPP1	Arteries_GJA4	1.53777	1.14799	5.3433e+06	0.814017	2.86e-235	4.76e-232	79.2531	32.6247
DUSP1	Arteries_GJA4	2.504	0.87894	4.86437e+06	0.741055	5.39e-104	2.22e-101	90.4564	83.0929
IGFBP3	Arteries_GJA4	2.30965	1.52973	5137705	0.782696	7.75e-186	9.78e-183	83.1259	34.2218
HEY1	Arteries_GJA4	1.21034	1.01333	5209025	0.793561	0	0	69.7095	15.8718
ENPP2	Arteries_GJA4	1.18332	0.876739	4788805	0.729543	6.08e-147	4.2e-144	63.2089	25.7958
DEPP1	Arteries_GJA4	1.71611	1.2329	4.92684e+06	0.750572	1.79e-144	1.17e-141	70.9544	36.1824
SRGN	Arteries_GJA4	2.6105	1.30735	5685992	0.866223	6.31e-239	1.1e-235	94.0526	76.5723
KCTD12	Arteries_GJA4	1.63716	1.11895	5165474	0.786926	1.47e-171	1.59e-168	76.9018	44.289
EFNB2	Arteries_GJA4	1.36574	0.831685	4993753	0.760765	5.31e-141	3.19e-138	77.455	45.071
FBLN5	Arteries_GJA4	0.984342	0.96604	5271329	0.803052	0	0	61.8257	1.88347
SRP14	Arteries_GJA4	3.56119	1.21119	5.89387e+06	0.897893	1.25e-278	2.87e-275	98.2019	96.2881
SLC9A3R2	Arteries_GJA4	2.27836	1.20182	5154736	0.78529	7.56e-151	5.42e-148	90.7331	62.5179
ICAM2	Arteries_GJA4	1.64821	0.932037	5.17792e+06	0.788822	5.65e-159	5.05e-156	82.9876	56.5921
ADAMTS1	Arteries_GJA4	1.86398	0.935298	4.8454e+06	0.738165	8.58e-107	3.7e-104	82.296	60.5904
SAT1	Arteries_GJA4	3.26573	0.815656	4707256	0.717119	2.19e-84	6.56e-82	96.5422	93.6667
SFN	Epilike_KRT17	1.27919	1.16799	794254	0.772789	1.31e-65	3.85e-63	61.3208	11.5202
TACSTD2	Epilike_KRT17	1.69368	1.41616	854780	0.831679	1.42e-51	2.89e-49	77.3585	26.1551
S100A11	Epilike_KRT17	2.79499	0.901102	845120	0.822281	2.81e-30	3.09e-28	96.2264	91.6873
S100A2	Epilike_KRT17	1.47388	1.07581	694724	0.675949	1.41e-13	6.75e-12	57.5472	33.7149
ELF3	Epilike_KRT17	1.02043	0.935269	804658	0.782911	2.23e-87	1.18e-84	62.2642	8.82838
MIR205HG	Epilike_KRT17	1.0244	0.96755	809776	0.787891	3.49e-142	8.53e-139	61.3208	5.1052
S100P	Epilike_KRT17	1.78147	1.44599	866034	0.842629	1.62e-49	3.1e-47	80.1887	30.7034
PERP	Epilike_KRT17	1.16957	0.860623	787357	0.766078	2.54e-32	2.94e-30	69.8113	28.1353
CLDN4	Epilike_KRT17	1.56439	1.31281	812809	0.790843	3.89e-41	5.81e-39	69.8113	25.2166
AQP3	Epilike_KRT17	1.12778	0.971809	776011	0.755039	1.71e-43	2.84e-41	60.3774	16.512
ADIRF	Epilike_KRT17	2.44406	0.887438	737008	0.71709	8.76e-15	4.47e-13	88.6792	75.5466
PHLDA2	Epilike_KRT17	1.32436	0.941209	736742	0.716831	2.06e-19	1.24e-17	63.2075	34.9526
KRT7	Epilike_KRT17	1.17537	1.02502	835293	0.812719	4.28e-68	1.41e-65	71.6981	15.264
KRT8	Epilike_KRT17	1.07593	0.869356	789186	0.767858	1.32e-39	1.87e-37	65.0943	21.2562
KRT18	Epilike_KRT17	1.13565	0.854733	776487	0.755502	1.52e-30	1.69e-28	66.9811	27.2896
KRT13	Epilike_KRT17	1.24002	1.10247	759918	0.739381	7.51e-46	1.3e-43	56.6038	13.2116
KRT19	Epilike_KRT17	2.19082	1.91255	942750	0.917272	1.62e-80	6.74e-78	89.6226	26.0417
KRT17	Epilike_KRT17	2.08036	1.66547	846675	0.823793	1.76e-40	2.55e-38	79.2453	35.9839
FXYD3	Epilike_KRT17	1.71931	1.48778	886762	0.862797	1.52e-70	5.25e-68	81.1321	21.3387
C19orf33	Epilike_KRT17	0.980662	0.855764	759720	0.739188	8.65e-49	1.62e-46	55.6604	12.2009
PDPN	Lymphatics_CCL21	1.70778	1.6969	1424856	0.9236	0	0	85	1.31715
STMN1	Lymphatics_CCL21	1.79984	1.28841	1306161	0.846661	4.5e-63	1.3e-60	86.25	41.537
HSPA6	Lymphatics_CCL21	1.89064	1.26811	1129147	0.73192	1.52e-32	2.14e-30	69.375	33.9867
PROX1	Lymphatics_CCL21	1.146	1.06105	1303700	0.845066	1.03e-170	1.02e-167	73.75	9.73864
EFEMP1	Lymphatics_CCL21	1.97179	1.94131	1360918	0.882155	0	0	77.5	3.03879
GYPC	Lymphatics_CCL21	1.39834	1.02206	1.26515e+06	0.82008	2.03e-61	5.63e-59	80.625	32.8459
TFPI	Lymphatics_CCL21	2.7892	2.25011	1.47563e+06	0.95651	1.49e-105	8.28e-103	95	43.3935
MMRN1	Lymphatics_CCL21	2.52785	2.1022	1.42579e+06	0.924208	6.97e-109	3.93e-106	91.875	31.4458
HSPA1A	Lymphatics_CCL21	3.40942	0.976374	1.09788e+06	0.711654	3.24e-20	2.87e-18	91.875	85.7706
MARCKS	Lymphatics_CCL21	1.74961	0.97102	1241616	0.804823	5.34e-43	9.82e-41	87.5	58.0274
AKAP12	Lymphatics_CCL21	1.69778	1.3367	1278251	0.82857	3.34e-76	1.25e-73	81.25	25.2437
HSPB1	Lymphatics_CCL21	4.02524	1.03445	1.26384e+06	0.819227	9.28e-44	1.77e-41	98.125	97.2309
ANGPT2	Lymphatics_CCL21	2.00845	1.25135	1202384	0.779392	3.02e-40	5.13e-38	85	44.5862
FABP5	Lymphatics_CCL21	3.07231	2.30302	1421774	0.921602	2.27e-85	9.79e-83	93.75	49.3466
FABP4	Lymphatics_CCL21	1.72284	1.40217	1.18353e+06	0.767171	2.5e-65	7.44e-63	66.875	17.9009
CCL21	Lymphatics_CCL21	3.93867	3.89937	1459278	0.945912	0	0	90	4.37669
LYVE1	Lymphatics_CCL21	1.05299	0.963398	1222473	0.792414	1.68e-124	1.08e-121	64.375	9.75939
TFF3	Lymphatics_CCL21	2.09105	2.07066	1393130	0.903035	0	0	81.25	2.27131
LGALS1	Lymphatics_CCL21	2.71547	1.11393	1194560	0.774321	4.28e-33	6.05e-31	95.625	77.7639
TIMP1	Lymphatics_CCL21	3.07271	1.36361	1258939	0.816052	4.79e-43	8.85e-41	96.875	85.5424
S100A4	Pericytes_RGS5	1.24236	0.777668	643262	0.735931	1.87e-19	1.79e-17	74.4444	35.1627
RGS5	Pericytes_RGS5	1.76234	1.67321	749418	0.857379	2.49e-120	3.8e-117	75.5556	8.57702
COL3A1	Pericytes_RGS5	0.876635	0.764632	668204	0.764465	4.19e-51	1.45e-48	62.2222	12.0778
SOD3	Pericytes_RGS5	0.964791	0.926402	725248	0.829728	1.45e-171	4.09e-168	68.8889	4.65404
COL1A2	Pericytes_RGS5	0.997898	0.85869	689539	0.788874	2.2e-51	7.81e-49	68.8889	14.8167
CALD1	Pericytes_RGS5	1.88738	0.813386	659139	0.754095	3.29e-17	2.96e-15	86.6667	69.028
TPM2	Pericytes_RGS5	1.26135	1.13213	730586	0.835834	8.69e-74	5.13e-71	74.4444	13.5091
ACTA2	Pericytes_RGS5	1.31284	1.19673	715867	0.818995	1.78e-72	1.04e-69	71.1111	12.2117
C11orf96	Pericytes_RGS5	2.22799	1.39098	726128	0.830733	1.11e-29	1.99e-27	88.8889	55.591
TAGLN	Pericytes_RGS5	1.78305	1.40075	713726	0.816545	6.3e-37	1.42e-34	80	30.1071
NDUFA4L2	Pericytes_RGS5	1.0417	0.98974	656377	0.750935	1e-95	9.19e-93	53.3333	5.0659
CRIP1	Pericytes_RGS5	1.62606	0.777369	613612	0.702009	4.01e-12	2.62e-10	80	54.5202
TPM1	Pericytes_RGS5	1.17046	0.769505	658963	0.753893	1.77e-21	1.86e-19	75.5556	37.6236
MT2A	Pericytes_RGS5	2.5573	0.725493	552296	0.63186	1.41e-05	0.000459893	83.3333	76.2459
MT1E	Pericytes_RGS5	0.86068	0.72116	637172	0.728963	3.64e-35	7.78e-33	56.6667	13.715
CRISPLD2	Pericytes_RGS5	0.865339	0.834542	707500	0.809422	6.23e-181	2.28e-177	64.4444	3.77883
MYL9	Pericytes_RGS5	1.81964	1.27197	731934	0.837376	8.54e-34	1.73e-31	86.6667	44.1516
CEBPB	Pericytes_RGS5	1.16833	0.744857	660204	0.755312	9.08e-22	9.64e-20	77.7778	37.3867
LGALS1	Pericytes_RGS5	2.43001	0.817789	616898	0.705768	1.32e-11	8.39e-10	94.4444	77.9036
BGN	Pericytes_RGS5	1.02192	0.74502	642628	0.735206	3.58e-26	5.63e-24	65.5556	21.7669
STMN1	Prolif_STMN1	2.20094	1.69229	1221186	0.915684	6e-78	1.43e-75	93.4783	41.5356
HMGN2	Prolif_STMN1	2.12552	1.46504	1192214	0.89396	5.54e-62	1.18e-59	93.4783	56.0224
CKS1B	Prolif_STMN1	1.21042	1.03257	1135822	0.851676	1.1e-89	2.83e-87	78.9855	19.8365
NUCKS1	Prolif_STMN1	1.77334	0.998555	1.12402e+06	0.842828	5.76e-46	9.89e-44	93.4783	62.0447
H2AFZ	Prolif_STMN1	2.69676	1.1542	1.16267e+06	0.87181	3.41e-51	6.4e-49	95.6522	84.344
HMGB2	Prolif_STMN1	1.53897	1.10261	1.09424e+06	0.820497	1.04e-47	1.88e-45	83.3333	40.5733
SPARC	Prolif_STMN1	3.06152	0.984834	988586	0.741273	1.7e-22	1.67e-20	97.1014	87.1482
PTTG1	Prolif_STMN1	1.14715	1.07245	1.09449e+06	0.820683	6.33e-146	2.02e-143	68.8406	8.44371
HIST1H4C	Prolif_STMN1	1.68016	1.25059	1031133	0.773177	1.31e-35	1.89e-33	76.8116	39.6006
TUBB	Prolif_STMN1	2.12182	1.23644	1.11549e+06	0.836434	9.22e-44	1.53e-41	90.5797	65.4698
H2AFV	Prolif_STMN1	1.39158	0.90094	1082398	0.811617	2.11e-42	3.43e-40	86.9565	46.4404
TUBA1B	Prolif_STMN1	2.83673	1.40304	1.17016e+06	0.877425	8.97e-53	1.73e-50	97.1014	82.44
HMGB1	Prolif_STMN1	2.71236	0.931687	1.14678e+06	0.859894	6.16e-48	1.12e-45	97.1014	91.0286
COL4A1	Prolif_STMN1	2.59678	1.05446	988166	0.740958	9.9e-23	9.82e-21	94.9275	74.6896
COL4A2	Prolif_STMN1	2.37641	0.985354	1008359	0.7561	1.46e-25	1.59e-23	96.3768	72.7442
DUT	Prolif_STMN1	1.62009	0.985904	1.06771e+06	0.8006	4.52e-37	6.7e-35	85.5072	55.0186
PCLAF	Prolif_STMN1	1.51023	1.48015	1.21915e+06	0.91416	0	0	84.058	2.99048
TK1	Prolif_STMN1	0.999281	0.973647	1.13296e+06	0.849529	0	0	71.7391	3.02152
UBE2C	Prolif_STMN1	1.028	1.01442	1062082	0.796383	0	0	60.1449	1.3245
LGALS1	Prolif_STMN1	2.89846	1.29699	1.03143e+06	0.773401	1.18e-28	1.43e-26	96.3768	77.7939
COL15A1	Tip_COL15A1	1.66505	0.619735	5969864	0.694294	2.39e-91	2.91e-87	86.037	65.9606
PRCP	Tip_COL15A1	1.61511	0.655897	6.05349e+06	0.704019	7.83e-102	2.87e-97	86.961	61.7807
COL4A1	Tip_COL15A1	2.09586	0.598132	5620318	0.653641	7.71e-57	2.17e-53	91.4784	73.1536
TNFRSF6B	Tip_COL15A1	1.62534	0.638705	5.50937e+06	0.640738	5.16e-53	1.26e-49	69.8152	49.7508
LGALS1	Tip_COL15A1	2.17846	0.620376	5.63062e+06	0.654839	2.06e-57	6.86e-54	90.7598	76.6538
VWA1	Tip_COL4A1	2.20649	1.26994	13010420	0.851034	0	0	92.8058	64.3966
HSPG2	Tip_COL4A1	2.66349	1.29508	12885902	0.842889	0	0	96.5057	78.946
CYTOR	Tip_COL4A1	1.74822	1.31549	1.27028e+07	0.830911	0	0	83.0421	34.2413
MIR4435-2HG	Tip_COL4A1	1.12141	0.930269	1.1856e+07	0.775523	0	0	66.2384	16.6115
IGFBP7	Tip_COL4A1	4.34558	0.937022	12357754	0.808342	0	0	99.5375	96.1431
ESM1	Tip_COL4A1	1.65541	1.53033	1.23685e+07	0.809044	0	0	66.9065	6.81008
SPARC	Tip_COL4A1	3.60017	1.88357	1.40876e+07	0.921491	0	0	99.075	84.3686
IGFBP3	Tip_COL4A1	2.38259	1.85887	12436285	0.813479	0	0	79.702	27.4567
PODXL	Tip_COL4A1	1.43947	0.949091	11939092	0.780957	0	0	80.2158	37.9837
ANGPT2	Tip_COL4A1	1.64421	1.08136	1.14294e+07	0.747618	1.72e-300	9.13e-298	73.741	38.1874
ENG	Tip_COL4A1	2.38614	1.14229	12674556	0.829065	0	0	94.964	76.2856
HTRA1	Tip_COL4A1	1.89425	1.17675	12671354	0.828855	0	0	88.8489	55.7663
FLT1	Tip_COL4A1	2.31247	1.382	13141083	0.859581	0	0	92.8571	65.1222
RGCC	Tip_COL4A1	2.49208	1.53611	12793548	0.836848	0	0	92.1891	54.6207
COL4A1	Tip_COL4A1	2.97802	1.77281	1.36084e+07	0.890151	0	0	95.9404	69.7811
COL4A2	Tip_COL4A1	2.67476	1.58438	13372761	0.874736	0	0	95.1696	67.6044
SLC9A3R2	Tip_COL4A1	2.04435	1.09693	11935011	0.78069	0	0	89.3628	58.4649
INSR	Tip_COL4A1	2.44813	1.69186	1.34851e+07	0.882084	0	0	94.8099	50.7256
PLVAP	Tip_COL4A1	3.05809	1.20394	1.32245e+07	0.865037	0	0	98.407	86.8381
SOX18	Tip_COL4A1	1.78705	0.935398	1.1686e+07	0.7644	1.68e-302	9.31e-300	86.742	56.3009
GSN	Tip_RBP7	2.49788	0.773725	6.90527e+06	0.750165	1.15e-155	2.1e-151	97.3384	86.4914
ACKR1	Veins_ACKR1	3.4362	2.6734	2.21379e+07	0.928538	0	0	96.6287	35.882
SELE	Veins_ACKR1	2.59676	1.96447	2.0249e+07	0.84931	0	0	88.3456	30.5091
CD74	Veins_ACKR1	3.86713	1.45802	19659553	0.824586	0	0	99.3079	83.6558
HLA-DRA	Veins_ACKR1	2.99042	1.4954	19954557	0.83696	0	0	97.4548	68.4952
HLA-DRB1	Veins_ACKR1	2.38785	1.13213	18663309	0.782801	0	0	96.0259	65.1888
HLA-DPA1	Veins_ACKR1	1.96048	1.03988	1.90454e+07	0.798829	0	0	92.0071	58.6887
HLA-DPB1	Veins_ACKR1	2.11238	1.17444	1.94567e+07	0.816079	0	0	93.9495	57.4676
NCOA7	Veins_ACKR1	2.07015	1.3661	19884215	0.834009	0	0	88.7698	47.4357
SOD2	Veins_ACKR1	2.58228	1.49445	19837576	0.832053	0	0	92.3197	60.6989
IL6	Veins_ACKR1	1.32625	1.09088	17092475	0.716915	0	0	55.9723	18.1664
CLU	Veins_ACKR1	2.10323	1.54038	19962797	0.837305	0	0	86.5595	36.145
CEBPD	Veins_ACKR1	1.86244	1.10468	18734819	0.7858	0	0	87.0284	48.9198
ADIRF	Veins_ACKR1	2.19583	1.15939	18801400	0.788593	0	0	91.6053	62.2957
NNMT	Veins_ACKR1	1.88552	0.989188	1.83917e+07	0.771407	0	0	89.5512	53.823
NFKBIA	Veins_ACKR1	2.79079	1.20165	1.93545e+07	0.811792	0	0	97.0752	75.0704
NPC2	Veins_ACKR1	2.00313	0.989394	1.93809e+07	0.812898	0	0	92.7216	67.0862
CCL2	Veins_ACKR1	1.89048	0.914604	1.61088e+07	0.675658	1.47e-210	3.58e-208	74.4139	49.0513
CCL14	Veins_ACKR1	2.693	1.94775	2.03615e+07	0.85403	0	0	89.7522	37.8734
CSF3	Veins_ACKR1	1.06776	0.910994	16968800	0.711727	0	0	51.6187	12.6996
ICAM1	Veins_ACKR1	2.15708	1.29917	19696280	0.826127	0	0	91.382	53.3534
S100A9	Veins_S100A8	2.19931	2.09263	1180621	0.911316	1.52e-182	7.97e-179	85.0746	11.1916
S100A8	Veins_S100A8	2.17324	2.10906	1.15728e+06	0.893297	8.49e-243	7.77e-239	80.597	7.00248
FCGR3B	Veins_S100A8	0.708117	0.703061	891694	0.688295	0	0	38.0597	0.57923
SELE	Veins_S100A8	2.12822	0.606564	775990	0.598984	3.97e-05	0.00180459	68.6567	56.7749
RGS2	Veins_S100A8	1.02098	0.608616	844843	0.652131	1.33e-12	1.92e-10	55.2239	35.0848
G0S2	Veins_S100A8	1.49664	1.15107	991307	0.765186	2.31e-47	1.49e-44	68.6567	21.8142
CXCL8	Veins_S100A8	2.275	1.70387	1.07808e+06	0.832165	1.15e-49	7.67e-47	83.5821	40.6496
LST1	Veins_S100A8	0.647738	0.623133	895830	0.691488	1.84e-133	5.61e-130	40.2985	2.80306
SOD2	Veins_S100A8	2.46573	0.704647	847774	0.654393	5.79e-10	6.88e-08	89.5522	74.9483
NAMPT	Veins_S100A8	2.1474	1.08438	1.04152e+06	0.803946	1.29e-34	6.46e-32	90.2985	69.6731
SRGN	Veins_S100A8	2.16404	0.775051	936594	0.722953	4.37e-19	1.31e-16	86.5672	77.741
FTH1	Veins_S100A8	4.15971	1.02461	1139311	0.879429	1.39e-51	1e-48	100	98.7484
BCL2A1	Veins_S100A8	0.613095	0.594454	878810	0.67835	1.74e-139	5.78e-136	37.3134	2.25486
LITAF	Veins_S100A8	1.46249	0.698323	889874	0.686889	1.71e-15	3.07e-13	71.6418	49.5759
TYROBP	Veins_S100A8	0.92965	0.876999	948300	0.731988	9.38e-107	1.37e-103	50	5.68887
FTL	Veins_S100A8	3.66448	0.597001	960568	0.741458	6.88e-22	2.23e-19	100	99.0381
SAT1	Veins_S100A8	3.13478	0.633199	898893	0.693852	1.16e-14	1.99e-12	96.2687	93.8457
