# Supplementary material for: PD1hi CD200hi CD4+ exhausted T cell increase immunotherapy resistance and tumour progression by promoting epithelial–mesenchymal transition in bladder cancer
Source: Clin Transl Med. 2023 Jun 14;13(6):e1303. doi: 10.1002/ctm2.1303 (PMC10265167; doi:10.1002/ctm2.1303)
Supplement: Supplementary file 19 — Supporting Information [file CTM2-13-e1303-s001.xlsx]

## Sheet: Supplementaly Table12
Supplementary information, Table S12:Grouping information for each subcluster of epithelial cells.
	orig.ident	nCount_RNA	nFeature_RNA	Cancer	Patient	Tissue	recluster
BTCC_N1_Normal_Ds0NC0_AAACCTGCAATGACCT	BTCC	8206	2606	BTCC	N1	Normal	Epi_CXCL1
BTCC_N1_Normal_Ds0NC0_AAACCTGGTTAAGGGC	BTCC	1071	628	BTCC	N1	Normal	Epi_COL1A2
BTCC_N1_Normal_Ds0NC0_AAACGGGGTCTAGTGT	BTCC	8908	2740	BTCC	N1	Normal	Epi_OLFM4
BTCC_N1_Normal_Ds0NC0_AAACGGGTCTGATTCT	BTCC	10370	3018	BTCC	N1	Normal	Epi_OLFM4
BTCC_N1_Normal_Ds0NC0_AAAGATGCATGTAGTC	BTCC	1098	610	BTCC	N1	Normal	Epi_CXCL1
BTCC_N1_Normal_Ds0NC0_AAATGCCAGGGAAACA	BTCC	19059	3626	BTCC	N1	Normal	Epi_OLFM4
BTCC_N1_Normal_Ds0NC0_AAATGCCAGTTAGGTA	BTCC	875	512	BTCC	N1	Normal	Epi_OLFM4
BTCC_N1_Normal_Ds0NC0_AACCATGCACATGTGT	BTCC	559	420	BTCC	N1	Normal	Epi_KRT20
BTCC_N1_Normal_Ds0NC0_AACTCAGAGGTCATCT	BTCC	743	462	BTCC	N1	Normal	Epi_KRT20
BTCC_N1_Normal_Ds0NC0_AACTCAGCAAGTACCT	BTCC	508	362	BTCC	N1	Normal	Epi_KRT20
BTCC_N1_Normal_Ds0NC0_AACTCCCAGCGATGAC	BTCC	14041	3319	BTCC	N1	Normal	Epi_OLFM4
BTCC_N1_Normal_Ds0NC0_AACTGGTCATGAGCGA	BTCC	596	369	BTCC	N1	Normal	Epi_SLC2A1
BTCC_N1_Normal_Ds0NC0_AACTTTCCAAGCGAGT	BTCC	566	354	BTCC	N1	Normal	Epi_KRT20
BTCC_N1_Normal_Ds0NC0_AACTTTCGTAGATTAG	BTCC	20710	4070	BTCC	N1	Normal	Epi_OLFM4
BTCC_N1_Normal_Ds0NC0_AACTTTCGTATTACCG	BTCC	693	465	BTCC	N1	Normal	Epi_CXCL1
BTCC_N1_Normal_Ds0NC0_AAGCCGCCACTCAGGC	BTCC	3209	1553	BTCC	N1	Normal	Epi_COL1A2
BTCC_N1_Normal_Ds0NC0_AAGCCGCTCCAAACAC	BTCC	18527	3870	BTCC	N1	Normal	Epi_OLFM4
BTCC_N1_Normal_Ds0NC0_AAGGCAGGTACACCGC	BTCC	1135	596	BTCC	N1	Normal	Epi_KRT20
BTCC_N1_Normal_Ds0NC0_AAGGCAGGTTCCACTC	BTCC	24209	4240	BTCC	N1	Normal	Epi_OLFM4
BTCC_N1_Normal_Ds0NC0_AAGTCTGAGCACAGGT	BTCC	2188	1049	BTCC	N1	Normal	Epi_TUBB
BTCC_N1_Normal_Ds0NC0_AAGTCTGGTCCTCTTG	BTCC	1163	583	BTCC	N1	Normal	Epi_KRT20
BTCC_N1_Normal_Ds0NC0_AATCCAGAGCAAATCA	BTCC	12670	3106	BTCC	N1	Normal	Epi_OLFM4
BTCC_N1_Normal_Ds0NC0_AATCGGTCAACAACCT	BTCC	20240	3928	BTCC	N1	Normal	Epi_OLFM4
BTCC_N1_Normal_Ds0NC0_AATCGGTTCGGCCGAT	BTCC	16823	3571	BTCC	N1	Normal	Epi_OLFM4
BTCC_N1_Normal_Ds0NC0_ACACCCTTCTTCAACT	BTCC	746	453	BTCC	N1	Normal	Epi_SLC2A1
BTCC_N1_Normal_Ds0NC0_ACACCGGGTCCAGTAT	BTCC	706	418	BTCC	N1	Normal	Epi_KRT20
BTCC_N1_Normal_Ds0NC0_ACACTGACACAGTCGC	BTCC	629	429	BTCC	N1	Normal	Epi_KRT20
BTCC_N1_Normal_Ds0NC0_ACAGCCGAGCATGGCA	BTCC	508	348	BTCC	N1	Normal	Epi_KRT20
BTCC_N1_Normal_Ds0NC0_ACAGCCGAGCTCTCGG	BTCC	565	372	BTCC	N1	Normal	Epi_CXCL1
BTCC_N1_Normal_Ds0NC0_ACAGCCGGTTCCCGAG	BTCC	24639	4238	BTCC	N1	Normal	Epi_OLFM4
BTCC_N1_Normal_Ds0NC0_ACAGCTACATGTAGTC	BTCC	957	548	BTCC	N1	Normal	Epi_TUBB
BTCC_N1_Normal_Ds0NC0_ACATACGTCCACGAAT	BTCC	21803	4017	BTCC	N1	Normal	Epi_OLFM4
BTCC_N1_Normal_Ds0NC0_ACATCAGTCCATGAGT	BTCC	30744	4880	BTCC	N1	Normal	Epi_OLFM4
BTCC_N1_Normal_Ds0NC0_ACATGGTGTACTCAAC	BTCC	949	535	BTCC	N1	Normal	Epi_KRT20
BTCC_N1_Normal_Ds0NC0_ACATGGTTCAGCGATT	BTCC	30309	4795	BTCC	N1	Normal	Epi_OLFM4
BTCC_N1_Normal_Ds0NC0_ACCAGTAGTGATGATA	BTCC	25584	4651	BTCC	N1	Normal	Epi_OLFM4
BTCC_N1_Normal_Ds0NC0_ACCAGTAGTGTAATGA	BTCC	1185	683	BTCC	N1	Normal	Epi_CXCL1
BTCC_N1_Normal_Ds0NC0_ACCTTTAAGCAGCGTA	BTCC	17236	3462	BTCC	N1	Normal	Epi_OLFM4
BTCC_N1_Normal_Ds0NC0_ACGAGGAAGCGTAATA	BTCC	29380	4708	BTCC	N1	Normal	Epi_OLFM4
BTCC_N1_Normal_Ds0NC0_ACGAGGATCTAACGGT	BTCC	19850	4027	BTCC	N1	Normal	Epi_OLFM4
BTCC_N1_Normal_Ds0NC0_ACGATACCAACACGCC	BTCC	8480	2478	BTCC	N1	Normal	Epi_OLFM4
BTCC_N1_Normal_Ds0NC0_ACGCCAGAGCGAGAAA	BTCC	676	405	BTCC	N1	Normal	Epi_KRT20
BTCC_N1_Normal_Ds0NC0_ACGCCGACAATTGCTG	BTCC	1114	671	BTCC	N1	Normal	Epi_TUBB
BTCC_N1_Normal_Ds0NC0_ACGGAGAAGAGCTGGT	BTCC	16466	3634	BTCC	N1	Normal	Epi_OLFM4
BTCC_N1_Normal_Ds0NC0_ACGGAGACACCACCAG	BTCC	8090	2524	BTCC	N1	Normal	Epi_CXCL1
BTCC_N1_Normal_Ds0NC0_ACGGCCACATACCATG	BTCC	28006	4409	BTCC	N1	Normal	Epi_OLFM4
BTCC_N1_Normal_Ds0NC0_ACTATCTAGGCACATG	BTCC	904	576	BTCC	N1	Normal	Epi_KRT20
BTCC_N1_Normal_Ds0NC0_ACTATCTGTGTGACGA	BTCC	1014	512	BTCC	N1	Normal	Epi_CXCL10
BTCC_N1_Normal_Ds0NC0_ACTGAGTGTACTTAGC	BTCC	760	476	BTCC	N1	Normal	Epi_KRT20
BTCC_N1_Normal_Ds0NC0_ACTGAGTTCTGTCCGT	BTCC	505	325	BTCC	N1	Normal	Epi_SLC2A1
BTCC_N1_Normal_Ds0NC0_ACTGATGGTACAGCAG	BTCC	656	433	BTCC	N1	Normal	Epi_KRT20
BTCC_N1_Normal_Ds0NC0_ACTTTCATCGTCTGCT	BTCC	599	398	BTCC	N1	Normal	Epi_KRT20
BTCC_N1_Normal_Ds0NC0_AGACGTTCATCACGTA	BTCC	720	434	BTCC	N1	Normal	Epi_KRT20
BTCC_N1_Normal_Ds0NC0_AGACGTTGTACTTGAC	BTCC	27430	4613	BTCC	N1	Normal	Epi_OLFM4
BTCC_N1_Normal_Ds0NC0_AGACGTTGTGTCGCTG	BTCC	23113	4151	BTCC	N1	Normal	Epi_OLFM4
BTCC_N1_Normal_Ds0NC0_AGAGCTTTCTGCTTGC	BTCC	633	407	BTCC	N1	Normal	Epi_SLC2A1
BTCC_N1_Normal_Ds0NC0_AGAGTGGGTCGATTGT	BTCC	740	439	BTCC	N1	Normal	Epi_TUBB
BTCC_N1_Normal_Ds0NC0_AGAGTGGTCCAAAGTC	BTCC	1859	715	BTCC	N1	Normal	Epi_COL1A2
BTCC_N1_Normal_Ds0NC0_AGCAGCCGTGCGATAG	BTCC	17759	3783	BTCC	N1	Normal	Epi_OLFM4
BTCC_N1_Normal_Ds0NC0_AGCCTAATCTAACTTC	BTCC	729	437	BTCC	N1	Normal	Epi_CXCL1
BTCC_N1_Normal_Ds0NC0_AGCGGTCTCTACCAGA	BTCC	10325	2926	BTCC	N1	Normal	Epi_OLFM4
BTCC_N1_Normal_Ds0NC0_AGCGGTCTCTGAGGGA	BTCC	28719	4627	BTCC	N1	Normal	Epi_OLFM4
BTCC_N1_Normal_Ds0NC0_AGCTTGACAAGGTGTG	BTCC	18544	3716	BTCC	N1	Normal	Epi_OLFM4
BTCC_N1_Normal_Ds0NC0_AGCTTGAGTGCTCTTC	BTCC	28582	4841	BTCC	N1	Normal	Epi_OLFM4
BTCC_N1_Normal_Ds0NC0_AGGCCACCATACGCTA	BTCC	948	552	BTCC	N1	Normal	Epi_TUBB
BTCC_N1_Normal_Ds0NC0_AGGCCACCATTGTGCA	BTCC	20789	4087	BTCC	N1	Normal	Epi_OLFM4
BTCC_N1_Normal_Ds0NC0_AGGCCGTCAAAGGCGT	BTCC	31285	4763	BTCC	N1	Normal	Epi_OLFM4
BTCC_N1_Normal_Ds0NC0_AGGCCGTTCAGTTTGG	BTCC	22107	4189	BTCC	N1	Normal	Epi_OLFM4
BTCC_N1_Normal_Ds0NC0_AGGGAGTGTCTCCCTA	BTCC	525	389	BTCC	N1	Normal	Epi_SLC2A1
BTCC_N1_Normal_Ds0NC0_AGGGATGGTGTGTGCC	BTCC	24013	4235	BTCC	N1	Normal	Epi_OLFM4
BTCC_N1_Normal_Ds0NC0_AGGGTGATCCACGAAT	BTCC	610	420	BTCC	N1	Normal	Epi_CXCL1
BTCC_N1_Normal_Ds0NC0_AGGTCCGGTCCGACGT	BTCC	548	358	BTCC	N1	Normal	Epi_KRT20
BTCC_N1_Normal_Ds0NC0_AGTAGTCAGCATCATC	BTCC	15481	3581	BTCC	N1	Normal	Epi_OLFM4
BTCC_N1_Normal_Ds0NC0_AGTCTTTAGCGATATA	BTCC	981	602	BTCC	N1	Normal	Epi_CXCL1
BTCC_N1_Normal_Ds0NC0_AGTTGGTTCTTGAGGT	BTCC	19615	3849	BTCC	N1	Normal	Epi_OLFM4
BTCC_N1_Normal_Ds0NC0_ATAACGCAGAGGTAGA	BTCC	790	463	BTCC	N1	Normal	Epi_SLC2A1
BTCC_N1_Normal_Ds0NC0_ATAAGAGAGACTCGGA	BTCC	928	552	BTCC	N1	Normal	Epi_KRT20
BTCC_N1_Normal_Ds0NC0_ATAAGAGAGTGTCCAT	BTCC	25921	4472	BTCC	N1	Normal	Epi_OLFM4
BTCC_N1_Normal_Ds0NC0_ATAGACCGTGGCAAAC	BTCC	19263	3866	BTCC	N1	Normal	Epi_OLFM4
BTCC_N1_Normal_Ds0NC0_ATCATGGCATCACGAT	BTCC	769	439	BTCC	N1	Normal	Epi_SLC2A1
BTCC_N1_Normal_Ds0NC0_ATCATGGGTACTCTCC	BTCC	19868	3954	BTCC	N1	Normal	Epi_OLFM4
BTCC_N1_Normal_Ds0NC0_ATCCACCTCATACGGT	BTCC	636	413	BTCC	N1	Normal	Epi_KRT20
BTCC_N1_Normal_Ds0NC0_ATCCGAAGTGGTACAG	BTCC	542	331	BTCC	N1	Normal	Epi_KRT20
BTCC_N1_Normal_Ds0NC0_ATCCGAATCCGCGTTT	BTCC	20911	3826	BTCC	N1	Normal	Epi_OLFM4
BTCC_N1_Normal_Ds0NC0_ATCGAGTTCGATCCCT	BTCC	672	417	BTCC	N1	Normal	Epi_OLFM4
BTCC_N1_Normal_Ds0NC0_ATCGAGTTCGGAATCT	BTCC	648	446	BTCC	N1	Normal	Epi_KRT20
BTCC_N1_Normal_Ds0NC0_ATCTGCCGTTTGTTGG	BTCC	10115	2547	BTCC	N1	Normal	Epi_OLFM4
BTCC_N1_Normal_Ds0NC0_ATTACTCCAGTATGCT	BTCC	702	456	BTCC	N1	Normal	Epi_KRT20
BTCC_N1_Normal_Ds0NC0_ATTCTACTCCTACAGA	BTCC	672	446	BTCC	N1	Normal	Epi_KRT20
BTCC_N1_Normal_Ds0NC0_ATTGGACCAATAGCAA	BTCC	1148	652	BTCC	N1	Normal	Epi_TUBB
BTCC_N1_Normal_Ds0NC0_ATTGGTGGTTCGGGCT	BTCC	579	374	BTCC	N1	Normal	Epi_KRT20
BTCC_N1_Normal_Ds0NC0_ATTTCTGAGGCTAGGT	BTCC	4528	1712	BTCC	N1	Normal	Epi_OLFM4
BTCC_N1_Normal_Ds0NC0_CAACCAATCGCTTGTC	BTCC	603	411	BTCC	N1	Normal	Epi_KRT20
BTCC_N1_Normal_Ds0NC0_CAACTAGAGTTATCGC	BTCC	10804	2940	BTCC	N1	Normal	Epi_OLFM4
BTCC_N1_Normal_Ds0NC0_CAACTAGCACCACCAG	BTCC	529	362	BTCC	N1	Normal	Epi_SLC2A1
BTCC_N1_Normal_Ds0NC0_CAAGATCGTGAGGGAG	BTCC	4922	1919	BTCC	N1	Normal	Epi_OLFM4
BTCC_N1_Normal_Ds0NC0_CAAGATCGTTGGAGGT	BTCC	27707	4465	BTCC	N1	Normal	Epi_OLFM4
BTCC_N1_Normal_Ds0NC0_CAAGGCCAGGGCTTGA	BTCC	24118	4212	BTCC	N1	Normal	Epi_OLFM4
BTCC_N1_Normal_Ds0NC0_CACACAAAGTTACGGG	BTCC	20409	4099	BTCC	N1	Normal	Epi_CXCL1
BTCC_N1_Normal_Ds0NC0_CACACAACATCACGTA	BTCC	22041	4105	BTCC	N1	Normal	Epi_OLFM4
BTCC_N1_Normal_Ds0NC0_CACACTCGTTATCCGA	BTCC	21475	4070	BTCC	N1	Normal	Epi_OLFM4
BTCC_N1_Normal_Ds0NC0_CACACTCTCCTTGCCA	BTCC	678	442	BTCC	N1	Normal	Epi_TUBB
BTCC_N1_Normal_Ds0NC0_CACAGGCCAATGCCAT	BTCC	17099	3635	BTCC	N1	Normal	Epi_OLFM4
BTCC_N1_Normal_Ds0NC0_CACAGGCCAGACTCGC	BTCC	17795	3719	BTCC	N1	Normal	Epi_OLFM4
BTCC_N1_Normal_Ds0NC0_CACATAGGTAGTAGTA	BTCC	1810	966	BTCC	N1	Normal	Epi_TUBB
BTCC_N1_Normal_Ds0NC0_CACATTTAGAGATGAG	BTCC	622	435	BTCC	N1	Normal	Epi_KRT20
BTCC_N1_Normal_Ds0NC0_CACATTTAGTGTACCT	BTCC	3465	1441	BTCC	N1	Normal	Epi_OLFM4
BTCC_N1_Normal_Ds0NC0_CACCAGGTCGACAGCC	BTCC	527	368	BTCC	N1	Normal	Epi_CXCL1
BTCC_N1_Normal_Ds0NC0_CAGAATCAGTGAATTG	BTCC	23532	4300	BTCC	N1	Normal	Epi_OLFM4
BTCC_N1_Normal_Ds0NC0_CAGAGAGTCAGCAACT	BTCC	690	480	BTCC	N1	Normal	Epi_SLC2A1
BTCC_N1_Normal_Ds0NC0_CAGATCAGTTTGTTGG	BTCC	3539	1403	BTCC	N1	Normal	Epi_OLFM4
BTCC_N1_Normal_Ds0NC0_CAGCATAAGCCACTAT	BTCC	1306	598	BTCC	N1	Normal	Epi_KRT20
BTCC_N1_Normal_Ds0NC0_CAGCTAAAGCCGATTT	BTCC	2221	1125	BTCC	N1	Normal	Epi_TUBB
BTCC_N1_Normal_Ds0NC0_CAGCTAATCAACGAAA	BTCC	596	344	BTCC	N1	Normal	Epi_KRT20
BTCC_N1_Normal_Ds0NC0_CATATGGCATCACCCT	BTCC	17088	3694	BTCC	N1	Normal	Epi_OLFM4
BTCC_N1_Normal_Ds0NC0_CATATGGCATTGGTAC	BTCC	687	426	BTCC	N1	Normal	Epi_KRT20
BTCC_N1_Normal_Ds0NC0_CATATGGGTCCAGTAT	BTCC	14450	3374	BTCC	N1	Normal	Epi_OLFM4
BTCC_N1_Normal_Ds0NC0_CATATTCCACTATCTT	BTCC	4760	1796	BTCC	N1	Normal	Epi_OLFM4
BTCC_N1_Normal_Ds0NC0_CATCAAGTCGCAGGCT	BTCC	2310	1190	BTCC	N1	Normal	Epi_TUBB
BTCC_N1_Normal_Ds0NC0_CATCCACGTGCATCTA	BTCC	25005	4356	BTCC	N1	Normal	Epi_OLFM4
BTCC_N1_Normal_Ds0NC0_CATCGGGGTAGGGACT	BTCC	15524	3594	BTCC	N1	Normal	Epi_OLFM4
BTCC_N1_Normal_Ds0NC0_CATCGGGTCGCAAACT	BTCC	602	367	BTCC	N1	Normal	Epi_KRT20
BTCC_N1_Normal_Ds0NC0_CATGGCGCACATGTGT	BTCC	656	428	BTCC	N1	Normal	Epi_KRT20
BTCC_N1_Normal_Ds0NC0_CATTATCCAAAGCGGT	BTCC	522	359	BTCC	N1	Normal	Epi_KRT20
BTCC_N1_Normal_Ds0NC0_CATTATCTCTGGTATG	BTCC	13627	3357	BTCC	N1	Normal	Epi_OLFM4
BTCC_N1_Normal_Ds0NC0_CCACGGACATCGGAAG	BTCC	18812	3765	BTCC	N1	Normal	Epi_OLFM4
BTCC_N1_Normal_Ds0NC0_CCACGGACATCGGACC	BTCC	28353	4533	BTCC	N1	Normal	Epi_OLFM4
BTCC_N1_Normal_Ds0NC0_CCACTACGTCATTAGC	BTCC	1221	712	BTCC	N1	Normal	Epi_TUBB
BTCC_N1_Normal_Ds0NC0_CCACTACGTGATGCCC	BTCC	779	430	BTCC	N1	Normal	Epi_SLC2A1
BTCC_N1_Normal_Ds0NC0_CCATTCGCACACATGT	BTCC	823	531	BTCC	N1	Normal	Epi_KRT20
BTCC_N1_Normal_Ds0NC0_CCCAATCAGTGGTAGC	BTCC	21250	3865	BTCC	N1	Normal	Epi_OLFM4
BTCC_N1_Normal_Ds0NC0_CCCAGTTAGCTAAACA	BTCC	17581	3682	BTCC	N1	Normal	Epi_OLFM4
BTCC_N1_Normal_Ds0NC0_CCCAGTTCAACGATGG	BTCC	522	346	BTCC	N1	Normal	Epi_TUBB
BTCC_N1_Normal_Ds0NC0_CCCTCCTCAATGGACG	BTCC	684	361	BTCC	N1	Normal	Epi_KRT20
BTCC_N1_Normal_Ds0NC0_CCCTCCTCAGATTGCT	BTCC	11791	3061	BTCC	N1	Normal	Epi_OLFM4
BTCC_N1_Normal_Ds0NC0_CCCTCCTTCATGTGGT	BTCC	695	458	BTCC	N1	Normal	Epi_KRT20
BTCC_N1_Normal_Ds0NC0_CCGGGATCAGACTCGC	BTCC	16047	3518	BTCC	N1	Normal	Epi_OLFM4
BTCC_N1_Normal_Ds0NC0_CCGGTAGAGGGCTTCC	BTCC	22601	4276	BTCC	N1	Normal	Epi_OLFM4
BTCC_N1_Normal_Ds0NC0_CCGGTAGCATAAGACA	BTCC	552	342	BTCC	N1	Normal	Epi_KRT20
BTCC_N1_Normal_Ds0NC0_CCGTACTAGTCGTACT	BTCC	17157	3668	BTCC	N1	Normal	Epi_OLFM4
BTCC_N1_Normal_Ds0NC0_CCGTACTAGTGAATTG	BTCC	589	384	BTCC	N1	Normal	Epi_KRT20
BTCC_N1_Normal_Ds0NC0_CCGTTCATCGAACTGT	BTCC	25281	4343	BTCC	N1	Normal	Epi_OLFM4
BTCC_N1_Normal_Ds0NC0_CCTAAAGTCAGTTAGC	BTCC	4419	1542	BTCC	N1	Normal	Epi_OLFM4
BTCC_N1_Normal_Ds0NC0_CCTACACAGCTTCGCG	BTCC	9462	2591	BTCC	N1	Normal	Epi_OLFM4
BTCC_N1_Normal_Ds0NC0_CCTACCAAGTAGCGGT	BTCC	1268	761	BTCC	N1	Normal	Epi_KRT20
BTCC_N1_Normal_Ds0NC0_CCTACCAGTCGCTTTC	BTCC	22739	4151	BTCC	N1	Normal	Epi_OLFM4
BTCC_N1_Normal_Ds0NC0_CCTACCATCGATCCCT	BTCC	20694	4056	BTCC	N1	Normal	Epi_OLFM4
BTCC_N1_Normal_Ds0NC0_CCTCAGTGTATAAACG	BTCC	22693	4237	BTCC	N1	Normal	Epi_OLFM4
BTCC_N1_Normal_Ds0NC0_CCTTCCCCAGGCTGAA	BTCC	692	406	BTCC	N1	Normal	Epi_KRT20
BTCC_N1_Normal_Ds0NC0_CCTTCGACATCGGAAG	BTCC	27382	4852	BTCC	N1	Normal	Epi_OLFM4
BTCC_N1_Normal_Ds0NC0_CCTTTCTGTTGAGTTC	BTCC	10598	2833	BTCC	N1	Normal	Epi_OLFM4
BTCC_N1_Normal_Ds0NC0_CGAACATGTCGGATCC	BTCC	21317	3961	BTCC	N1	Normal	Epi_OLFM4
BTCC_N1_Normal_Ds0NC0_CGAATGTCACACCGAC	BTCC	641	420	BTCC	N1	Normal	Epi_KRT20
BTCC_N1_Normal_Ds0NC0_CGAATGTTCTAGAGTC	BTCC	693	421	BTCC	N1	Normal	Epi_KRT20
BTCC_N1_Normal_Ds0NC0_CGACCTTAGACCGGAT	BTCC	21896	4248	BTCC	N1	Normal	Epi_OLFM4
BTCC_N1_Normal_Ds0NC0_CGACCTTGTCGCCATG	BTCC	523	366	BTCC	N1	Normal	Epi_OLFM4
BTCC_N1_Normal_Ds0NC0_CGACCTTTCGCCAGCA	BTCC	1040	648	BTCC	N1	Normal	Epi_TUBB
BTCC_N1_Normal_Ds0NC0_CGAGCACCACATTTCT	BTCC	1283	614	BTCC	N1	Normal	Epi_OLFM4
BTCC_N1_Normal_Ds0NC0_CGATGGCCAGTAGAGC	BTCC	17219	3568	BTCC	N1	Normal	Epi_OLFM4
BTCC_N1_Normal_Ds0NC0_CGATGGCTCCACGACG	BTCC	531	379	BTCC	N1	Normal	Epi_KRT20
BTCC_N1_Normal_Ds0NC0_CGATGTACATGCAATC	BTCC	678	382	BTCC	N1	Normal	Epi_KRT20
BTCC_N1_Normal_Ds0NC0_CGATTGAAGTACATGA	BTCC	1860	986	BTCC	N1	Normal	Epi_TUBB
BTCC_N1_Normal_Ds0NC0_CGATTGAGTCCAGTGC	BTCC	531	356	BTCC	N1	Normal	Epi_KRT20
BTCC_N1_Normal_Ds0NC0_CGCCAAGCACCTATCC	BTCC	531	366	BTCC	N1	Normal	Epi_CXCL1
BTCC_N1_Normal_Ds0NC0_CGCTGGACATTTCAGG	BTCC	16793	3629	BTCC	N1	Normal	Epi_OLFM4
BTCC_N1_Normal_Ds0NC0_CGCTGGAGTAGGAGTC	BTCC	536	335	BTCC	N1	Normal	Epi_KRT20
BTCC_N1_Normal_Ds0NC0_CGCTGGATCTCAACTT	BTCC	18905	3945	BTCC	N1	Normal	Epi_OLFM4
BTCC_N1_Normal_Ds0NC0_CGGACACAGTCATGCT	BTCC	10619	2767	BTCC	N1	Normal	Epi_CXCL1
BTCC_N1_Normal_Ds0NC0_CGGACACTCACGGTTA	BTCC	19328	3999	BTCC	N1	Normal	Epi_OLFM4
BTCC_N1_Normal_Ds0NC0_CGGACGTAGTTGCAGG	BTCC	1542	924	BTCC	N1	Normal	Epi_COL1A2
BTCC_N1_Normal_Ds0NC0_CGGAGCTCAAGTTAAG	BTCC	25424	4550	BTCC	N1	Normal	Epi_OLFM4
BTCC_N1_Normal_Ds0NC0_CGGAGCTCATTGGGCC	BTCC	27773	4504	BTCC	N1	Normal	Epi_CXCL1
BTCC_N1_Normal_Ds0NC0_CGGAGTCCATAAGACA	BTCC	11902	3079	BTCC	N1	Normal	Epi_OLFM4
BTCC_N1_Normal_Ds0NC0_CGGCTAGCAGATGAGC	BTCC	24979	4390	BTCC	N1	Normal	Epi_OLFM4
BTCC_N1_Normal_Ds0NC0_CGGCTAGGTTTCCACC	BTCC	28349	4701	BTCC	N1	Normal	Epi_OLFM4
BTCC_N1_Normal_Ds0NC0_CGTAGGCCATATGAGA	BTCC	1139	713	BTCC	N1	Normal	Epi_TUBB
BTCC_N1_Normal_Ds0NC0_CGTCACTCACACATGT	BTCC	9926	2703	BTCC	N1	Normal	Epi_OLFM4
BTCC_N1_Normal_Ds0NC0_CGTCAGGAGTCTCCTC	BTCC	765	538	BTCC	N1	Normal	Epi_TUBB
BTCC_N1_Normal_Ds0NC0_CGTCAGGTCGGCCGAT	BTCC	769	457	BTCC	N1	Normal	Epi_SLC2A1
BTCC_N1_Normal_Ds0NC0_CGTCCATCACGTAAGG	BTCC	27507	4518	BTCC	N1	Normal	Epi_OLFM4
BTCC_N1_Normal_Ds0NC0_CGTCCATTCAGCATGT	BTCC	573	394	BTCC	N1	Normal	Epi_KRT20
BTCC_N1_Normal_Ds0NC0_CGTCTACTCTGAGGGA	BTCC	16699	3645	BTCC	N1	Normal	Epi_OLFM4
BTCC_N1_Normal_Ds0NC0_CGTGAGCAGGATCGCA	BTCC	11142	2931	BTCC	N1	Normal	Epi_OLFM4
BTCC_N1_Normal_Ds0NC0_CGTGTCTTCAAGCCTA	BTCC	9650	2566	BTCC	N1	Normal	Epi_OLFM4
BTCC_N1_Normal_Ds0NC0_CGTTCTGAGAAACCGC	BTCC	907	506	BTCC	N1	Normal	Epi_SLC2A1
BTCC_N1_Normal_Ds0NC0_CTAACTTGTCGGATCC	BTCC	579	362	BTCC	N1	Normal	Epi_KRT20
BTCC_N1_Normal_Ds0NC0_CTAAGACTCCAGTAGT	BTCC	28058	4719	BTCC	N1	Normal	Epi_OLFM4
BTCC_N1_Normal_Ds0NC0_CTAATGGAGAATAGGG	BTCC	10315	2890	BTCC	N1	Normal	Epi_OLFM4
BTCC_N1_Normal_Ds0NC0_CTACACCTCACGACTA	BTCC	1065	685	BTCC	N1	Normal	Epi_OLFM4
BTCC_N1_Normal_Ds0NC0_CTACCCAGTGTGAAAT	BTCC	3298	1393	BTCC	N1	Normal	Epi_COL1A2
BTCC_N1_Normal_Ds0NC0_CTACGTCAGGGTATCG	BTCC	541	329	BTCC	N1	Normal	Epi_KRT20
BTCC_N1_Normal_Ds0NC0_CTAGAGTTCAACCATG	BTCC	8742	2461	BTCC	N1	Normal	Epi_OLFM4
BTCC_N1_Normal_Ds0NC0_CTCAGAAAGCAGCGTA	BTCC	25374	4243	BTCC	N1	Normal	Epi_OLFM4
BTCC_N1_Normal_Ds0NC0_CTCCTAGCATTGGCGC	BTCC	18207	3611	BTCC	N1	Normal	Epi_OLFM4
BTCC_N1_Normal_Ds0NC0_CTCGGGACACATTTCT	BTCC	3181	1400	BTCC	N1	Normal	Epi_OLFM4
BTCC_N1_Normal_Ds0NC0_CTCGGGACAGTCGATT	BTCC	868	516	BTCC	N1	Normal	Epi_TUBB
BTCC_N1_Normal_Ds0NC0_CTCGGGAGTTTGTTGG	BTCC	10547	2742	BTCC	N1	Normal	Epi_OLFM4
BTCC_N1_Normal_Ds0NC0_CTCGTCATCGTGGACC	BTCC	26520	4521	BTCC	N1	Normal	Epi_OLFM4
BTCC_N1_Normal_Ds0NC0_CTCGTCATCGTGGTCG	BTCC	579	379	BTCC	N1	Normal	Epi_TUBB
BTCC_N1_Normal_Ds0NC0_CTCTAATCACCGCTAG	BTCC	32588	4802	BTCC	N1	Normal	Epi_OLFM4
BTCC_N1_Normal_Ds0NC0_CTCTAATGTAGAGGAA	BTCC	1077	694	BTCC	N1	Normal	Epi_TUBB
BTCC_N1_Normal_Ds0NC0_CTCTACGGTCACAAGG	BTCC	27292	4720	BTCC	N1	Normal	Epi_OLFM4
BTCC_N1_Normal_Ds0NC0_CTGAAACTCCTGTAGA	BTCC	615	404	BTCC	N1	Normal	Epi_CXCL1
BTCC_N1_Normal_Ds0NC0_CTGATAGGTAAGTAGT	BTCC	541	398	BTCC	N1	Normal	Epi_TUBB
BTCC_N1_Normal_Ds0NC0_CTGATCCCACCAGCAC	BTCC	21693	4117	BTCC	N1	Normal	Epi_OLFM4
BTCC_N1_Normal_Ds0NC0_CTGATCCCATGGGACA	BTCC	25041	4434	BTCC	N1	Normal	Epi_OLFM4
BTCC_N1_Normal_Ds0NC0_CTGCCTAAGAGATGAG	BTCC	24283	4470	BTCC	N1	Normal	Epi_OLFM4
BTCC_N1_Normal_Ds0NC0_CTGCCTACACATCTTT	BTCC	613	440	BTCC	N1	Normal	Epi_KRT20
BTCC_N1_Normal_Ds0NC0_CTGCCTATCTGTTTGT	BTCC	672	401	BTCC	N1	Normal	Epi_KRT20
BTCC_N1_Normal_Ds0NC0_CTGCGGAAGTTACCCA	BTCC	617	408	BTCC	N1	Normal	Epi_KRT20
BTCC_N1_Normal_Ds0NC0_CTGCGGAGTATATGAG	BTCC	28062	4330	BTCC	N1	Normal	Epi_OLFM4
BTCC_N1_Normal_Ds0NC0_CTGCGGATCATGGTCA	BTCC	609	386	BTCC	N1	Normal	Epi_KRT20
BTCC_N1_Normal_Ds0NC0_CTGGTCTCAAGGGTCA	BTCC	511	354	BTCC	N1	Normal	Epi_KRT20
BTCC_N1_Normal_Ds0NC0_CTGGTCTGTGTGACCC	BTCC	676	421	BTCC	N1	Normal	Epi_KRT20
BTCC_N1_Normal_Ds0NC0_CTGTGCTAGCTGCCCA	BTCC	9916	2549	BTCC	N1	Normal	Epi_OLFM4
BTCC_N1_Normal_Ds0NC0_CTGTGCTGTATAAACG	BTCC	662	433	BTCC	N1	Normal	Epi_CXCL10
BTCC_N1_Normal_Ds0NC0_CTGTTTACAGGATTGG	BTCC	7578	2662	BTCC	N1	Normal	Epi_OLFM4
BTCC_N1_Normal_Ds0NC0_CTGTTTAGTCGGATCC	BTCC	20288	3823	BTCC	N1	Normal	Epi_OLFM4
BTCC_N1_Normal_Ds0NC0_CTTAACTAGAAACCAT	BTCC	23662	4332	BTCC	N1	Normal	Epi_OLFM4
BTCC_N1_Normal_Ds0NC0_CTTAACTCACAACTGT	BTCC	583	417	BTCC	N1	Normal	Epi_KRT20
BTCC_N1_Normal_Ds0NC0_CTTACCGCAACGATGG	BTCC	586	375	BTCC	N1	Normal	Epi_KRT20
BTCC_N1_Normal_Ds0NC0_CTTAGGATCCCACTTG	BTCC	811	470	BTCC	N1	Normal	Epi_CXCL1
BTCC_N1_Normal_Ds0NC0_CTTCTCTCAGGTTTCA	BTCC	13070	3241	BTCC	N1	Normal	Epi_OLFM4
BTCC_N1_Normal_Ds0NC0_CTTGGCTCACTGAAGG	BTCC	13824	3070	BTCC	N1	Normal	Epi_OLFM4
BTCC_N1_Normal_Ds0NC0_CTTTGCGGTAACGTTC	BTCC	1255	657	BTCC	N1	Normal	Epi_SLC2A1
BTCC_N1_Normal_Ds0NC0_CTTTGCGGTGCTTCTC	BTCC	10469	2852	BTCC	N1	Normal	Epi_OLFM4
BTCC_N1_Normal_Ds0NC0_GAACATCGTTTGACAC	BTCC	780	519	BTCC	N1	Normal	Epi_KRT20
BTCC_N1_Normal_Ds0NC0_GAACGGAGTGCGCTTG	BTCC	990	557	BTCC	N1	Normal	Epi_CXCL1
BTCC_N1_Normal_Ds0NC0_GAATAAGTCGCTTGTC	BTCC	30644	4947	BTCC	N1	Normal	Epi_OLFM4
BTCC_N1_Normal_Ds0NC0_GACAGAGAGTATGACA	BTCC	34020	4999	BTCC	N1	Normal	Epi_OLFM4
BTCC_N1_Normal_Ds0NC0_GACAGAGCACTTACGA	BTCC	11640	2958	BTCC	N1	Normal	Epi_OLFM4
BTCC_N1_Normal_Ds0NC0_GACAGAGGTACAGTTC	BTCC	16223	3454	BTCC	N1	Normal	Epi_OLFM4
BTCC_N1_Normal_Ds0NC0_GACAGAGGTCCGTCAG	BTCC	11030	2805	BTCC	N1	Normal	Epi_OLFM4
BTCC_N1_Normal_Ds0NC0_GACCTGGTCCACGAAT	BTCC	501	330	BTCC	N1	Normal	Epi_KRT20
BTCC_N1_Normal_Ds0NC0_GACCTGGTCGAACTGT	BTCC	1111	563	BTCC	N1	Normal	Epi_KRT20
BTCC_N1_Normal_Ds0NC0_GACGCGTGTATATCCG	BTCC	16772	3548	BTCC	N1	Normal	Epi_OLFM4
BTCC_N1_Normal_Ds0NC0_GACGGCTTCCCAAGTA	BTCC	516	310	BTCC	N1	Normal	Epi_KRT20
BTCC_N1_Normal_Ds0NC0_GACTAACAGAACAATC	BTCC	553	363	BTCC	N1	Normal	Epi_KRT20
BTCC_N1_Normal_Ds0NC0_GACTAACAGTGTTAGA	BTCC	525	331	BTCC	N1	Normal	Epi_CXCL1
BTCC_N1_Normal_Ds0NC0_GACTAACCAGGGTATG	BTCC	15253	3335	BTCC	N1	Normal	Epi_OLFM4
BTCC_N1_Normal_Ds0NC0_GACTAACTCGTTTAGG	BTCC	770	509	BTCC	N1	Normal	Epi_TUBB
BTCC_N1_Normal_Ds0NC0_GACTACAAGTCGATAA	BTCC	565	364	BTCC	N1	Normal	Epi_SLC2A1
BTCC_N1_Normal_Ds0NC0_GACTACACAGCTGGCT	BTCC	696	444	BTCC	N1	Normal	Epi_KRT20
BTCC_N1_Normal_Ds0NC0_GACTACATCGGCGCTA	BTCC	508	330	BTCC	N1	Normal	Epi_KRT20
BTCC_N1_Normal_Ds0NC0_GACTGCGGTGTTCGAT	BTCC	846	497	BTCC	N1	Normal	Epi_KRT20
BTCC_N1_Normal_Ds0NC0_GAGGTGATCCCAGGTG	BTCC	819	474	BTCC	N1	Normal	Epi_KRT20
BTCC_N1_Normal_Ds0NC0_GAGGTGATCCTCAATT	BTCC	7571	2277	BTCC	N1	Normal	Epi_OLFM4
BTCC_N1_Normal_Ds0NC0_GAGTCCGTCGTTACAG	BTCC	16845	3503	BTCC	N1	Normal	Epi_OLFM4
BTCC_N1_Normal_Ds0NC0_GATCGTAAGCGTTCCG	BTCC	573	407	BTCC	N1	Normal	Epi_KRT20
BTCC_N1_Normal_Ds0NC0_GATGCTAGTTTGACAC	BTCC	13376	3246	BTCC	N1	Normal	Epi_CXCL1
BTCC_N1_Normal_Ds0NC0_GCAAACTCAAACGTGG	BTCC	29080	4553	BTCC	N1	Normal	Epi_OLFM4
BTCC_N1_Normal_Ds0NC0_GCAATCAGTACTTAGC	BTCC	794	469	BTCC	N1	Normal	Epi_CXCL1
BTCC_N1_Normal_Ds0NC0_GCACATAAGGAGTTTA	BTCC	21048	3879	BTCC	N1	Normal	Epi_OLFM4
BTCC_N1_Normal_Ds0NC0_GCACATACATGGAATA	BTCC	2025	1214	BTCC	N1	Normal	Epi_COL1A2
BTCC_N1_Normal_Ds0NC0_GCACATATCCTACAGA	BTCC	595	349	BTCC	N1	Normal	Epi_KRT20
BTCC_N1_Normal_Ds0NC0_GCACTCTTCAGCAACT	BTCC	593	374	BTCC	N1	Normal	Epi_KRT20
BTCC_N1_Normal_Ds0NC0_GCATGATAGGATGTAT	BTCC	692	462	BTCC	N1	Normal	Epi_HSPA1B
BTCC_N1_Normal_Ds0NC0_GCATGATCAGCGATCC	BTCC	14679	3477	BTCC	N1	Normal	Epi_OLFM4
BTCC_N1_Normal_Ds0NC0_GCATGCGTCTGGTATG	BTCC	25102	4474	BTCC	N1	Normal	Epi_OLFM4
BTCC_N1_Normal_Ds0NC0_GCCAAATGTATCAGTC	BTCC	24595	4263	BTCC	N1	Normal	Epi_OLFM4
BTCC_N1_Normal_Ds0NC0_GCGCAGTTCATTATCC	BTCC	1898	1048	BTCC	N1	Normal	Epi_TUBB
BTCC_N1_Normal_Ds0NC0_GCGCAGTTCCAAACTG	BTCC	26790	4692	BTCC	N1	Normal	Epi_OLFM4
BTCC_N1_Normal_Ds0NC0_GCGCGATTCCTTTCTC	BTCC	6511	2104	BTCC	N1	Normal	Epi_OLFM4
BTCC_N1_Normal_Ds0NC0_GCTCCTAAGGCGCTCT	BTCC	896	573	BTCC	N1	Normal	Epi_TUBB
BTCC_N1_Normal_Ds0NC0_GCTCTGTCACATGACT	BTCC	516	358	BTCC	N1	Normal	Epi_KRT20
BTCC_N1_Normal_Ds0NC0_GCTCTGTGTTATTCTC	BTCC	885	488	BTCC	N1	Normal	Epi_TUBB
BTCC_N1_Normal_Ds0NC0_GCTGCGAAGGTGACCA	BTCC	788	485	BTCC	N1	Normal	Epi_SLC2A1
BTCC_N1_Normal_Ds0NC0_GCTGGGTCAGCCAATT	BTCC	17102	3599	BTCC	N1	Normal	Epi_OLFM4
BTCC_N1_Normal_Ds0NC0_GCTTGAATCCTAAGTG	BTCC	747	457	BTCC	N1	Normal	Epi_TUBB
BTCC_N1_Normal_Ds0NC0_GGAAAGCCACGCATCG	BTCC	25875	4383	BTCC	N1	Normal	Epi_OLFM4
BTCC_N1_Normal_Ds0NC0_GGAACTTAGAGACTTA	BTCC	1094	687	BTCC	N1	Normal	Epi_COL1A2
BTCC_N1_Normal_Ds0NC0_GGAACTTCACAGACTT	BTCC	589	369	BTCC	N1	Normal	Epi_KRT20
BTCC_N1_Normal_Ds0NC0_GGAACTTGTCGCGAAA	BTCC	515	327	BTCC	N1	Normal	Epi_KRT20
BTCC_N1_Normal_Ds0NC0_GGAATAACAAGGACAC	BTCC	8127	2301	BTCC	N1	Normal	Epi_OLFM4
BTCC_N1_Normal_Ds0NC0_GGAATAAGTAGAAAGG	BTCC	641	433	BTCC	N1	Normal	Epi_TUBB
BTCC_N1_Normal_Ds0NC0_GGACAAGAGGACGAAA	BTCC	22632	3758	BTCC	N1	Normal	Epi_OLFM4
BTCC_N1_Normal_Ds0NC0_GGACAGAAGTTCGCGC	BTCC	6026	2087	BTCC	N1	Normal	Epi_OLFM4
BTCC_N1_Normal_Ds0NC0_GGAGCAACAGCATGAG	BTCC	1108	652	BTCC	N1	Normal	Epi_SLC2A1
BTCC_N1_Normal_Ds0NC0_GGAGCAATCGCCTGAG	BTCC	548	353	BTCC	N1	Normal	Epi_KRT20
BTCC_N1_Normal_Ds0NC0_GGAGCAATCTAACGGT	BTCC	20822	4127	BTCC	N1	Normal	Epi_OLFM4
BTCC_N1_Normal_Ds0NC0_GGATGTTAGCTAGTCT	BTCC	27029	4507	BTCC	N1	Normal	Epi_OLFM4
BTCC_N1_Normal_Ds0NC0_GGATGTTTCTTTAGGG	BTCC	622	408	BTCC	N1	Normal	Epi_SLC2A1
BTCC_N1_Normal_Ds0NC0_GGATTACAGACTTTCG	BTCC	624	403	BTCC	N1	Normal	Epi_KRT20
BTCC_N1_Normal_Ds0NC0_GGCCGATAGAGCCCAA	BTCC	593	396	BTCC	N1	Normal	Epi_KRT20
BTCC_N1_Normal_Ds0NC0_GGCCGATGTGATGTCT	BTCC	22875	4155	BTCC	N1	Normal	Epi_OLFM4
BTCC_N1_Normal_Ds0NC0_GGCGTGTAGATGTGTA	BTCC	8573	2550	BTCC	N1	Normal	Epi_OLFM4
BTCC_N1_Normal_Ds0NC0_GGCGTGTTCCCATTTA	BTCC	16015	3420	BTCC	N1	Normal	Epi_OLFM4
BTCC_N1_Normal_Ds0NC0_GGCTCGATCTGTTTGT	BTCC	19248	3846	BTCC	N1	Normal	Epi_OLFM4
BTCC_N1_Normal_Ds0NC0_GGCTGGTAGTAACCCT	BTCC	21046	4001	BTCC	N1	Normal	Epi_OLFM4
BTCC_N1_Normal_Ds0NC0_GGGAATGGTAACGTTC	BTCC	19375	3388	BTCC	N1	Normal	Epi_OLFM4
BTCC_N1_Normal_Ds0NC0_GGGACCTAGACTTTCG	BTCC	758	514	BTCC	N1	Normal	Epi_KRT20
BTCC_N1_Normal_Ds0NC0_GGGACCTAGCAGGCTA	BTCC	609	414	BTCC	N1	Normal	Epi_SLC2A1
BTCC_N1_Normal_Ds0NC0_GGGACCTGTCGACTGC	BTCC	22434	4231	BTCC	N1	Normal	Epi_OLFM4
BTCC_N1_Normal_Ds0NC0_GGGTTGCCAGGTTTCA	BTCC	1014	670	BTCC	N1	Normal	Epi_TUBB
BTCC_N1_Normal_Ds0NC0_GGTATTGGTGTGTGCC	BTCC	717	442	BTCC	N1	Normal	Epi_KRT20
BTCC_N1_Normal_Ds0NC0_GGTGCGTTCTTGAGAC	BTCC	10363	2494	BTCC	N1	Normal	Epi_OLFM4
BTCC_N1_Normal_Ds0NC0_GGTGTTAGTGACCAAG	BTCC	517	338	BTCC	N1	Normal	Epi_KRT20
BTCC_N1_Normal_Ds0NC0_GTACGTAAGTCATCCA	BTCC	16631	3739	BTCC	N1	Normal	Epi_OLFM4
BTCC_N1_Normal_Ds0NC0_GTACTTTGTAGCTAAA	BTCC	709	438	BTCC	N1	Normal	Epi_SLC2A1
BTCC_N1_Normal_Ds0NC0_GTAGGCCTCTCTGTCG	BTCC	682	454	BTCC	N1	Normal	Epi_KRT20
BTCC_N1_Normal_Ds0NC0_GTATTCTGTACTTCTT	BTCC	13772	3174	BTCC	N1	Normal	Epi_OLFM4
BTCC_N1_Normal_Ds0NC0_GTCACAATCCATGAAC	BTCC	727	475	BTCC	N1	Normal	Epi_KRT20
BTCC_N1_Normal_Ds0NC0_GTCATTTGTCCGAATT	BTCC	9365	2548	BTCC	N1	Normal	Epi_OLFM4
BTCC_N1_Normal_Ds0NC0_GTCATTTTCCTATGTT	BTCC	857	481	BTCC	N1	Normal	Epi_KRT20
BTCC_N1_Normal_Ds0NC0_GTCTCGTTCTTGCCGT	BTCC	557	324	BTCC	N1	Normal	Epi_KRT20
BTCC_N1_Normal_Ds0NC0_GTGAAGGCAGGTCCAC	BTCC	13760	3414	BTCC	N1	Normal	Epi_OLFM4
BTCC_N1_Normal_Ds0NC0_GTGCGGTAGGGAGTAA	BTCC	9709	2619	BTCC	N1	Normal	Epi_OLFM4
BTCC_N1_Normal_Ds0NC0_GTGCGGTCACTTCTGC	BTCC	595	347	BTCC	N1	Normal	Epi_KRT20
BTCC_N1_Normal_Ds0NC0_GTGGGTCCACGGCGTT	BTCC	619	401	BTCC	N1	Normal	Epi_KRT20
BTCC_N1_Normal_Ds0NC0_GTGTTAGGTTTGGCGC	BTCC	6109	2051	BTCC	N1	Normal	Epi_OLFM4
BTCC_N1_Normal_Ds0NC0_GTGTTAGTCTGTTGAG	BTCC	20385	3895	BTCC	N1	Normal	Epi_OLFM4
BTCC_N1_Normal_Ds0NC0_GTTACAGAGATGTCGG	BTCC	1476	771	BTCC	N1	Normal	Epi_COL1A2
BTCC_N1_Normal_Ds0NC0_GTTCATTGTAATCGTC	BTCC	26950	4492	BTCC	N1	Normal	Epi_OLFM4
BTCC_N1_Normal_Ds0NC0_GTTCTCGAGCGTCAAG	BTCC	11768	2982	BTCC	N1	Normal	Epi_OLFM4
BTCC_N1_Normal_Ds0NC0_GTTCTCGTCAGAAATG	BTCC	17255	3719	BTCC	N1	Normal	Epi_OLFM4
BTCC_N1_Normal_Ds0NC0_TAAACCGGTGAGGCTA	BTCC	610	400	BTCC	N1	Normal	Epi_CXCL1
BTCC_N1_Normal_Ds0NC0_TAAACCGTCCGTAGGC	BTCC	20671	4221	BTCC	N1	Normal	Epi_OLFM4
BTCC_N1_Normal_Ds0NC0_TAAGCGTCATGGTAGG	BTCC	503	354	BTCC	N1	Normal	Epi_TUBB
BTCC_N1_Normal_Ds0NC0_TAAGTGCTCTTGCCGT	BTCC	589	378	BTCC	N1	Normal	Epi_KRT20
BTCC_N1_Normal_Ds0NC0_TACACGAAGGACGAAA	BTCC	31160	4657	BTCC	N1	Normal	Epi_OLFM4
BTCC_N1_Normal_Ds0NC0_TACACGACACGAGAGT	BTCC	553	334	BTCC	N1	Normal	Epi_KRT20
BTCC_N1_Normal_Ds0NC0_TACAGTGCAAAGTCAA	BTCC	17161	3505	BTCC	N1	Normal	Epi_OLFM4
BTCC_N1_Normal_Ds0NC0_TACCTATGTGCAACTT	BTCC	758	506	BTCC	N1	Normal	Epi_KRT20
BTCC_N1_Normal_Ds0NC0_TACCTTAGTTTGCATG	BTCC	5280	2129	BTCC	N1	Normal	Epi_TUBB
BTCC_N1_Normal_Ds0NC0_TACGGTAGTGGGTCAA	BTCC	19036	3865	BTCC	N1	Normal	Epi_OLFM4
BTCC_N1_Normal_Ds0NC0_TACTTGTGTCAACATC	BTCC	673	410	BTCC	N1	Normal	Epi_KRT20
BTCC_N1_Normal_Ds0NC0_TACTTGTTCCAAGTAC	BTCC	2528	1254	BTCC	N1	Normal	Epi_TUBB
BTCC_N1_Normal_Ds0NC0_TAGACCAAGACTTTCG	BTCC	9764	2790	BTCC	N1	Normal	Epi_OLFM4
BTCC_N1_Normal_Ds0NC0_TAGAGCTCAGGCTGAA	BTCC	582	414	BTCC	N1	Normal	Epi_KRT20
BTCC_N1_Normal_Ds0NC0_TAGCCGGGTCCGTGAC	BTCC	595	403	BTCC	N1	Normal	Epi_KRT20
BTCC_N1_Normal_Ds0NC0_TAGTTGGCACTTCGAA	BTCC	13835	3047	BTCC	N1	Normal	Epi_OLFM4
BTCC_N1_Normal_Ds0NC0_TATCAGGAGAGTTGGC	BTCC	9001	2409	BTCC	N1	Normal	Epi_OLFM4
BTCC_N1_Normal_Ds0NC0_TATCAGGCACGAAGCA	BTCC	558	368	BTCC	N1	Normal	Epi_KRT20
BTCC_N1_Normal_Ds0NC0_TATCTCACACGCGAAA	BTCC	22806	4167	BTCC	N1	Normal	Epi_OLFM4
BTCC_N1_Normal_Ds0NC0_TCAATCTAGAATGTGT	BTCC	525	373	BTCC	N1	Normal	Epi_KRT20
BTCC_N1_Normal_Ds0NC0_TCACAAGAGCAGCGTA	BTCC	17747	3722	BTCC	N1	Normal	Epi_OLFM4
BTCC_N1_Normal_Ds0NC0_TCACGAACAGTGAGTG	BTCC	14354	3358	BTCC	N1	Normal	Epi_OLFM4
BTCC_N1_Normal_Ds0NC0_TCAGATGGTTCGAATC	BTCC	31137	4740	BTCC	N1	Normal	Epi_OLFM4
BTCC_N1_Normal_Ds0NC0_TCAGCTCTCTGGTTCC	BTCC	703	465	BTCC	N1	Normal	Epi_KRT20
BTCC_N1_Normal_Ds0NC0_TCAGGTATCGTATCAG	BTCC	6364	2176	BTCC	N1	Normal	Epi_CXCL1
BTCC_N1_Normal_Ds0NC0_TCATTACAGAGCTATA	BTCC	528	364	BTCC	N1	Normal	Epi_KRT20
BTCC_N1_Normal_Ds0NC0_TCATTACAGTAGATGT	BTCC	1759	1024	BTCC	N1	Normal	Epi_COL1A2
BTCC_N1_Normal_Ds0NC0_TCATTACCACTGCCAG	BTCC	962	610	BTCC	N1	Normal	Epi_TUBB
BTCC_N1_Normal_Ds0NC0_TCATTACCAGACACTT	BTCC	592	363	BTCC	N1	Normal	Epi_KRT20
BTCC_N1_Normal_Ds0NC0_TCCCGATTCGTCTGCT	BTCC	664	433	BTCC	N1	Normal	Epi_TUBB
BTCC_N1_Normal_Ds0NC0_TCGAGGCGTAGGGTAC	BTCC	14736	3290	BTCC	N1	Normal	Epi_OLFM4
BTCC_N1_Normal_Ds0NC0_TCGAGGCGTTGGTTTG	BTCC	11117	2851	BTCC	N1	Normal	Epi_OLFM4
BTCC_N1_Normal_Ds0NC0_TCGGTAACACATGACT	BTCC	1084	617	BTCC	N1	Normal	Epi_KRT20
BTCC_N1_Normal_Ds0NC0_TCGGTAATCCAGGGCT	BTCC	8778	2545	BTCC	N1	Normal	Epi_OLFM4
BTCC_N1_Normal_Ds0NC0_TCGTACCAGAGGTACC	BTCC	4089	1570	BTCC	N1	Normal	Epi_OLFM4
BTCC_N1_Normal_Ds0NC0_TCTATTGCATGCCACG	BTCC	1221	698	BTCC	N1	Normal	Epi_KRT20
BTCC_N1_Normal_Ds0NC0_TCTCATACACCGAATT	BTCC	17283	3767	BTCC	N1	Normal	Epi_OLFM4
BTCC_N1_Normal_Ds0NC0_TCTCATACACTTAACG	BTCC	9881	2580	BTCC	N1	Normal	Epi_OLFM4
BTCC_N1_Normal_Ds0NC0_TCTCTAACAAGTCTAC	BTCC	23569	4375	BTCC	N1	Normal	Epi_OLFM4
BTCC_N1_Normal_Ds0NC0_TCTCTAATCGATAGAA	BTCC	10770	2646	BTCC	N1	Normal	Epi_OLFM4
BTCC_N1_Normal_Ds0NC0_TCTGAGAAGTGATCGG	BTCC	1220	564	BTCC	N1	Normal	Epi_KRT20
BTCC_N1_Normal_Ds0NC0_TCTGAGACATTGGGCC	BTCC	23479	4349	BTCC	N1	Normal	Epi_OLFM4
BTCC_N1_Normal_Ds0NC0_TCTTCGGGTACATCCA	BTCC	785	555	BTCC	N1	Normal	Epi_KRT20
BTCC_N1_Normal_Ds0NC0_TCTTTCCCAGCTTAAC	BTCC	12470	3091	BTCC	N1	Normal	Epi_OLFM4
BTCC_N1_Normal_Ds0NC0_TGACAACAGAGACGAA	BTCC	16166	3545	BTCC	N1	Normal	Epi_OLFM4
BTCC_N1_Normal_Ds0NC0_TGACGGCAGTTAGCGG	BTCC	890	559	BTCC	N1	Normal	Epi_KRT20
BTCC_N1_Normal_Ds0NC0_TGACTAGGTGTGACGA	BTCC	1676	924	BTCC	N1	Normal	Epi_KRT20
BTCC_N1_Normal_Ds0NC0_TGAGAGGCAGTATCTG	BTCC	14380	3150	BTCC	N1	Normal	Epi_OLFM4
BTCC_N1_Normal_Ds0NC0_TGAGAGGCATGTCTCC	BTCC	699	473	BTCC	N1	Normal	Epi_KRT20
BTCC_N1_Normal_Ds0NC0_TGAGCCGCACACAGAG	BTCC	13175	3147	BTCC	N1	Normal	Epi_OLFM4
BTCC_N1_Normal_Ds0NC0_TGAGGGAAGAAGATTC	BTCC	580	382	BTCC	N1	Normal	Epi_KRT20
BTCC_N1_Normal_Ds0NC0_TGAGGGAAGGTCGGAT	BTCC	532	365	BTCC	N1	Normal	Epi_TUBB
BTCC_N1_Normal_Ds0NC0_TGAGGGACAAGAAGAG	BTCC	865	494	BTCC	N1	Normal	Epi_TUBB
BTCC_N1_Normal_Ds0NC0_TGAGGGATCCCTAACC	BTCC	926	630	BTCC	N1	Normal	Epi_TUBB
BTCC_N1_Normal_Ds0NC0_TGCACCTAGACCCACC	BTCC	804	470	BTCC	N1	Normal	Epi_KRT20
BTCC_N1_Normal_Ds0NC0_TGCACCTTCGTTTATC	BTCC	26068	4579	BTCC	N1	Normal	Epi_OLFM4
BTCC_N1_Normal_Ds0NC0_TGCCAAACACTAAGTC	BTCC	8327	2459	BTCC	N1	Normal	Epi_OLFM4
BTCC_N1_Normal_Ds0NC0_TGCGCAGAGATGTGTA	BTCC	578	353	BTCC	N1	Normal	Epi_TUBB
BTCC_N1_Normal_Ds0NC0_TGCGCAGGTAGCACGA	BTCC	540	360	BTCC	N1	Normal	Epi_KRT20
BTCC_N1_Normal_Ds0NC0_TGCGCAGGTTGGTTTG	BTCC	522	376	BTCC	N1	Normal	Epi_KRT20
BTCC_N1_Normal_Ds0NC0_TGCGGGTCAGTCAGAG	BTCC	946	505	BTCC	N1	Normal	Epi_CXCL1
BTCC_N1_Normal_Ds0NC0_TGCGTGGTCATTGCGA	BTCC	29346	4308	BTCC	N1	Normal	Epi_OLFM4
BTCC_N1_Normal_Ds0NC0_TGCTACCCACGCCAGT	BTCC	23586	4383	BTCC	N1	Normal	Epi_OLFM4
BTCC_N1_Normal_Ds0NC0_TGCTGCTCAATGTTGC	BTCC	679	478	BTCC	N1	Normal	Epi_KRT20
BTCC_N1_Normal_Ds0NC0_TGGCCAGGTGTTCGAT	BTCC	705	425	BTCC	N1	Normal	Epi_KRT20
BTCC_N1_Normal_Ds0NC0_TGGCGCAAGTGACATA	BTCC	11639	2937	BTCC	N1	Normal	Epi_OLFM4
BTCC_N1_Normal_Ds0NC0_TGGCTGGGTCATACTG	BTCC	518	401	BTCC	N1	Normal	Epi_KRT20
BTCC_N1_Normal_Ds0NC0_TGGGAAGGTCCAGTTA	BTCC	25526	4240	BTCC	N1	Normal	Epi_OLFM4
BTCC_N1_Normal_Ds0NC0_TGGGCGTCATAACCTG	BTCC	5458	1968	BTCC	N1	Normal	Epi_OLFM4
BTCC_N1_Normal_Ds0NC0_TGGGCGTTCTTAGAGC	BTCC	14046	3373	BTCC	N1	Normal	Epi_OLFM4
BTCC_N1_Normal_Ds0NC0_TGTATTCGTATAGGTA	BTCC	20010	3759	BTCC	N1	Normal	Epi_OLFM4
BTCC_N1_Normal_Ds0NC0_TGTGGTAGTTGGACCC	BTCC	1148	729	BTCC	N1	Normal	Epi_CXCL10
BTCC_N1_Normal_Ds0NC0_TGTGGTATCGAGCCCA	BTCC	6853	2325	BTCC	N1	Normal	Epi_OLFM4
BTCC_N1_Normal_Ds0NC0_TGTGGTATCTTCCTTC	BTCC	523	364	BTCC	N1	Normal	Epi_KRT20
BTCC_N1_Normal_Ds0NC0_TGTGTTTGTAGCACGA	BTCC	513	310	BTCC	N1	Normal	Epi_KRT20
BTCC_N1_Normal_Ds0NC0_TGTTCCGAGCTAGTCT	BTCC	31820	4749	BTCC	N1	Normal	Epi_OLFM4
BTCC_N1_Normal_Ds0NC0_TGTTCCGAGGCTAGGT	BTCC	10608	3065	BTCC	N1	Normal	Epi_OLFM4
BTCC_N1_Normal_Ds0NC0_TTAGGCAAGTGTTTGC	BTCC	595	344	BTCC	N1	Normal	Epi_KRT20
BTCC_N1_Normal_Ds0NC0_TTAGGCACAGCCACCA	BTCC	824	478	BTCC	N1	Normal	Epi_SLC2A1
BTCC_N1_Normal_Ds0NC0_TTATGCTCATCGTCGG	BTCC	25793	4520	BTCC	N1	Normal	Epi_OLFM4
BTCC_N1_Normal_Ds0NC0_TTCCCAGTCCGAAGAG	BTCC	640	438	BTCC	N1	Normal	Epi_TUBB
BTCC_N1_Normal_Ds0NC0_TTCGGTCGTACAGTTC	BTCC	839	465	BTCC	N1	Normal	Epi_TUBB
BTCC_N1_Normal_Ds0NC0_TTCTACACACACCGCA	BTCC	1020	539	BTCC	N1	Normal	Epi_KRT20
BTCC_N1_Normal_Ds0NC0_TTCTTAGTCATCGCTC	BTCC	548	369	BTCC	N1	Normal	Epi_CXCL1
BTCC_N1_Normal_Ds0NC0_TTGAACGAGTGTACCT	BTCC	669	377	BTCC	N1	Normal	Epi_KRT20
BTCC_N1_Normal_Ds0NC0_TTGACTTTCAGTGCAT	BTCC	620	373	BTCC	N1	Normal	Epi_KRT20
BTCC_N1_Normal_Ds0NC0_TTGCCGTTCGGCATCG	BTCC	16713	3756	BTCC	N1	Normal	Epi_OLFM4
BTCC_N1_Normal_Ds0NC0_TTGCGTCAGGGATGGG	BTCC	26553	4605	BTCC	N1	Normal	Epi_OLFM4
BTCC_N1_Normal_Ds0NC0_TTGCGTCCATTCCTGC	BTCC	16586	3515	BTCC	N1	Normal	Epi_OLFM4
BTCC_N1_Normal_Ds0NC0_TTGCGTCCATTGGTAC	BTCC	774	474	BTCC	N1	Normal	Epi_KRT20
BTCC_N1_Normal_Ds0NC0_TTGCGTCTCCCAGGTG	BTCC	14920	3463	BTCC	N1	Normal	Epi_OLFM4
BTCC_N1_Normal_Ds0NC0_TTGGCAAAGCGTCTAT	BTCC	16906	3937	BTCC	N1	Normal	Epi_OLFM4
BTCC_N1_Normal_Ds0NC0_TTTATGCCACCCTATC	BTCC	598	388	BTCC	N1	Normal	Epi_KRT20
BTCC_N1_Normal_Ds0NC0_TTTGCGCAGACCTTTG	BTCC	762	488	BTCC	N1	Normal	Epi_TUBB
BTCC_N1_Normal_Ds0NC0_TTTGGTTTCATAACCG	BTCC	770	442	BTCC	N1	Normal	Epi_KRT20
BTCC_N1_Normal_Ds0NC0_TTTGGTTTCGGCTACG	BTCC	543	325	BTCC	N1	Normal	Epi_KRT20
BTCC_N1_Normal_Ds0NC0_TTTGTCAGTTCCAACA	BTCC	525	362	BTCC	N1	Normal	Epi_KRT20
BTCC_N2_Normal_Ds0NC0_AAACCTGGTTAAGGGC	BTCC	1049	609	BTCC	N2	Normal	Epi_CXCL1
BTCC_N2_Normal_Ds0NC0_AAAGATGAGTACGATA	BTCC	955	525	BTCC	N2	Normal	Epi_KRT20
BTCC_N2_Normal_Ds0NC0_AAAGATGCATGTAGTC	BTCC	1199	622	BTCC	N2	Normal	Epi_CXCL1
BTCC_N2_Normal_Ds0NC0_AAATGCCAGTTAGGTA	BTCC	930	517	BTCC	N2	Normal	Epi_CXCL1
BTCC_N2_Normal_Ds0NC0_AAATGCCGTCTTGCGG	BTCC	5314	1858	BTCC	N2	Normal	Epi_HSPA1B
BTCC_N2_Normal_Ds0NC0_AAATGCCTCTTGCCGT	BTCC	650	367	BTCC	N2	Normal	Epi_KRT20
BTCC_N2_Normal_Ds0NC0_AACCATGCACATGTGT	BTCC	538	418	BTCC	N2	Normal	Epi_KRT20
BTCC_N2_Normal_Ds0NC0_AACCGCGCAAGCGATG	BTCC	711	420	BTCC	N2	Normal	Epi_KRT20
BTCC_N2_Normal_Ds0NC0_AACTGGTCATGAGCGA	BTCC	600	390	BTCC	N2	Normal	Epi_SLC2A1
BTCC_N2_Normal_Ds0NC0_AACTTTCGTATTACCG	BTCC	705	455	BTCC	N2	Normal	Epi_OLFM4
BTCC_N2_Normal_Ds0NC0_AAGGTTCGTAGGGTAC	BTCC	503	340	BTCC	N2	Normal	Epi_KRT20
BTCC_N2_Normal_Ds0NC0_AAGTCTGGTCCTCTTG	BTCC	1172	590	BTCC	N2	Normal	Epi_OLFM4
BTCC_N2_Normal_Ds0NC0_ACACCCTTCTTCAACT	BTCC	726	426	BTCC	N2	Normal	Epi_KRT20
BTCC_N2_Normal_Ds0NC0_ACACCGGAGAGTAAGG	BTCC	665	408	BTCC	N2	Normal	Epi_OLFM4
BTCC_N2_Normal_Ds0NC0_ACAGCTACATGTAGTC	BTCC	948	550	BTCC	N2	Normal	Epi_TUBB
BTCC_N2_Normal_Ds0NC0_ACCAGTAGTGTAATGA	BTCC	1060	615	BTCC	N2	Normal	Epi_CXCL1
BTCC_N2_Normal_Ds0NC0_ACGAGCCGTACCAGTT	BTCC	559	378	BTCC	N2	Normal	Epi_OLFM4
BTCC_N2_Normal_Ds0NC0_ACGCCAGGTCGTGGCT	BTCC	1536	749	BTCC	N2	Normal	Epi_KRT20
BTCC_N2_Normal_Ds0NC0_ACTATCTAGGCACATG	BTCC	931	560	BTCC	N2	Normal	Epi_KRT20
BTCC_N2_Normal_Ds0NC0_ACTGAACCAATAAGCA	BTCC	1292	677	BTCC	N2	Normal	Epi_SLC2A1
BTCC_N2_Normal_Ds0NC0_ACTGAGTGTACTTAGC	BTCC	635	415	BTCC	N2	Normal	Epi_KRT20
BTCC_N2_Normal_Ds0NC0_ACTTACTAGCAATCTC	BTCC	661	452	BTCC	N2	Normal	Epi_KRT20
BTCC_N2_Normal_Ds0NC0_ACTTTCAAGGAGTTTA	BTCC	525	352	BTCC	N2	Normal	Epi_KRT20
BTCC_N2_Normal_Ds0NC0_ACTTTCATCGTCTGCT	BTCC	623	416	BTCC	N2	Normal	Epi_TUBB
BTCC_N2_Normal_Ds0NC0_AGACGTTCATCACGTA	BTCC	721	450	BTCC	N2	Normal	Epi_TUBB
BTCC_N2_Normal_Ds0NC0_AGAGCGACATTTCACT	BTCC	16608	3546	BTCC	N2	Normal	Epi_SLC2A1
BTCC_N2_Normal_Ds0NC0_AGAGCTTTCTGCTTGC	BTCC	667	432	BTCC	N2	Normal	Epi_KRT20
BTCC_N2_Normal_Ds0NC0_AGCAGCCAGAGGTTGC	BTCC	9511	2341	BTCC	N2	Normal	Epi_HSPA1B
BTCC_N2_Normal_Ds0NC0_AGCTCTCTCGGTTCGG	BTCC	507	355	BTCC	N2	Normal	Epi_KRT20
BTCC_N2_Normal_Ds0NC0_AGGCCACCATACGCTA	BTCC	926	552	BTCC	N2	Normal	Epi_KRT20
BTCC_N2_Normal_Ds0NC0_AGGGAGTGTCTCCCTA	BTCC	527	388	BTCC	N2	Normal	Epi_TUBB
BTCC_N2_Normal_Ds0NC0_AGTCTTTAGCGATATA	BTCC	966	580	BTCC	N2	Normal	Epi_CXCL1
BTCC_N2_Normal_Ds0NC0_AGTGGGAAGGCATGTG	BTCC	4886	1746	BTCC	N2	Normal	Epi_HSPA1B
BTCC_N2_Normal_Ds0NC0_AGTGGGACACATCCAA	BTCC	702	480	BTCC	N2	Normal	Epi_TUBB
BTCC_N2_Normal_Ds0NC0_AGTGGGATCATGTCCC	BTCC	11842	2928	BTCC	N2	Normal	Epi_HSPA1B
BTCC_N2_Normal_Ds0NC0_AGTGGGATCTATGTGG	BTCC	6544	1800	BTCC	N2	Normal	Epi_HSPA1B
BTCC_N2_Normal_Ds0NC0_AGTGTCACATATGAGA	BTCC	802	517	BTCC	N2	Normal	Epi_KRT20
BTCC_N2_Normal_Ds0NC0_ATAACGCAGAGGTAGA	BTCC	654	391	BTCC	N2	Normal	Epi_SLC2A1
BTCC_N2_Normal_Ds0NC0_ATCACGAAGGAGTACC	BTCC	763	503	BTCC	N2	Normal	Epi_KRT20
BTCC_N2_Normal_Ds0NC0_ATCACGACAAGCGCTC	BTCC	548	370	BTCC	N2	Normal	Epi_KRT20
BTCC_N2_Normal_Ds0NC0_ATCATGGCATCACGAT	BTCC	971	550	BTCC	N2	Normal	Epi_SLC2A1
BTCC_N2_Normal_Ds0NC0_ATCCACCTCATACGGT	BTCC	643	409	BTCC	N2	Normal	Epi_TUBB
BTCC_N2_Normal_Ds0NC0_ATCCGAATCCTATTCA	BTCC	740	475	BTCC	N2	Normal	Epi_CXCL10
BTCC_N2_Normal_Ds0NC0_ATCGAGTTCGATCCCT	BTCC	624	413	BTCC	N2	Normal	Epi_CXCL1
BTCC_N2_Normal_Ds0NC0_ATTGGACAGAAACCTA	BTCC	652	431	BTCC	N2	Normal	Epi_OLFM4
BTCC_N2_Normal_Ds0NC0_ATTGGACGTGTGGCTC	BTCC	17389	3395	BTCC	N2	Normal	Epi_HSPA1B
BTCC_N2_Normal_Ds0NC0_CAACCAATCGCTTGTC	BTCC	526	364	BTCC	N2	Normal	Epi_KRT20
BTCC_N2_Normal_Ds0NC0_CAACTAGCACCACCAG	BTCC	590	418	BTCC	N2	Normal	Epi_TUBB
BTCC_N2_Normal_Ds0NC0_CAACTAGTCAACTCTT	BTCC	518	337	BTCC	N2	Normal	Epi_KRT20
BTCC_N2_Normal_Ds0NC0_CAAGAAAAGGTAAACT	BTCC	503	325	BTCC	N2	Normal	Epi_KRT20
BTCC_N2_Normal_Ds0NC0_CAAGAAAAGTCTCAAC	BTCC	740	450	BTCC	N2	Normal	Epi_KRT20
BTCC_N2_Normal_Ds0NC0_CAAGGCCCACGTGAGA	BTCC	620	392	BTCC	N2	Normal	Epi_CXCL1
BTCC_N2_Normal_Ds0NC0_CAAGTTGCACCAGCAC	BTCC	640	433	BTCC	N2	Normal	Epi_KRT20
BTCC_N2_Normal_Ds0NC0_CACACAATCACCACCT	BTCC	2392	960	BTCC	N2	Normal	Epi_HSPA1B
BTCC_N2_Normal_Ds0NC0_CACCAGGTCGACAGCC	BTCC	506	343	BTCC	N2	Normal	Epi_CXCL1
BTCC_N2_Normal_Ds0NC0_CAGAGAGTCAGCAACT	BTCC	687	459	BTCC	N2	Normal	Epi_SLC2A1
BTCC_N2_Normal_Ds0NC0_CAGCAGCAGCGATGAC	BTCC	16643	3404	BTCC	N2	Normal	Epi_SLC2A1
BTCC_N2_Normal_Ds0NC0_CAGCTGGAGTCTCAAC	BTCC	7965	2002	BTCC	N2	Normal	Epi_KRT20
BTCC_N2_Normal_Ds0NC0_CATATGGCATTGGTAC	BTCC	639	421	BTCC	N2	Normal	Epi_OLFM4
BTCC_N2_Normal_Ds0NC0_CATCAGAGTCGAGTTT	BTCC	535	374	BTCC	N2	Normal	Epi_KRT20
BTCC_N2_Normal_Ds0NC0_CATCAGATCATCTGCC	BTCC	3942	1452	BTCC	N2	Normal	Epi_TUBB
BTCC_N2_Normal_Ds0NC0_CCACGGAAGGACCACA	BTCC	538	353	BTCC	N2	Normal	Epi_KRT20
BTCC_N2_Normal_Ds0NC0_CCACTACGTCATTAGC	BTCC	1262	737	BTCC	N2	Normal	Epi_TUBB
BTCC_N2_Normal_Ds0NC0_CCACTACGTGATGCCC	BTCC	812	443	BTCC	N2	Normal	Epi_SLC2A1
BTCC_N2_Normal_Ds0NC0_CCCAGTTCAACGATGG	BTCC	510	345	BTCC	N2	Normal	Epi_KRT20
BTCC_N2_Normal_Ds0NC0_CCCTCCTCAATGGACG	BTCC	33434	4508	BTCC	N2	Normal	Epi_TUBB
BTCC_N2_Normal_Ds0NC0_CCCTCCTTCATGTGGT	BTCC	701	454	BTCC	N2	Normal	Epi_KRT20
BTCC_N2_Normal_Ds0NC0_CCGGGATTCAGTACGT	BTCC	946	523	BTCC	N2	Normal	Epi_KRT20
BTCC_N2_Normal_Ds0NC0_CCTAAAGCATCCTAGA	BTCC	643	462	BTCC	N2	Normal	Epi_TUBB
BTCC_N2_Normal_Ds0NC0_CCTAGCTCAAGCCCAC	BTCC	9889	2666	BTCC	N2	Normal	Epi_HSPA1B
BTCC_N2_Normal_Ds0NC0_CCTCAGTAGAGGTAGA	BTCC	1240	709	BTCC	N2	Normal	Epi_TUBB
BTCC_N2_Normal_Ds0NC0_CCTCAGTAGTCCGTAT	BTCC	851	514	BTCC	N2	Normal	Epi_SLC2A1
BTCC_N2_Normal_Ds0NC0_CCTCTGACAACTGCGC	BTCC	840	433	BTCC	N2	Normal	Epi_KRT20
BTCC_N2_Normal_Ds0NC0_CCTCTGAGTGAGCGAT	BTCC	1877	828	BTCC	N2	Normal	Epi_CXCL10
BTCC_N2_Normal_Ds0NC0_CCTTCGACAAAGCGGT	BTCC	556	341	BTCC	N2	Normal	Epi_KRT20
BTCC_N2_Normal_Ds0NC0_CGAACATCATCGGACC	BTCC	13998	2904	BTCC	N2	Normal	Epi_HSPA1B
BTCC_N2_Normal_Ds0NC0_CGAATGTTCTAGAGTC	BTCC	709	418	BTCC	N2	Normal	Epi_CXCL1
BTCC_N2_Normal_Ds0NC0_CGAGCACCACATTTCT	BTCC	1450	669	BTCC	N2	Normal	Epi_OLFM4
BTCC_N2_Normal_Ds0NC0_CGATGGCGTGCGCTTG	BTCC	649	397	BTCC	N2	Normal	Epi_KRT20
BTCC_N2_Normal_Ds0NC0_CGCCAAGCACCTATCC	BTCC	527	369	BTCC	N2	Normal	Epi_CXCL1
BTCC_N2_Normal_Ds0NC0_CGCGGTACACCTCGTT	BTCC	660	387	BTCC	N2	Normal	Epi_KRT20
BTCC_N2_Normal_Ds0NC0_CGGAGTCAGGCAATTA	BTCC	21877	4122	BTCC	N2	Normal	Epi_SLC2A1
BTCC_N2_Normal_Ds0NC0_CGTAGCGTCAGTGCAT	BTCC	578	381	BTCC	N2	Normal	Epi_KRT20
BTCC_N2_Normal_Ds0NC0_CGTCAGGAGCGACGTA	BTCC	39312	4920	BTCC	N2	Normal	Epi_HSPA1B
BTCC_N2_Normal_Ds0NC0_CGTCAGGAGTCTCCTC	BTCC	833	577	BTCC	N2	Normal	Epi_TUBB
BTCC_N2_Normal_Ds0NC0_CGTTAGAAGGAGCGTT	BTCC	27648	4230	BTCC	N2	Normal	Epi_TUBB
BTCC_N2_Normal_Ds0NC0_CGTTCTGAGAAACCGC	BTCC	923	510	BTCC	N2	Normal	Epi_SLC2A1
BTCC_N2_Normal_Ds0NC0_CTAACTTGTACTCGCG	BTCC	5198	1809	BTCC	N2	Normal	Epi_HSPA1B
BTCC_N2_Normal_Ds0NC0_CTAAGACCAGGCTGAA	BTCC	16971	3709	BTCC	N2	Normal	Epi_SLC2A1
BTCC_N2_Normal_Ds0NC0_CTACGTCAGGGTATCG	BTCC	618	375	BTCC	N2	Normal	Epi_KRT20
BTCC_N2_Normal_Ds0NC0_CTCATTAGTAAGTTCC	BTCC	551	373	BTCC	N2	Normal	Epi_OLFM4
BTCC_N2_Normal_Ds0NC0_CTCGGAGTCTTGACGA	BTCC	740	476	BTCC	N2	Normal	Epi_KRT20
BTCC_N2_Normal_Ds0NC0_CTGCCTAGTGCGATAG	BTCC	1096	612	BTCC	N2	Normal	Epi_KRT20
BTCC_N2_Normal_Ds0NC0_CTGCTGTAGTTCGCGC	BTCC	1683	630	BTCC	N2	Normal	Epi_KRT20
BTCC_N2_Normal_Ds0NC0_CTGGTCTCAAGGGTCA	BTCC	508	366	BTCC	N2	Normal	Epi_KRT20
BTCC_N2_Normal_Ds0NC0_CTGGTCTGTGTGACCC	BTCC	740	468	BTCC	N2	Normal	Epi_TUBB
BTCC_N2_Normal_Ds0NC0_CTGTGCTGTATAAACG	BTCC	670	404	BTCC	N2	Normal	Epi_KRT20
BTCC_N2_Normal_Ds0NC0_CTTACCGGTCTAGGTT	BTCC	559	377	BTCC	N2	Normal	Epi_KRT20
BTCC_N2_Normal_Ds0NC0_CTTACCGTCTCTAAGG	BTCC	518	375	BTCC	N2	Normal	Epi_SLC2A1
BTCC_N2_Normal_Ds0NC0_CTTAGGATCCCACTTG	BTCC	857	495	BTCC	N2	Normal	Epi_CXCL1
BTCC_N2_Normal_Ds0NC0_CTTGGCTAGGACACCA	BTCC	10551	2623	BTCC	N2	Normal	Epi_HSPA1B
BTCC_N2_Normal_Ds0NC0_CTTTGCGGTAACGTTC	BTCC	1233	679	BTCC	N2	Normal	Epi_SLC2A1
BTCC_N2_Normal_Ds0NC0_GAACATCAGCTCCCAG	BTCC	916	539	BTCC	N2	Normal	Epi_OLFM4
BTCC_N2_Normal_Ds0NC0_GAAGCAGCATGTTCCC	BTCC	579	352	BTCC	N2	Normal	Epi_KRT20
BTCC_N2_Normal_Ds0NC0_GACACGCGTAATCGTC	BTCC	3246	1232	BTCC	N2	Normal	Epi_KRT20
BTCC_N2_Normal_Ds0NC0_GACCAATCACTAGTAC	BTCC	575	365	BTCC	N2	Normal	Epi_KRT20
BTCC_N2_Normal_Ds0NC0_GACCTGGTCGAACTGT	BTCC	1210	624	BTCC	N2	Normal	Epi_CXCL10
BTCC_N2_Normal_Ds0NC0_GACGGCTAGATAGGAG	BTCC	11042	2583	BTCC	N2	Normal	Epi_HSPA1B
BTCC_N2_Normal_Ds0NC0_GACGTTATCTAGCACA	BTCC	877	542	BTCC	N2	Normal	Epi_KRT20
BTCC_N2_Normal_Ds0NC0_GACTAACTCGTTTAGG	BTCC	740	460	BTCC	N2	Normal	Epi_SLC2A1
BTCC_N2_Normal_Ds0NC0_GACTACAAGTCGATAA	BTCC	572	351	BTCC	N2	Normal	Epi_SLC2A1
BTCC_N2_Normal_Ds0NC0_GAGGTGAAGCAATATG	BTCC	2842	1041	BTCC	N2	Normal	Epi_TUBB
BTCC_N2_Normal_Ds0NC0_GAGGTGATCCCAGGTG	BTCC	832	513	BTCC	N2	Normal	Epi_KRT20
BTCC_N2_Normal_Ds0NC0_GATCGATAGCTGCGAA	BTCC	5387	1591	BTCC	N2	Normal	Epi_TUBB
BTCC_N2_Normal_Ds0NC0_GATGAGGGTAGTAGTA	BTCC	672	416	BTCC	N2	Normal	Epi_OLFM4
BTCC_N2_Normal_Ds0NC0_GATTCAGAGAATGTGT	BTCC	1356	750	BTCC	N2	Normal	Epi_TUBB
BTCC_N2_Normal_Ds0NC0_GATTCAGGTCCAGTTA	BTCC	693	411	BTCC	N2	Normal	Epi_KRT20
BTCC_N2_Normal_Ds0NC0_GCACTCTCAATGAAAC	BTCC	5262	2041	BTCC	N2	Normal	Epi_TUBB
BTCC_N2_Normal_Ds0NC0_GCAGCCATCATCTGCC	BTCC	1979	980	BTCC	N2	Normal	Epi_TUBB
BTCC_N2_Normal_Ds0NC0_GCATGCGTCACGACTA	BTCC	1484	652	BTCC	N2	Normal	Epi_KRT20
BTCC_N2_Normal_Ds0NC0_GCGAGAACACTTCGAA	BTCC	512	357	BTCC	N2	Normal	Epi_KRT20
BTCC_N2_Normal_Ds0NC0_GCGAGAATCCACGACG	BTCC	540	340	BTCC	N2	Normal	Epi_KRT20
BTCC_N2_Normal_Ds0NC0_GCGCAACAGATGGGTC	BTCC	759	408	BTCC	N2	Normal	Epi_KRT20
BTCC_N2_Normal_Ds0NC0_GCGCCAACAAGCGAGT	BTCC	1683	913	BTCC	N2	Normal	Epi_SLC2A1
BTCC_N2_Normal_Ds0NC0_GCGGGTTGTAGCGATG	BTCC	3559	1442	BTCC	N2	Normal	Epi_TUBB
BTCC_N2_Normal_Ds0NC0_GCTGCGAAGGTGACCA	BTCC	716	438	BTCC	N2	Normal	Epi_KRT20
BTCC_N2_Normal_Ds0NC0_GGAACTTCACAGACTT	BTCC	648	391	BTCC	N2	Normal	Epi_KRT20
BTCC_N2_Normal_Ds0NC0_GGAACTTTCAGTTCGA	BTCC	721	441	BTCC	N2	Normal	Epi_OLFM4
BTCC_N2_Normal_Ds0NC0_GGAATAAGTAGAAAGG	BTCC	640	415	BTCC	N2	Normal	Epi_KRT20
BTCC_N2_Normal_Ds0NC0_GGACAGATCATGTAGC	BTCC	1506	689	BTCC	N2	Normal	Epi_KRT20
BTCC_N2_Normal_Ds0NC0_GGAGCAATCGCCTGAG	BTCC	507	324	BTCC	N2	Normal	Epi_CXCL1
BTCC_N2_Normal_Ds0NC0_GGATGTTTCTTTAGGG	BTCC	648	435	BTCC	N2	Normal	Epi_KRT20
BTCC_N2_Normal_Ds0NC0_GGCAATTTCTGGGCCA	BTCC	26070	4766	BTCC	N2	Normal	Epi_TUBB
BTCC_N2_Normal_Ds0NC0_GGCCGATGTCGGCATC	BTCC	500	322	BTCC	N2	Normal	Epi_TUBB
BTCC_N2_Normal_Ds0NC0_GGCGTGTGTCGAGATG	BTCC	708	442	BTCC	N2	Normal	Epi_KRT20
BTCC_N2_Normal_Ds0NC0_GGGACCTAGACTTTCG	BTCC	731	482	BTCC	N2	Normal	Epi_KRT20
BTCC_N2_Normal_Ds0NC0_GGGATGACACCAGATT	BTCC	765	462	BTCC	N2	Normal	Epi_KRT20
BTCC_N2_Normal_Ds0NC0_GGTGTTACAGATGAGC	BTCC	587	421	BTCC	N2	Normal	Epi_TUBB
BTCC_N2_Normal_Ds0NC0_GTACTTTGTAGCTAAA	BTCC	716	446	BTCC	N2	Normal	Epi_SLC2A1
BTCC_N2_Normal_Ds0NC0_GTACTTTTCCATTCTA	BTCC	14916	3358	BTCC	N2	Normal	Epi_SLC2A1
BTCC_N2_Normal_Ds0NC0_GTATTCTTCGCACTCT	BTCC	1166	607	BTCC	N2	Normal	Epi_TUBB
BTCC_N2_Normal_Ds0NC0_GTGTGCGCACCAGGTC	BTCC	955	523	BTCC	N2	Normal	Epi_TUBB
BTCC_N2_Normal_Ds0NC0_GTGTTAGTCTATCGCC	BTCC	507	364	BTCC	N2	Normal	Epi_KRT20
BTCC_N2_Normal_Ds0NC0_GTTACAGGTATATGAG	BTCC	501	330	BTCC	N2	Normal	Epi_KRT20
BTCC_N2_Normal_Ds0NC0_TAAGAGACAGCTCCGA	BTCC	870	455	BTCC	N2	Normal	Epi_KRT20
BTCC_N2_Normal_Ds0NC0_TACCTATGTGCAACTT	BTCC	852	548	BTCC	N2	Normal	Epi_KRT20
BTCC_N2_Normal_Ds0NC0_TACGGATTCAGAGCTT	BTCC	2074	890	BTCC	N2	Normal	Epi_KRT20
BTCC_N2_Normal_Ds0NC0_TCAATCTGTCACACGC	BTCC	637	380	BTCC	N2	Normal	Epi_OLFM4
BTCC_N2_Normal_Ds0NC0_TCAGGATGTTGGTAAA	BTCC	899	549	BTCC	N2	Normal	Epi_CXCL10
BTCC_N2_Normal_Ds0NC0_TCATTACCACTGCCAG	BTCC	1021	606	BTCC	N2	Normal	Epi_TUBB
BTCC_N2_Normal_Ds0NC0_TCATTACCAGACACTT	BTCC	615	387	BTCC	N2	Normal	Epi_KRT20
BTCC_N2_Normal_Ds0NC0_TCATTTGGTTCTCATT	BTCC	606	411	BTCC	N2	Normal	Epi_OLFM4
BTCC_N2_Normal_Ds0NC0_TCCACACTCTGGAGCC	BTCC	30039	4617	BTCC	N2	Normal	Epi_HSPA1B
BTCC_N2_Normal_Ds0NC0_TCCCGATTCGTCTGCT	BTCC	688	450	BTCC	N2	Normal	Epi_TUBB
BTCC_N2_Normal_Ds0NC0_TCGCGAGGTGGGTATG	BTCC	10043	2633	BTCC	N2	Normal	Epi_TUBB
BTCC_N2_Normal_Ds0NC0_TCGTAGATCCGTCAAA	BTCC	3057	1154	BTCC	N2	Normal	Epi_TUBB
BTCC_N2_Normal_Ds0NC0_TCTGAGAGTCGTTGTA	BTCC	16843	3685	BTCC	N2	Normal	Epi_SLC2A1
BTCC_N2_Normal_Ds0NC0_TCTGGAAGTTCGCGAC	BTCC	26879	4334	BTCC	N2	Normal	Epi_SLC2A1
BTCC_N2_Normal_Ds0NC0_TGACGGCGTCGAGTTT	BTCC	589	379	BTCC	N2	Normal	Epi_KRT20
BTCC_N2_Normal_Ds0NC0_TGACTAGGTTGCGCAC	BTCC	15688	3336	BTCC	N2	Normal	Epi_HSPA1B
BTCC_N2_Normal_Ds0NC0_TGAGAGGCATGTCTCC	BTCC	692	473	BTCC	N2	Normal	Epi_TUBB
BTCC_N2_Normal_Ds0NC0_TGAGGGATCCCTAACC	BTCC	993	677	BTCC	N2	Normal	Epi_TUBB
BTCC_N2_Normal_Ds0NC0_TGCACCTAGACCCACC	BTCC	907	509	BTCC	N2	Normal	Epi_KRT20
BTCC_N2_Normal_Ds0NC0_TGCCAAAGTCCGACGT	BTCC	2078	860	BTCC	N2	Normal	Epi_CXCL10
BTCC_N2_Normal_Ds0NC0_TGCGCAGGTAGCACGA	BTCC	532	327	BTCC	N2	Normal	Epi_KRT20
BTCC_N2_Normal_Ds0NC0_TGCGCAGGTCAACATC	BTCC	3795	1397	BTCC	N2	Normal	Epi_KRT20
BTCC_N2_Normal_Ds0NC0_TGCGCAGGTTGGTTTG	BTCC	565	389	BTCC	N2	Normal	Epi_KRT20
BTCC_N2_Normal_Ds0NC0_TGCGGGTCAGTCAGAG	BTCC	973	563	BTCC	N2	Normal	Epi_OLFM4
BTCC_N2_Normal_Ds0NC0_TGGGAAGCACCAGCAC	BTCC	804	562	BTCC	N2	Normal	Epi_CXCL1
BTCC_N2_Normal_Ds0NC0_TGGGAAGTCCATGCTC	BTCC	11946	3289	BTCC	N2	Normal	Epi_SLC2A1
BTCC_N2_Normal_Ds0NC0_TGGTTAGCAGTCCTTC	BTCC	1836	817	BTCC	N2	Normal	Epi_KRT20
BTCC_N2_Normal_Ds0NC0_TGTGGTATCTTCCTTC	BTCC	560	412	BTCC	N2	Normal	Epi_CXCL1
BTCC_N2_Normal_Ds0NC0_TGTGTTTGTAGCACGA	BTCC	537	305	BTCC	N2	Normal	Epi_KRT20
BTCC_N2_Normal_Ds0NC0_TTAGGCACAGCCACCA	BTCC	890	511	BTCC	N2	Normal	Epi_SLC2A1
BTCC_N2_Normal_Ds0NC0_TTCTCAACACAACTGT	BTCC	506	338	BTCC	N2	Normal	Epi_OLFM4
BTCC_N2_Normal_Ds0NC0_TTCTTAGTCATCGCTC	BTCC	524	367	BTCC	N2	Normal	Epi_OLFM4
BTCC_N2_Normal_Ds0NC0_TTGGCAACATCTGGTA	BTCC	1866	992	BTCC	N2	Normal	Epi_TUBB
BTCC_N2_Normal_Ds0NC0_TTTGCGCAGACCTTTG	BTCC	746	476	BTCC	N2	Normal	Epi_KRT20
BTCC_N2_Normal_Ds0NC0_TTTGCGCGTGCTAGCC	BTCC	2543	1183	BTCC	N2	Normal	Epi_TUBB
BTCC_N2_Normal_Ds0NC0_TTTGGTTTCACATAGC	BTCC	2477	1098	BTCC	N2	Normal	Epi_TUBB
BTCC_N2_Normal_Ds0NC0_TTTGTCACAGGTGCCT	BTCC	837	476	BTCC	N2	Normal	Epi_OLFM4
BTCC_N2_Normal_Ds0NC0_TTTGTCATCACATAGC	BTCC	630	421	BTCC	N2	Normal	Epi_CXCL1
BTCC_N2_Normal_Ds0NC0_TTTGTCATCCGTAGGC	BTCC	12521	3381	BTCC	N2	Normal	Epi_SLC2A1
BTCC_N3_Normal_Ds0NC0_AAACGGGTCTGCGGCA	BTCC	639	371	BTCC	N3	Normal	Epi_CXCL10
BTCC_N3_Normal_Ds0NC0_AAAGCAATCCCTTGCA	BTCC	552	368	BTCC	N3	Normal	Epi_KRT20
BTCC_N3_Normal_Ds0NC0_AAATGCCAGGTGACCA	BTCC	9145	2196	BTCC	N3	Normal	Epi_OLFM4
BTCC_N3_Normal_Ds0NC0_AAATGCCGTATTACCG	BTCC	599	383	BTCC	N3	Normal	Epi_KRT20
BTCC_N3_Normal_Ds0NC0_AAATGCCTCTGTTTGT	BTCC	1057	560	BTCC	N3	Normal	Epi_CXCL10
BTCC_N3_Normal_Ds0NC0_AACACGTGTCTAAAGA	BTCC	11612	2547	BTCC	N3	Normal	Epi_OLFM4
BTCC_N3_Normal_Ds0NC0_AACCGCGAGACCTTTG	BTCC	15991	2935	BTCC	N3	Normal	Epi_OLFM4
BTCC_N3_Normal_Ds0NC0_AACGTTGTCGAACTGT	BTCC	2540	978	BTCC	N3	Normal	Epi_TUBB
BTCC_N3_Normal_Ds0NC0_AACTCCCGTGTCGCTG	BTCC	522	315	BTCC	N3	Normal	Epi_CXCL10
BTCC_N3_Normal_Ds0NC0_AACTCTTGTCTAGGTT	BTCC	571	347	BTCC	N3	Normal	Epi_KRT20
BTCC_N3_Normal_Ds0NC0_AACTGGTGTTCACCTC	BTCC	575	401	BTCC	N3	Normal	Epi_KRT20
BTCC_N3_Normal_Ds0NC0_AAGACCTAGACACGAC	BTCC	521	360	BTCC	N3	Normal	Epi_TUBB
BTCC_N3_Normal_Ds0NC0_AAGGCAGGTTTCGCTC	BTCC	802	415	BTCC	N3	Normal	Epi_CXCL10
BTCC_N3_Normal_Ds0NC0_AAGGTTCCACAGAGGT	BTCC	15633	2719	BTCC	N3	Normal	Epi_OLFM4
BTCC_N3_Normal_Ds0NC0_AAGTCTGCAGTCTTCC	BTCC	27928	4658	BTCC	N3	Normal	Epi_OLFM4
BTCC_N3_Normal_Ds0NC0_AATCCAGTCATGTGGT	BTCC	714	500	BTCC	N3	Normal	Epi_TUBB
BTCC_N3_Normal_Ds0NC0_AATCGGTCAGTCACTA	BTCC	751	493	BTCC	N3	Normal	Epi_KRT20
BTCC_N3_Normal_Ds0NC0_ACACCAAAGGTACTCT	BTCC	908	600	BTCC	N3	Normal	Epi_KRT20
BTCC_N3_Normal_Ds0NC0_ACACCCTGTCCGTCAG	BTCC	659	408	BTCC	N3	Normal	Epi_CXCL10
BTCC_N3_Normal_Ds0NC0_ACACCGGCACGGTGTC	BTCC	510	328	BTCC	N3	Normal	Epi_CXCL10
BTCC_N3_Normal_Ds0NC0_ACACTGAGTACGAAAT	BTCC	10913	2207	BTCC	N3	Normal	Epi_OLFM4
BTCC_N3_Normal_Ds0NC0_ACAGCCGGTATTCGTG	BTCC	24587	4001	BTCC	N3	Normal	Epi_OLFM4
BTCC_N3_Normal_Ds0NC0_ACAGCCGTCCAGTATG	BTCC	840	431	BTCC	N3	Normal	Epi_CXCL10
BTCC_N3_Normal_Ds0NC0_ACAGCTAAGTGCAAGC	BTCC	570	439	BTCC	N3	Normal	Epi_COL1A2
BTCC_N3_Normal_Ds0NC0_ACATACGGTGTTAAGA	BTCC	20296	3485	BTCC	N3	Normal	Epi_OLFM4
BTCC_N3_Normal_Ds0NC0_ACATCAGCACGGCGTT	BTCC	573	406	BTCC	N3	Normal	Epi_KRT20
BTCC_N3_Normal_Ds0NC0_ACATGGTGTAAGTAGT	BTCC	14938	2837	BTCC	N3	Normal	Epi_OLFM4
BTCC_N3_Normal_Ds0NC0_ACCCACTAGAGCTATA	BTCC	515	349	BTCC	N3	Normal	Epi_HSPA1B
BTCC_N3_Normal_Ds0NC0_ACCGTAACAATGTAAG	BTCC	741	440	BTCC	N3	Normal	Epi_CXCL10
BTCC_N3_Normal_Ds0NC0_ACCGTAACACACCGAC	BTCC	12347	2708	BTCC	N3	Normal	Epi_OLFM4
BTCC_N3_Normal_Ds0NC0_ACCGTAATCAGCAACT	BTCC	584	353	BTCC	N3	Normal	Epi_CXCL10
BTCC_N3_Normal_Ds0NC0_ACCGTAATCTAACTTC	BTCC	13030	2641	BTCC	N3	Normal	Epi_OLFM4
BTCC_N3_Normal_Ds0NC0_ACCTTTATCCTGCCAT	BTCC	519	340	BTCC	N3	Normal	Epi_CXCL10
BTCC_N3_Normal_Ds0NC0_ACGAGCCAGGAGCGAG	BTCC	16757	2977	BTCC	N3	Normal	Epi_OLFM4
BTCC_N3_Normal_Ds0NC0_ACGATACCAGTAACGG	BTCC	1052	661	BTCC	N3	Normal	Epi_TUBB
BTCC_N3_Normal_Ds0NC0_ACGATGTAGCTGAACG	BTCC	17553	3468	BTCC	N3	Normal	Epi_OLFM4
BTCC_N3_Normal_Ds0NC0_ACGATGTAGTGTTAGA	BTCC	557	375	BTCC	N3	Normal	Epi_CXCL10
BTCC_N3_Normal_Ds0NC0_ACGCCAGAGATATACG	BTCC	1316	729	BTCC	N3	Normal	Epi_KRT20
BTCC_N3_Normal_Ds0NC0_ACGCCAGGTCTAGCCG	BTCC	25660	3741	BTCC	N3	Normal	Epi_OLFM4
BTCC_N3_Normal_Ds0NC0_ACGGAGAAGCGCTTAT	BTCC	14022	2725	BTCC	N3	Normal	Epi_OLFM4
BTCC_N3_Normal_Ds0NC0_ACGGCCACAAAGGAAG	BTCC	24545	3786	BTCC	N3	Normal	Epi_OLFM4
BTCC_N3_Normal_Ds0NC0_ACGGGTCTCGTGGACC	BTCC	615	385	BTCC	N3	Normal	Epi_KRT20
BTCC_N3_Normal_Ds0NC0_ACGTCAAGTCTCCCTA	BTCC	558	362	BTCC	N3	Normal	Epi_KRT20
BTCC_N3_Normal_Ds0NC0_ACTATCTTCGTGGTCG	BTCC	635	439	BTCC	N3	Normal	Epi_TUBB
BTCC_N3_Normal_Ds0NC0_ACTGAGTAGCAATATG	BTCC	690	404	BTCC	N3	Normal	Epi_KRT20
BTCC_N3_Normal_Ds0NC0_ACTGAGTCAGTCTTCC	BTCC	25382	4048	BTCC	N3	Normal	Epi_OLFM4
BTCC_N3_Normal_Ds0NC0_ACTGATGCATTTGCTT	BTCC	16920	3562	BTCC	N3	Normal	Epi_COL1A2
BTCC_N3_Normal_Ds0NC0_ACTGATGGTGAAAGAG	BTCC	830	484	BTCC	N3	Normal	Epi_CXCL10
BTCC_N3_Normal_Ds0NC0_ACTGATGTCTTGTTTG	BTCC	620	356	BTCC	N3	Normal	Epi_CXCL10
BTCC_N3_Normal_Ds0NC0_ACTTGTTCACTATCTT	BTCC	729	434	BTCC	N3	Normal	Epi_KRT20
BTCC_N3_Normal_Ds0NC0_ACTTTCAAGCACCGCT	BTCC	534	389	BTCC	N3	Normal	Epi_TUBB
BTCC_N3_Normal_Ds0NC0_ACTTTCACATCTATGG	BTCC	13775	2837	BTCC	N3	Normal	Epi_OLFM4
BTCC_N3_Normal_Ds0NC0_AGAATAGTCACCTTAT	BTCC	604	432	BTCC	N3	Normal	Epi_TUBB
BTCC_N3_Normal_Ds0NC0_AGAGCGAAGATGCCTT	BTCC	13647	2878	BTCC	N3	Normal	Epi_OLFM4
BTCC_N3_Normal_Ds0NC0_AGAGCGAAGGTTACCT	BTCC	18794	3401	BTCC	N3	Normal	Epi_OLFM4
BTCC_N3_Normal_Ds0NC0_AGAGCTTAGCACGCCT	BTCC	13833	2568	BTCC	N3	Normal	Epi_OLFM4
BTCC_N3_Normal_Ds0NC0_AGAGCTTTCCGAAGAG	BTCC	640	422	BTCC	N3	Normal	Epi_KRT20
BTCC_N3_Normal_Ds0NC0_AGAGCTTTCGTTGACA	BTCC	14292	2859	BTCC	N3	Normal	Epi_OLFM4
BTCC_N3_Normal_Ds0NC0_AGAGTGGGTAAGGGAA	BTCC	535	337	BTCC	N3	Normal	Epi_KRT20
BTCC_N3_Normal_Ds0NC0_AGAGTGGTCCCTAATT	BTCC	26150	4031	BTCC	N3	Normal	Epi_OLFM4
BTCC_N3_Normal_Ds0NC0_AGCAGCCTCAGCCTAA	BTCC	10925	2424	BTCC	N3	Normal	Epi_OLFM4
BTCC_N3_Normal_Ds0NC0_AGCAGCCTCGCATGGC	BTCC	783	415	BTCC	N3	Normal	Epi_CXCL10
BTCC_N3_Normal_Ds0NC0_AGCAGCCTCGCGATCG	BTCC	620	406	BTCC	N3	Normal	Epi_TUBB
BTCC_N3_Normal_Ds0NC0_AGCCTAACAATCCAAC	BTCC	528	354	BTCC	N3	Normal	Epi_TUBB
BTCC_N3_Normal_Ds0NC0_AGCGTATAGACCTTTG	BTCC	747	460	BTCC	N3	Normal	Epi_CXCL10
BTCC_N3_Normal_Ds0NC0_AGCGTATGTGCAACTT	BTCC	11880	2343	BTCC	N3	Normal	Epi_OLFM4
BTCC_N3_Normal_Ds0NC0_AGCTCCTCAAGCTGTT	BTCC	543	352	BTCC	N3	Normal	Epi_KRT20
BTCC_N3_Normal_Ds0NC0_AGCTCCTGTGAACCTT	BTCC	18153	2816	BTCC	N3	Normal	Epi_OLFM4
BTCC_N3_Normal_Ds0NC0_AGCTTGACACCAGCAC	BTCC	512	338	BTCC	N3	Normal	Epi_KRT20
BTCC_N3_Normal_Ds0NC0_AGGCCGTGTGCCTGGT	BTCC	15187	2951	BTCC	N3	Normal	Epi_OLFM4
BTCC_N3_Normal_Ds0NC0_AGGGATGTCTCGTTTA	BTCC	543	310	BTCC	N3	Normal	Epi_CXCL10
BTCC_N3_Normal_Ds0NC0_AGGTCATTCTCGGACG	BTCC	616	424	BTCC	N3	Normal	Epi_KRT20
BTCC_N3_Normal_Ds0NC0_AGTAGTCTCGCATGGC	BTCC	14791	2797	BTCC	N3	Normal	Epi_OLFM4
BTCC_N3_Normal_Ds0NC0_AGTCTTTCAGCTGTGC	BTCC	7164	1763	BTCC	N3	Normal	Epi_OLFM4
BTCC_N3_Normal_Ds0NC0_AGTGTCAAGTTTAGGA	BTCC	23203	3719	BTCC	N3	Normal	Epi_OLFM4
BTCC_N3_Normal_Ds0NC0_AGTGTCAGTAGGAGTC	BTCC	17050	3473	BTCC	N3	Normal	Epi_OLFM4
BTCC_N3_Normal_Ds0NC0_AGTTGGTCACGTGAGA	BTCC	12683	2787	BTCC	N3	Normal	Epi_OLFM4
BTCC_N3_Normal_Ds0NC0_AGTTGGTTCAACGGCC	BTCC	613	391	BTCC	N3	Normal	Epi_TUBB
BTCC_N3_Normal_Ds0NC0_ATAACGCCACAGACAG	BTCC	16580	3433	BTCC	N3	Normal	Epi_OLFM4
BTCC_N3_Normal_Ds0NC0_ATAACGCCAGCCAATT	BTCC	2013	798	BTCC	N3	Normal	Epi_CXCL10
BTCC_N3_Normal_Ds0NC0_ATAAGAGGTAAATGTG	BTCC	564	373	BTCC	N3	Normal	Epi_TUBB
BTCC_N3_Normal_Ds0NC0_ATAGACCAGTTAACGA	BTCC	9171	2296	BTCC	N3	Normal	Epi_OLFM4
BTCC_N3_Normal_Ds0NC0_ATAGACCGTAGAGGAA	BTCC	580	389	BTCC	N3	Normal	Epi_KRT20
BTCC_N3_Normal_Ds0NC0_ATCATCTAGTGGGCTA	BTCC	18617	4064	BTCC	N3	Normal	Epi_OLFM4
BTCC_N3_Normal_Ds0NC0_ATCATCTGTGTTCGAT	BTCC	9063	2174	BTCC	N3	Normal	Epi_OLFM4
BTCC_N3_Normal_Ds0NC0_ATCATGGTCTTACCGC	BTCC	904	611	BTCC	N3	Normal	Epi_TUBB
BTCC_N3_Normal_Ds0NC0_ATCCACCAGAGTGAGA	BTCC	580	370	BTCC	N3	Normal	Epi_TUBB
BTCC_N3_Normal_Ds0NC0_ATCCGAACATGCAATC	BTCC	10807	2133	BTCC	N3	Normal	Epi_OLFM4
BTCC_N3_Normal_Ds0NC0_ATCCGAATCCTTTCGG	BTCC	1038	568	BTCC	N3	Normal	Epi_CXCL1
BTCC_N3_Normal_Ds0NC0_ATCGAGTTCTTGCATT	BTCC	766	420	BTCC	N3	Normal	Epi_CXCL10
BTCC_N3_Normal_Ds0NC0_ATGGGAGTCGCCATAA	BTCC	12188	2806	BTCC	N3	Normal	Epi_OLFM4
BTCC_N3_Normal_Ds0NC0_ATTACTCGTTCCACAA	BTCC	607	362	BTCC	N3	Normal	Epi_CXCL10
BTCC_N3_Normal_Ds0NC0_ATTACTCTCAGCTCGG	BTCC	671	436	BTCC	N3	Normal	Epi_KRT20
BTCC_N3_Normal_Ds0NC0_ATTACTCTCGACAGCC	BTCC	678	420	BTCC	N3	Normal	Epi_KRT20
BTCC_N3_Normal_Ds0NC0_ATTACTCTCTAACGGT	BTCC	12946	2582	BTCC	N3	Normal	Epi_OLFM4
BTCC_N3_Normal_Ds0NC0_ATTATCCCATCACGTA	BTCC	1436	659	BTCC	N3	Normal	Epi_CXCL10
BTCC_N3_Normal_Ds0NC0_ATTGGTGGTCGGCTCA	BTCC	557	362	BTCC	N3	Normal	Epi_KRT20
BTCC_N3_Normal_Ds0NC0_ATTTCTGTCTTGCAAG	BTCC	688	383	BTCC	N3	Normal	Epi_CXCL10
BTCC_N3_Normal_Ds0NC0_CAACCTCCAATGGAGC	BTCC	22459	4327	BTCC	N3	Normal	Epi_SLC2A1
BTCC_N3_Normal_Ds0NC0_CAACTAGAGTGACATA	BTCC	1354	532	BTCC	N3	Normal	Epi_KRT20
BTCC_N3_Normal_Ds0NC0_CAACTAGCAGGTTTCA	BTCC	680	417	BTCC	N3	Normal	Epi_KRT20
BTCC_N3_Normal_Ds0NC0_CAAGAAAAGCTCCTCT	BTCC	2159	840	BTCC	N3	Normal	Epi_CXCL10
BTCC_N3_Normal_Ds0NC0_CAAGAAAAGTACGCCC	BTCC	628	366	BTCC	N3	Normal	Epi_SLC2A1
BTCC_N3_Normal_Ds0NC0_CAAGTTGGTAACGCGA	BTCC	17491	3271	BTCC	N3	Normal	Epi_OLFM4
BTCC_N3_Normal_Ds0NC0_CAAGTTGGTAGAAGGA	BTCC	756	440	BTCC	N3	Normal	Epi_KRT20
BTCC_N3_Normal_Ds0NC0_CACAAACCACAGCCCA	BTCC	557	360	BTCC	N3	Normal	Epi_KRT20
BTCC_N3_Normal_Ds0NC0_CACAAACGTAAGGATT	BTCC	825	528	BTCC	N3	Normal	Epi_TUBB
BTCC_N3_Normal_Ds0NC0_CACACCTCAGTGAGTG	BTCC	42541	4693	BTCC	N3	Normal	Epi_OLFM4
BTCC_N3_Normal_Ds0NC0_CACACTCCAGACAAAT	BTCC	14932	2796	BTCC	N3	Normal	Epi_OLFM4
BTCC_N3_Normal_Ds0NC0_CACAGGCAGTGTTGAA	BTCC	993	573	BTCC	N3	Normal	Epi_KRT20
BTCC_N3_Normal_Ds0NC0_CACAGTAAGACAGACC	BTCC	13339	2857	BTCC	N3	Normal	Epi_OLFM4
BTCC_N3_Normal_Ds0NC0_CACAGTAAGAGCTGGT	BTCC	9385	2305	BTCC	N3	Normal	Epi_OLFM4
BTCC_N3_Normal_Ds0NC0_CACAGTAAGCCGGTAA	BTCC	660	445	BTCC	N3	Normal	Epi_CXCL10
BTCC_N3_Normal_Ds0NC0_CACATAGAGCTACCGC	BTCC	15967	2844	BTCC	N3	Normal	Epi_OLFM4
BTCC_N3_Normal_Ds0NC0_CACCACTAGTACGCCC	BTCC	674	419	BTCC	N3	Normal	Epi_KRT20
BTCC_N3_Normal_Ds0NC0_CACTCCAAGTCCTCCT	BTCC	730	530	BTCC	N3	Normal	Epi_TUBB
BTCC_N3_Normal_Ds0NC0_CAGAATCAGCTAGTTC	BTCC	654	386	BTCC	N3	Normal	Epi_CXCL10
BTCC_N3_Normal_Ds0NC0_CAGAATCCATTCTCAT	BTCC	565	374	BTCC	N3	Normal	Epi_TUBB
BTCC_N3_Normal_Ds0NC0_CAGAGAGCACATCTTT	BTCC	11639	2785	BTCC	N3	Normal	Epi_OLFM4
BTCC_N3_Normal_Ds0NC0_CAGCAGCCACAGTCGC	BTCC	12122	2536	BTCC	N3	Normal	Epi_OLFM4
BTCC_N3_Normal_Ds0NC0_CAGCAGCCATAGACTC	BTCC	926	504	BTCC	N3	Normal	Epi_OLFM4
BTCC_N3_Normal_Ds0NC0_CAGCATAGTTGGGACA	BTCC	5822	1522	BTCC	N3	Normal	Epi_OLFM4
BTCC_N3_Normal_Ds0NC0_CAGCGACAGCGTTTAC	BTCC	3660	1211	BTCC	N3	Normal	Epi_OLFM4
BTCC_N3_Normal_Ds0NC0_CAGCGACGTAGCCTCG	BTCC	9928	2276	BTCC	N3	Normal	Epi_OLFM4
BTCC_N3_Normal_Ds0NC0_CAGCGACTCCAATGGT	BTCC	7771	1839	BTCC	N3	Normal	Epi_OLFM4
BTCC_N3_Normal_Ds0NC0_CAGCTAACAAGAAAGG	BTCC	17950	3561	BTCC	N3	Normal	Epi_OLFM4
BTCC_N3_Normal_Ds0NC0_CAGCTAATCCTAAGTG	BTCC	524	370	BTCC	N3	Normal	Epi_KRT20
BTCC_N3_Normal_Ds0NC0_CAGCTGGCACTCGACG	BTCC	8763	2006	BTCC	N3	Normal	Epi_OLFM4
BTCC_N3_Normal_Ds0NC0_CAGGTGCCAGGTTTCA	BTCC	510	308	BTCC	N3	Normal	Epi_CXCL10
BTCC_N3_Normal_Ds0NC0_CAGTAACAGCGTTCCG	BTCC	14051	2966	BTCC	N3	Normal	Epi_OLFM4
BTCC_N3_Normal_Ds0NC0_CATATTCAGATTACCC	BTCC	576	400	BTCC	N3	Normal	Epi_KRT20
BTCC_N3_Normal_Ds0NC0_CATCAAGTCAACGGCC	BTCC	551	373	BTCC	N3	Normal	Epi_TUBB
BTCC_N3_Normal_Ds0NC0_CATCCACAGATCACGG	BTCC	573	398	BTCC	N3	Normal	Epi_TUBB
BTCC_N3_Normal_Ds0NC0_CATCGAAGTGACTACT	BTCC	578	341	BTCC	N3	Normal	Epi_CXCL10
BTCC_N3_Normal_Ds0NC0_CATCGGGAGTACATGA	BTCC	13724	2870	BTCC	N3	Normal	Epi_OLFM4
BTCC_N3_Normal_Ds0NC0_CATCGGGCAGGGTACA	BTCC	17480	3375	BTCC	N3	Normal	Epi_OLFM4
BTCC_N3_Normal_Ds0NC0_CATCGGGTCAAACCGT	BTCC	32735	4885	BTCC	N3	Normal	Epi_OLFM4
BTCC_N3_Normal_Ds0NC0_CATCGGGTCCGCAGTG	BTCC	516	324	BTCC	N3	Normal	Epi_CXCL10
BTCC_N3_Normal_Ds0NC0_CATCGGGTCTCGGACG	BTCC	531	362	BTCC	N3	Normal	Epi_KRT20
BTCC_N3_Normal_Ds0NC0_CATGCCTAGCACACAG	BTCC	14006	2787	BTCC	N3	Normal	Epi_OLFM4
BTCC_N3_Normal_Ds0NC0_CATGGCGCACCTTGTC	BTCC	5364	1428	BTCC	N3	Normal	Epi_OLFM4
BTCC_N3_Normal_Ds0NC0_CATTATCAGGCAGGTT	BTCC	16594	3178	BTCC	N3	Normal	Epi_OLFM4
BTCC_N3_Normal_Ds0NC0_CATTATCCATCGGTTA	BTCC	1104	539	BTCC	N3	Normal	Epi_CXCL10
BTCC_N3_Normal_Ds0NC0_CATTATCGTTGAGGTG	BTCC	18635	3350	BTCC	N3	Normal	Epi_OLFM4
BTCC_N3_Normal_Ds0NC0_CATTCGCAGTACATGA	BTCC	7045	1708	BTCC	N3	Normal	Epi_OLFM4
BTCC_N3_Normal_Ds0NC0_CATTCGCTCAGAGACG	BTCC	2595	972	BTCC	N3	Normal	Epi_KRT20
BTCC_N3_Normal_Ds0NC0_CCAATCCGTCAATACC	BTCC	20195	3634	BTCC	N3	Normal	Epi_OLFM4
BTCC_N3_Normal_Ds0NC0_CCACCTATCTTGCATT	BTCC	577	392	BTCC	N3	Normal	Epi_KRT20
BTCC_N3_Normal_Ds0NC0_CCACGGAAGACGCTTT	BTCC	23904	3767	BTCC	N3	Normal	Epi_OLFM4
BTCC_N3_Normal_Ds0NC0_CCACTACTCCTAGGGC	BTCC	679	467	BTCC	N3	Normal	Epi_KRT20
BTCC_N3_Normal_Ds0NC0_CCATGTCAGTGTTGAA	BTCC	11324	2510	BTCC	N3	Normal	Epi_OLFM4
BTCC_N3_Normal_Ds0NC0_CCATGTCTCATGTGGT	BTCC	626	377	BTCC	N3	Normal	Epi_CXCL10
BTCC_N3_Normal_Ds0NC0_CCCATACGTCCAACTA	BTCC	15438	3258	BTCC	N3	Normal	Epi_OLFM4
BTCC_N3_Normal_Ds0NC0_CCGGTAGGTGTAATGA	BTCC	12071	2191	BTCC	N3	Normal	Epi_CXCL10
BTCC_N3_Normal_Ds0NC0_CCGGTAGTCCACTCCA	BTCC	19938	3574	BTCC	N3	Normal	Epi_OLFM4
BTCC_N3_Normal_Ds0NC0_CCGTGGAAGCCACGCT	BTCC	11899	2442	BTCC	N3	Normal	Epi_OLFM4
BTCC_N3_Normal_Ds0NC0_CCGTGGAGTCTAGGTT	BTCC	17811	3172	BTCC	N3	Normal	Epi_OLFM4
BTCC_N3_Normal_Ds0NC0_CCGTTCAGTACACCGC	BTCC	751	467	BTCC	N3	Normal	Epi_KRT20
BTCC_N3_Normal_Ds0NC0_CCGTTCAGTGACAAAT	BTCC	17694	2933	BTCC	N3	Normal	Epi_OLFM4
BTCC_N3_Normal_Ds0NC0_CCTAAAGTCTCGTATT	BTCC	14211	2883	BTCC	N3	Normal	Epi_OLFM4
BTCC_N3_Normal_Ds0NC0_CCTACACCATGTAAGA	BTCC	551	388	BTCC	N3	Normal	Epi_KRT20
BTCC_N3_Normal_Ds0NC0_CCTACCACATATACCG	BTCC	13826	2959	BTCC	N3	Normal	Epi_OLFM4
BTCC_N3_Normal_Ds0NC0_CCTACCAGTTCTCATT	BTCC	9023	2040	BTCC	N3	Normal	Epi_OLFM4
BTCC_N3_Normal_Ds0NC0_CCTCAGTCATTAGCCA	BTCC	13152	2739	BTCC	N3	Normal	Epi_OLFM4
BTCC_N3_Normal_Ds0NC0_CCTCAGTGTAAACACA	BTCC	504	328	BTCC	N3	Normal	Epi_TUBB
BTCC_N3_Normal_Ds0NC0_CCTTTCTAGCGCCTTG	BTCC	13380	2489	BTCC	N3	Normal	Epi_OLFM4
BTCC_N3_Normal_Ds0NC0_CGAATGTCATATGGTC	BTCC	9939	2044	BTCC	N3	Normal	Epi_OLFM4
BTCC_N3_Normal_Ds0NC0_CGAATGTTCTATGTGG	BTCC	14225	3094	BTCC	N3	Normal	Epi_OLFM4
BTCC_N3_Normal_Ds0NC0_CGACCTTGTCTGCAAT	BTCC	749	488	BTCC	N3	Normal	Epi_KRT20
BTCC_N3_Normal_Ds0NC0_CGAGAAGCAGGGATTG	BTCC	13338	2463	BTCC	N3	Normal	Epi_OLFM4
BTCC_N3_Normal_Ds0NC0_CGATGTACATGCATGT	BTCC	8466	2066	BTCC	N3	Normal	Epi_OLFM4
BTCC_N3_Normal_Ds0NC0_CGCGGTACATGGGACA	BTCC	513	331	BTCC	N3	Normal	Epi_KRT20
BTCC_N3_Normal_Ds0NC0_CGCGGTATCCGTAGTA	BTCC	548	366	BTCC	N3	Normal	Epi_TUBB
BTCC_N3_Normal_Ds0NC0_CGCGTTTCATCTCCCA	BTCC	12107	2654	BTCC	N3	Normal	Epi_OLFM4
BTCC_N3_Normal_Ds0NC0_CGCTATCGTATAATGG	BTCC	21464	3750	BTCC	N3	Normal	Epi_OLFM4
BTCC_N3_Normal_Ds0NC0_CGGACACAGTTCGCAT	BTCC	23392	3552	BTCC	N3	Normal	Epi_OLFM4
BTCC_N3_Normal_Ds0NC0_CGGACACGTAAGAGGA	BTCC	704	495	BTCC	N3	Normal	Epi_TUBB
BTCC_N3_Normal_Ds0NC0_CGGACGTCAGATCCAT	BTCC	676	419	BTCC	N3	Normal	Epi_HSPA1B
BTCC_N3_Normal_Ds0NC0_CGGAGCTTCTTATCTG	BTCC	17720	3236	BTCC	N3	Normal	Epi_OLFM4
BTCC_N3_Normal_Ds0NC0_CGGAGTCAGAATAGGG	BTCC	879	524	BTCC	N3	Normal	Epi_TUBB
BTCC_N3_Normal_Ds0NC0_CGGGTCACAATCTACG	BTCC	527	334	BTCC	N3	Normal	Epi_CXCL10
BTCC_N3_Normal_Ds0NC0_CGGGTCAGTGCACGAA	BTCC	993	652	BTCC	N3	Normal	Epi_TUBB
BTCC_N3_Normal_Ds0NC0_CGTAGCGAGAGCTGGT	BTCC	526	359	BTCC	N3	Normal	Epi_KRT20
BTCC_N3_Normal_Ds0NC0_CGTAGCGAGCACACAG	BTCC	28534	4183	BTCC	N3	Normal	Epi_OLFM4
BTCC_N3_Normal_Ds0NC0_CGTAGCGAGGGAAACA	BTCC	12840	2375	BTCC	N3	Normal	Epi_OLFM4
BTCC_N3_Normal_Ds0NC0_CGTAGCGGTTCTGGTA	BTCC	14719	2916	BTCC	N3	Normal	Epi_OLFM4
BTCC_N3_Normal_Ds0NC0_CGTCACTCAGCTCCGA	BTCC	16853	2963	BTCC	N3	Normal	Epi_OLFM4
BTCC_N3_Normal_Ds0NC0_CGTCCATCACGAGGTA	BTCC	13129	2791	BTCC	N3	Normal	Epi_OLFM4
BTCC_N3_Normal_Ds0NC0_CGTCCATGTGCAACTT	BTCC	11211	2528	BTCC	N3	Normal	Epi_OLFM4
BTCC_N3_Normal_Ds0NC0_CGTGTAAGTGCACTTA	BTCC	8498	2018	BTCC	N3	Normal	Epi_OLFM4
BTCC_N3_Normal_Ds0NC0_CGTTAGATCTTTACAC	BTCC	613	394	BTCC	N3	Normal	Epi_CXCL10
BTCC_N3_Normal_Ds0NC0_CGTTCTGCAGATGGCA	BTCC	10786	2252	BTCC	N3	Normal	Epi_OLFM4
BTCC_N3_Normal_Ds0NC0_CGTTCTGGTATTCTCT	BTCC	13939	2626	BTCC	N3	Normal	Epi_OLFM4
BTCC_N3_Normal_Ds0NC0_CGTTCTGTCAAACGGG	BTCC	14148	3355	BTCC	N3	Normal	Epi_OLFM4
BTCC_N3_Normal_Ds0NC0_CTAACTTAGGCCCGTT	BTCC	808	434	BTCC	N3	Normal	Epi_CXCL10
BTCC_N3_Normal_Ds0NC0_CTAACTTAGTTCGCGC	BTCC	12413	2741	BTCC	N3	Normal	Epi_OLFM4
BTCC_N3_Normal_Ds0NC0_CTAAGACGTGACGCCT	BTCC	628	456	BTCC	N3	Normal	Epi_TUBB
BTCC_N3_Normal_Ds0NC0_CTAAGACTCAACTCTT	BTCC	1552	827	BTCC	N3	Normal	Epi_SLC2A1
BTCC_N3_Normal_Ds0NC0_CTACACCCACACTGCG	BTCC	548	353	BTCC	N3	Normal	Epi_CXCL10
BTCC_N3_Normal_Ds0NC0_CTACACCGTAACGCGA	BTCC	1026	496	BTCC	N3	Normal	Epi_CXCL10
BTCC_N3_Normal_Ds0NC0_CTACACCTCGCAAACT	BTCC	742	497	BTCC	N3	Normal	Epi_TUBB
BTCC_N3_Normal_Ds0NC0_CTACATTAGCCAGTTT	BTCC	512	338	BTCC	N3	Normal	Epi_TUBB
BTCC_N3_Normal_Ds0NC0_CTACATTGTTGCTCCT	BTCC	509	332	BTCC	N3	Normal	Epi_CXCL10
BTCC_N3_Normal_Ds0NC0_CTAGTGAGTCACACGC	BTCC	971	532	BTCC	N3	Normal	Epi_KRT20
BTCC_N3_Normal_Ds0NC0_CTCACACCACGGTAGA	BTCC	724	380	BTCC	N3	Normal	Epi_CXCL10
BTCC_N3_Normal_Ds0NC0_CTCATTACAGCATGAG	BTCC	589	351	BTCC	N3	Normal	Epi_CXCL10
BTCC_N3_Normal_Ds0NC0_CTCATTAGTTGTGGCC	BTCC	20683	3325	BTCC	N3	Normal	Epi_OLFM4
BTCC_N3_Normal_Ds0NC0_CTCCTAGCATGGATGG	BTCC	507	356	BTCC	N3	Normal	Epi_KRT20
BTCC_N3_Normal_Ds0NC0_CTCCTAGGTAGCTGCC	BTCC	5780	1519	BTCC	N3	Normal	Epi_OLFM4
BTCC_N3_Normal_Ds0NC0_CTCGGAGAGAGTGAGA	BTCC	528	353	BTCC	N3	Normal	Epi_TUBB
BTCC_N3_Normal_Ds0NC0_CTCGGAGTCACTTACT	BTCC	12284	2524	BTCC	N3	Normal	Epi_OLFM4
BTCC_N3_Normal_Ds0NC0_CTCTAATTCCGCTGTT	BTCC	12541	3013	BTCC	N3	Normal	Epi_OLFM4
BTCC_N3_Normal_Ds0NC0_CTCTACGTCTAAGCCA	BTCC	526	352	BTCC	N3	Normal	Epi_KRT20
BTCC_N3_Normal_Ds0NC0_CTGAAGTCATGGAATA	BTCC	735	424	BTCC	N3	Normal	Epi_CXCL10
BTCC_N3_Normal_Ds0NC0_CTGATAGAGATCGATA	BTCC	19077	3908	BTCC	N3	Normal	Epi_OLFM4
BTCC_N3_Normal_Ds0NC0_CTGATAGAGCGAGAAA	BTCC	20533	3808	BTCC	N3	Normal	Epi_OLFM4
BTCC_N3_Normal_Ds0NC0_CTGATAGGTCGCGGTT	BTCC	14759	2628	BTCC	N3	Normal	Epi_OLFM4
BTCC_N3_Normal_Ds0NC0_CTGCCTAGTTCCATGA	BTCC	507	322	BTCC	N3	Normal	Epi_CXCL10
BTCC_N3_Normal_Ds0NC0_CTGCGGAGTCGACTGC	BTCC	728	502	BTCC	N3	Normal	Epi_TUBB
BTCC_N3_Normal_Ds0NC0_CTGTTTAAGTCATCCA	BTCC	20741	3515	BTCC	N3	Normal	Epi_OLFM4
BTCC_N3_Normal_Ds0NC0_CTTAGGAAGCCTATGT	BTCC	23300	3960	BTCC	N3	Normal	Epi_OLFM4
BTCC_N3_Normal_Ds0NC0_CTTCTCTGTGTCGCTG	BTCC	737	415	BTCC	N3	Normal	Epi_CXCL10
BTCC_N3_Normal_Ds0NC0_GAAACTCAGAGCAATT	BTCC	17544	3012	BTCC	N3	Normal	Epi_OLFM4
BTCC_N3_Normal_Ds0NC0_GAAACTCTCAGTTGAC	BTCC	23428	3864	BTCC	N3	Normal	Epi_HSPA1B
BTCC_N3_Normal_Ds0NC0_GAAGCAGCACGCTTTC	BTCC	12927	3058	BTCC	N3	Normal	Epi_OLFM4
BTCC_N3_Normal_Ds0NC0_GAAGCAGTCAGCTCGG	BTCC	16446	2874	BTCC	N3	Normal	Epi_OLFM4
BTCC_N3_Normal_Ds0NC0_GAAGCAGTCGTCCGTT	BTCC	577	365	BTCC	N3	Normal	Epi_CXCL10
BTCC_N3_Normal_Ds0NC0_GACACGCTCACATGCA	BTCC	12432	2495	BTCC	N3	Normal	Epi_OLFM4
BTCC_N3_Normal_Ds0NC0_GACAGAGTCCGCAGTG	BTCC	22424	3608	BTCC	N3	Normal	Epi_OLFM4
BTCC_N3_Normal_Ds0NC0_GACCAATCAGGATCGA	BTCC	633	382	BTCC	N3	Normal	Epi_TUBB
BTCC_N3_Normal_Ds0NC0_GACGCGTGTCTCGTTC	BTCC	572	380	BTCC	N3	Normal	Epi_CXCL10
BTCC_N3_Normal_Ds0NC0_GACGTGCGTCCTGCTT	BTCC	533	349	BTCC	N3	Normal	Epi_CXCL10
BTCC_N3_Normal_Ds0NC0_GACGTGCTCACCATAG	BTCC	14560	2754	BTCC	N3	Normal	Epi_OLFM4
BTCC_N3_Normal_Ds0NC0_GACTGCGAGAGGGATA	BTCC	16379	2914	BTCC	N3	Normal	Epi_OLFM4
BTCC_N3_Normal_Ds0NC0_GACTGCGGTCAGAGGT	BTCC	544	406	BTCC	N3	Normal	Epi_TUBB
BTCC_N3_Normal_Ds0NC0_GAGCAGACACTGTTAG	BTCC	9243	2031	BTCC	N3	Normal	Epi_OLFM4
BTCC_N3_Normal_Ds0NC0_GAGGTGAAGTAGATGT	BTCC	1000	623	BTCC	N3	Normal	Epi_TUBB
BTCC_N3_Normal_Ds0NC0_GAGTCCGCAAGTCTGT	BTCC	11298	2415	BTCC	N3	Normal	Epi_OLFM4
BTCC_N3_Normal_Ds0NC0_GATCGATTCTCCCTGA	BTCC	532	343	BTCC	N3	Normal	Epi_CXCL10
BTCC_N3_Normal_Ds0NC0_GATCGCGAGGAGTACC	BTCC	523	334	BTCC	N3	Normal	Epi_CXCL10
BTCC_N3_Normal_Ds0NC0_GATCGTATCCGTAGTA	BTCC	18156	3083	BTCC	N3	Normal	Epi_OLFM4
BTCC_N3_Normal_Ds0NC0_GATCTAGAGTAATCCC	BTCC	20095	3194	BTCC	N3	Normal	Epi_OLFM4
BTCC_N3_Normal_Ds0NC0_GATCTAGCACGAAAGC	BTCC	8294	1903	BTCC	N3	Normal	Epi_OLFM4
BTCC_N3_Normal_Ds0NC0_GATCTAGCACGAGGTA	BTCC	16940	2941	BTCC	N3	Normal	Epi_OLFM4
BTCC_N3_Normal_Ds0NC0_GATCTAGCATGTCGAT	BTCC	660	421	BTCC	N3	Normal	Epi_TUBB
BTCC_N3_Normal_Ds0NC0_GATGAAACAAACTGCT	BTCC	685	384	BTCC	N3	Normal	Epi_CXCL10
BTCC_N3_Normal_Ds0NC0_GATGAAATCGTTTAGG	BTCC	8760	2078	BTCC	N3	Normal	Epi_OLFM4
BTCC_N3_Normal_Ds0NC0_GATGAGGAGAGAGCTC	BTCC	18255	3151	BTCC	N3	Normal	Epi_OLFM4
BTCC_N3_Normal_Ds0NC0_GATTCAGGTTCCACGG	BTCC	19398	3145	BTCC	N3	Normal	Epi_OLFM4
BTCC_N3_Normal_Ds0NC0_GATTCAGTCACCATAG	BTCC	6253	1550	BTCC	N3	Normal	Epi_KRT20
BTCC_N3_Normal_Ds0NC0_GCAAACTCACAGTCGC	BTCC	18265	3440	BTCC	N3	Normal	Epi_OLFM4
BTCC_N3_Normal_Ds0NC0_GCACATACACGAAAGC	BTCC	737	460	BTCC	N3	Normal	Epi_KRT20
BTCC_N3_Normal_Ds0NC0_GCACTCTTCTGATACG	BTCC	14155	2784	BTCC	N3	Normal	Epi_OLFM4
BTCC_N3_Normal_Ds0NC0_GCAGTTACATCGGGTC	BTCC	569	362	BTCC	N3	Normal	Epi_TUBB
BTCC_N3_Normal_Ds0NC0_GCAGTTAGTTGCTCCT	BTCC	696	402	BTCC	N3	Normal	Epi_KRT20
BTCC_N3_Normal_Ds0NC0_GCATGCGTCCAGTATG	BTCC	1010	670	BTCC	N3	Normal	Epi_TUBB
BTCC_N3_Normal_Ds0NC0_GCATGCGTCTCAACTT	BTCC	14449	2639	BTCC	N3	Normal	Epi_OLFM4
BTCC_N3_Normal_Ds0NC0_GCATGTAGTTTGGGCC	BTCC	12504	2463	BTCC	N3	Normal	Epi_OLFM4
BTCC_N3_Normal_Ds0NC0_GCCAAATGTCAGAATA	BTCC	34985	4373	BTCC	N3	Normal	Epi_OLFM4
BTCC_N3_Normal_Ds0NC0_GCCTCTACACAGACTT	BTCC	14509	2792	BTCC	N3	Normal	Epi_OLFM4
BTCC_N3_Normal_Ds0NC0_GCGCAGTTCTGGCGTG	BTCC	16148	3133	BTCC	N3	Normal	Epi_OLFM4
BTCC_N3_Normal_Ds0NC0_GCGCCAATCAGTTCGA	BTCC	658	411	BTCC	N3	Normal	Epi_TUBB
BTCC_N3_Normal_Ds0NC0_GCTCCTACAAGTAGTA	BTCC	583	377	BTCC	N3	Normal	Epi_KRT20
BTCC_N3_Normal_Ds0NC0_GCTCCTACACCAGGCT	BTCC	17781	2870	BTCC	N3	Normal	Epi_OLFM4
BTCC_N3_Normal_Ds0NC0_GCTCCTAGTGGCTCCA	BTCC	689	422	BTCC	N3	Normal	Epi_KRT20
BTCC_N3_Normal_Ds0NC0_GCTGCAGAGTGTTTGC	BTCC	14872	2700	BTCC	N3	Normal	Epi_OLFM4
BTCC_N3_Normal_Ds0NC0_GCTGCGATCGCGTTTC	BTCC	13784	2764	BTCC	N3	Normal	Epi_OLFM4
BTCC_N3_Normal_Ds0NC0_GCTGGGTCAGCGTAAG	BTCC	13487	2807	BTCC	N3	Normal	Epi_OLFM4
BTCC_N3_Normal_Ds0NC0_GCTTCCACAGCTGTAT	BTCC	806	467	BTCC	N3	Normal	Epi_CXCL10
BTCC_N3_Normal_Ds0NC0_GGACAGAAGTAAGTAC	BTCC	11982	2536	BTCC	N3	Normal	Epi_OLFM4
BTCC_N3_Normal_Ds0NC0_GGAGCAACATATGCTG	BTCC	583	376	BTCC	N3	Normal	Epi_TUBB
BTCC_N3_Normal_Ds0NC0_GGATGTTGTGAGGGTT	BTCC	17895	3214	BTCC	N3	Normal	Epi_OLFM4
BTCC_N3_Normal_Ds0NC0_GGCAATTCAGGGTTAG	BTCC	12645	2795	BTCC	N3	Normal	Epi_OLFM4
BTCC_N3_Normal_Ds0NC0_GGCCGATCACTGTTAG	BTCC	12532	2601	BTCC	N3	Normal	Epi_OLFM4
BTCC_N3_Normal_Ds0NC0_GGCCGATCATTCTCAT	BTCC	1148	584	BTCC	N3	Normal	Epi_CXCL10
BTCC_N3_Normal_Ds0NC0_GGCGACTGTAACGACG	BTCC	15987	2825	BTCC	N3	Normal	Epi_OLFM4
BTCC_N3_Normal_Ds0NC0_GGCGTGTTCATGCTCC	BTCC	26430	4389	BTCC	N3	Normal	Epi_OLFM4
BTCC_N3_Normal_Ds0NC0_GGCTCGAGTATAGTAG	BTCC	972	542	BTCC	N3	Normal	Epi_CXCL10
BTCC_N3_Normal_Ds0NC0_GGGACCTCACTCTGTC	BTCC	719	470	BTCC	N3	Normal	Epi_TUBB
BTCC_N3_Normal_Ds0NC0_GGGAGATAGTTAAGTG	BTCC	958	598	BTCC	N3	Normal	Epi_TUBB
BTCC_N3_Normal_Ds0NC0_GGGAGATGTCACCCAG	BTCC	14636	2588	BTCC	N3	Normal	Epi_CXCL10
BTCC_N3_Normal_Ds0NC0_GGGATGATCAGCTGGC	BTCC	666	380	BTCC	N3	Normal	Epi_TUBB
BTCC_N3_Normal_Ds0NC0_GGGCACTCACCATCCT	BTCC	791	446	BTCC	N3	Normal	Epi_CXCL10
BTCC_N3_Normal_Ds0NC0_GGGCATCCATAAAGGT	BTCC	600	400	BTCC	N3	Normal	Epi_KRT20
BTCC_N3_Normal_Ds0NC0_GGGTCTGCAGATGAGC	BTCC	1315	786	BTCC	N3	Normal	Epi_TUBB
BTCC_N3_Normal_Ds0NC0_GGGTTGCAGGCACATG	BTCC	36202	4806	BTCC	N3	Normal	Epi_OLFM4
BTCC_N3_Normal_Ds0NC0_GGTATTGAGAGTTGGC	BTCC	746	492	BTCC	N3	Normal	Epi_KRT20
BTCC_N3_Normal_Ds0NC0_GGTGAAGTCAGAGCTT	BTCC	664	425	BTCC	N3	Normal	Epi_TUBB
BTCC_N3_Normal_Ds0NC0_GGTGTTAAGAGACTTA	BTCC	590	425	BTCC	N3	Normal	Epi_KRT20
BTCC_N3_Normal_Ds0NC0_GGTGTTAGTCGGATCC	BTCC	17319	3234	BTCC	N3	Normal	Epi_OLFM4
BTCC_N3_Normal_Ds0NC0_GTAACGTGTACCGTAT	BTCC	593	353	BTCC	N3	Normal	Epi_CXCL10
BTCC_N3_Normal_Ds0NC0_GTAACGTGTATAGTAG	BTCC	633	411	BTCC	N3	Normal	Epi_KRT20
BTCC_N3_Normal_Ds0NC0_GTAACGTGTTCCACGG	BTCC	24484	4355	BTCC	N3	Normal	Epi_OLFM4
BTCC_N3_Normal_Ds0NC0_GTAACTGAGCGTCAAG	BTCC	508	358	BTCC	N3	Normal	Epi_KRT20
BTCC_N3_Normal_Ds0NC0_GTAACTGAGGATGGTC	BTCC	16300	3147	BTCC	N3	Normal	Epi_OLFM4
BTCC_N3_Normal_Ds0NC0_GTACGTATCAATAAGG	BTCC	8541	2315	BTCC	N3	Normal	Epi_OLFM4
BTCC_N3_Normal_Ds0NC0_GTACTTTCAACGATGG	BTCC	1335	799	BTCC	N3	Normal	Epi_TUBB
BTCC_N3_Normal_Ds0NC0_GTAGTCAAGCAGGTCA	BTCC	517	355	BTCC	N3	Normal	Epi_KRT20
BTCC_N3_Normal_Ds0NC0_GTAGTCAGTTTGTTTC	BTCC	6472	1363	BTCC	N3	Normal	Epi_CXCL10
BTCC_N3_Normal_Ds0NC0_GTAGTCATCGACCAGC	BTCC	765	517	BTCC	N3	Normal	Epi_KRT20
BTCC_N3_Normal_Ds0NC0_GTATCTTAGTCAATAG	BTCC	1066	571	BTCC	N3	Normal	Epi_TUBB
BTCC_N3_Normal_Ds0NC0_GTATTCTAGTGAAGTT	BTCC	731	444	BTCC	N3	Normal	Epi_KRT20
BTCC_N3_Normal_Ds0NC0_GTCAAGTAGCGAGAAA	BTCC	9118	2019	BTCC	N3	Normal	Epi_OLFM4
BTCC_N3_Normal_Ds0NC0_GTCAAGTAGGCAATTA	BTCC	27340	4202	BTCC	N3	Normal	Epi_OLFM4
BTCC_N3_Normal_Ds0NC0_GTCAAGTAGTCATGCT	BTCC	539	335	BTCC	N3	Normal	Epi_CXCL10
BTCC_N3_Normal_Ds0NC0_GTCACAAGTCTAAAGA	BTCC	21944	3608	BTCC	N3	Normal	Epi_OLFM4
BTCC_N3_Normal_Ds0NC0_GTCACGGTCACTCCTG	BTCC	612	377	BTCC	N3	Normal	Epi_KRT20
BTCC_N3_Normal_Ds0NC0_GTCATTTCAAACCTAC	BTCC	12191	2592	BTCC	N3	Normal	Epi_OLFM4
BTCC_N3_Normal_Ds0NC0_GTCCTCATCTGAAAGA	BTCC	11775	2763	BTCC	N3	Normal	Epi_OLFM4
BTCC_N3_Normal_Ds0NC0_GTCTTCGGTAGCTAAA	BTCC	12734	2440	BTCC	N3	Normal	Epi_OLFM4
BTCC_N3_Normal_Ds0NC0_GTCTTCGTCCCTTGCA	BTCC	1153	663	BTCC	N3	Normal	Epi_TUBB
BTCC_N3_Normal_Ds0NC0_GTGCAGCAGGCTACGA	BTCC	666	411	BTCC	N3	Normal	Epi_KRT20
BTCC_N3_Normal_Ds0NC0_GTGCATATCTGGCGAC	BTCC	30867	4543	BTCC	N3	Normal	Epi_OLFM4
BTCC_N3_Normal_Ds0NC0_GTGCGGTTCACCGTAA	BTCC	18564	3327	BTCC	N3	Normal	Epi_OLFM4
BTCC_N3_Normal_Ds0NC0_GTGGGTCAGGCAGGTT	BTCC	11582	2693	BTCC	N3	Normal	Epi_OLFM4
BTCC_N3_Normal_Ds0NC0_GTGGGTCTCGACGGAA	BTCC	501	336	BTCC	N3	Normal	Epi_KRT20
BTCC_N3_Normal_Ds0NC0_GTGTGCGCATTCTTAC	BTCC	551	346	BTCC	N3	Normal	Epi_TUBB
BTCC_N3_Normal_Ds0NC0_GTTACAGGTGGCCCTA	BTCC	671	435	BTCC	N3	Normal	Epi_TUBB
BTCC_N3_Normal_Ds0NC0_GTTACAGTCCTAGTGA	BTCC	14013	2936	BTCC	N3	Normal	Epi_OLFM4
BTCC_N3_Normal_Ds0NC0_GTTCGGGTCGCAGGCT	BTCC	1283	789	BTCC	N3	Normal	Epi_TUBB
BTCC_N3_Normal_Ds0NC0_GTTCTCGAGTGGAGAA	BTCC	860	453	BTCC	N3	Normal	Epi_TUBB
BTCC_N3_Normal_Ds0NC0_TAAGAGACAACAACCT	BTCC	11648	2447	BTCC	N3	Normal	Epi_OLFM4
BTCC_N3_Normal_Ds0NC0_TACACGACAGGACCCT	BTCC	14295	2507	BTCC	N3	Normal	Epi_OLFM4
BTCC_N3_Normal_Ds0NC0_TACACGATCGGCCGAT	BTCC	23472	3779	BTCC	N3	Normal	Epi_OLFM4
BTCC_N3_Normal_Ds0NC0_TACCTTAAGTGCGATG	BTCC	6968	1687	BTCC	N3	Normal	Epi_TUBB
BTCC_N3_Normal_Ds0NC0_TACCTTAGTACACCGC	BTCC	584	401	BTCC	N3	Normal	Epi_KRT20
BTCC_N3_Normal_Ds0NC0_TACGGATAGCAGATCG	BTCC	783	544	BTCC	N3	Normal	Epi_TUBB
BTCC_N3_Normal_Ds0NC0_TACGGATCACACATGT	BTCC	13832	3332	BTCC	N3	Normal	Epi_OLFM4
BTCC_N3_Normal_Ds0NC0_TACGGTAAGGCAAAGA	BTCC	10658	2505	BTCC	N3	Normal	Epi_OLFM4
BTCC_N3_Normal_Ds0NC0_TACTCATTCTTGTTTG	BTCC	11559	2577	BTCC	N3	Normal	Epi_OLFM4
BTCC_N3_Normal_Ds0NC0_TACTTACTCCGAGCCA	BTCC	659	436	BTCC	N3	Normal	Epi_KRT20
BTCC_N3_Normal_Ds0NC0_TACTTACTCGGTCCGA	BTCC	835	449	BTCC	N3	Normal	Epi_KRT20
BTCC_N3_Normal_Ds0NC0_TAGACCATCAGCGATT	BTCC	1033	538	BTCC	N3	Normal	Epi_CXCL10
BTCC_N3_Normal_Ds0NC0_TAGACCATCTTAGAGC	BTCC	590	373	BTCC	N3	Normal	Epi_KRT20
BTCC_N3_Normal_Ds0NC0_TAGAGCTCAATCGGTT	BTCC	10311	2379	BTCC	N3	Normal	Epi_OLFM4
BTCC_N3_Normal_Ds0NC0_TAGAGCTCACCGCTAG	BTCC	960	640	BTCC	N3	Normal	Epi_TUBB
BTCC_N3_Normal_Ds0NC0_TAGCCGGGTGGCTCCA	BTCC	558	379	BTCC	N3	Normal	Epi_KRT20
BTCC_N3_Normal_Ds0NC0_TAGCCGGTCCAGTAGT	BTCC	534	363	BTCC	N3	Normal	Epi_KRT20
BTCC_N3_Normal_Ds0NC0_TATGCCCGTCTAGTGT	BTCC	503	322	BTCC	N3	Normal	Epi_CXCL1
BTCC_N3_Normal_Ds0NC0_TCACAAGCAGCTCGAC	BTCC	613	385	BTCC	N3	Normal	Epi_CXCL10
BTCC_N3_Normal_Ds0NC0_TCACGAAAGTACGCCC	BTCC	525	320	BTCC	N3	Normal	Epi_KRT20
BTCC_N3_Normal_Ds0NC0_TCACGAACATCGGTTA	BTCC	526	340	BTCC	N3	Normal	Epi_CXCL10
BTCC_N3_Normal_Ds0NC0_TCACGAAGTCCCGACA	BTCC	9961	2102	BTCC	N3	Normal	Epi_OLFM4
BTCC_N3_Normal_Ds0NC0_TCAGGATGTCATTAGC	BTCC	14523	2812	BTCC	N3	Normal	Epi_OLFM4
BTCC_N3_Normal_Ds0NC0_TCATTACCATCCAACA	BTCC	14253	2682	BTCC	N3	Normal	Epi_OLFM4
BTCC_N3_Normal_Ds0NC0_TCATTTGGTGGTTTCA	BTCC	624	416	BTCC	N3	Normal	Epi_TUBB
BTCC_N3_Normal_Ds0NC0_TCCACACAGTGTCTCA	BTCC	856	555	BTCC	N3	Normal	Epi_TUBB
BTCC_N3_Normal_Ds0NC0_TCCACACCAATCCGAT	BTCC	639	381	BTCC	N3	Normal	Epi_KRT20
BTCC_N3_Normal_Ds0NC0_TCCCGATGTTGAGGTG	BTCC	10178	2219	BTCC	N3	Normal	Epi_OLFM4
BTCC_N3_Normal_Ds0NC0_TCGAGGCCAAATTGCC	BTCC	5558	1456	BTCC	N3	Normal	Epi_OLFM4
BTCC_N3_Normal_Ds0NC0_TCGCGAGCACAGGTTT	BTCC	575	417	BTCC	N3	Normal	Epi_KRT20
BTCC_N3_Normal_Ds0NC0_TCGGGACAGAAACGAG	BTCC	603	447	BTCC	N3	Normal	Epi_CXCL10
BTCC_N3_Normal_Ds0NC0_TCGGGACTCGCATGAT	BTCC	7127	1784	BTCC	N3	Normal	Epi_OLFM4
BTCC_N3_Normal_Ds0NC0_TCGGTAACAACCGCCA	BTCC	516	329	BTCC	N3	Normal	Epi_CXCL10
BTCC_N3_Normal_Ds0NC0_TCGGTAATCAGCTCTC	BTCC	520	402	BTCC	N3	Normal	Epi_TUBB
BTCC_N3_Normal_Ds0NC0_TCGTACCAGAACAATC	BTCC	25349	4306	BTCC	N3	Normal	Epi_OLFM4
BTCC_N3_Normal_Ds0NC0_TCGTACCAGAGAACAG	BTCC	9086	1911	BTCC	N3	Normal	Epi_CXCL10
BTCC_N3_Normal_Ds0NC0_TCGTAGAGTCGATTGT	BTCC	12879	2281	BTCC	N3	Normal	Epi_OLFM4
BTCC_N3_Normal_Ds0NC0_TCTCTAAGTCAATACC	BTCC	600	397	BTCC	N3	Normal	Epi_KRT20
BTCC_N3_Normal_Ds0NC0_TCTGAGAGTTCAACCA	BTCC	24300	3571	BTCC	N3	Normal	Epi_OLFM4
BTCC_N3_Normal_Ds0NC0_TCTGGAACACATCCGG	BTCC	20645	3863	BTCC	N3	Normal	Epi_OLFM4
BTCC_N3_Normal_Ds0NC0_TCTTCGGTCAGGATCT	BTCC	662	373	BTCC	N3	Normal	Epi_CXCL10
BTCC_N3_Normal_Ds0NC0_TCTTTCCCACTGAAGG	BTCC	515	325	BTCC	N3	Normal	Epi_KRT20
BTCC_N3_Normal_Ds0NC0_TGAAAGATCAGGTAAA	BTCC	10596	2458	BTCC	N3	Normal	Epi_OLFM4
BTCC_N3_Normal_Ds0NC0_TGACGGCTCATGTAGC	BTCC	9916	2360	BTCC	N3	Normal	Epi_OLFM4
BTCC_N3_Normal_Ds0NC0_TGACTAGCAGACGCCT	BTCC	32819	4855	BTCC	N3	Normal	Epi_OLFM4
BTCC_N3_Normal_Ds0NC0_TGACTAGGTGGCTCCA	BTCC	21411	3565	BTCC	N3	Normal	Epi_OLFM4
BTCC_N3_Normal_Ds0NC0_TGAGAGGAGCTAAACA	BTCC	580	418	BTCC	N3	Normal	Epi_TUBB
BTCC_N3_Normal_Ds0NC0_TGAGAGGAGTTTAGGA	BTCC	800	422	BTCC	N3	Normal	Epi_TUBB
BTCC_N3_Normal_Ds0NC0_TGAGCATAGTCTCCTC	BTCC	17427	3168	BTCC	N3	Normal	Epi_OLFM4
BTCC_N3_Normal_Ds0NC0_TGAGCATTCCCATTTA	BTCC	505	328	BTCC	N3	Normal	Epi_KRT20
BTCC_N3_Normal_Ds0NC0_TGAGCATTCTTGTATC	BTCC	1677	771	BTCC	N3	Normal	Epi_OLFM4
BTCC_N3_Normal_Ds0NC0_TGAGCCGAGGATATAC	BTCC	10632	2506	BTCC	N3	Normal	Epi_OLFM4
BTCC_N3_Normal_Ds0NC0_TGAGCCGAGTGTACTC	BTCC	515	317	BTCC	N3	Normal	Epi_KRT20
BTCC_N3_Normal_Ds0NC0_TGAGGGACACTAAGTC	BTCC	1134	606	BTCC	N3	Normal	Epi_CXCL10
BTCC_N3_Normal_Ds0NC0_TGAGGGATCGGAATCT	BTCC	21046	3588	BTCC	N3	Normal	Epi_HSPA1B
BTCC_N3_Normal_Ds0NC0_TGCACCTCAGCTGTTA	BTCC	14362	2805	BTCC	N3	Normal	Epi_OLFM4
BTCC_N3_Normal_Ds0NC0_TGCCAAAGTCTTCGTC	BTCC	15631	2856	BTCC	N3	Normal	Epi_OLFM4
BTCC_N3_Normal_Ds0NC0_TGCCCTAAGTTTCCTT	BTCC	613	419	BTCC	N3	Normal	Epi_KRT20
BTCC_N3_Normal_Ds0NC0_TGCGCAGCACATCTTT	BTCC	3332	912	BTCC	N3	Normal	Epi_KRT20
BTCC_N3_Normal_Ds0NC0_TGCGGGTAGTTCGATC	BTCC	14702	2876	BTCC	N3	Normal	Epi_OLFM4
BTCC_N3_Normal_Ds0NC0_TGCGTGGAGGACACCA	BTCC	4579	1357	BTCC	N3	Normal	Epi_CXCL10
BTCC_N3_Normal_Ds0NC0_TGCTGCTTCCTGCCAT	BTCC	27599	3895	BTCC	N3	Normal	Epi_OLFM4
BTCC_N3_Normal_Ds0NC0_TGGCGCAAGATCGATA	BTCC	13394	2692	BTCC	N3	Normal	Epi_OLFM4
BTCC_N3_Normal_Ds0NC0_TGGCTGGCAAACCCAT	BTCC	992	598	BTCC	N3	Normal	Epi_TUBB
BTCC_N3_Normal_Ds0NC0_TGGCTGGGTCATGCAT	BTCC	11865	2062	BTCC	N3	Normal	Epi_OLFM4
BTCC_N3_Normal_Ds0NC0_TGGGAAGTCCGTAGTA	BTCC	9369	1963	BTCC	N3	Normal	Epi_OLFM4
BTCC_N3_Normal_Ds0NC0_TGTATTCAGTGTCCAT	BTCC	563	380	BTCC	N3	Normal	Epi_TUBB
BTCC_N3_Normal_Ds0NC0_TGTATTCCATCCCATC	BTCC	12230	2709	BTCC	N3	Normal	Epi_OLFM4
BTCC_N3_Normal_Ds0NC0_TGTCCCAAGTGACATA	BTCC	15960	2826	BTCC	N3	Normal	Epi_OLFM4
BTCC_N3_Normal_Ds0NC0_TGTCCCAGTCAGAAGC	BTCC	27239	4184	BTCC	N3	Normal	Epi_OLFM4
BTCC_N3_Normal_Ds0NC0_TGTGGTAAGCACAGGT	BTCC	19203	3198	BTCC	N3	Normal	Epi_OLFM4
BTCC_N3_Normal_Ds0NC0_TTAACTCAGTACGTTC	BTCC	13407	2929	BTCC	N3	Normal	Epi_OLFM4
BTCC_N3_Normal_Ds0NC0_TTAGTTCAGGTTCCTA	BTCC	18287	3312	BTCC	N3	Normal	Epi_OLFM4
BTCC_N3_Normal_Ds0NC0_TTATGCTCACACCGAC	BTCC	500	337	BTCC	N3	Normal	Epi_CXCL10
BTCC_N3_Normal_Ds0NC0_TTATGCTGTTCCACTC	BTCC	15305	3056	BTCC	N3	Normal	Epi_OLFM4
BTCC_N3_Normal_Ds0NC0_TTCTACAGTATTCTCT	BTCC	24873	4340	BTCC	N3	Normal	Epi_OLFM4
BTCC_N3_Normal_Ds0NC0_TTCTACATCGTCTGCT	BTCC	11207	2588	BTCC	N3	Normal	Epi_OLFM4
BTCC_N3_Normal_Ds0NC0_TTCTCAACAATGAATG	BTCC	506	355	BTCC	N3	Normal	Epi_KRT20
BTCC_N3_Normal_Ds0NC0_TTCTCAAGTGACAAAT	BTCC	12136	2649	BTCC	N3	Normal	Epi_OLFM4
BTCC_N3_Normal_Ds0NC0_TTCTCCTCAATCAGAA	BTCC	8928	2342	BTCC	N3	Normal	Epi_OLFM4
BTCC_N3_Normal_Ds0NC0_TTCTTAGTCAAAGACA	BTCC	529	338	BTCC	N3	Normal	Epi_CXCL10
BTCC_N3_Normal_Ds0NC0_TTCTTAGTCGTCGTTC	BTCC	23462	3904	BTCC	N3	Normal	Epi_OLFM4
BTCC_N3_Normal_Ds0NC0_TTGAACGAGCCACTAT	BTCC	26811	3981	BTCC	N3	Normal	Epi_OLFM4
BTCC_N3_Normal_Ds0NC0_TTGAACGAGGTGTTAA	BTCC	1451	618	BTCC	N3	Normal	Epi_CXCL10
BTCC_N3_Normal_Ds0NC0_TTGACTTCAATCCGAT	BTCC	668	453	BTCC	N3	Normal	Epi_KRT20
BTCC_N3_Normal_Ds0NC0_TTGCCGTGTCGACTGC	BTCC	17769	3117	BTCC	N3	Normal	Epi_OLFM4
BTCC_N3_Normal_Ds0NC0_TTGCGTCCATCACGTA	BTCC	24757	4235	BTCC	N3	Normal	Epi_OLFM4
BTCC_N3_Normal_Ds0NC0_TTGGAACCATACGCCG	BTCC	21949	3779	BTCC	N3	Normal	Epi_OLFM4
BTCC_N3_Normal_Ds0NC0_TTGTAGGCATCCTAGA	BTCC	520	369	BTCC	N3	Normal	Epi_KRT20
BTCC_N3_Normal_Ds0NC0_TTGTAGGTCTTGCATT	BTCC	30379	4374	BTCC	N3	Normal	Epi_OLFM4
BTCC_N3_Normal_Ds0NC0_TTTACTGAGTGTCCCG	BTCC	674	412	BTCC	N3	Normal	Epi_KRT20
BTCC_N3_Normal_Ds0NC0_TTTATGCTCAAACCAC	BTCC	6723	1828	BTCC	N3	Normal	Epi_CXCL10
BTCC_N3_Normal_Ds0NC0_TTTCCTCAGTACTTGC	BTCC	526	326	BTCC	N3	Normal	Epi_CXCL10
BTCC_N3_Normal_Ds0NC0_TTTCCTCCACGACGAA	BTCC	13961	2822	BTCC	N3	Normal	Epi_OLFM4
BTCC_N3_Normal_Ds0NC0_TTTCCTCTCAAGGCTT	BTCC	10941	2365	BTCC	N3	Normal	Epi_OLFM4
BTCC_P1_Tumor_Ds0NC0_AAACCTGGTTATCCGA	BTCC	13049	3013	BTCC	P1	Tumor	Epi_OLFM4
BTCC_P1_Tumor_Ds0NC0_AAACGGGAGCCGGTAA	BTCC	29309	4900	BTCC	P1	Tumor	Epi_OLFM4
BTCC_P1_Tumor_Ds0NC0_AAAGCAAGTTCCACTC	BTCC	653	458	BTCC	P1	Tumor	Epi_TUBB
BTCC_P1_Tumor_Ds0NC0_AAAGCAATCTTAGCCC	BTCC	5078	1232	BTCC	P1	Tumor	Epi_CXCL10
BTCC_P1_Tumor_Ds0NC0_AAAGTAGAGAATGTTG	BTCC	4417	1604	BTCC	P1	Tumor	Epi_KRT20
BTCC_P1_Tumor_Ds0NC0_AAAGTAGTCATAAAGG	BTCC	7853	2374	BTCC	P1	Tumor	Epi_OLFM4
BTCC_P1_Tumor_Ds0NC0_AAATGCCTCTGTTTGT	BTCC	682	410	BTCC	P1	Tumor	Epi_CXCL10
BTCC_P1_Tumor_Ds0NC0_AACACGTCACTTACGA	BTCC	10007	2457	BTCC	P1	Tumor	Epi_TUBB
BTCC_P1_Tumor_Ds0NC0_AACACGTGTAGCTTGT	BTCC	15835	3767	BTCC	P1	Tumor	Epi_OLFM4
BTCC_P1_Tumor_Ds0NC0_AACCGCGCAGGATTGG	BTCC	603	414	BTCC	P1	Tumor	Epi_KRT20
BTCC_P1_Tumor_Ds0NC0_AACGTTGTCGAACTGT	BTCC	1769	762	BTCC	P1	Tumor	Epi_CXCL10
BTCC_P1_Tumor_Ds0NC0_AACTCTTAGTTGTCGT	BTCC	12578	2888	BTCC	P1	Tumor	Epi_HSPA1B
BTCC_P1_Tumor_Ds0NC0_AACTGGTCATCCAACA	BTCC	20680	4206	BTCC	P1	Tumor	Epi_OLFM4
BTCC_P1_Tumor_Ds0NC0_AACTTTCCAGTGGGAT	BTCC	22002	4846	BTCC	P1	Tumor	Epi_TUBB
BTCC_P1_Tumor_Ds0NC0_AAGACCTGTGATGATA	BTCC	1803	945	BTCC	P1	Tumor	Epi_CXCL10
BTCC_P1_Tumor_Ds0NC0_AAGGAGCTCCCTTGTG	BTCC	20721	4331	BTCC	P1	Tumor	Epi_OLFM4
BTCC_P1_Tumor_Ds0NC0_AAGTCTGAGATGCCAG	BTCC	12825	2916	BTCC	P1	Tumor	Epi_OLFM4
BTCC_P1_Tumor_Ds0NC0_AATCCAGGTCCAGTAT	BTCC	1411	828	BTCC	P1	Tumor	Epi_COL1A2
BTCC_P1_Tumor_Ds0NC0_AATCGGTTCACAGTAC	BTCC	2469	1125	BTCC	P1	Tumor	Epi_SLC2A1
BTCC_P1_Tumor_Ds0NC0_AATCGGTTCTGCTTGC	BTCC	21982	4337	BTCC	P1	Tumor	Epi_OLFM4
BTCC_P1_Tumor_Ds0NC0_ACACCCTCAGCTGTGC	BTCC	13040	2847	BTCC	P1	Tumor	Epi_OLFM4
BTCC_P1_Tumor_Ds0NC0_ACACCCTGTAGTACCT	BTCC	9923	2741	BTCC	P1	Tumor	Epi_OLFM4
BTCC_P1_Tumor_Ds0NC0_ACACCGGTCCTAGAAC	BTCC	27435	4388	BTCC	P1	Tumor	Epi_CXCL1
BTCC_P1_Tumor_Ds0NC0_ACACCGGTCGTTTGCC	BTCC	23561	4110	BTCC	P1	Tumor	Epi_OLFM4
BTCC_P1_Tumor_Ds0NC0_ACAGCCGTCCCAAGAT	BTCC	9162	2223	BTCC	P1	Tumor	Epi_OLFM4
BTCC_P1_Tumor_Ds0NC0_ACATGGTTCAAACCAC	BTCC	27462	4952	BTCC	P1	Tumor	Epi_HSPA1B
BTCC_P1_Tumor_Ds0NC0_ACATGGTTCCCTTGTG	BTCC	11974	2663	BTCC	P1	Tumor	Epi_OLFM4
BTCC_P1_Tumor_Ds0NC0_ACCCACTAGACAAGCC	BTCC	602	420	BTCC	P1	Tumor	Epi_KRT20
BTCC_P1_Tumor_Ds0NC0_ACCTTTAAGAATAGGG	BTCC	22182	4703	BTCC	P1	Tumor	Epi_HSPA1B
BTCC_P1_Tumor_Ds0NC0_ACCTTTAGTTCACGGC	BTCC	16687	3628	BTCC	P1	Tumor	Epi_CXCL1
BTCC_P1_Tumor_Ds0NC0_ACGAGCCAGACAAAGG	BTCC	11870	2815	BTCC	P1	Tumor	Epi_OLFM4
BTCC_P1_Tumor_Ds0NC0_ACGATACAGTAATCCC	BTCC	2863	1062	BTCC	P1	Tumor	Epi_CXCL10
BTCC_P1_Tumor_Ds0NC0_ACGATGTAGTCTCCTC	BTCC	7913	1461	BTCC	P1	Tumor	Epi_CXCL10
BTCC_P1_Tumor_Ds0NC0_ACGCAGCCAGGGTATG	BTCC	4801	1388	BTCC	P1	Tumor	Epi_KRT20
BTCC_P1_Tumor_Ds0NC0_ACGCCAGCAACTGGCC	BTCC	33275	4672	BTCC	P1	Tumor	Epi_OLFM4
BTCC_P1_Tumor_Ds0NC0_ACGCCAGCAAGCCGCT	BTCC	12500	2937	BTCC	P1	Tumor	Epi_CXCL1
BTCC_P1_Tumor_Ds0NC0_ACGGAGATCCGCAAGC	BTCC	1115	353	BTCC	P1	Tumor	Epi_KRT20
BTCC_P1_Tumor_Ds0NC0_ACGGCCAGTTACTGAC	BTCC	28110	4649	BTCC	P1	Tumor	Epi_CXCL1
BTCC_P1_Tumor_Ds0NC0_ACGGGTCAGAGAACAG	BTCC	12226	3169	BTCC	P1	Tumor	Epi_CXCL1
BTCC_P1_Tumor_Ds0NC0_ACGTCAATCAACGCTA	BTCC	1449	751	BTCC	P1	Tumor	Epi_KRT20
BTCC_P1_Tumor_Ds0NC0_ACTGAGTGTTTGCATG	BTCC	974	510	BTCC	P1	Tumor	Epi_TUBB
BTCC_P1_Tumor_Ds0NC0_ACTTACTCAATGGAAT	BTCC	555	394	BTCC	P1	Tumor	Epi_KRT20
BTCC_P1_Tumor_Ds0NC0_ACTTACTGTGTCGCTG	BTCC	8728	2515	BTCC	P1	Tumor	Epi_OLFM4
BTCC_P1_Tumor_Ds0NC0_ACTTGTTCACTATCTT	BTCC	564	367	BTCC	P1	Tumor	Epi_CXCL10
BTCC_P1_Tumor_Ds0NC0_ACTTGTTTCGTATCAG	BTCC	25811	4482	BTCC	P1	Tumor	Epi_SLC2A1
BTCC_P1_Tumor_Ds0NC0_AGAATAGGTTGCCTCT	BTCC	21661	4327	BTCC	P1	Tumor	Epi_HSPA1B
BTCC_P1_Tumor_Ds0NC0_AGAGCGAAGAAGCCCA	BTCC	3883	1386	BTCC	P1	Tumor	Epi_OLFM4
BTCC_P1_Tumor_Ds0NC0_AGAGCGAAGTACGTTC	BTCC	14060	3301	BTCC	P1	Tumor	Epi_CXCL1
BTCC_P1_Tumor_Ds0NC0_AGAGTGGGTACAGCAG	BTCC	11207	1444	BTCC	P1	Tumor	Epi_SLC2A1
BTCC_P1_Tumor_Ds0NC0_AGAGTGGTCTGTCCGT	BTCC	7834	2545	BTCC	P1	Tumor	Epi_SLC2A1
BTCC_P1_Tumor_Ds0NC0_AGATTGCGTCTGGTCG	BTCC	1051	562	BTCC	P1	Tumor	Epi_KRT20
BTCC_P1_Tumor_Ds0NC0_AGCAGCCAGCTAGTCT	BTCC	5042	2197	BTCC	P1	Tumor	Epi_TUBB
BTCC_P1_Tumor_Ds0NC0_AGCAGCCGTGAGGCTA	BTCC	16543	3655	BTCC	P1	Tumor	Epi_OLFM4
BTCC_P1_Tumor_Ds0NC0_AGCGGTCTCATAAAGG	BTCC	667	421	BTCC	P1	Tumor	Epi_KRT20
BTCC_P1_Tumor_Ds0NC0_AGCGTATCAGGCTCAC	BTCC	14761	3735	BTCC	P1	Tumor	Epi_OLFM4
BTCC_P1_Tumor_Ds0NC0_AGCGTATGTGAAGGCT	BTCC	8106	2519	BTCC	P1	Tumor	Epi_SLC2A1
BTCC_P1_Tumor_Ds0NC0_AGCGTCGAGACAATAC	BTCC	557	387	BTCC	P1	Tumor	Epi_KRT20
BTCC_P1_Tumor_Ds0NC0_AGGTCATCAATTCCTT	BTCC	10590	2606	BTCC	P1	Tumor	Epi_OLFM4
BTCC_P1_Tumor_Ds0NC0_AGGTCCGGTAAACCTC	BTCC	16255	3690	BTCC	P1	Tumor	Epi_OLFM4
BTCC_P1_Tumor_Ds0NC0_AGGTCCGGTCCTGCTT	BTCC	16168	3903	BTCC	P1	Tumor	Epi_CXCL1
BTCC_P1_Tumor_Ds0NC0_AGTAGTCGTAAGTAGT	BTCC	25448	4413	BTCC	P1	Tumor	Epi_CXCL1
BTCC_P1_Tumor_Ds0NC0_AGTGTCAGTCCGCTGA	BTCC	24479	4629	BTCC	P1	Tumor	Epi_OLFM4
BTCC_P1_Tumor_Ds0NC0_ATAACGCAGGGCTCTC	BTCC	10287	2721	BTCC	P1	Tumor	Epi_OLFM4
BTCC_P1_Tumor_Ds0NC0_ATAACGCCAGCCAATT	BTCC	1367	601	BTCC	P1	Tumor	Epi_CXCL10
BTCC_P1_Tumor_Ds0NC0_ATAGACCCATAAAGGT	BTCC	518	371	BTCC	P1	Tumor	Epi_KRT20
BTCC_P1_Tumor_Ds0NC0_ATCCACCAGTCATGCT	BTCC	9096	2776	BTCC	P1	Tumor	Epi_SLC2A1
BTCC_P1_Tumor_Ds0NC0_ATCCACCTCTCCCTGA	BTCC	20866	4598	BTCC	P1	Tumor	Epi_HSPA1B
BTCC_P1_Tumor_Ds0NC0_ATCGAGTGTATCACCA	BTCC	711	477	BTCC	P1	Tumor	Epi_KRT20
BTCC_P1_Tumor_Ds0NC0_ATCTACTAGCCGTCGT	BTCC	17795	3238	BTCC	P1	Tumor	Epi_CXCL1
BTCC_P1_Tumor_Ds0NC0_ATCTGCCTCGATAGAA	BTCC	11106	3344	BTCC	P1	Tumor	Epi_HSPA1B
BTCC_P1_Tumor_Ds0NC0_ATGAGGGGTTGTGGCC	BTCC	8978	2452	BTCC	P1	Tumor	Epi_OLFM4
BTCC_P1_Tumor_Ds0NC0_ATGGGAGAGAAGGCCT	BTCC	1116	618	BTCC	P1	Tumor	Epi_CXCL10
BTCC_P1_Tumor_Ds0NC0_ATGGGAGTCCTTGGTC	BTCC	22929	4502	BTCC	P1	Tumor	Epi_HSPA1B
BTCC_P1_Tumor_Ds0NC0_ATTATCCAGATGTTAG	BTCC	31524	4556	BTCC	P1	Tumor	Epi_CXCL1
BTCC_P1_Tumor_Ds0NC0_ATTATCCCATCACGTA	BTCC	909	489	BTCC	P1	Tumor	Epi_CXCL10
BTCC_P1_Tumor_Ds0NC0_ATTCTACCAAGCGATG	BTCC	5359	1704	BTCC	P1	Tumor	Epi_OLFM4
BTCC_P1_Tumor_Ds0NC0_ATTCTACCATAACCTG	BTCC	15153	3515	BTCC	P1	Tumor	Epi_OLFM4
BTCC_P1_Tumor_Ds0NC0_ATTCTACGTTAAGGGC	BTCC	7233	2369	BTCC	P1	Tumor	Epi_TUBB
BTCC_P1_Tumor_Ds0NC0_ATTGGACCATGCTAGT	BTCC	14256	3444	BTCC	P1	Tumor	Epi_SLC2A1
BTCC_P1_Tumor_Ds0NC0_ATTGGACGTCATCCCT	BTCC	841	332	BTCC	P1	Tumor	Epi_KRT20
BTCC_P1_Tumor_Ds0NC0_ATTGGTGGTGCTAGCC	BTCC	1372	686	BTCC	P1	Tumor	Epi_KRT20
BTCC_P1_Tumor_Ds0NC0_ATTTCTGTCTCGAGTA	BTCC	21664	4396	BTCC	P1	Tumor	Epi_OLFM4
BTCC_P1_Tumor_Ds0NC0_CAACTAGCAAGGACAC	BTCC	12217	3332	BTCC	P1	Tumor	Epi_SLC2A1
BTCC_P1_Tumor_Ds0NC0_CAAGATCCACCACGTG	BTCC	16717	4171	BTCC	P1	Tumor	Epi_TUBB
BTCC_P1_Tumor_Ds0NC0_CAAGGCCCAATCTACG	BTCC	18717	3999	BTCC	P1	Tumor	Epi_OLFM4
BTCC_P1_Tumor_Ds0NC0_CAAGGCCCATGTCGAT	BTCC	21972	3864	BTCC	P1	Tumor	Epi_HSPA1B
BTCC_P1_Tumor_Ds0NC0_CAAGTTGGTTATCACG	BTCC	626	397	BTCC	P1	Tumor	Epi_CXCL10
BTCC_P1_Tumor_Ds0NC0_CAAGTTGGTTTGCATG	BTCC	518	339	BTCC	P1	Tumor	Epi_KRT20
BTCC_P1_Tumor_Ds0NC0_CACAAACAGCTAAGAT	BTCC	5822	2072	BTCC	P1	Tumor	Epi_CXCL1
BTCC_P1_Tumor_Ds0NC0_CACACCTTCTAGCACA	BTCC	13281	2508	BTCC	P1	Tumor	Epi_OLFM4
BTCC_P1_Tumor_Ds0NC0_CACACTCCATCTCGCT	BTCC	7636	2314	BTCC	P1	Tumor	Epi_OLFM4
BTCC_P1_Tumor_Ds0NC0_CACACTCTCACGAAGG	BTCC	530	360	BTCC	P1	Tumor	Epi_KRT20
BTCC_P1_Tumor_Ds0NC0_CACAGTAGTCGAGTTT	BTCC	561	377	BTCC	P1	Tumor	Epi_KRT20
BTCC_P1_Tumor_Ds0NC0_CACAGTAGTGATGTGG	BTCC	10098	2779	BTCC	P1	Tumor	Epi_SLC2A1
BTCC_P1_Tumor_Ds0NC0_CACAGTATCGAACGGA	BTCC	12937	3295	BTCC	P1	Tumor	Epi_OLFM4
BTCC_P1_Tumor_Ds0NC0_CACATAGTCACTTATC	BTCC	514	372	BTCC	P1	Tumor	Epi_KRT20
BTCC_P1_Tumor_Ds0NC0_CACATTTCAAGTTGTC	BTCC	5594	1985	BTCC	P1	Tumor	Epi_SLC2A1
BTCC_P1_Tumor_Ds0NC0_CACCACTCAGGTGCCT	BTCC	21527	4280	BTCC	P1	Tumor	Epi_HSPA1B
BTCC_P1_Tumor_Ds0NC0_CACTCCAAGGCATGTG	BTCC	14678	3276	BTCC	P1	Tumor	Epi_OLFM4
BTCC_P1_Tumor_Ds0NC0_CAGAATCAGCCGATTT	BTCC	15386	3374	BTCC	P1	Tumor	Epi_OLFM4
BTCC_P1_Tumor_Ds0NC0_CAGCAGCTCTGTCTAT	BTCC	539	382	BTCC	P1	Tumor	Epi_KRT20
BTCC_P1_Tumor_Ds0NC0_CAGCATATCGTTACGA	BTCC	624	420	BTCC	P1	Tumor	Epi_KRT20
BTCC_P1_Tumor_Ds0NC0_CAGCGACGTCATACTG	BTCC	2156	1065	BTCC	P1	Tumor	Epi_CXCL1
BTCC_P1_Tumor_Ds0NC0_CAGCTAACATCCGCGA	BTCC	14486	3311	BTCC	P1	Tumor	Epi_OLFM4
BTCC_P1_Tumor_Ds0NC0_CAGCTAAGTGGACGAT	BTCC	9971	2487	BTCC	P1	Tumor	Epi_OLFM4
BTCC_P1_Tumor_Ds0NC0_CAGCTGGCAGCCTGTG	BTCC	3172	1388	BTCC	P1	Tumor	Epi_TUBB
BTCC_P1_Tumor_Ds0NC0_CAGCTGGTCGGGAGTA	BTCC	16392	3783	BTCC	P1	Tumor	Epi_OLFM4
BTCC_P1_Tumor_Ds0NC0_CAGTAACCACGTCTCT	BTCC	1426	835	BTCC	P1	Tumor	Epi_KRT20
BTCC_P1_Tumor_Ds0NC0_CAGTAACCATTAGCCA	BTCC	3123	1140	BTCC	P1	Tumor	Epi_CXCL1
BTCC_P1_Tumor_Ds0NC0_CAGTCCTTCACCGTAA	BTCC	14002	3182	BTCC	P1	Tumor	Epi_OLFM4
BTCC_P1_Tumor_Ds0NC0_CATATGGAGTGTCCCG	BTCC	34566	4813	BTCC	P1	Tumor	Epi_OLFM4
BTCC_P1_Tumor_Ds0NC0_CATCCACTCCACGTGG	BTCC	10190	2737	BTCC	P1	Tumor	Epi_OLFM4
BTCC_P1_Tumor_Ds0NC0_CATCGGGTCCCTAATT	BTCC	14854	3696	BTCC	P1	Tumor	Epi_CXCL10
BTCC_P1_Tumor_Ds0NC0_CATGACAAGATCACGG	BTCC	3877	1435	BTCC	P1	Tumor	Epi_COL1A2
BTCC_P1_Tumor_Ds0NC0_CATGACAGTCGCTTCT	BTCC	815	544	BTCC	P1	Tumor	Epi_TUBB
BTCC_P1_Tumor_Ds0NC0_CATTCGCTCCCATTTA	BTCC	605	423	BTCC	P1	Tumor	Epi_KRT20
BTCC_P1_Tumor_Ds0NC0_CCACTACCACCAGGCT	BTCC	601	365	BTCC	P1	Tumor	Epi_KRT20
BTCC_P1_Tumor_Ds0NC0_CCACTACCAGGTCCAC	BTCC	13432	3307	BTCC	P1	Tumor	Epi_OLFM4
BTCC_P1_Tumor_Ds0NC0_CCAGCGAAGGACACCA	BTCC	15042	3332	BTCC	P1	Tumor	Epi_OLFM4
BTCC_P1_Tumor_Ds0NC0_CCAGCGAAGGCGACAT	BTCC	18628	4183	BTCC	P1	Tumor	Epi_KRT20
BTCC_P1_Tumor_Ds0NC0_CCATGTCCAACACCCG	BTCC	6846	2376	BTCC	P1	Tumor	Epi_TUBB
BTCC_P1_Tumor_Ds0NC0_CCATTCGAGCAGATCG	BTCC	1035	639	BTCC	P1	Tumor	Epi_KRT20
BTCC_P1_Tumor_Ds0NC0_CCCAATCGTCAGAAGC	BTCC	24002	4478	BTCC	P1	Tumor	Epi_OLFM4
BTCC_P1_Tumor_Ds0NC0_CCCTCCTGTGGTCCGT	BTCC	15054	3605	BTCC	P1	Tumor	Epi_OLFM4
BTCC_P1_Tumor_Ds0NC0_CCGGGATCAGACGCAA	BTCC	30820	4600	BTCC	P1	Tumor	Epi_OLFM4
BTCC_P1_Tumor_Ds0NC0_CCGGGATTCCCTTGCA	BTCC	17992	3510	BTCC	P1	Tumor	Epi_CXCL1
BTCC_P1_Tumor_Ds0NC0_CCTACACAGAAACGCC	BTCC	12548	3159	BTCC	P1	Tumor	Epi_OLFM4
BTCC_P1_Tumor_Ds0NC0_CCTCAGTAGCTAAACA	BTCC	1842	848	BTCC	P1	Tumor	Epi_OLFM4
BTCC_P1_Tumor_Ds0NC0_CCTCAGTAGTTCGATC	BTCC	8234	2405	BTCC	P1	Tumor	Epi_OLFM4
BTCC_P1_Tumor_Ds0NC0_CCTCTGACACGAAACG	BTCC	7268	2137	BTCC	P1	Tumor	Epi_KRT20
BTCC_P1_Tumor_Ds0NC0_CCTTCCCAGCGTGTCC	BTCC	14676	3649	BTCC	P1	Tumor	Epi_TUBB
BTCC_P1_Tumor_Ds0NC0_CGAACATCACATGGGA	BTCC	5216	2132	BTCC	P1	Tumor	Epi_KRT20
BTCC_P1_Tumor_Ds0NC0_CGAATGTAGTGGGTTG	BTCC	13018	3546	BTCC	P1	Tumor	Epi_TUBB
BTCC_P1_Tumor_Ds0NC0_CGAGAAGAGGACAGAA	BTCC	1408	707	BTCC	P1	Tumor	Epi_CXCL1
BTCC_P1_Tumor_Ds0NC0_CGAGAAGTCCAGGGCT	BTCC	649	402	BTCC	P1	Tumor	Epi_KRT20
BTCC_P1_Tumor_Ds0NC0_CGATCGGGTCTAAACC	BTCC	8433	2219	BTCC	P1	Tumor	Epi_OLFM4
BTCC_P1_Tumor_Ds0NC0_CGCCAAGGTGATGCCC	BTCC	2603	1226	BTCC	P1	Tumor	Epi_TUBB
BTCC_P1_Tumor_Ds0NC0_CGCGGTACATGTTGAC	BTCC	593	408	BTCC	P1	Tumor	Epi_CXCL10
BTCC_P1_Tumor_Ds0NC0_CGCGTTTAGCACCGCT	BTCC	693	473	BTCC	P1	Tumor	Epi_TUBB
BTCC_P1_Tumor_Ds0NC0_CGCGTTTCAAAGGAAG	BTCC	13976	3414	BTCC	P1	Tumor	Epi_SLC2A1
BTCC_P1_Tumor_Ds0NC0_CGCTATCGTTGTCTTT	BTCC	15261	3762	BTCC	P1	Tumor	Epi_CXCL1
BTCC_P1_Tumor_Ds0NC0_CGCTGGACAGTCGTGC	BTCC	10004	2772	BTCC	P1	Tumor	Epi_OLFM4
BTCC_P1_Tumor_Ds0NC0_CGGACACAGAGCTATA	BTCC	23395	4688	BTCC	P1	Tumor	Epi_TUBB
BTCC_P1_Tumor_Ds0NC0_CGGACACGTGTCTGAT	BTCC	26527	4465	BTCC	P1	Tumor	Epi_HSPA1B
BTCC_P1_Tumor_Ds0NC0_CGGACTGCAAGGACTG	BTCC	22751	3926	BTCC	P1	Tumor	Epi_OLFM4
BTCC_P1_Tumor_Ds0NC0_CGGCTAGAGCGTGAGT	BTCC	25675	4812	BTCC	P1	Tumor	Epi_OLFM4
BTCC_P1_Tumor_Ds0NC0_CGTAGGCAGGTGTTAA	BTCC	17997	3879	BTCC	P1	Tumor	Epi_OLFM4
BTCC_P1_Tumor_Ds0NC0_CGTAGGCGTGTGGCTC	BTCC	2719	1304	BTCC	P1	Tumor	Epi_KRT20
BTCC_P1_Tumor_Ds0NC0_CGTCTACTCGCAGGCT	BTCC	15747	3677	BTCC	P1	Tumor	Epi_OLFM4
BTCC_P1_Tumor_Ds0NC0_CGTGAGCTCCCACTTG	BTCC	11022	2725	BTCC	P1	Tumor	Epi_OLFM4
BTCC_P1_Tumor_Ds0NC0_CGTTAGACAGTAAGAT	BTCC	8375	2568	BTCC	P1	Tumor	Epi_OLFM4
BTCC_P1_Tumor_Ds0NC0_CGTTAGATCGCCCTTA	BTCC	10678	3200	BTCC	P1	Tumor	Epi_SLC2A1
BTCC_P1_Tumor_Ds0NC0_CGTTCTGGTCGGCATC	BTCC	9486	2680	BTCC	P1	Tumor	Epi_OLFM4
BTCC_P1_Tumor_Ds0NC0_CGTTCTGGTTACCAGT	BTCC	8954	2416	BTCC	P1	Tumor	Epi_CXCL1
BTCC_P1_Tumor_Ds0NC0_CGTTGGGAGTGGGCTA	BTCC	10878	2735	BTCC	P1	Tumor	Epi_OLFM4
BTCC_P1_Tumor_Ds0NC0_CGTTGGGGTACATGTC	BTCC	1702	795	BTCC	P1	Tumor	Epi_CXCL10
BTCC_P1_Tumor_Ds0NC0_CGTTGGGGTGGCGAAT	BTCC	18668	3916	BTCC	P1	Tumor	Epi_HSPA1B
BTCC_P1_Tumor_Ds0NC0_CTAATGGTCTAACGGT	BTCC	4932	1613	BTCC	P1	Tumor	Epi_HSPA1B
BTCC_P1_Tumor_Ds0NC0_CTACACCAGTGCCAGA	BTCC	19717	4070	BTCC	P1	Tumor	Epi_CXCL1
BTCC_P1_Tumor_Ds0NC0_CTACATTAGTATCTCG	BTCC	10505	2421	BTCC	P1	Tumor	Epi_OLFM4
BTCC_P1_Tumor_Ds0NC0_CTACATTAGTGTACTC	BTCC	20595	4513	BTCC	P1	Tumor	Epi_HSPA1B
BTCC_P1_Tumor_Ds0NC0_CTAGAGTAGAATTCCC	BTCC	13860	3474	BTCC	P1	Tumor	Epi_OLFM4
BTCC_P1_Tumor_Ds0NC0_CTAGCCTAGTACACCT	BTCC	7566	1854	BTCC	P1	Tumor	Epi_CXCL10
BTCC_P1_Tumor_Ds0NC0_CTAGCCTCAATGGATA	BTCC	14367	2893	BTCC	P1	Tumor	Epi_OLFM4
BTCC_P1_Tumor_Ds0NC0_CTAGTGAAGAGGGATA	BTCC	10556	2558	BTCC	P1	Tumor	Epi_OLFM4
BTCC_P1_Tumor_Ds0NC0_CTAGTGACAGCATACT	BTCC	558	370	BTCC	P1	Tumor	Epi_TUBB
BTCC_P1_Tumor_Ds0NC0_CTAGTGATCCAAGTAC	BTCC	616	402	BTCC	P1	Tumor	Epi_KRT20
BTCC_P1_Tumor_Ds0NC0_CTCATTAAGCCTATGT	BTCC	8798	2215	BTCC	P1	Tumor	Epi_CXCL1
BTCC_P1_Tumor_Ds0NC0_CTCATTACAGCCTTGG	BTCC	745	463	BTCC	P1	Tumor	Epi_CXCL10
BTCC_P1_Tumor_Ds0NC0_CTCATTAGTGCAGACA	BTCC	712	341	BTCC	P1	Tumor	Epi_KRT20
BTCC_P1_Tumor_Ds0NC0_CTCATTATCAGTTCGA	BTCC	17468	4145	BTCC	P1	Tumor	Epi_HSPA1B
BTCC_P1_Tumor_Ds0NC0_CTCGAGGAGTGTTAGA	BTCC	9886	2879	BTCC	P1	Tumor	Epi_OLFM4
BTCC_P1_Tumor_Ds0NC0_CTCGTACGTAGCACGA	BTCC	797	512	BTCC	P1	Tumor	Epi_KRT20
BTCC_P1_Tumor_Ds0NC0_CTGAAACTCCTCTAGC	BTCC	11448	2571	BTCC	P1	Tumor	Epi_CXCL1
BTCC_P1_Tumor_Ds0NC0_CTGAAGTGTGTGAAAT	BTCC	2135	1073	BTCC	P1	Tumor	Epi_TUBB
BTCC_P1_Tumor_Ds0NC0_CTGAAGTTCTACTATC	BTCC	11555	3006	BTCC	P1	Tumor	Epi_OLFM4
BTCC_P1_Tumor_Ds0NC0_CTGATCCGTTTCCACC	BTCC	22007	3718	BTCC	P1	Tumor	Epi_OLFM4
BTCC_P1_Tumor_Ds0NC0_CTGCGGATCAAACCGT	BTCC	16706	3791	BTCC	P1	Tumor	Epi_OLFM4
BTCC_P1_Tumor_Ds0NC0_CTGCTGTAGAGATGAG	BTCC	14118	3483	BTCC	P1	Tumor	Epi_OLFM4
BTCC_P1_Tumor_Ds0NC0_CTGCTGTGTCCATGAT	BTCC	7310	2356	BTCC	P1	Tumor	Epi_COL1A2
BTCC_P1_Tumor_Ds0NC0_CTGGTCTTCCGCAGTG	BTCC	11531	2866	BTCC	P1	Tumor	Epi_CXCL1
BTCC_P1_Tumor_Ds0NC0_CTTAACTTCAGCGACC	BTCC	1897	880	BTCC	P1	Tumor	Epi_CXCL1
BTCC_P1_Tumor_Ds0NC0_CTTCTCTCATAGGATA	BTCC	530	335	BTCC	P1	Tumor	Epi_KRT20
BTCC_P1_Tumor_Ds0NC0_CTTCTCTTCGTCGTTC	BTCC	1035	507	BTCC	P1	Tumor	Epi_CXCL10
BTCC_P1_Tumor_Ds0NC0_CTTTGCGAGTGTTGAA	BTCC	10789	2647	BTCC	P1	Tumor	Epi_OLFM4
BTCC_P1_Tumor_Ds0NC0_GAAACTCCAAGGACAC	BTCC	576	406	BTCC	P1	Tumor	Epi_KRT20
BTCC_P1_Tumor_Ds0NC0_GAAATGACACATGACT	BTCC	29298	4557	BTCC	P1	Tumor	Epi_OLFM4
BTCC_P1_Tumor_Ds0NC0_GAAATGACACCCATTC	BTCC	22582	4815	BTCC	P1	Tumor	Epi_TUBB
BTCC_P1_Tumor_Ds0NC0_GAAATGATCTCGTATT	BTCC	532	367	BTCC	P1	Tumor	Epi_KRT20
BTCC_P1_Tumor_Ds0NC0_GAATAAGAGTACGATA	BTCC	5229	1782	BTCC	P1	Tumor	Epi_SLC2A1
BTCC_P1_Tumor_Ds0NC0_GACACGCAGGTGCAAC	BTCC	10733	2814	BTCC	P1	Tumor	Epi_OLFM4
BTCC_P1_Tumor_Ds0NC0_GACAGAGCAAACGCGA	BTCC	8548	2425	BTCC	P1	Tumor	Epi_OLFM4
BTCC_P1_Tumor_Ds0NC0_GACAGAGTCCTACAGA	BTCC	21754	4508	BTCC	P1	Tumor	Epi_HSPA1B
BTCC_P1_Tumor_Ds0NC0_GACCAATAGGTACTCT	BTCC	16429	3427	BTCC	P1	Tumor	Epi_OLFM4
BTCC_P1_Tumor_Ds0NC0_GACGGCTCAAGTTAAG	BTCC	1464	781	BTCC	P1	Tumor	Epi_TUBB
BTCC_P1_Tumor_Ds0NC0_GACGTTACAATTGCTG	BTCC	9320	2438	BTCC	P1	Tumor	Epi_OLFM4
BTCC_P1_Tumor_Ds0NC0_GACTAACCAGGACGTA	BTCC	12599	2678	BTCC	P1	Tumor	Epi_OLFM4
BTCC_P1_Tumor_Ds0NC0_GACTAACGTAGCTGCC	BTCC	512	383	BTCC	P1	Tumor	Epi_TUBB
BTCC_P1_Tumor_Ds0NC0_GACTGCGCACATGACT	BTCC	16354	3455	BTCC	P1	Tumor	Epi_OLFM4
BTCC_P1_Tumor_Ds0NC0_GAGCAGAGTTCCGGCA	BTCC	12096	2803	BTCC	P1	Tumor	Epi_OLFM4
BTCC_P1_Tumor_Ds0NC0_GAGGTGACATCACGTA	BTCC	12393	2822	BTCC	P1	Tumor	Epi_OLFM4
BTCC_P1_Tumor_Ds0NC0_GATCGATAGTTTGCGT	BTCC	18073	4083	BTCC	P1	Tumor	Epi_HSPA1B
BTCC_P1_Tumor_Ds0NC0_GATCGCGGTTTCCACC	BTCC	9595	2609	BTCC	P1	Tumor	Epi_OLFM4
BTCC_P1_Tumor_Ds0NC0_GATGCTAGTTCACCTC	BTCC	27162	4362	BTCC	P1	Tumor	Epi_CXCL1
BTCC_P1_Tumor_Ds0NC0_GCAAACTGTGAGGGAG	BTCC	22113	3638	BTCC	P1	Tumor	Epi_OLFM4
BTCC_P1_Tumor_Ds0NC0_GCAATCAAGCTCTCGG	BTCC	1077	636	BTCC	P1	Tumor	Epi_CXCL10
BTCC_P1_Tumor_Ds0NC0_GCAGTTAAGGGTTCCC	BTCC	11786	2991	BTCC	P1	Tumor	Epi_OLFM4
BTCC_P1_Tumor_Ds0NC0_GCATACAGTAGTACCT	BTCC	1850	1002	BTCC	P1	Tumor	Epi_TUBB
BTCC_P1_Tumor_Ds0NC0_GCATGCGGTTCCGTCT	BTCC	12359	2719	BTCC	P1	Tumor	Epi_OLFM4
BTCC_P1_Tumor_Ds0NC0_GCGACCACACTTCGAA	BTCC	602	382	BTCC	P1	Tumor	Epi_TUBB
BTCC_P1_Tumor_Ds0NC0_GCGAGAATCATTGCGA	BTCC	15820	3273	BTCC	P1	Tumor	Epi_OLFM4
BTCC_P1_Tumor_Ds0NC0_GCGGGTTTCTGGAGCC	BTCC	20175	4226	BTCC	P1	Tumor	Epi_CXCL1
BTCC_P1_Tumor_Ds0NC0_GCTGCTTCACATGTGT	BTCC	687	448	BTCC	P1	Tumor	Epi_COL1A2
BTCC_P1_Tumor_Ds0NC0_GCTGCTTCACGGATAG	BTCC	647	443	BTCC	P1	Tumor	Epi_KRT20
BTCC_P1_Tumor_Ds0NC0_GCTTCCAGTGAGGGAG	BTCC	21611	3917	BTCC	P1	Tumor	Epi_HSPA1B
BTCC_P1_Tumor_Ds0NC0_GCTTCCATCCCAAGAT	BTCC	5964	2145	BTCC	P1	Tumor	Epi_TUBB
BTCC_P1_Tumor_Ds0NC0_GCTTCCATCTAACTTC	BTCC	22393	4281	BTCC	P1	Tumor	Epi_OLFM4
BTCC_P1_Tumor_Ds0NC0_GGACAAGCAAGTTGTC	BTCC	21054	3968	BTCC	P1	Tumor	Epi_HSPA1B
BTCC_P1_Tumor_Ds0NC0_GGACAGAAGTTGCAGG	BTCC	9610	2755	BTCC	P1	Tumor	Epi_OLFM4
BTCC_P1_Tumor_Ds0NC0_GGACGTCCAGTTCCCT	BTCC	536	389	BTCC	P1	Tumor	Epi_KRT20
BTCC_P1_Tumor_Ds0NC0_GGCAATTGTTAAGTAG	BTCC	16171	3696	BTCC	P1	Tumor	Epi_OLFM4
BTCC_P1_Tumor_Ds0NC0_GGCGACTGTAACGTTC	BTCC	2845	1245	BTCC	P1	Tumor	Epi_CXCL10
BTCC_P1_Tumor_Ds0NC0_GGCGTGTAGACTTGAA	BTCC	6775	2084	BTCC	P1	Tumor	Epi_CXCL10
BTCC_P1_Tumor_Ds0NC0_GGCTGGTAGCCGCCTA	BTCC	2614	976	BTCC	P1	Tumor	Epi_KRT20
BTCC_P1_Tumor_Ds0NC0_GGCTGGTGTACCGTTA	BTCC	16160	3662	BTCC	P1	Tumor	Epi_SLC2A1
BTCC_P1_Tumor_Ds0NC0_GGGAATGGTCCTGCTT	BTCC	580	401	BTCC	P1	Tumor	Epi_KRT20
BTCC_P1_Tumor_Ds0NC0_GGGACCTTCCTGTACC	BTCC	775	469	BTCC	P1	Tumor	Epi_KRT20
BTCC_P1_Tumor_Ds0NC0_GGGAGATAGGTACTCT	BTCC	547	383	BTCC	P1	Tumor	Epi_KRT20
BTCC_P1_Tumor_Ds0NC0_GGGAGATTCCGTACAA	BTCC	25403	4841	BTCC	P1	Tumor	Epi_HSPA1B
BTCC_P1_Tumor_Ds0NC0_GGGCACTGTGCAACGA	BTCC	8188	2017	BTCC	P1	Tumor	Epi_OLFM4
BTCC_P1_Tumor_Ds0NC0_GGTGAAGCAGACGCCT	BTCC	13414	3308	BTCC	P1	Tumor	Epi_OLFM4
BTCC_P1_Tumor_Ds0NC0_GGTGAAGCATTGAGCT	BTCC	10654	2461	BTCC	P1	Tumor	Epi_OLFM4
BTCC_P1_Tumor_Ds0NC0_GGTGCGTAGGATGTAT	BTCC	27766	4925	BTCC	P1	Tumor	Epi_CXCL1
BTCC_P1_Tumor_Ds0NC0_GGTGTTAAGAGACGAA	BTCC	7887	1652	BTCC	P1	Tumor	Epi_CXCL10
BTCC_P1_Tumor_Ds0NC0_GGTGTTACACTTAACG	BTCC	10875	3365	BTCC	P1	Tumor	Epi_TUBB
BTCC_P1_Tumor_Ds0NC0_GGTGTTAGTCGTGGCT	BTCC	13723	3075	BTCC	P1	Tumor	Epi_CXCL1
BTCC_P1_Tumor_Ds0NC0_GGTGTTATCAACCAAC	BTCC	21831	4355	BTCC	P1	Tumor	Epi_CXCL1
BTCC_P1_Tumor_Ds0NC0_GGTGTTATCTGGCGAC	BTCC	9449	2463	BTCC	P1	Tumor	Epi_OLFM4
BTCC_P1_Tumor_Ds0NC0_GTAACGTAGGGTTCCC	BTCC	9243	2488	BTCC	P1	Tumor	Epi_OLFM4
BTCC_P1_Tumor_Ds0NC0_GTAACGTTCGTGACAT	BTCC	24431	4702	BTCC	P1	Tumor	Epi_OLFM4
BTCC_P1_Tumor_Ds0NC0_GTACGTAAGATGAGAG	BTCC	22271	4622	BTCC	P1	Tumor	Epi_HSPA1B
BTCC_P1_Tumor_Ds0NC0_GTACGTATCGGTTAAC	BTCC	675	310	BTCC	P1	Tumor	Epi_KRT20
BTCC_P1_Tumor_Ds0NC0_GTACGTATCTCACATT	BTCC	4107	1620	BTCC	P1	Tumor	Epi_OLFM4
BTCC_P1_Tumor_Ds0NC0_GTACTTTAGTTAACGA	BTCC	11069	2736	BTCC	P1	Tumor	Epi_OLFM4
BTCC_P1_Tumor_Ds0NC0_GTATCTTAGTCAATAG	BTCC	726	427	BTCC	P1	Tumor	Epi_TUBB
BTCC_P1_Tumor_Ds0NC0_GTCAAGTCATATGAGA	BTCC	1184	670	BTCC	P1	Tumor	Epi_OLFM4
BTCC_P1_Tumor_Ds0NC0_GTCACAAAGGCGCTCT	BTCC	813	461	BTCC	P1	Tumor	Epi_CXCL10
BTCC_P1_Tumor_Ds0NC0_GTCATTTGTCAGATAA	BTCC	22453	4703	BTCC	P1	Tumor	Epi_HSPA1B
BTCC_P1_Tumor_Ds0NC0_GTCGGGTTCACCCTCA	BTCC	10107	2363	BTCC	P1	Tumor	Epi_CXCL1
BTCC_P1_Tumor_Ds0NC0_GTGCGGTAGGAGTACC	BTCC	14475	3531	BTCC	P1	Tumor	Epi_OLFM4
BTCC_P1_Tumor_Ds0NC0_GTGCGGTTCAATACCG	BTCC	9046	3092	BTCC	P1	Tumor	Epi_TUBB
BTCC_P1_Tumor_Ds0NC0_GTGCTTCCACCCATTC	BTCC	30899	4553	BTCC	P1	Tumor	Epi_OLFM4
BTCC_P1_Tumor_Ds0NC0_GTTAAGCCACGGCCAT	BTCC	8632	2475	BTCC	P1	Tumor	Epi_SLC2A1
BTCC_P1_Tumor_Ds0NC0_GTTCATTAGTCCATAC	BTCC	1069	669	BTCC	P1	Tumor	Epi_TUBB
BTCC_P1_Tumor_Ds0NC0_GTTCGGGCACGGTTTA	BTCC	13607	3086	BTCC	P1	Tumor	Epi_OLFM4
BTCC_P1_Tumor_Ds0NC0_TAAACCGCAGGGTTAG	BTCC	11878	3087	BTCC	P1	Tumor	Epi_OLFM4
BTCC_P1_Tumor_Ds0NC0_TAAGAGAAGGCGTACA	BTCC	23664	4832	BTCC	P1	Tumor	Epi_TUBB
BTCC_P1_Tumor_Ds0NC0_TAAGCGTAGTCCATAC	BTCC	12659	3173	BTCC	P1	Tumor	Epi_OLFM4
BTCC_P1_Tumor_Ds0NC0_TAAGCGTCAGGTCTCG	BTCC	13622	3217	BTCC	P1	Tumor	Epi_OLFM4
BTCC_P1_Tumor_Ds0NC0_TAAGCGTCATGTAAGA	BTCC	10657	2597	BTCC	P1	Tumor	Epi_OLFM4
BTCC_P1_Tumor_Ds0NC0_TAAGCGTGTGTGCCTG	BTCC	22129	4582	BTCC	P1	Tumor	Epi_OLFM4
BTCC_P1_Tumor_Ds0NC0_TAAGTGCTCACCGTAA	BTCC	14222	3212	BTCC	P1	Tumor	Epi_OLFM4
BTCC_P1_Tumor_Ds0NC0_TAAGTGCTCGGAATCT	BTCC	9018	2733	BTCC	P1	Tumor	Epi_SLC2A1
BTCC_P1_Tumor_Ds0NC0_TACACGACATGTTCCC	BTCC	20406	4136	BTCC	P1	Tumor	Epi_OLFM4
BTCC_P1_Tumor_Ds0NC0_TACCTTAAGCCACCTG	BTCC	21654	3920	BTCC	P1	Tumor	Epi_CXCL1
BTCC_P1_Tumor_Ds0NC0_TACCTTAGTGGTACAG	BTCC	589	338	BTCC	P1	Tumor	Epi_KRT20
BTCC_P1_Tumor_Ds0NC0_TACGGATGTGGTTTCA	BTCC	19981	4630	BTCC	P1	Tumor	Epi_HSPA1B
BTCC_P1_Tumor_Ds0NC0_TACGGATTCGCTTGTC	BTCC	15053	3172	BTCC	P1	Tumor	Epi_CXCL1
BTCC_P1_Tumor_Ds0NC0_TACGGTAAGCACAGGT	BTCC	27262	4961	BTCC	P1	Tumor	Epi_CXCL1
BTCC_P1_Tumor_Ds0NC0_TACGGTAAGCTAAGAT	BTCC	5922	2353	BTCC	P1	Tumor	Epi_CXCL10
BTCC_P1_Tumor_Ds0NC0_TACTCATAGTTTCCTT	BTCC	17600	3626	BTCC	P1	Tumor	Epi_CXCL1
BTCC_P1_Tumor_Ds0NC0_TACTTACAGGTGCAAC	BTCC	27211	4903	BTCC	P1	Tumor	Epi_OLFM4
BTCC_P1_Tumor_Ds0NC0_TACTTACGTGATGTGG	BTCC	13883	3213	BTCC	P1	Tumor	Epi_CXCL1
BTCC_P1_Tumor_Ds0NC0_TACTTACTCTGCGACG	BTCC	23839	4007	BTCC	P1	Tumor	Epi_OLFM4
BTCC_P1_Tumor_Ds0NC0_TAGAGCTTCCTATGTT	BTCC	26774	4642	BTCC	P1	Tumor	Epi_OLFM4
BTCC_P1_Tumor_Ds0NC0_TAGCCGGCAGCGAACA	BTCC	10520	2942	BTCC	P1	Tumor	Epi_OLFM4
BTCC_P1_Tumor_Ds0NC0_TAGGCATAGTTATCGC	BTCC	551	389	BTCC	P1	Tumor	Epi_TUBB
BTCC_P1_Tumor_Ds0NC0_TAGTTGGCACAGGTTT	BTCC	25049	4872	BTCC	P1	Tumor	Epi_CXCL10
BTCC_P1_Tumor_Ds0NC0_TATCTCAGTGTCAATC	BTCC	530	369	BTCC	P1	Tumor	Epi_CXCL10
BTCC_P1_Tumor_Ds0NC0_TATGCCCCAGCCTTTC	BTCC	5452	1710	BTCC	P1	Tumor	Epi_OLFM4
BTCC_P1_Tumor_Ds0NC0_TATGCCCGTCTAGTGT	BTCC	32982	4665	BTCC	P1	Tumor	Epi_CXCL1
BTCC_P1_Tumor_Ds0NC0_TATTACCGTCACCCAG	BTCC	23957	4773	BTCC	P1	Tumor	Epi_HSPA1B
BTCC_P1_Tumor_Ds0NC0_TCAACGAAGGAACTGC	BTCC	622	403	BTCC	P1	Tumor	Epi_KRT20
BTCC_P1_Tumor_Ds0NC0_TCAACGATCTAACTGG	BTCC	24942	4530	BTCC	P1	Tumor	Epi_HSPA1B
BTCC_P1_Tumor_Ds0NC0_TCAGCAAGTAAGGATT	BTCC	5141	1639	BTCC	P1	Tumor	Epi_OLFM4
BTCC_P1_Tumor_Ds0NC0_TCAGCTCAGAACAACT	BTCC	25059	4448	BTCC	P1	Tumor	Epi_OLFM4
BTCC_P1_Tumor_Ds0NC0_TCAGGATAGCGATCCC	BTCC	5168	1929	BTCC	P1	Tumor	Epi_OLFM4
BTCC_P1_Tumor_Ds0NC0_TCAGGATTCGGCTACG	BTCC	3498	1082	BTCC	P1	Tumor	Epi_CXCL10
BTCC_P1_Tumor_Ds0NC0_TCATTTGGTTGAACTC	BTCC	9052	2579	BTCC	P1	Tumor	Epi_OLFM4
BTCC_P1_Tumor_Ds0NC0_TCATTTGGTTGACGTT	BTCC	27657	4546	BTCC	P1	Tumor	Epi_OLFM4
BTCC_P1_Tumor_Ds0NC0_TCCACACTCTTGTTTG	BTCC	16451	3728	BTCC	P1	Tumor	Epi_HSPA1B
BTCC_P1_Tumor_Ds0NC0_TCGCGAGCATTCCTGC	BTCC	18599	3321	BTCC	P1	Tumor	Epi_OLFM4
BTCC_P1_Tumor_Ds0NC0_TCGGGACGTTTGTGTG	BTCC	21686	4061	BTCC	P1	Tumor	Epi_HSPA1B
BTCC_P1_Tumor_Ds0NC0_TCGGTAAAGTGGTAGC	BTCC	32977	4851	BTCC	P1	Tumor	Epi_CXCL1
BTCC_P1_Tumor_Ds0NC0_TCGGTAACATCACCCT	BTCC	1149	627	BTCC	P1	Tumor	Epi_KRT20
BTCC_P1_Tumor_Ds0NC0_TCTCTAAAGTCTTGCA	BTCC	544	378	BTCC	P1	Tumor	Epi_KRT20
BTCC_P1_Tumor_Ds0NC0_TCTCTAATCCGTAGTA	BTCC	1623	771	BTCC	P1	Tumor	Epi_KRT20
BTCC_P1_Tumor_Ds0NC0_TCTGAGATCAATACCG	BTCC	8792	2505	BTCC	P1	Tumor	Epi_OLFM4
BTCC_P1_Tumor_Ds0NC0_TCTTTCCAGAGGGATA	BTCC	27406	4767	BTCC	P1	Tumor	Epi_HSPA1B
BTCC_P1_Tumor_Ds0NC0_TGACGGCTCCTTTCTC	BTCC	1455	542	BTCC	P1	Tumor	Epi_KRT20
BTCC_P1_Tumor_Ds0NC0_TGAGAGGAGTGATCGG	BTCC	14864	2927	BTCC	P1	Tumor	Epi_OLFM4
BTCC_P1_Tumor_Ds0NC0_TGAGCATTCGCAAGCC	BTCC	14761	3666	BTCC	P1	Tumor	Epi_CXCL1
BTCC_P1_Tumor_Ds0NC0_TGAGCCGAGCCTTGAT	BTCC	24341	4890	BTCC	P1	Tumor	Epi_HSPA1B
BTCC_P1_Tumor_Ds0NC0_TGATTTCAGTCTCGGC	BTCC	1806	857	BTCC	P1	Tumor	Epi_CXCL1
BTCC_P1_Tumor_Ds0NC0_TGATTTCGTCAGCTAT	BTCC	10356	2959	BTCC	P1	Tumor	Epi_CXCL10
BTCC_P1_Tumor_Ds0NC0_TGCACCTCACGCATCG	BTCC	13550	3240	BTCC	P1	Tumor	Epi_OLFM4
BTCC_P1_Tumor_Ds0NC0_TGCCAAACACGGTAAG	BTCC	564	388	BTCC	P1	Tumor	Epi_KRT20
BTCC_P1_Tumor_Ds0NC0_TGCCCTAAGTCGATAA	BTCC	23275	4536	BTCC	P1	Tumor	Epi_TUBB
BTCC_P1_Tumor_Ds0NC0_TGCGCAGGTTGGACCC	BTCC	12635	3131	BTCC	P1	Tumor	Epi_CXCL1
BTCC_P1_Tumor_Ds0NC0_TGCTACCGTGTTAAGA	BTCC	992	605	BTCC	P1	Tumor	Epi_TUBB
BTCC_P1_Tumor_Ds0NC0_TGGCTGGAGAGTCTGG	BTCC	14537	2917	BTCC	P1	Tumor	Epi_OLFM4
BTCC_P1_Tumor_Ds0NC0_TGGCTGGCAGCTGTGC	BTCC	2315	1050	BTCC	P1	Tumor	Epi_KRT20
BTCC_P1_Tumor_Ds0NC0_TGGGAAGAGCTTTGGT	BTCC	6879	2171	BTCC	P1	Tumor	Epi_OLFM4
BTCC_P1_Tumor_Ds0NC0_TGGGAAGCACAGGAGT	BTCC	17641	3773	BTCC	P1	Tumor	Epi_TUBB
BTCC_P1_Tumor_Ds0NC0_TGTGGTAAGCCCGAAA	BTCC	18536	4309	BTCC	P1	Tumor	Epi_KRT20
BTCC_P1_Tumor_Ds0NC0_TGTGTTTTCCGTTGCT	BTCC	641	459	BTCC	P1	Tumor	Epi_KRT20
BTCC_P1_Tumor_Ds0NC0_TGTTCCGGTAGGGACT	BTCC	1251	667	BTCC	P1	Tumor	Epi_COL1A2
BTCC_P1_Tumor_Ds0NC0_TTAACTCCACGACGAA	BTCC	1033	662	BTCC	P1	Tumor	Epi_KRT20
BTCC_P1_Tumor_Ds0NC0_TTCCCAGCAAATCCGT	BTCC	765	354	BTCC	P1	Tumor	Epi_KRT20
BTCC_P1_Tumor_Ds0NC0_TTCGGTCAGACCGGAT	BTCC	672	415	BTCC	P1	Tumor	Epi_KRT20
BTCC_P1_Tumor_Ds0NC0_TTCGGTCAGTCATGCT	BTCC	20549	4106	BTCC	P1	Tumor	Epi_OLFM4
BTCC_P1_Tumor_Ds0NC0_TTCTACATCTGCAAGT	BTCC	9803	2912	BTCC	P1	Tumor	Epi_SLC2A1
BTCC_P1_Tumor_Ds0NC0_TTCTCAAAGGGCTCTC	BTCC	21182	4281	BTCC	P1	Tumor	Epi_OLFM4
BTCC_P1_Tumor_Ds0NC0_TTCTCAATCACATAGC	BTCC	1149	532	BTCC	P1	Tumor	Epi_KRT20
BTCC_P1_Tumor_Ds0NC0_TTCTTAGGTGAGGCTA	BTCC	11006	2678	BTCC	P1	Tumor	Epi_SLC2A1
BTCC_P1_Tumor_Ds0NC0_TTGCGTCCACAGTCGC	BTCC	2034	840	BTCC	P1	Tumor	Epi_OLFM4
BTCC_P1_Tumor_Ds0NC0_TTGCGTCGTCTTCTCG	BTCC	20297	3369	BTCC	P1	Tumor	Epi_OLFM4
BTCC_P1_Tumor_Ds0NC0_TTGCGTCTCGTGGACC	BTCC	18969	3619	BTCC	P1	Tumor	Epi_HSPA1B
BTCC_P1_Tumor_Ds0NC0_TTGGCAACATGACATC	BTCC	27876	4121	BTCC	P1	Tumor	Epi_CXCL1
BTCC_P1_Tumor_Ds0NC0_TTGGCAATCTGCGACG	BTCC	1929	888	BTCC	P1	Tumor	Epi_CXCL10
BTCC_P1_Tumor_Ds0NC0_TTTGCGCTCGGATGTT	BTCC	3250	1195	BTCC	P1	Tumor	Epi_KRT20
BTCC_P1_Tumor_Ds0NC0_TTTGGTTTCTTAGAGC	BTCC	12139	3160	BTCC	P1	Tumor	Epi_CXCL1
BTCC_P1_Tumor_Ds0NC0_TTTGTCAAGAAGGTGA	BTCC	16271	3746	BTCC	P1	Tumor	Epi_CXCL1
BTCC_P1_Tumor_Ds0NC0_TTTGTCAGTTACAGAA	BTCC	17891	3808	BTCC	P1	Tumor	Epi_OLFM4
BTCC_P2_Tumor_Ds0NC0_AAACCTGAGCTCCCAG	BTCC	15537	3227	BTCC	P2	Tumor	Epi_CXCL1
BTCC_P2_Tumor_Ds0NC0_AAAGCAAAGGATGGAA	BTCC	11977	2934	BTCC	P2	Tumor	Epi_CXCL1
BTCC_P2_Tumor_Ds0NC0_AAAGTAGCAAGTAATG	BTCC	17927	3782	BTCC	P2	Tumor	Epi_CXCL1
BTCC_P2_Tumor_Ds0NC0_AAAGTAGGTTGTCGCG	BTCC	16263	3532	BTCC	P2	Tumor	Epi_OLFM4
BTCC_P2_Tumor_Ds0NC0_AAATGCCAGTAGTGCG	BTCC	18810	3893	BTCC	P2	Tumor	Epi_OLFM4
BTCC_P2_Tumor_Ds0NC0_AACACGTCAGGGTTAG	BTCC	13415	3005	BTCC	P2	Tumor	Epi_CXCL1
BTCC_P2_Tumor_Ds0NC0_AACACGTTCGTTTAGG	BTCC	21605	3837	BTCC	P2	Tumor	Epi_OLFM4
BTCC_P2_Tumor_Ds0NC0_AACCATGCACAGACTT	BTCC	27654	4880	BTCC	P2	Tumor	Epi_CXCL1
BTCC_P2_Tumor_Ds0NC0_AACCATGGTCGACTGC	BTCC	22015	4311	BTCC	P2	Tumor	Epi_CXCL1
BTCC_P2_Tumor_Ds0NC0_AACCATGGTGTCGCTG	BTCC	15098	3562	BTCC	P2	Tumor	Epi_OLFM4
BTCC_P2_Tumor_Ds0NC0_AACCGCGTCCTTAATC	BTCC	2543	1198	BTCC	P2	Tumor	Epi_CXCL1
BTCC_P2_Tumor_Ds0NC0_AACGTTGCATTCGACA	BTCC	19663	4106	BTCC	P2	Tumor	Epi_CXCL1
BTCC_P2_Tumor_Ds0NC0_AACTCTTAGGACGAAA	BTCC	17438	3444	BTCC	P2	Tumor	Epi_CXCL1
BTCC_P2_Tumor_Ds0NC0_AACTCTTCACTGTTAG	BTCC	18785	3807	BTCC	P2	Tumor	Epi_CXCL1
BTCC_P2_Tumor_Ds0NC0_AACTGGTAGGACGAAA	BTCC	21418	4743	BTCC	P2	Tumor	Epi_TUBB
BTCC_P2_Tumor_Ds0NC0_AACTTTCCAAGCGAGT	BTCC	576	365	BTCC	P2	Tumor	Epi_KRT20
BTCC_P2_Tumor_Ds0NC0_AAGACCTGTGGGTATG	BTCC	13839	3229	BTCC	P2	Tumor	Epi_CXCL1
BTCC_P2_Tumor_Ds0NC0_AAGCCGCAGTTGCAGG	BTCC	26714	4856	BTCC	P2	Tumor	Epi_CXCL1
BTCC_P2_Tumor_Ds0NC0_AAGCCGCCATATGGTC	BTCC	12068	2952	BTCC	P2	Tumor	Epi_CXCL1
BTCC_P2_Tumor_Ds0NC0_AAGCCGCTCGTTTATC	BTCC	14580	3262	BTCC	P2	Tumor	Epi_OLFM4
BTCC_P2_Tumor_Ds0NC0_AAGGCAGAGTCGAGTG	BTCC	12555	3118	BTCC	P2	Tumor	Epi_CXCL1
BTCC_P2_Tumor_Ds0NC0_AAGGCAGGTACACCGC	BTCC	1264	622	BTCC	P2	Tumor	Epi_KRT20
BTCC_P2_Tumor_Ds0NC0_AAGGCAGTCCAAACAC	BTCC	22422	4360	BTCC	P2	Tumor	Epi_CXCL1
BTCC_P2_Tumor_Ds0NC0_AAGGTTCAGTGTGGCA	BTCC	1075	633	BTCC	P2	Tumor	Epi_CXCL1
BTCC_P2_Tumor_Ds0NC0_AAGTCTGAGCACAGGT	BTCC	2332	1089	BTCC	P2	Tumor	Epi_TUBB
BTCC_P2_Tumor_Ds0NC0_AAGTCTGTCTGGCGTG	BTCC	14899	3324	BTCC	P2	Tumor	Epi_CXCL1
BTCC_P2_Tumor_Ds0NC0_AATCCAGGTGCTCTTC	BTCC	11032	2908	BTCC	P2	Tumor	Epi_OLFM4
BTCC_P2_Tumor_Ds0NC0_AATCCAGTCACTTCAT	BTCC	22168	4101	BTCC	P2	Tumor	Epi_CXCL1
BTCC_P2_Tumor_Ds0NC0_AATCGGTAGAATGTTG	BTCC	33330	4781	BTCC	P2	Tumor	Epi_CXCL1
BTCC_P2_Tumor_Ds0NC0_AATCGGTCAGACTCGC	BTCC	16260	3569	BTCC	P2	Tumor	Epi_CXCL1
BTCC_P2_Tumor_Ds0NC0_ACACCCTAGCAGGCTA	BTCC	40024	4429	BTCC	P2	Tumor	Epi_SLC2A1
BTCC_P2_Tumor_Ds0NC0_ACACCCTAGCCGCCTA	BTCC	2058	928	BTCC	P2	Tumor	Epi_CXCL1
BTCC_P2_Tumor_Ds0NC0_ACACCCTTCAGAGCTT	BTCC	13136	2972	BTCC	P2	Tumor	Epi_OLFM4
BTCC_P2_Tumor_Ds0NC0_ACACCCTTCGCGTTTC	BTCC	13358	3256	BTCC	P2	Tumor	Epi_CXCL1
BTCC_P2_Tumor_Ds0NC0_ACACCGGAGGGAGTAA	BTCC	13094	3362	BTCC	P2	Tumor	Epi_CXCL1
BTCC_P2_Tumor_Ds0NC0_ACACCGGCAGTTCATG	BTCC	2050	968	BTCC	P2	Tumor	Epi_OLFM4
BTCC_P2_Tumor_Ds0NC0_ACACCGGGTCCAGTAT	BTCC	769	441	BTCC	P2	Tumor	Epi_KRT20
BTCC_P2_Tumor_Ds0NC0_ACAGCCGGTTCGGGCT	BTCC	15444	3408	BTCC	P2	Tumor	Epi_CXCL1
BTCC_P2_Tumor_Ds0NC0_ACAGCCGTCTGCTGTC	BTCC	21588	3953	BTCC	P2	Tumor	Epi_HSPA1B
BTCC_P2_Tumor_Ds0NC0_ACAGCTACACACAGAG	BTCC	23456	4406	BTCC	P2	Tumor	Epi_OLFM4
BTCC_P2_Tumor_Ds0NC0_ACAGCTACATGTAGTC	BTCC	948	541	BTCC	P2	Tumor	Epi_TUBB
BTCC_P2_Tumor_Ds0NC0_ACATACGGTAGAGTGC	BTCC	12021	3156	BTCC	P2	Tumor	Epi_CXCL1
BTCC_P2_Tumor_Ds0NC0_ACATACGTCACCGTAA	BTCC	16277	3591	BTCC	P2	Tumor	Epi_OLFM4
BTCC_P2_Tumor_Ds0NC0_ACATCAGGTTAGATGA	BTCC	516	343	BTCC	P2	Tumor	Epi_KRT20
BTCC_P2_Tumor_Ds0NC0_ACATCAGGTTGTACAC	BTCC	522	323	BTCC	P2	Tumor	Epi_SLC2A1
BTCC_P2_Tumor_Ds0NC0_ACATGGTGTACTCAAC	BTCC	962	532	BTCC	P2	Tumor	Epi_KRT20
BTCC_P2_Tumor_Ds0NC0_ACCAGTAAGCGTGTCC	BTCC	16165	3385	BTCC	P2	Tumor	Epi_CXCL1
BTCC_P2_Tumor_Ds0NC0_ACCAGTACAAGCCGCT	BTCC	771	478	BTCC	P2	Tumor	Epi_KRT20
BTCC_P2_Tumor_Ds0NC0_ACCAGTAGTGACAAAT	BTCC	17534	3521	BTCC	P2	Tumor	Epi_OLFM4
BTCC_P2_Tumor_Ds0NC0_ACCCACTCAGCCAGAA	BTCC	7811	2147	BTCC	P2	Tumor	Epi_CXCL10
BTCC_P2_Tumor_Ds0NC0_ACCGTAAGTAAGAGGA	BTCC	14975	3652	BTCC	P2	Tumor	Epi_CXCL1
BTCC_P2_Tumor_Ds0NC0_ACCGTAATCAGTTGAC	BTCC	25806	4603	BTCC	P2	Tumor	Epi_CXCL1
BTCC_P2_Tumor_Ds0NC0_ACCTTTAAGCACGCCT	BTCC	12777	2698	BTCC	P2	Tumor	Epi_CXCL1
BTCC_P2_Tumor_Ds0NC0_ACCTTTAAGGCCCTCA	BTCC	13140	3089	BTCC	P2	Tumor	Epi_CXCL1
BTCC_P2_Tumor_Ds0NC0_ACCTTTAAGTCCAGGA	BTCC	20285	3865	BTCC	P2	Tumor	Epi_CXCL1
BTCC_P2_Tumor_Ds0NC0_ACCTTTACAAGGGTCA	BTCC	14247	3487	BTCC	P2	Tumor	Epi_CXCL1
BTCC_P2_Tumor_Ds0NC0_ACCTTTATCGACCAGC	BTCC	20038	3770	BTCC	P2	Tumor	Epi_CXCL1
BTCC_P2_Tumor_Ds0NC0_ACCTTTATCTAGCACA	BTCC	505	326	BTCC	P2	Tumor	Epi_KRT20
BTCC_P2_Tumor_Ds0NC0_ACGAGCCGTACATCCA	BTCC	14897	3268	BTCC	P2	Tumor	Epi_OLFM4
BTCC_P2_Tumor_Ds0NC0_ACGATACGTAGCTAAA	BTCC	9225	2598	BTCC	P2	Tumor	Epi_CXCL1
BTCC_P2_Tumor_Ds0NC0_ACGATGTAGGGTCGAT	BTCC	16995	3405	BTCC	P2	Tumor	Epi_CXCL1
BTCC_P2_Tumor_Ds0NC0_ACGATGTCAAGCTGAG	BTCC	26394	4885	BTCC	P2	Tumor	Epi_TUBB
BTCC_P2_Tumor_Ds0NC0_ACGATGTGTCCGCTGA	BTCC	20302	3924	BTCC	P2	Tumor	Epi_CXCL1
BTCC_P2_Tumor_Ds0NC0_ACGCCAGCATTTGCTT	BTCC	21919	4199	BTCC	P2	Tumor	Epi_CXCL1
BTCC_P2_Tumor_Ds0NC0_ACGCCGACAATTGCTG	BTCC	1248	768	BTCC	P2	Tumor	Epi_TUBB
BTCC_P2_Tumor_Ds0NC0_ACGCCGAGTTAGTGGG	BTCC	10864	2761	BTCC	P2	Tumor	Epi_CXCL1
BTCC_P2_Tumor_Ds0NC0_ACGGAGAAGCGTTTAC	BTCC	22356	4191	BTCC	P2	Tumor	Epi_CXCL1
BTCC_P2_Tumor_Ds0NC0_ACGGAGAGTACAGCAG	BTCC	3822	1512	BTCC	P2	Tumor	Epi_CXCL1
BTCC_P2_Tumor_Ds0NC0_ACGGAGAGTAGCGTGA	BTCC	19498	3899	BTCC	P2	Tumor	Epi_OLFM4
BTCC_P2_Tumor_Ds0NC0_ACGGCCACACCTGGTG	BTCC	9839	2703	BTCC	P2	Tumor	Epi_CXCL1
BTCC_P2_Tumor_Ds0NC0_ACGGCCAGTAGGCTGA	BTCC	17939	3323	BTCC	P2	Tumor	Epi_CXCL1
BTCC_P2_Tumor_Ds0NC0_ACGGGCTAGATCCCAT	BTCC	1898	838	BTCC	P2	Tumor	Epi_KRT20
BTCC_P2_Tumor_Ds0NC0_ACGGGCTAGGTGGGTT	BTCC	4780	1586	BTCC	P2	Tumor	Epi_TUBB
BTCC_P2_Tumor_Ds0NC0_ACGGGCTCACATCCAA	BTCC	12225	3078	BTCC	P2	Tumor	Epi_OLFM4
BTCC_P2_Tumor_Ds0NC0_ACGGGCTTCCTGCTTG	BTCC	13684	3418	BTCC	P2	Tumor	Epi_TUBB
BTCC_P2_Tumor_Ds0NC0_ACGGGTCTCGTACCGG	BTCC	26299	4647	BTCC	P2	Tumor	Epi_OLFM4
BTCC_P2_Tumor_Ds0NC0_ACGGGTCTCGTGGTCG	BTCC	17582	3616	BTCC	P2	Tumor	Epi_CXCL1
BTCC_P2_Tumor_Ds0NC0_ACGTCAAAGGCTCATT	BTCC	23655	4282	BTCC	P2	Tumor	Epi_CXCL1
BTCC_P2_Tumor_Ds0NC0_ACGTCAACAGCCTATA	BTCC	2543	1013	BTCC	P2	Tumor	Epi_CXCL1
BTCC_P2_Tumor_Ds0NC0_ACTATCTAGGCACATG	BTCC	849	555	BTCC	P2	Tumor	Epi_TUBB
BTCC_P2_Tumor_Ds0NC0_ACTATCTCATGCCACG	BTCC	8952	2503	BTCC	P2	Tumor	Epi_OLFM4
BTCC_P2_Tumor_Ds0NC0_ACTGAACCAGGCAGTA	BTCC	988	554	BTCC	P2	Tumor	Epi_CXCL1
BTCC_P2_Tumor_Ds0NC0_ACTGAGTGTACTTAGC	BTCC	779	500	BTCC	P2	Tumor	Epi_KRT20
BTCC_P2_Tumor_Ds0NC0_ACTGAGTTCGATAGAA	BTCC	24209	4494	BTCC	P2	Tumor	Epi_CXCL1
BTCC_P2_Tumor_Ds0NC0_ACTGAGTTCGGAGGTA	BTCC	10434	2824	BTCC	P2	Tumor	Epi_KRT20
BTCC_P2_Tumor_Ds0NC0_ACTGATGCAGCTATTG	BTCC	9276	2376	BTCC	P2	Tumor	Epi_OLFM4
BTCC_P2_Tumor_Ds0NC0_ACTGATGGTACAGCAG	BTCC	683	424	BTCC	P2	Tumor	Epi_KRT20
BTCC_P2_Tumor_Ds0NC0_ACTGCTCCAAGAAGAG	BTCC	24282	4352	BTCC	P2	Tumor	Epi_CXCL1
BTCC_P2_Tumor_Ds0NC0_ACTGTCCTCTTCAACT	BTCC	1047	579	BTCC	P2	Tumor	Epi_KRT20
BTCC_P2_Tumor_Ds0NC0_ACTTACTTCCACGCAG	BTCC	3303	520	BTCC	P2	Tumor	Epi_SLC2A1
BTCC_P2_Tumor_Ds0NC0_ACTTACTTCGGTTAAC	BTCC	14218	3320	BTCC	P2	Tumor	Epi_CXCL1
BTCC_P2_Tumor_Ds0NC0_ACTTGTTCACTGCCAG	BTCC	18474	4040	BTCC	P2	Tumor	Epi_CXCL1
BTCC_P2_Tumor_Ds0NC0_ACTTTCATCGTCTGCT	BTCC	672	451	BTCC	P2	Tumor	Epi_TUBB
BTCC_P2_Tumor_Ds0NC0_AGAATAGCAAGGTTCT	BTCC	539	369	BTCC	P2	Tumor	Epi_KRT20
BTCC_P2_Tumor_Ds0NC0_AGAATAGGTTCAGACT	BTCC	15284	3490	BTCC	P2	Tumor	Epi_OLFM4
BTCC_P2_Tumor_Ds0NC0_AGACGTTTCAGCTGGC	BTCC	23835	4338	BTCC	P2	Tumor	Epi_CXCL1
BTCC_P2_Tumor_Ds0NC0_AGAGTGGAGTCCTCCT	BTCC	21638	4208	BTCC	P2	Tumor	Epi_CXCL1
BTCC_P2_Tumor_Ds0NC0_AGATCTGGTGTGAATA	BTCC	16186	3466	BTCC	P2	Tumor	Epi_OLFM4
BTCC_P2_Tumor_Ds0NC0_AGATCTGTCTAGAGTC	BTCC	1032	585	BTCC	P2	Tumor	Epi_TUBB
BTCC_P2_Tumor_Ds0NC0_AGATTGCGTCTAGCGC	BTCC	15868	3127	BTCC	P2	Tumor	Epi_CXCL1
BTCC_P2_Tumor_Ds0NC0_AGCAGCCAGTCGTACT	BTCC	16748	3573	BTCC	P2	Tumor	Epi_CXCL1
BTCC_P2_Tumor_Ds0NC0_AGCATACCACCCAGTG	BTCC	24275	4525	BTCC	P2	Tumor	Epi_CXCL1
BTCC_P2_Tumor_Ds0NC0_AGCATACCACGGCCAT	BTCC	16920	3674	BTCC	P2	Tumor	Epi_CXCL1
BTCC_P2_Tumor_Ds0NC0_AGCATACGTATATGGA	BTCC	503	361	BTCC	P2	Tumor	Epi_TUBB
BTCC_P2_Tumor_Ds0NC0_AGCGGTCAGCGTTGCC	BTCC	554	354	BTCC	P2	Tumor	Epi_KRT20
BTCC_P2_Tumor_Ds0NC0_AGCGGTCCAGATCTGT	BTCC	1196	563	BTCC	P2	Tumor	Epi_KRT20
BTCC_P2_Tumor_Ds0NC0_AGCGGTCGTAGCTGCC	BTCC	1171	648	BTCC	P2	Tumor	Epi_CXCL1
BTCC_P2_Tumor_Ds0NC0_AGCGGTCTCGAATCCA	BTCC	17445	3672	BTCC	P2	Tumor	Epi_CXCL1
BTCC_P2_Tumor_Ds0NC0_AGCGTCGCACCTCGGA	BTCC	516	354	BTCC	P2	Tumor	Epi_TUBB
BTCC_P2_Tumor_Ds0NC0_AGCTCCTCATCACGTA	BTCC	24079	4357	BTCC	P2	Tumor	Epi_CXCL1
BTCC_P2_Tumor_Ds0NC0_AGCTCCTTCAGCGACC	BTCC	23592	4574	BTCC	P2	Tumor	Epi_OLFM4
BTCC_P2_Tumor_Ds0NC0_AGCTCTCTCGCGTTTC	BTCC	25602	4624	BTCC	P2	Tumor	Epi_CXCL1
BTCC_P2_Tumor_Ds0NC0_AGGCCACGTTAAGATG	BTCC	15912	3534	BTCC	P2	Tumor	Epi_OLFM4
BTCC_P2_Tumor_Ds0NC0_AGGCCGTGTAGTAGTA	BTCC	30293	4576	BTCC	P2	Tumor	Epi_CXCL1
BTCC_P2_Tumor_Ds0NC0_AGGGAGTAGGAATCGC	BTCC	15988	3197	BTCC	P2	Tumor	Epi_CXCL1
BTCC_P2_Tumor_Ds0NC0_AGGGAGTCACTGCCAG	BTCC	16814	3574	BTCC	P2	Tumor	Epi_CXCL1
BTCC_P2_Tumor_Ds0NC0_AGGGAGTCAGATGGGT	BTCC	15295	3107	BTCC	P2	Tumor	Epi_CXCL1
BTCC_P2_Tumor_Ds0NC0_AGGGAGTGTAAACCTC	BTCC	507	320	BTCC	P2	Tumor	Epi_KRT20
BTCC_P2_Tumor_Ds0NC0_AGGGAGTTCACCAGGC	BTCC	19489	4067	BTCC	P2	Tumor	Epi_CXCL1
BTCC_P2_Tumor_Ds0NC0_AGGGAGTTCATGTAGC	BTCC	1041	462	BTCC	P2	Tumor	Epi_KRT20
BTCC_P2_Tumor_Ds0NC0_AGGGTGAAGGTGATTA	BTCC	11188	2847	BTCC	P2	Tumor	Epi_CXCL1
BTCC_P2_Tumor_Ds0NC0_AGGGTGAGTACACCGC	BTCC	17167	3675	BTCC	P2	Tumor	Epi_OLFM4
BTCC_P2_Tumor_Ds0NC0_AGGTCATCATCGGTTA	BTCC	18537	3996	BTCC	P2	Tumor	Epi_OLFM4
BTCC_P2_Tumor_Ds0NC0_AGGTCCGCACGAGGTA	BTCC	11310	2982	BTCC	P2	Tumor	Epi_CXCL1
BTCC_P2_Tumor_Ds0NC0_AGTAGTCAGGGCTCTC	BTCC	9340	2580	BTCC	P2	Tumor	Epi_OLFM4
BTCC_P2_Tumor_Ds0NC0_AGTAGTCAGTGAATTG	BTCC	12307	2912	BTCC	P2	Tumor	Epi_CXCL1
BTCC_P2_Tumor_Ds0NC0_AGTAGTCCAGTATAAG	BTCC	25188	4815	BTCC	P2	Tumor	Epi_CXCL1
BTCC_P2_Tumor_Ds0NC0_AGTAGTCCATTAGCCA	BTCC	11197	2783	BTCC	P2	Tumor	Epi_CXCL1
BTCC_P2_Tumor_Ds0NC0_AGTCTTTAGTTTAGGA	BTCC	20006	3914	BTCC	P2	Tumor	Epi_CXCL1
BTCC_P2_Tumor_Ds0NC0_AGTCTTTCACGAGGTA	BTCC	14251	3207	BTCC	P2	Tumor	Epi_CXCL1
BTCC_P2_Tumor_Ds0NC0_AGTCTTTGTACTCAAC	BTCC	19621	3960	BTCC	P2	Tumor	Epi_CXCL1
BTCC_P2_Tumor_Ds0NC0_AGTGAGGTCGCACTCT	BTCC	13900	3327	BTCC	P2	Tumor	Epi_CXCL1
BTCC_P2_Tumor_Ds0NC0_AGTGGGAGTATTAGCC	BTCC	1338	695	BTCC	P2	Tumor	Epi_OLFM4
BTCC_P2_Tumor_Ds0NC0_AGTGGGATCCGGCACA	BTCC	13264	3217	BTCC	P2	Tumor	Epi_CXCL1
BTCC_P2_Tumor_Ds0NC0_AGTGGGATCCGTACAA	BTCC	23769	4267	BTCC	P2	Tumor	Epi_CXCL1
BTCC_P2_Tumor_Ds0NC0_AGTGGGATCGCGTAGC	BTCC	723	423	BTCC	P2	Tumor	Epi_TUBB
BTCC_P2_Tumor_Ds0NC0_AGTGTCAAGGAATTAC	BTCC	11880	2781	BTCC	P2	Tumor	Epi_CXCL1
BTCC_P2_Tumor_Ds0NC0_AGTTGGTAGATTACCC	BTCC	5376	1819	BTCC	P2	Tumor	Epi_CXCL1
BTCC_P2_Tumor_Ds0NC0_AGTTGGTAGGGCATGT	BTCC	1531	819	BTCC	P2	Tumor	Epi_CXCL1
BTCC_P2_Tumor_Ds0NC0_AGTTGGTCATACTCTT	BTCC	11837	2797	BTCC	P2	Tumor	Epi_CXCL1
BTCC_P2_Tumor_Ds0NC0_ATAACGCAGTCTCAAC	BTCC	560	392	BTCC	P2	Tumor	Epi_CXCL1
BTCC_P2_Tumor_Ds0NC0_ATAACGCGTTTCCACC	BTCC	19573	4109	BTCC	P2	Tumor	Epi_CXCL1
BTCC_P2_Tumor_Ds0NC0_ATAACGCGTTTCGCTC	BTCC	22640	4949	BTCC	P2	Tumor	Epi_TUBB
BTCC_P2_Tumor_Ds0NC0_ATAAGAGAGACTCGGA	BTCC	904	540	BTCC	P2	Tumor	Epi_KRT20
BTCC_P2_Tumor_Ds0NC0_ATAGACCCATGCAACT	BTCC	22360	4207	BTCC	P2	Tumor	Epi_CXCL1
BTCC_P2_Tumor_Ds0NC0_ATAGACCCATGCATGT	BTCC	21766	4217	BTCC	P2	Tumor	Epi_CXCL1
BTCC_P2_Tumor_Ds0NC0_ATAGACCGTCTAGGTT	BTCC	15144	3396	BTCC	P2	Tumor	Epi_CXCL1
BTCC_P2_Tumor_Ds0NC0_ATAGACCTCGCCTGTT	BTCC	17195	4146	BTCC	P2	Tumor	Epi_CXCL1
BTCC_P2_Tumor_Ds0NC0_ATCACGACAAGCGCTC	BTCC	543	394	BTCC	P2	Tumor	Epi_KRT20
BTCC_P2_Tumor_Ds0NC0_ATCATCTAGAAGAAGC	BTCC	19239	3903	BTCC	P2	Tumor	Epi_OLFM4
BTCC_P2_Tumor_Ds0NC0_ATCATCTAGCGTGAAC	BTCC	23896	4740	BTCC	P2	Tumor	Epi_TUBB
BTCC_P2_Tumor_Ds0NC0_ATCATCTCATCGATTG	BTCC	1265	682	BTCC	P2	Tumor	Epi_KRT20
BTCC_P2_Tumor_Ds0NC0_ATCATCTGTGGTAACG	BTCC	12757	3126	BTCC	P2	Tumor	Epi_CXCL1
BTCC_P2_Tumor_Ds0NC0_ATCATGGTCATGCAAC	BTCC	568	387	BTCC	P2	Tumor	Epi_KRT20
BTCC_P2_Tumor_Ds0NC0_ATCCACCCAAGCGTAG	BTCC	15554	3266	BTCC	P2	Tumor	Epi_CXCL1
BTCC_P2_Tumor_Ds0NC0_ATCCACCCATGCCACG	BTCC	15493	3098	BTCC	P2	Tumor	Epi_CXCL1
BTCC_P2_Tumor_Ds0NC0_ATCCACCTCATACGGT	BTCC	678	431	BTCC	P2	Tumor	Epi_KRT20
BTCC_P2_Tumor_Ds0NC0_ATCCGAATCCTATTCA	BTCC	698	432	BTCC	P2	Tumor	Epi_KRT20
BTCC_P2_Tumor_Ds0NC0_ATCGAGTTCGGAATCT	BTCC	685	467	BTCC	P2	Tumor	Epi_KRT20
BTCC_P2_Tumor_Ds0NC0_ATCTACTAGATGCCAG	BTCC	11137	2670	BTCC	P2	Tumor	Epi_CXCL1
BTCC_P2_Tumor_Ds0NC0_ATCTACTCACAGCGTC	BTCC	616	386	BTCC	P2	Tumor	Epi_KRT20
BTCC_P2_Tumor_Ds0NC0_ATCTGCCAGTGTTAGA	BTCC	25933	4458	BTCC	P2	Tumor	Epi_CXCL1
BTCC_P2_Tumor_Ds0NC0_ATCTGCCTCTGTTGAG	BTCC	13916	3256	BTCC	P2	Tumor	Epi_OLFM4
BTCC_P2_Tumor_Ds0NC0_ATGAGGGAGGGCATGT	BTCC	1115	619	BTCC	P2	Tumor	Epi_KRT20
BTCC_P2_Tumor_Ds0NC0_ATGAGGGGTAGCGATG	BTCC	21941	4301	BTCC	P2	Tumor	Epi_TUBB
BTCC_P2_Tumor_Ds0NC0_ATGCGATGTCAAGCGA	BTCC	24525	4188	BTCC	P2	Tumor	Epi_CXCL1
BTCC_P2_Tumor_Ds0NC0_ATGGGAGGTACGCTGC	BTCC	24149	4280	BTCC	P2	Tumor	Epi_HSPA1B
BTCC_P2_Tumor_Ds0NC0_ATGGGAGTCGTAGGTT	BTCC	12189	3115	BTCC	P2	Tumor	Epi_CXCL1
BTCC_P2_Tumor_Ds0NC0_ATTACTCAGAATGTGT	BTCC	20128	4080	BTCC	P2	Tumor	Epi_CXCL1
BTCC_P2_Tumor_Ds0NC0_ATTACTCCAGTATGCT	BTCC	746	477	BTCC	P2	Tumor	Epi_KRT20
BTCC_P2_Tumor_Ds0NC0_ATTATCCAGATCTGAA	BTCC	12191	2889	BTCC	P2	Tumor	Epi_HSPA1B
BTCC_P2_Tumor_Ds0NC0_ATTATCCGTTCAGGCC	BTCC	11396	2971	BTCC	P2	Tumor	Epi_CXCL1
BTCC_P2_Tumor_Ds0NC0_ATTCTACAGAGAGCTC	BTCC	23985	4235	BTCC	P2	Tumor	Epi_OLFM4
BTCC_P2_Tumor_Ds0NC0_ATTCTACCAACAACCT	BTCC	18255	3550	BTCC	P2	Tumor	Epi_CXCL1
BTCC_P2_Tumor_Ds0NC0_ATTCTACCATTATCTC	BTCC	23854	4488	BTCC	P2	Tumor	Epi_CXCL1
BTCC_P2_Tumor_Ds0NC0_ATTCTACTCCTACAGA	BTCC	659	428	BTCC	P2	Tumor	Epi_KRT20
BTCC_P2_Tumor_Ds0NC0_ATTGGACAGTAGGCCA	BTCC	16105	3223	BTCC	P2	Tumor	Epi_CXCL1
BTCC_P2_Tumor_Ds0NC0_ATTGGACCAACTGGCC	BTCC	12365	2930	BTCC	P2	Tumor	Epi_OLFM4
BTCC_P2_Tumor_Ds0NC0_ATTGGACCAATAGCAA	BTCC	1204	658	BTCC	P2	Tumor	Epi_KRT20
BTCC_P2_Tumor_Ds0NC0_ATTGGTGAGAGTCTGG	BTCC	4223	1654	BTCC	P2	Tumor	Epi_CXCL1
BTCC_P2_Tumor_Ds0NC0_ATTGGTGGTTCGGGCT	BTCC	609	378	BTCC	P2	Tumor	Epi_KRT20
BTCC_P2_Tumor_Ds0NC0_ATTTCTGTCACGATGT	BTCC	24482	4769	BTCC	P2	Tumor	Epi_OLFM4
BTCC_P2_Tumor_Ds0NC0_CAACCAAAGCGCCTTG	BTCC	27335	4814	BTCC	P2	Tumor	Epi_CXCL1
BTCC_P2_Tumor_Ds0NC0_CAACCAATCGCTTGTC	BTCC	523	359	BTCC	P2	Tumor	Epi_KRT20
BTCC_P2_Tumor_Ds0NC0_CAACCTCAGTGAATTG	BTCC	7467	2553	BTCC	P2	Tumor	Epi_CXCL1
BTCC_P2_Tumor_Ds0NC0_CAACCTCCAGGATCGA	BTCC	21675	4339	BTCC	P2	Tumor	Epi_CXCL1
BTCC_P2_Tumor_Ds0NC0_CAAGAAAGTTTAGCTG	BTCC	13195	3162	BTCC	P2	Tumor	Epi_CXCL1
BTCC_P2_Tumor_Ds0NC0_CAAGATCAGCGATAGC	BTCC	3352	1241	BTCC	P2	Tumor	Epi_TUBB
BTCC_P2_Tumor_Ds0NC0_CAAGGCCAGTGTGGCA	BTCC	592	401	BTCC	P2	Tumor	Epi_KRT20
BTCC_P2_Tumor_Ds0NC0_CAAGGCCCAAGTACCT	BTCC	23170	4038	BTCC	P2	Tumor	Epi_CXCL1
BTCC_P2_Tumor_Ds0NC0_CAAGTTGAGATGGCGT	BTCC	22016	4249	BTCC	P2	Tumor	Epi_OLFM4
BTCC_P2_Tumor_Ds0NC0_CAAGTTGTCACAAACC	BTCC	19709	3662	BTCC	P2	Tumor	Epi_CXCL1
BTCC_P2_Tumor_Ds0NC0_CACAAACCAGACGCAA	BTCC	15387	3438	BTCC	P2	Tumor	Epi_CXCL1
BTCC_P2_Tumor_Ds0NC0_CACACAAGTACGCTGC	BTCC	26553	4440	BTCC	P2	Tumor	Epi_CXCL1
BTCC_P2_Tumor_Ds0NC0_CACACAAGTCGCTTTC	BTCC	13392	3326	BTCC	P2	Tumor	Epi_OLFM4
BTCC_P2_Tumor_Ds0NC0_CACACCTGTCGGCTCA	BTCC	17213	3511	BTCC	P2	Tumor	Epi_CXCL1
BTCC_P2_Tumor_Ds0NC0_CACACTCGTCGAACAG	BTCC	2684	1221	BTCC	P2	Tumor	Epi_CXCL1
BTCC_P2_Tumor_Ds0NC0_CACACTCTCATGTGGT	BTCC	10020	2520	BTCC	P2	Tumor	Epi_CXCL1
BTCC_P2_Tumor_Ds0NC0_CACAGGCCACATGGGA	BTCC	14613	3520	BTCC	P2	Tumor	Epi_CXCL1
BTCC_P2_Tumor_Ds0NC0_CACAGGCCATAGTAAG	BTCC	10809	2752	BTCC	P2	Tumor	Epi_CXCL1
BTCC_P2_Tumor_Ds0NC0_CACAGTAAGGAGTTGC	BTCC	14994	3361	BTCC	P2	Tumor	Epi_CXCL1
BTCC_P2_Tumor_Ds0NC0_CACAGTACACGCCAGT	BTCC	639	386	BTCC	P2	Tumor	Epi_KRT20
BTCC_P2_Tumor_Ds0NC0_CACATAGAGGCAATTA	BTCC	17535	3673	BTCC	P2	Tumor	Epi_CXCL1
BTCC_P2_Tumor_Ds0NC0_CACATAGAGTGAAGTT	BTCC	14669	3142	BTCC	P2	Tumor	Epi_CXCL1
BTCC_P2_Tumor_Ds0NC0_CACATTTAGAGATGAG	BTCC	619	428	BTCC	P2	Tumor	Epi_KRT20
BTCC_P2_Tumor_Ds0NC0_CACATTTCAACTGCGC	BTCC	12739	2990	BTCC	P2	Tumor	Epi_CXCL1
BTCC_P2_Tumor_Ds0NC0_CACCACTTCTTAGAGC	BTCC	11778	2807	BTCC	P2	Tumor	Epi_OLFM4
BTCC_P2_Tumor_Ds0NC0_CACCAGGAGATATGCA	BTCC	12767	3090	BTCC	P2	Tumor	Epi_OLFM4
BTCC_P2_Tumor_Ds0NC0_CACCAGGCACTATCTT	BTCC	671	426	BTCC	P2	Tumor	Epi_TUBB
BTCC_P2_Tumor_Ds0NC0_CACCTTGTCTCCTATA	BTCC	16927	3811	BTCC	P2	Tumor	Epi_CXCL1
BTCC_P2_Tumor_Ds0NC0_CAGAATCAGGCAATTA	BTCC	20390	3840	BTCC	P2	Tumor	Epi_CXCL1
BTCC_P2_Tumor_Ds0NC0_CAGAATCGTGTTCGAT	BTCC	18497	3826	BTCC	P2	Tumor	Epi_OLFM4
BTCC_P2_Tumor_Ds0NC0_CAGAGAGAGTGGAGTC	BTCC	13950	3014	BTCC	P2	Tumor	Epi_CXCL1
BTCC_P2_Tumor_Ds0NC0_CAGAGAGGTCTGGTCG	BTCC	16890	4134	BTCC	P2	Tumor	Epi_CXCL1
BTCC_P2_Tumor_Ds0NC0_CAGAGAGGTGTTAAGA	BTCC	28598	4646	BTCC	P2	Tumor	Epi_OLFM4
BTCC_P2_Tumor_Ds0NC0_CAGAGAGTCCTGCTTG	BTCC	11074	2910	BTCC	P2	Tumor	Epi_CXCL1
BTCC_P2_Tumor_Ds0NC0_CAGATCAAGAACTCGG	BTCC	3765	1429	BTCC	P2	Tumor	Epi_CXCL1
BTCC_P2_Tumor_Ds0NC0_CAGCAGCCACTATCTT	BTCC	17207	3508	BTCC	P2	Tumor	Epi_CXCL1
BTCC_P2_Tumor_Ds0NC0_CAGCAGCCAGGCAGTA	BTCC	17830	3745	BTCC	P2	Tumor	Epi_OLFM4
BTCC_P2_Tumor_Ds0NC0_CAGCATAAGCGATCCC	BTCC	11136	2982	BTCC	P2	Tumor	Epi_CXCL1
BTCC_P2_Tumor_Ds0NC0_CAGCCGAAGCCAGTTT	BTCC	19565	3714	BTCC	P2	Tumor	Epi_CXCL1
BTCC_P2_Tumor_Ds0NC0_CAGCCGAGTCCGACGT	BTCC	13802	3133	BTCC	P2	Tumor	Epi_CXCL1
BTCC_P2_Tumor_Ds0NC0_CAGCCGATCTTACCTA	BTCC	14687	3243	BTCC	P2	Tumor	Epi_CXCL1
BTCC_P2_Tumor_Ds0NC0_CAGCTAAGTACGCTGC	BTCC	21565	4167	BTCC	P2	Tumor	Epi_CXCL1
BTCC_P2_Tumor_Ds0NC0_CAGCTAAGTGCAACGA	BTCC	22068	4031	BTCC	P2	Tumor	Epi_CXCL1
BTCC_P2_Tumor_Ds0NC0_CAGCTGGCAGTGAGTG	BTCC	15060	3354	BTCC	P2	Tumor	Epi_CXCL1
BTCC_P2_Tumor_Ds0NC0_CAGTAACAGCGTTCCG	BTCC	14841	3056	BTCC	P2	Tumor	Epi_OLFM4
BTCC_P2_Tumor_Ds0NC0_CAGTAACGTGTGACCC	BTCC	10402	2635	BTCC	P2	Tumor	Epi_CXCL1
BTCC_P2_Tumor_Ds0NC0_CAGTCCTAGTACCGGA	BTCC	10075	2656	BTCC	P2	Tumor	Epi_OLFM4
BTCC_P2_Tumor_Ds0NC0_CATATGGAGTACGCCC	BTCC	2651	1085	BTCC	P2	Tumor	Epi_OLFM4
BTCC_P2_Tumor_Ds0NC0_CATATGGCATTTCACT	BTCC	7241	2225	BTCC	P2	Tumor	Epi_OLFM4
BTCC_P2_Tumor_Ds0NC0_CATATTCAGAGGTACC	BTCC	18031	3705	BTCC	P2	Tumor	Epi_CXCL1
BTCC_P2_Tumor_Ds0NC0_CATATTCCACCACGTG	BTCC	17977	3686	BTCC	P2	Tumor	Epi_CXCL1
BTCC_P2_Tumor_Ds0NC0_CATATTCCACTCAGGC	BTCC	4085	1475	BTCC	P2	Tumor	Epi_CXCL1
BTCC_P2_Tumor_Ds0NC0_CATCAAGTCAGGATCT	BTCC	4681	1541	BTCC	P2	Tumor	Epi_CXCL1
BTCC_P2_Tumor_Ds0NC0_CATCAGAGTCGAGTTT	BTCC	539	393	BTCC	P2	Tumor	Epi_CXCL10
BTCC_P2_Tumor_Ds0NC0_CATCAGAGTTCGTTGA	BTCC	10965	2908	BTCC	P2	Tumor	Epi_CXCL1
BTCC_P2_Tumor_Ds0NC0_CATCAGATCTACGAGT	BTCC	25073	4276	BTCC	P2	Tumor	Epi_CXCL1
BTCC_P2_Tumor_Ds0NC0_CATCCACCATATGGTC	BTCC	15915	3385	BTCC	P2	Tumor	Epi_CXCL1
BTCC_P2_Tumor_Ds0NC0_CATCCACGTGTCGCTG	BTCC	528	348	BTCC	P2	Tumor	Epi_TUBB
BTCC_P2_Tumor_Ds0NC0_CATCGAAAGCCACGTC	BTCC	15148	3598	BTCC	P2	Tumor	Epi_CXCL1
BTCC_P2_Tumor_Ds0NC0_CATCGAACATCCGCGA	BTCC	679	363	BTCC	P2	Tumor	Epi_SLC2A1
BTCC_P2_Tumor_Ds0NC0_CATCGGGAGCCACGTC	BTCC	17858	3759	BTCC	P2	Tumor	Epi_CXCL1
BTCC_P2_Tumor_Ds0NC0_CATGCCTAGCGATAGC	BTCC	18368	3623	BTCC	P2	Tumor	Epi_OLFM4
BTCC_P2_Tumor_Ds0NC0_CATGCCTCAGCTGCAC	BTCC	12944	3023	BTCC	P2	Tumor	Epi_OLFM4
BTCC_P2_Tumor_Ds0NC0_CATGCCTGTCAAGCGA	BTCC	14105	3610	BTCC	P2	Tumor	Epi_CXCL1
BTCC_P2_Tumor_Ds0NC0_CATGCCTGTTCCACTC	BTCC	10761	2653	BTCC	P2	Tumor	Epi_CXCL1
BTCC_P2_Tumor_Ds0NC0_CATGGCGCACATGTGT	BTCC	717	479	BTCC	P2	Tumor	Epi_KRT20
BTCC_P2_Tumor_Ds0NC0_CATGGCGGTAAATGAC	BTCC	914	568	BTCC	P2	Tumor	Epi_OLFM4
BTCC_P2_Tumor_Ds0NC0_CATTATCCAAAGCGGT	BTCC	599	378	BTCC	P2	Tumor	Epi_TUBB
BTCC_P2_Tumor_Ds0NC0_CATTATCTCATGTCCC	BTCC	3257	1343	BTCC	P2	Tumor	Epi_OLFM4
BTCC_P2_Tumor_Ds0NC0_CCACCTAAGGCATTGG	BTCC	25680	4377	BTCC	P2	Tumor	Epi_CXCL1
BTCC_P2_Tumor_Ds0NC0_CCACCTACACCTCGTT	BTCC	10006	2613	BTCC	P2	Tumor	Epi_CXCL1
BTCC_P2_Tumor_Ds0NC0_CCACCTAGTCGACTGC	BTCC	9543	2562	BTCC	P2	Tumor	Epi_CXCL1
BTCC_P2_Tumor_Ds0NC0_CCACGGAAGCCGATTT	BTCC	18901	3807	BTCC	P2	Tumor	Epi_OLFM4
BTCC_P2_Tumor_Ds0NC0_CCACGGAAGGACCACA	BTCC	514	350	BTCC	P2	Tumor	Epi_KRT20
BTCC_P2_Tumor_Ds0NC0_CCACGGAAGGGTTTCT	BTCC	13436	2937	BTCC	P2	Tumor	Epi_CXCL1
BTCC_P2_Tumor_Ds0NC0_CCACGGATCCCTAACC	BTCC	12802	3085	BTCC	P2	Tumor	Epi_CXCL1
BTCC_P2_Tumor_Ds0NC0_CCACGGATCGAATGCT	BTCC	17292	3517	BTCC	P2	Tumor	Epi_CXCL1
BTCC_P2_Tumor_Ds0NC0_CCACGGATCGTCCAGG	BTCC	18355	3460	BTCC	P2	Tumor	Epi_CXCL1
BTCC_P2_Tumor_Ds0NC0_CCACTACAGAGCTGCA	BTCC	14563	3372	BTCC	P2	Tumor	Epi_CXCL1
BTCC_P2_Tumor_Ds0NC0_CCACTACGTCATTAGC	BTCC	1280	759	BTCC	P2	Tumor	Epi_TUBB
BTCC_P2_Tumor_Ds0NC0_CCAGCGACACATCTTT	BTCC	3989	1294	BTCC	P2	Tumor	Epi_SLC2A1
BTCC_P2_Tumor_Ds0NC0_CCATGTCTCCTTTCTC	BTCC	6665	1979	BTCC	P2	Tumor	Epi_CXCL1
BTCC_P2_Tumor_Ds0NC0_CCATTCGCACACATGT	BTCC	846	572	BTCC	P2	Tumor	Epi_KRT20
BTCC_P2_Tumor_Ds0NC0_CCATTCGGTCACTTCC	BTCC	15015	3452	BTCC	P2	Tumor	Epi_OLFM4
BTCC_P2_Tumor_Ds0NC0_CCATTCGTCGTCACGG	BTCC	12218	2689	BTCC	P2	Tumor	Epi_CXCL1
BTCC_P2_Tumor_Ds0NC0_CCATTCGTCTAAGCCA	BTCC	517	357	BTCC	P2	Tumor	Epi_KRT20
BTCC_P2_Tumor_Ds0NC0_CCCAATCAGCTTATCG	BTCC	15377	3386	BTCC	P2	Tumor	Epi_CXCL1
BTCC_P2_Tumor_Ds0NC0_CCCAATCGTACGACCC	BTCC	19477	4072	BTCC	P2	Tumor	Epi_OLFM4
BTCC_P2_Tumor_Ds0NC0_CCCAATCGTTGGACCC	BTCC	16256	3122	BTCC	P2	Tumor	Epi_OLFM4
BTCC_P2_Tumor_Ds0NC0_CCCAGTTAGTTCCACA	BTCC	9312	2861	BTCC	P2	Tumor	Epi_CXCL1
BTCC_P2_Tumor_Ds0NC0_CCCAGTTCAACGATGG	BTCC	523	352	BTCC	P2	Tumor	Epi_KRT20
BTCC_P2_Tumor_Ds0NC0_CCCTCCTTCATGTGGT	BTCC	683	460	BTCC	P2	Tumor	Epi_KRT20
BTCC_P2_Tumor_Ds0NC0_CCGGGATAGTGGTCCC	BTCC	17881	3804	BTCC	P2	Tumor	Epi_CXCL1
BTCC_P2_Tumor_Ds0NC0_CCGGGATGTACATCCA	BTCC	9747	2518	BTCC	P2	Tumor	Epi_OLFM4
BTCC_P2_Tumor_Ds0NC0_CCGGGATGTCTGCAAT	BTCC	8233	2428	BTCC	P2	Tumor	Epi_CXCL1
BTCC_P2_Tumor_Ds0NC0_CCGGTAGAGACAAGCC	BTCC	7039	2012	BTCC	P2	Tumor	Epi_CXCL1
BTCC_P2_Tumor_Ds0NC0_CCGGTAGCATAAGACA	BTCC	618	373	BTCC	P2	Tumor	Epi_KRT20
BTCC_P2_Tumor_Ds0NC0_CCGGTAGTCCTGTACC	BTCC	2183	994	BTCC	P2	Tumor	Epi_CXCL1
BTCC_P2_Tumor_Ds0NC0_CCGTACTAGTGAATTG	BTCC	606	394	BTCC	P2	Tumor	Epi_SLC2A1
BTCC_P2_Tumor_Ds0NC0_CCGTTCAGTTCAGTAC	BTCC	19877	3957	BTCC	P2	Tumor	Epi_OLFM4
BTCC_P2_Tumor_Ds0NC0_CCGTTCATCCCAAGAT	BTCC	15910	3479	BTCC	P2	Tumor	Epi_CXCL1
BTCC_P2_Tumor_Ds0NC0_CCTAAAGCATCCTAGA	BTCC	678	474	BTCC	P2	Tumor	Epi_KRT20
BTCC_P2_Tumor_Ds0NC0_CCTACACAGGGATCTG	BTCC	15912	3268	BTCC	P2	Tumor	Epi_CXCL1
BTCC_P2_Tumor_Ds0NC0_CCTACACCACCTCGGA	BTCC	16235	3603	BTCC	P2	Tumor	Epi_CXCL1
BTCC_P2_Tumor_Ds0NC0_CCTACCAAGCAGGTCA	BTCC	13244	3254	BTCC	P2	Tumor	Epi_CXCL1
BTCC_P2_Tumor_Ds0NC0_CCTACCAAGTAGCGGT	BTCC	1346	809	BTCC	P2	Tumor	Epi_KRT20
BTCC_P2_Tumor_Ds0NC0_CCTATTACACCATGTA	BTCC	22986	4558	BTCC	P2	Tumor	Epi_TUBB
BTCC_P2_Tumor_Ds0NC0_CCTCTGAAGAAGGGTA	BTCC	12752	3033	BTCC	P2	Tumor	Epi_CXCL1
BTCC_P2_Tumor_Ds0NC0_CCTCTGAGTGTGACGA	BTCC	24782	4340	BTCC	P2	Tumor	Epi_CXCL1
BTCC_P2_Tumor_Ds0NC0_CCTCTGAGTTATGCGT	BTCC	28994	4937	BTCC	P2	Tumor	Epi_OLFM4
BTCC_P2_Tumor_Ds0NC0_CCTCTGATCAGGATCT	BTCC	8335	2401	BTCC	P2	Tumor	Epi_CXCL1
BTCC_P2_Tumor_Ds0NC0_CCTTACGCAAGCTGAG	BTCC	18386	3956	BTCC	P2	Tumor	Epi_OLFM4
BTCC_P2_Tumor_Ds0NC0_CCTTCCCCACATCCGG	BTCC	29699	4630	BTCC	P2	Tumor	Epi_CXCL1
BTCC_P2_Tumor_Ds0NC0_CCTTCCCCAGGCTGAA	BTCC	688	415	BTCC	P2	Tumor	Epi_KRT20
BTCC_P2_Tumor_Ds0NC0_CCTTCCCTCGGATGGA	BTCC	18714	3465	BTCC	P2	Tumor	Epi_CXCL1
BTCC_P2_Tumor_Ds0NC0_CCTTCGAAGACAAAGG	BTCC	27221	4642	BTCC	P2	Tumor	Epi_OLFM4
BTCC_P2_Tumor_Ds0NC0_CGAACATAGCTGCAAG	BTCC	6538	1983	BTCC	P2	Tumor	Epi_CXCL1
BTCC_P2_Tumor_Ds0NC0_CGAATGTAGAAGGTGA	BTCC	19794	3920	BTCC	P2	Tumor	Epi_CXCL1
BTCC_P2_Tumor_Ds0NC0_CGAATGTCACACCGAC	BTCC	650	405	BTCC	P2	Tumor	Epi_KRT20
BTCC_P2_Tumor_Ds0NC0_CGAATGTGTCTAGCCG	BTCC	13177	3412	BTCC	P2	Tumor	Epi_OLFM4
BTCC_P2_Tumor_Ds0NC0_CGAATGTTCTCGAGTA	BTCC	14521	3216	BTCC	P2	Tumor	Epi_CXCL1
BTCC_P2_Tumor_Ds0NC0_CGACCTTCAGTGACAG	BTCC	18101	3533	BTCC	P2	Tumor	Epi_CXCL1
BTCC_P2_Tumor_Ds0NC0_CGACCTTTCGCCAGCA	BTCC	1135	655	BTCC	P2	Tumor	Epi_KRT20
BTCC_P2_Tumor_Ds0NC0_CGACTTCAGCCCAGCT	BTCC	24214	4117	BTCC	P2	Tumor	Epi_CXCL1
BTCC_P2_Tumor_Ds0NC0_CGACTTCGTCACTGGC	BTCC	537	374	BTCC	P2	Tumor	Epi_KRT20
BTCC_P2_Tumor_Ds0NC0_CGAGAAGAGTCGTTTG	BTCC	9608	2565	BTCC	P2	Tumor	Epi_CXCL1
BTCC_P2_Tumor_Ds0NC0_CGAGAAGGTCGCTTCT	BTCC	17307	3815	BTCC	P2	Tumor	Epi_COL1A2
BTCC_P2_Tumor_Ds0NC0_CGAGAAGGTTCGGGCT	BTCC	16187	3539	BTCC	P2	Tumor	Epi_CXCL1
BTCC_P2_Tumor_Ds0NC0_CGAGAAGTCAGTTAGC	BTCC	11946	2775	BTCC	P2	Tumor	Epi_CXCL1
BTCC_P2_Tumor_Ds0NC0_CGAGCCAGTCAACTGT	BTCC	11732	3196	BTCC	P2	Tumor	Epi_CXCL1
BTCC_P2_Tumor_Ds0NC0_CGAGCCAGTGTGTGCC	BTCC	21202	4152	BTCC	P2	Tumor	Epi_OLFM4
BTCC_P2_Tumor_Ds0NC0_CGATGGCCAGTTCATG	BTCC	16462	3329	BTCC	P2	Tumor	Epi_CXCL1
BTCC_P2_Tumor_Ds0NC0_CGATGGCGTCTAGCGC	BTCC	22805	4445	BTCC	P2	Tumor	Epi_OLFM4
BTCC_P2_Tumor_Ds0NC0_CGATGGCTCCACGACG	BTCC	527	382	BTCC	P2	Tumor	Epi_KRT20
BTCC_P2_Tumor_Ds0NC0_CGATGTAAGTGTGAAT	BTCC	31664	4510	BTCC	P2	Tumor	Epi_CXCL1
BTCC_P2_Tumor_Ds0NC0_CGATGTATCCGAATGT	BTCC	1227	640	BTCC	P2	Tumor	Epi_CXCL1
BTCC_P2_Tumor_Ds0NC0_CGATTGATCATGCAAC	BTCC	14315	3173	BTCC	P2	Tumor	Epi_CXCL1
BTCC_P2_Tumor_Ds0NC0_CGCCAAGAGTCTCAAC	BTCC	11019	2869	BTCC	P2	Tumor	Epi_CXCL1
BTCC_P2_Tumor_Ds0NC0_CGCCAAGGTCAATGTC	BTCC	14649	3167	BTCC	P2	Tumor	Epi_CXCL1
BTCC_P2_Tumor_Ds0NC0_CGCGGTAAGCCAACAG	BTCC	17086	3361	BTCC	P2	Tumor	Epi_CXCL1
BTCC_P2_Tumor_Ds0NC0_CGCGGTAAGGCAATTA	BTCC	20176	4209	BTCC	P2	Tumor	Epi_COL1A2
BTCC_P2_Tumor_Ds0NC0_CGCGGTACACCTCGTT	BTCC	677	392	BTCC	P2	Tumor	Epi_KRT20
BTCC_P2_Tumor_Ds0NC0_CGCGGTAGTCACCCAG	BTCC	636	315	BTCC	P2	Tumor	Epi_KRT20
BTCC_P2_Tumor_Ds0NC0_CGCGTTTAGGCTCATT	BTCC	1027	584	BTCC	P2	Tumor	Epi_CXCL1
BTCC_P2_Tumor_Ds0NC0_CGCGTTTAGTAGGCCA	BTCC	1142	637	BTCC	P2	Tumor	Epi_CXCL1
BTCC_P2_Tumor_Ds0NC0_CGCTATCAGCTAAGAT	BTCC	20877	3995	BTCC	P2	Tumor	Epi_CXCL1
BTCC_P2_Tumor_Ds0NC0_CGCTATCGTCCAGTGC	BTCC	33876	4823	BTCC	P2	Tumor	Epi_CXCL1
BTCC_P2_Tumor_Ds0NC0_CGCTATCGTTATCACG	BTCC	12158	2959	BTCC	P2	Tumor	Epi_CXCL1
BTCC_P2_Tumor_Ds0NC0_CGCTGGACAAACTGCT	BTCC	22252	4051	BTCC	P2	Tumor	Epi_CXCL1
BTCC_P2_Tumor_Ds0NC0_CGCTGGACAGGTGCCT	BTCC	10388	2551	BTCC	P2	Tumor	Epi_CXCL1
BTCC_P2_Tumor_Ds0NC0_CGCTGGAGTAGGAGTC	BTCC	577	338	BTCC	P2	Tumor	Epi_KRT20
BTCC_P2_Tumor_Ds0NC0_CGCTTCATCATGCAAC	BTCC	23520	4354	BTCC	P2	Tumor	Epi_CXCL1
BTCC_P2_Tumor_Ds0NC0_CGGACTGGTTGGTGGA	BTCC	18110	3530	BTCC	P2	Tumor	Epi_CXCL1
BTCC_P2_Tumor_Ds0NC0_CGGAGCTAGGGAGTAA	BTCC	14410	3375	BTCC	P2	Tumor	Epi_CXCL1
BTCC_P2_Tumor_Ds0NC0_CGGAGCTCATGCTGGC	BTCC	515	351	BTCC	P2	Tumor	Epi_KRT20
BTCC_P2_Tumor_Ds0NC0_CGGAGCTGTGTCAATC	BTCC	15945	3394	BTCC	P2	Tumor	Epi_OLFM4
BTCC_P2_Tumor_Ds0NC0_CGGAGCTTCACCCTCA	BTCC	17997	3227	BTCC	P2	Tumor	Epi_CXCL1
BTCC_P2_Tumor_Ds0NC0_CGGCTAGAGAAGATTC	BTCC	13462	3251	BTCC	P2	Tumor	Epi_CXCL1
BTCC_P2_Tumor_Ds0NC0_CGGGTCAAGGTGTTAA	BTCC	13091	2863	BTCC	P2	Tumor	Epi_CXCL1
BTCC_P2_Tumor_Ds0NC0_CGGTTAAAGGTTCCTA	BTCC	504	346	BTCC	P2	Tumor	Epi_KRT20
BTCC_P2_Tumor_Ds0NC0_CGTAGCGGTCTTCAAG	BTCC	13580	3087	BTCC	P2	Tumor	Epi_CXCL1
BTCC_P2_Tumor_Ds0NC0_CGTAGCGGTGCGATAG	BTCC	15309	3422	BTCC	P2	Tumor	Epi_CXCL1
BTCC_P2_Tumor_Ds0NC0_CGTAGGCCACCAGCAC	BTCC	13886	3357	BTCC	P2	Tumor	Epi_CXCL1
BTCC_P2_Tumor_Ds0NC0_CGTAGGCCATTCCTGC	BTCC	12733	3093	BTCC	P2	Tumor	Epi_CXCL1
BTCC_P2_Tumor_Ds0NC0_CGTAGGCTCGTGGACC	BTCC	13816	3042	BTCC	P2	Tumor	Epi_CXCL1
BTCC_P2_Tumor_Ds0NC0_CGTAGGCTCTGTCTAT	BTCC	16246	3301	BTCC	P2	Tumor	Epi_CXCL1
BTCC_P2_Tumor_Ds0NC0_CGTCACTAGGGTATCG	BTCC	15495	3178	BTCC	P2	Tumor	Epi_CXCL1
BTCC_P2_Tumor_Ds0NC0_CGTCAGGAGCGACGTA	BTCC	654	361	BTCC	P2	Tumor	Epi_KRT20
BTCC_P2_Tumor_Ds0NC0_CGTCAGGAGTCAAGCG	BTCC	13995	3010	BTCC	P2	Tumor	Epi_OLFM4
BTCC_P2_Tumor_Ds0NC0_CGTCAGGCAAACTGCT	BTCC	19008	3691	BTCC	P2	Tumor	Epi_CXCL1
BTCC_P2_Tumor_Ds0NC0_CGTCAGGTCGGCCGAT	BTCC	725	444	BTCC	P2	Tumor	Epi_KRT20
BTCC_P2_Tumor_Ds0NC0_CGTCCATCAGCTCCGA	BTCC	11403	3271	BTCC	P2	Tumor	Epi_KRT20
BTCC_P2_Tumor_Ds0NC0_CGTCCATGTGTTTGGT	BTCC	18325	3624	BTCC	P2	Tumor	Epi_OLFM4
BTCC_P2_Tumor_Ds0NC0_CGTCTACAGCCGCCTA	BTCC	14484	2946	BTCC	P2	Tumor	Epi_OLFM4
BTCC_P2_Tumor_Ds0NC0_CGTCTACCAGGCTCAC	BTCC	14598	3218	BTCC	P2	Tumor	Epi_CXCL1
BTCC_P2_Tumor_Ds0NC0_CGTGAGCAGAAACCTA	BTCC	12457	2770	BTCC	P2	Tumor	Epi_OLFM4
BTCC_P2_Tumor_Ds0NC0_CGTGAGCAGGCAAAGA	BTCC	13320	3207	BTCC	P2	Tumor	Epi_CXCL1
BTCC_P2_Tumor_Ds0NC0_CGTGTAATCCAAACAC	BTCC	10361	2682	BTCC	P2	Tumor	Epi_CXCL1
BTCC_P2_Tumor_Ds0NC0_CGTGTAATCGTGTAGT	BTCC	4227	1456	BTCC	P2	Tumor	Epi_CXCL1
BTCC_P2_Tumor_Ds0NC0_CGTGTCTAGGCGATAC	BTCC	19082	3733	BTCC	P2	Tumor	Epi_CXCL1
BTCC_P2_Tumor_Ds0NC0_CGTGTCTTCCCAGGTG	BTCC	9476	2362	BTCC	P2	Tumor	Epi_CXCL1
BTCC_P2_Tumor_Ds0NC0_CGTTAGAAGGACAGAA	BTCC	20035	4014	BTCC	P2	Tumor	Epi_CXCL1
BTCC_P2_Tumor_Ds0NC0_CGTTAGAGTCGAATCT	BTCC	11367	2641	BTCC	P2	Tumor	Epi_CXCL1
BTCC_P2_Tumor_Ds0NC0_CGTTAGATCTCGAGTA	BTCC	585	421	BTCC	P2	Tumor	Epi_KRT20
BTCC_P2_Tumor_Ds0NC0_CTAACTTGTCGGATCC	BTCC	510	307	BTCC	P2	Tumor	Epi_KRT20
BTCC_P2_Tumor_Ds0NC0_CTAACTTGTCTAACGT	BTCC	24745	4688	BTCC	P2	Tumor	Epi_CXCL1
BTCC_P2_Tumor_Ds0NC0_CTAAGACAGAATTCCC	BTCC	20746	3932	BTCC	P2	Tumor	Epi_CXCL1
BTCC_P2_Tumor_Ds0NC0_CTAAGACAGACAGACC	BTCC	668	397	BTCC	P2	Tumor	Epi_KRT20
BTCC_P2_Tumor_Ds0NC0_CTAAGACGTCAAAGCG	BTCC	13581	3164	BTCC	P2	Tumor	Epi_CXCL1
BTCC_P2_Tumor_Ds0NC0_CTAATGGAGGATGGAA	BTCC	14561	3296	BTCC	P2	Tumor	Epi_OLFM4
BTCC_P2_Tumor_Ds0NC0_CTAATGGGTATGGTTC	BTCC	15217	3350	BTCC	P2	Tumor	Epi_CXCL1
BTCC_P2_Tumor_Ds0NC0_CTAATGGTCATATCGG	BTCC	29182	4603	BTCC	P2	Tumor	Epi_CXCL1
BTCC_P2_Tumor_Ds0NC0_CTACACCAGCAGATCG	BTCC	11624	2936	BTCC	P2	Tumor	Epi_CXCL1
BTCC_P2_Tumor_Ds0NC0_CTACACCGTATTCGTG	BTCC	22381	4145	BTCC	P2	Tumor	Epi_CXCL1
BTCC_P2_Tumor_Ds0NC0_CTACCCAGTCATTAGC	BTCC	11555	3015	BTCC	P2	Tumor	Epi_CXCL1
BTCC_P2_Tumor_Ds0NC0_CTACGTCAGGGTATCG	BTCC	583	346	BTCC	P2	Tumor	Epi_KRT20
BTCC_P2_Tumor_Ds0NC0_CTAGAGTTCATGTCTT	BTCC	2038	830	BTCC	P2	Tumor	Epi_SLC2A1
BTCC_P2_Tumor_Ds0NC0_CTAGTGAAGGCAAAGA	BTCC	16331	3381	BTCC	P2	Tumor	Epi_OLFM4
BTCC_P2_Tumor_Ds0NC0_CTAGTGAAGTTGTAGA	BTCC	17117	3460	BTCC	P2	Tumor	Epi_CXCL1
BTCC_P2_Tumor_Ds0NC0_CTAGTGACATTGGTAC	BTCC	8539	2361	BTCC	P2	Tumor	Epi_CXCL1
BTCC_P2_Tumor_Ds0NC0_CTCACACAGCCCAACC	BTCC	21410	4056	BTCC	P2	Tumor	Epi_CXCL1
BTCC_P2_Tumor_Ds0NC0_CTCATTAAGTCCGGTC	BTCC	8008	2109	BTCC	P2	Tumor	Epi_CXCL1
BTCC_P2_Tumor_Ds0NC0_CTCCTAGTCTTGACGA	BTCC	13692	3241	BTCC	P2	Tumor	Epi_CXCL1
BTCC_P2_Tumor_Ds0NC0_CTCGAAAAGAATTCCC	BTCC	17861	3824	BTCC	P2	Tumor	Epi_CXCL1
BTCC_P2_Tumor_Ds0NC0_CTCGAAAGTTCCGGCA	BTCC	22405	4466	BTCC	P2	Tumor	Epi_OLFM4
BTCC_P2_Tumor_Ds0NC0_CTCGAGGGTCTGCGGT	BTCC	2390	974	BTCC	P2	Tumor	Epi_CXCL1
BTCC_P2_Tumor_Ds0NC0_CTCGGAGCATCGACGC	BTCC	25525	4598	BTCC	P2	Tumor	Epi_CXCL1
BTCC_P2_Tumor_Ds0NC0_CTCGGAGGTCTCGTTC	BTCC	9790	2813	BTCC	P2	Tumor	Epi_OLFM4
BTCC_P2_Tumor_Ds0NC0_CTCGGAGTCGAGGTAG	BTCC	19970	3825	BTCC	P2	Tumor	Epi_OLFM4
BTCC_P2_Tumor_Ds0NC0_CTCGGGACAGTCGATT	BTCC	900	561	BTCC	P2	Tumor	Epi_TUBB
BTCC_P2_Tumor_Ds0NC0_CTCGGGATCCCACTTG	BTCC	11429	2805	BTCC	P2	Tumor	Epi_KRT20
BTCC_P2_Tumor_Ds0NC0_CTCGTACCAGACGTAG	BTCC	20412	4109	BTCC	P2	Tumor	Epi_CXCL1
BTCC_P2_Tumor_Ds0NC0_CTCGTACGTGTGAAAT	BTCC	4467	1767	BTCC	P2	Tumor	Epi_CXCL1
BTCC_P2_Tumor_Ds0NC0_CTCGTCAGTACTCAAC	BTCC	26003	4896	BTCC	P2	Tumor	Epi_CXCL1
BTCC_P2_Tumor_Ds0NC0_CTCGTCATCGTGGTCG	BTCC	608	409	BTCC	P2	Tumor	Epi_KRT20
BTCC_P2_Tumor_Ds0NC0_CTCTAATCAATGGAGC	BTCC	2182	902	BTCC	P2	Tumor	Epi_CXCL1
BTCC_P2_Tumor_Ds0NC0_CTCTAATGTAGAGGAA	BTCC	1131	688	BTCC	P2	Tumor	Epi_TUBB
BTCC_P2_Tumor_Ds0NC0_CTCTACGAGCGACGTA	BTCC	18775	3735	BTCC	P2	Tumor	Epi_OLFM4
BTCC_P2_Tumor_Ds0NC0_CTCTACGAGTCCTCCT	BTCC	3101	1320	BTCC	P2	Tumor	Epi_CXCL1
BTCC_P2_Tumor_Ds0NC0_CTCTGGTGTCAACATC	BTCC	17240	3589	BTCC	P2	Tumor	Epi_CXCL1
BTCC_P2_Tumor_Ds0NC0_CTCTGGTTCAGCCTAA	BTCC	8355	2434	BTCC	P2	Tumor	Epi_CXCL1
BTCC_P2_Tumor_Ds0NC0_CTCTGGTTCGCTAGCG	BTCC	19295	3984	BTCC	P2	Tumor	Epi_CXCL1
BTCC_P2_Tumor_Ds0NC0_CTGAAACGTTAGGGTG	BTCC	19907	3764	BTCC	P2	Tumor	Epi_CXCL1
BTCC_P2_Tumor_Ds0NC0_CTGAAACTCCACGCAG	BTCC	17569	3209	BTCC	P2	Tumor	Epi_KRT20
BTCC_P2_Tumor_Ds0NC0_CTGATAGGTCTGATTG	BTCC	23633	4744	BTCC	P2	Tumor	Epi_TUBB
BTCC_P2_Tumor_Ds0NC0_CTGATCCAGAGAGCTC	BTCC	584	385	BTCC	P2	Tumor	Epi_KRT20
BTCC_P2_Tumor_Ds0NC0_CTGATCCGTCTTGATG	BTCC	13020	2987	BTCC	P2	Tumor	Epi_CXCL1
BTCC_P2_Tumor_Ds0NC0_CTGATCCTCAGTGCAT	BTCC	21147	3900	BTCC	P2	Tumor	Epi_CXCL1
BTCC_P2_Tumor_Ds0NC0_CTGCCTACACATCTTT	BTCC	517	350	BTCC	P2	Tumor	Epi_KRT20
BTCC_P2_Tumor_Ds0NC0_CTGCCTATCGCACTCT	BTCC	18810	3678	BTCC	P2	Tumor	Epi_OLFM4
BTCC_P2_Tumor_Ds0NC0_CTGCCTATCTGTTTGT	BTCC	640	390	BTCC	P2	Tumor	Epi_KRT20
BTCC_P2_Tumor_Ds0NC0_CTGCGGAAGATAGGAG	BTCC	13726	3048	BTCC	P2	Tumor	Epi_OLFM4
BTCC_P2_Tumor_Ds0NC0_CTGCGGAAGTTACCCA	BTCC	702	423	BTCC	P2	Tumor	Epi_KRT20
BTCC_P2_Tumor_Ds0NC0_CTGCGGATCAGCGACC	BTCC	11804	2938	BTCC	P2	Tumor	Epi_CXCL1
BTCC_P2_Tumor_Ds0NC0_CTGCGGATCATGGTCA	BTCC	560	367	BTCC	P2	Tumor	Epi_KRT20
BTCC_P2_Tumor_Ds0NC0_CTGCGGATCTGTCTAT	BTCC	15758	3275	BTCC	P2	Tumor	Epi_CXCL1
BTCC_P2_Tumor_Ds0NC0_CTGCTGTGTAAGGGCT	BTCC	960	591	BTCC	P2	Tumor	Epi_CXCL1
BTCC_P2_Tumor_Ds0NC0_CTGCTGTTCTGATTCT	BTCC	19729	4194	BTCC	P2	Tumor	Epi_OLFM4
BTCC_P2_Tumor_Ds0NC0_CTGGTCTCAAGCTGGA	BTCC	14609	3134	BTCC	P2	Tumor	Epi_OLFM4
BTCC_P2_Tumor_Ds0NC0_CTGGTCTGTGTGACCC	BTCC	790	476	BTCC	P2	Tumor	Epi_KRT20
BTCC_P2_Tumor_Ds0NC0_CTGTGCTCATGTTGAC	BTCC	20101	4209	BTCC	P2	Tumor	Epi_CXCL1
BTCC_P2_Tumor_Ds0NC0_CTGTGCTGTATAAACG	BTCC	719	427	BTCC	P2	Tumor	Epi_KRT20
BTCC_P2_Tumor_Ds0NC0_CTGTGCTTCGGCTACG	BTCC	11357	3019	BTCC	P2	Tumor	Epi_CXCL1
BTCC_P2_Tumor_Ds0NC0_CTGTTTAGTTCGAATC	BTCC	21480	4187	BTCC	P2	Tumor	Epi_CXCL1
BTCC_P2_Tumor_Ds0NC0_CTTAACTTCGAGGTAG	BTCC	6579	2055	BTCC	P2	Tumor	Epi_CXCL1
BTCC_P2_Tumor_Ds0NC0_CTTACCGAGAATCTCC	BTCC	10102	2725	BTCC	P2	Tumor	Epi_CXCL1
BTCC_P2_Tumor_Ds0NC0_CTTACCGCAACGATGG	BTCC	671	465	BTCC	P2	Tumor	Epi_KRT20
BTCC_P2_Tumor_Ds0NC0_CTTACCGTCTGATACG	BTCC	11298	2864	BTCC	P2	Tumor	Epi_CXCL1
BTCC_P2_Tumor_Ds0NC0_CTTCTCTCACTGAAGG	BTCC	14849	2971	BTCC	P2	Tumor	Epi_CXCL1
BTCC_P2_Tumor_Ds0NC0_CTTCTCTCAGCAGTTT	BTCC	14892	3509	BTCC	P2	Tumor	Epi_OLFM4
BTCC_P2_Tumor_Ds0NC0_CTTCTCTCAGGGTACA	BTCC	7216	1746	BTCC	P2	Tumor	Epi_CXCL1
BTCC_P2_Tumor_Ds0NC0_CTTCTCTGTCGTGGCT	BTCC	16094	3464	BTCC	P2	Tumor	Epi_CXCL1
BTCC_P2_Tumor_Ds0NC0_CTTGGCTCAGCTATTG	BTCC	9338	2897	BTCC	P2	Tumor	Epi_KRT20
BTCC_P2_Tumor_Ds0NC0_CTTTGCGAGTCCGGTC	BTCC	18998	3659	BTCC	P2	Tumor	Epi_CXCL1
BTCC_P2_Tumor_Ds0NC0_CTTTGCGCACCTTGTC	BTCC	19063	3762	BTCC	P2	Tumor	Epi_CXCL1
BTCC_P2_Tumor_Ds0NC0_CTTTGCGGTGCCTGGT	BTCC	8640	2647	BTCC	P2	Tumor	Epi_CXCL1
BTCC_P2_Tumor_Ds0NC0_GAAACTCCATTCTCAT	BTCC	6852	1673	BTCC	P2	Tumor	Epi_CXCL1
BTCC_P2_Tumor_Ds0NC0_GAAACTCGTTCGGGCT	BTCC	24314	4223	BTCC	P2	Tumor	Epi_CXCL1
BTCC_P2_Tumor_Ds0NC0_GAAATGAAGGAGTACC	BTCC	629	380	BTCC	P2	Tumor	Epi_KRT20
BTCC_P2_Tumor_Ds0NC0_GAAATGACAGGCTCAC	BTCC	19001	3691	BTCC	P2	Tumor	Epi_OLFM4
BTCC_P2_Tumor_Ds0NC0_GAACATCGTGATAAGT	BTCC	18674	3629	BTCC	P2	Tumor	Epi_CXCL1
BTCC_P2_Tumor_Ds0NC0_GAACATCGTTTGACAC	BTCC	853	548	BTCC	P2	Tumor	Epi_KRT20
BTCC_P2_Tumor_Ds0NC0_GAACATCTCTTAGAGC	BTCC	10114	2811	BTCC	P2	Tumor	Epi_OLFM4
BTCC_P2_Tumor_Ds0NC0_GAACCTAAGCGTTCCG	BTCC	21861	3986	BTCC	P2	Tumor	Epi_TUBB
BTCC_P2_Tumor_Ds0NC0_GAACCTAGTCATGCAT	BTCC	13940	3170	BTCC	P2	Tumor	Epi_CXCL1
BTCC_P2_Tumor_Ds0NC0_GAACGGATCAAGGTAA	BTCC	27559	4859	BTCC	P2	Tumor	Epi_TUBB
BTCC_P2_Tumor_Ds0NC0_GAATAAGCATGGATGG	BTCC	13601	3169	BTCC	P2	Tumor	Epi_CXCL1
BTCC_P2_Tumor_Ds0NC0_GAATGAAAGTTACCCA	BTCC	11370	3177	BTCC	P2	Tumor	Epi_CXCL1
BTCC_P2_Tumor_Ds0NC0_GACACGCCACTAGTAC	BTCC	26327	4287	BTCC	P2	Tumor	Epi_CXCL1
BTCC_P2_Tumor_Ds0NC0_GACAGAGAGCCAACAG	BTCC	29080	4928	BTCC	P2	Tumor	Epi_OLFM4
BTCC_P2_Tumor_Ds0NC0_GACAGAGCAGAGCCAA	BTCC	15034	3109	BTCC	P2	Tumor	Epi_CXCL1
BTCC_P2_Tumor_Ds0NC0_GACAGAGGTGACTCAT	BTCC	1070	580	BTCC	P2	Tumor	Epi_TUBB
BTCC_P2_Tumor_Ds0NC0_GACCAATCACAACGCC	BTCC	2181	1018	BTCC	P2	Tumor	Epi_OLFM4
BTCC_P2_Tumor_Ds0NC0_GACCAATGTCTGATCA	BTCC	21826	4433	BTCC	P2	Tumor	Epi_OLFM4
BTCC_P2_Tumor_Ds0NC0_GACCAATTCGCGTAGC	BTCC	15659	3176	BTCC	P2	Tumor	Epi_CXCL1
BTCC_P2_Tumor_Ds0NC0_GACCTGGTCCACGAAT	BTCC	524	335	BTCC	P2	Tumor	Epi_KRT20
BTCC_P2_Tumor_Ds0NC0_GACCTGGTCGAACTGT	BTCC	1169	626	BTCC	P2	Tumor	Epi_KRT20
BTCC_P2_Tumor_Ds0NC0_GACGCGTTCCGCAGTG	BTCC	29828	4753	BTCC	P2	Tumor	Epi_OLFM4
BTCC_P2_Tumor_Ds0NC0_GACGGCTAGTCATCCA	BTCC	12102	2905	BTCC	P2	Tumor	Epi_CXCL1
BTCC_P2_Tumor_Ds0NC0_GACGGCTGTCCGTCAG	BTCC	737	433	BTCC	P2	Tumor	Epi_KRT20
BTCC_P2_Tumor_Ds0NC0_GACGTGCGTTAGGGTG	BTCC	16486	3769	BTCC	P2	Tumor	Epi_CXCL1
BTCC_P2_Tumor_Ds0NC0_GACGTTAGTAAGGATT	BTCC	24170	4937	BTCC	P2	Tumor	Epi_TUBB
BTCC_P2_Tumor_Ds0NC0_GACTAACAGAACAATC	BTCC	549	354	BTCC	P2	Tumor	Epi_KRT20
BTCC_P2_Tumor_Ds0NC0_GACTAACCATTACGAC	BTCC	2880	1132	BTCC	P2	Tumor	Epi_CXCL1
BTCC_P2_Tumor_Ds0NC0_GACTACAAGTTCGCAT	BTCC	26172	4827	BTCC	P2	Tumor	Epi_CXCL1
BTCC_P2_Tumor_Ds0NC0_GACTACACAGCTGGCT	BTCC	683	414	BTCC	P2	Tumor	Epi_KRT20
BTCC_P2_Tumor_Ds0NC0_GACTACAGTCTAGGTT	BTCC	15974	3713	BTCC	P2	Tumor	Epi_CXCL1
BTCC_P2_Tumor_Ds0NC0_GACTGCGAGGACAGAA	BTCC	17768	3626	BTCC	P2	Tumor	Epi_CXCL1
BTCC_P2_Tumor_Ds0NC0_GACTGCGGTTCGTTGA	BTCC	7021	1935	BTCC	P2	Tumor	Epi_CXCL1
BTCC_P2_Tumor_Ds0NC0_GACTGCGTCCGTAGGC	BTCC	22432	3681	BTCC	P2	Tumor	Epi_CXCL1
BTCC_P2_Tumor_Ds0NC0_GAGCAGAAGGGCTCTC	BTCC	12546	2735	BTCC	P2	Tumor	Epi_OLFM4
BTCC_P2_Tumor_Ds0NC0_GAGCAGAGTAAGAGGA	BTCC	19836	3900	BTCC	P2	Tumor	Epi_OLFM4
BTCC_P2_Tumor_Ds0NC0_GAGCAGAGTCAGTGGA	BTCC	26918	4478	BTCC	P2	Tumor	Epi_OLFM4
BTCC_P2_Tumor_Ds0NC0_GAGCAGAGTCTTCGTC	BTCC	18432	3803	BTCC	P2	Tumor	Epi_CXCL1
BTCC_P2_Tumor_Ds0NC0_GAGCAGAGTTGCGCAC	BTCC	18228	3863	BTCC	P2	Tumor	Epi_OLFM4
BTCC_P2_Tumor_Ds0NC0_GAGGTGATCATAGCAC	BTCC	16162	3543	BTCC	P2	Tumor	Epi_CXCL1
BTCC_P2_Tumor_Ds0NC0_GATCAGTCATCGATTG	BTCC	21177	4196	BTCC	P2	Tumor	Epi_OLFM4
BTCC_P2_Tumor_Ds0NC0_GATCAGTTCAGTCAGT	BTCC	18701	3843	BTCC	P2	Tumor	Epi_CXCL1
BTCC_P2_Tumor_Ds0NC0_GATCGATCATTGGTAC	BTCC	31784	4997	BTCC	P2	Tumor	Epi_CXCL1
BTCC_P2_Tumor_Ds0NC0_GATCGCGAGAAGGTTT	BTCC	13909	3496	BTCC	P2	Tumor	Epi_CXCL1
BTCC_P2_Tumor_Ds0NC0_GATCGCGCACTGTGTA	BTCC	26823	4192	BTCC	P2	Tumor	Epi_CXCL1
BTCC_P2_Tumor_Ds0NC0_GATCGCGGTGACGCCT	BTCC	16167	3336	BTCC	P2	Tumor	Epi_CXCL1
BTCC_P2_Tumor_Ds0NC0_GATCGTAAGCGTTCCG	BTCC	591	432	BTCC	P2	Tumor	Epi_KRT20
BTCC_P2_Tumor_Ds0NC0_GATGAAAGTATCACCA	BTCC	12610	3031	BTCC	P2	Tumor	Epi_CXCL1
BTCC_P2_Tumor_Ds0NC0_GATGAAATCTCTTGAT	BTCC	23615	4807	BTCC	P2	Tumor	Epi_CXCL1
BTCC_P2_Tumor_Ds0NC0_GATGAGGCAGTATCTG	BTCC	14588	3124	BTCC	P2	Tumor	Epi_CXCL1
BTCC_P2_Tumor_Ds0NC0_GATGCTACAAGTCTAC	BTCC	16985	3865	BTCC	P2	Tumor	Epi_CXCL1
BTCC_P2_Tumor_Ds0NC0_GATTCAGCACTTGGAT	BTCC	616	368	BTCC	P2	Tumor	Epi_KRT20
BTCC_P2_Tumor_Ds0NC0_GCAATCACAAAGAATC	BTCC	18377	3661	BTCC	P2	Tumor	Epi_OLFM4
BTCC_P2_Tumor_Ds0NC0_GCAATCACAGCCTTGG	BTCC	501	351	BTCC	P2	Tumor	Epi_KRT20
BTCC_P2_Tumor_Ds0NC0_GCACATAAGGTCATCT	BTCC	12994	3075	BTCC	P2	Tumor	Epi_CXCL1
BTCC_P2_Tumor_Ds0NC0_GCACATAGTCACCCAG	BTCC	23813	4669	BTCC	P2	Tumor	Epi_TUBB
BTCC_P2_Tumor_Ds0NC0_GCACATAGTGTGTGCC	BTCC	1115	642	BTCC	P2	Tumor	Epi_OLFM4
BTCC_P2_Tumor_Ds0NC0_GCACATATCCTACAGA	BTCC	673	370	BTCC	P2	Tumor	Epi_KRT20
BTCC_P2_Tumor_Ds0NC0_GCACATATCCTTCAAT	BTCC	20294	3787	BTCC	P2	Tumor	Epi_CXCL1
BTCC_P2_Tumor_Ds0NC0_GCACTCTCAAGTCTAC	BTCC	24365	4538	BTCC	P2	Tumor	Epi_COL1A2
BTCC_P2_Tumor_Ds0NC0_GCAGCCACATCGGTTA	BTCC	3757	940	BTCC	P2	Tumor	Epi_SLC2A1
BTCC_P2_Tumor_Ds0NC0_GCAGTTAAGCCAGAAC	BTCC	6819	2091	BTCC	P2	Tumor	Epi_CXCL1
BTCC_P2_Tumor_Ds0NC0_GCAGTTACAAGTAGTA	BTCC	9813	2260	BTCC	P2	Tumor	Epi_CXCL1
BTCC_P2_Tumor_Ds0NC0_GCAGTTATCTGCGTAA	BTCC	1500	800	BTCC	P2	Tumor	Epi_CXCL1
BTCC_P2_Tumor_Ds0NC0_GCAGTTATCTGGCGAC	BTCC	15413	3052	BTCC	P2	Tumor	Epi_CXCL1
BTCC_P2_Tumor_Ds0NC0_GCATACAAGGACTGGT	BTCC	21136	3757	BTCC	P2	Tumor	Epi_CXCL1
BTCC_P2_Tumor_Ds0NC0_GCATACACACATGGGA	BTCC	15476	3787	BTCC	P2	Tumor	Epi_CXCL1
BTCC_P2_Tumor_Ds0NC0_GCATACACAGCCTTGG	BTCC	19858	3797	BTCC	P2	Tumor	Epi_CXCL1
BTCC_P2_Tumor_Ds0NC0_GCATACACAGTCACTA	BTCC	14631	3362	BTCC	P2	Tumor	Epi_CXCL1
BTCC_P2_Tumor_Ds0NC0_GCATGATAGGATGTAT	BTCC	730	473	BTCC	P2	Tumor	Epi_KRT20
BTCC_P2_Tumor_Ds0NC0_GCATGATAGGCGACAT	BTCC	13357	3068	BTCC	P2	Tumor	Epi_CXCL1
BTCC_P2_Tumor_Ds0NC0_GCATGATCATATGGTC	BTCC	31613	4984	BTCC	P2	Tumor	Epi_CXCL1
BTCC_P2_Tumor_Ds0NC0_GCATGATGTATATGAG	BTCC	27342	4822	BTCC	P2	Tumor	Epi_CXCL1
BTCC_P2_Tumor_Ds0NC0_GCGAGAACACTTCGAA	BTCC	533	375	BTCC	P2	Tumor	Epi_KRT20
BTCC_P2_Tumor_Ds0NC0_GCGCAACAGTCAATAG	BTCC	21129	3874	BTCC	P2	Tumor	Epi_CXCL1
BTCC_P2_Tumor_Ds0NC0_GCGCAACTCTCCAGGG	BTCC	8634	2535	BTCC	P2	Tumor	Epi_SLC2A1
BTCC_P2_Tumor_Ds0NC0_GCGCAGTGTAGCGCAA	BTCC	14102	3109	BTCC	P2	Tumor	Epi_OLFM4
BTCC_P2_Tumor_Ds0NC0_GCGCCAAGTACTCAAC	BTCC	18669	3767	BTCC	P2	Tumor	Epi_CXCL1
BTCC_P2_Tumor_Ds0NC0_GCGCGATGTTGCGCAC	BTCC	15760	3340	BTCC	P2	Tumor	Epi_CXCL1
BTCC_P2_Tumor_Ds0NC0_GCGGGTTCAGTTTACG	BTCC	9538	2399	BTCC	P2	Tumor	Epi_CXCL1
BTCC_P2_Tumor_Ds0NC0_GCTCCTAAGGCGCTCT	BTCC	979	637	BTCC	P2	Tumor	Epi_KRT20
BTCC_P2_Tumor_Ds0NC0_GCTCTGTCACATGACT	BTCC	502	346	BTCC	P2	Tumor	Epi_KRT20
BTCC_P2_Tumor_Ds0NC0_GCTGCAGAGTAGGTGC	BTCC	1402	781	BTCC	P2	Tumor	Epi_CXCL1
BTCC_P2_Tumor_Ds0NC0_GCTGCAGCATGTAAGA	BTCC	9824	2657	BTCC	P2	Tumor	Epi_CXCL1
BTCC_P2_Tumor_Ds0NC0_GCTGCTTAGATGGCGT	BTCC	15579	3714	BTCC	P2	Tumor	Epi_CXCL1
BTCC_P2_Tumor_Ds0NC0_GCTTCCAAGGAGTTGC	BTCC	14860	3041	BTCC	P2	Tumor	Epi_OLFM4
BTCC_P2_Tumor_Ds0NC0_GCTTCCAAGGGATGGG	BTCC	19799	3713	BTCC	P2	Tumor	Epi_OLFM4
BTCC_P2_Tumor_Ds0NC0_GCTTCCACATGGAATA	BTCC	13084	3063	BTCC	P2	Tumor	Epi_OLFM4
BTCC_P2_Tumor_Ds0NC0_GCTTCCATCATAACCG	BTCC	11412	2811	BTCC	P2	Tumor	Epi_CXCL1
BTCC_P2_Tumor_Ds0NC0_GCTTGAACACGGCGTT	BTCC	15206	3270	BTCC	P2	Tumor	Epi_CXCL1
BTCC_P2_Tumor_Ds0NC0_GCTTGAACATTCTCAT	BTCC	18695	4086	BTCC	P2	Tumor	Epi_CXCL1
BTCC_P2_Tumor_Ds0NC0_GCTTGAATCCGAACGC	BTCC	22819	4026	BTCC	P2	Tumor	Epi_CXCL1
BTCC_P2_Tumor_Ds0NC0_GCTTGAATCCTATGTT	BTCC	10609	2683	BTCC	P2	Tumor	Epi_CXCL1
BTCC_P2_Tumor_Ds0NC0_GGAACTTAGTGAAGAG	BTCC	22074	4518	BTCC	P2	Tumor	Epi_CXCL1
BTCC_P2_Tumor_Ds0NC0_GGAACTTCACAGACTT	BTCC	627	403	BTCC	P2	Tumor	Epi_CXCL10
BTCC_P2_Tumor_Ds0NC0_GGAACTTTCATGCAAC	BTCC	15567	3479	BTCC	P2	Tumor	Epi_OLFM4
BTCC_P2_Tumor_Ds0NC0_GGAATAACATATGGTC	BTCC	17963	4127	BTCC	P2	Tumor	Epi_CXCL1
BTCC_P2_Tumor_Ds0NC0_GGACAAGAGCCACTAT	BTCC	20909	4202	BTCC	P2	Tumor	Epi_CXCL1
BTCC_P2_Tumor_Ds0NC0_GGACAAGCAAGACGTG	BTCC	9800	2646	BTCC	P2	Tumor	Epi_CXCL1
BTCC_P2_Tumor_Ds0NC0_GGACAAGGTGTGAAAT	BTCC	12008	2720	BTCC	P2	Tumor	Epi_OLFM4
BTCC_P2_Tumor_Ds0NC0_GGACAGAAGGTTCCTA	BTCC	997	549	BTCC	P2	Tumor	Epi_KRT20
BTCC_P2_Tumor_Ds0NC0_GGACAGAGTCCATCCT	BTCC	19245	3842	BTCC	P2	Tumor	Epi_CXCL1
BTCC_P2_Tumor_Ds0NC0_GGACATTCAAACAACA	BTCC	517	332	BTCC	P2	Tumor	Epi_KRT20
BTCC_P2_Tumor_Ds0NC0_GGACGTCAGCTAGTTC	BTCC	14385	2961	BTCC	P2	Tumor	Epi_CXCL1
BTCC_P2_Tumor_Ds0NC0_GGAGCAACAGCATGAG	BTCC	1147	643	BTCC	P2	Tumor	Epi_KRT20
BTCC_P2_Tumor_Ds0NC0_GGATGTTCACATCTTT	BTCC	17213	3439	BTCC	P2	Tumor	Epi_OLFM4
BTCC_P2_Tumor_Ds0NC0_GGATGTTCAGGGCATA	BTCC	14887	3244	BTCC	P2	Tumor	Epi_OLFM4
BTCC_P2_Tumor_Ds0NC0_GGATGTTGTAAGTAGT	BTCC	602	416	BTCC	P2	Tumor	Epi_KRT20
BTCC_P2_Tumor_Ds0NC0_GGATGTTGTAGGGACT	BTCC	19824	3875	BTCC	P2	Tumor	Epi_CXCL1
BTCC_P2_Tumor_Ds0NC0_GGATGTTTCGGTGTTA	BTCC	22033	4243	BTCC	P2	Tumor	Epi_CXCL1
BTCC_P2_Tumor_Ds0NC0_GGATGTTTCTTTAGGG	BTCC	620	427	BTCC	P2	Tumor	Epi_KRT20
BTCC_P2_Tumor_Ds0NC0_GGATTACCAAGCGTAG	BTCC	17555	4092	BTCC	P2	Tumor	Epi_CXCL1
BTCC_P2_Tumor_Ds0NC0_GGATTACCAGTACACT	BTCC	17352	3607	BTCC	P2	Tumor	Epi_OLFM4
BTCC_P2_Tumor_Ds0NC0_GGATTACTCCATTCTA	BTCC	22431	4268	BTCC	P2	Tumor	Epi_CXCL1
BTCC_P2_Tumor_Ds0NC0_GGCAATTGTGACGGTA	BTCC	18722	3556	BTCC	P2	Tumor	Epi_CXCL1
BTCC_P2_Tumor_Ds0NC0_GGCCGATCAGACGTAG	BTCC	17579	3406	BTCC	P2	Tumor	Epi_CXCL1
BTCC_P2_Tumor_Ds0NC0_GGCCGATGTCTGCGGT	BTCC	14636	3334	BTCC	P2	Tumor	Epi_CXCL1
BTCC_P2_Tumor_Ds0NC0_GGCCGATTCGATAGAA	BTCC	27324	4778	BTCC	P2	Tumor	Epi_CXCL1
BTCC_P2_Tumor_Ds0NC0_GGCGACTGTAATCACC	BTCC	20302	4192	BTCC	P2	Tumor	Epi_OLFM4
BTCC_P2_Tumor_Ds0NC0_GGCGACTGTCGCTTCT	BTCC	11879	2942	BTCC	P2	Tumor	Epi_CXCL1
BTCC_P2_Tumor_Ds0NC0_GGCGTGTTCGTCTGAA	BTCC	13861	3241	BTCC	P2	Tumor	Epi_CXCL1
BTCC_P2_Tumor_Ds0NC0_GGCTGGTAGTCGTTTG	BTCC	21008	3989	BTCC	P2	Tumor	Epi_OLFM4
BTCC_P2_Tumor_Ds0NC0_GGCTGGTTCACGATGT	BTCC	11761	2956	BTCC	P2	Tumor	Epi_CXCL1
BTCC_P2_Tumor_Ds0NC0_GGGAATGTCTCGGACG	BTCC	530	343	BTCC	P2	Tumor	Epi_KRT20
BTCC_P2_Tumor_Ds0NC0_GGGACCTAGACTTTCG	BTCC	769	530	BTCC	P2	Tumor	Epi_KRT20
BTCC_P2_Tumor_Ds0NC0_GGGACCTAGCAGGCTA	BTCC	594	407	BTCC	P2	Tumor	Epi_KRT20
BTCC_P2_Tumor_Ds0NC0_GGGACCTCAATCCGAT	BTCC	28764	4798	BTCC	P2	Tumor	Epi_CXCL1
BTCC_P2_Tumor_Ds0NC0_GGGACCTGTTCACCTC	BTCC	19453	3813	BTCC	P2	Tumor	Epi_OLFM4
BTCC_P2_Tumor_Ds0NC0_GGGAGATAGTATCGAA	BTCC	12925	3200	BTCC	P2	Tumor	Epi_CXCL1
BTCC_P2_Tumor_Ds0NC0_GGGAGATCAGGGATTG	BTCC	19208	3752	BTCC	P2	Tumor	Epi_OLFM4
BTCC_P2_Tumor_Ds0NC0_GGGAGATGTACCGAGA	BTCC	966	584	BTCC	P2	Tumor	Epi_SLC2A1
BTCC_P2_Tumor_Ds0NC0_GGGATGAGTATATGAG	BTCC	23055	4570	BTCC	P2	Tumor	Epi_TUBB
BTCC_P2_Tumor_Ds0NC0_GGGCACTAGACCCACC	BTCC	14140	3386	BTCC	P2	Tumor	Epi_CXCL1
BTCC_P2_Tumor_Ds0NC0_GGGCACTCACACCGCA	BTCC	22203	4352	BTCC	P2	Tumor	Epi_OLFM4
BTCC_P2_Tumor_Ds0NC0_GGGCACTGTATATGGA	BTCC	13568	3326	BTCC	P2	Tumor	Epi_CXCL1
BTCC_P2_Tumor_Ds0NC0_GGGCACTGTGAAGGCT	BTCC	16657	3511	BTCC	P2	Tumor	Epi_OLFM4
BTCC_P2_Tumor_Ds0NC0_GGGCATCAGCGTAATA	BTCC	21455	4121	BTCC	P2	Tumor	Epi_CXCL1
BTCC_P2_Tumor_Ds0NC0_GGGTTGCAGTGCTGCC	BTCC	17437	3610	BTCC	P2	Tumor	Epi_CXCL1
BTCC_P2_Tumor_Ds0NC0_GGGTTGCGTATCAGTC	BTCC	27059	4354	BTCC	P2	Tumor	Epi_CXCL1
BTCC_P2_Tumor_Ds0NC0_GGGTTGCTCCTATGTT	BTCC	771	458	BTCC	P2	Tumor	Epi_KRT20
BTCC_P2_Tumor_Ds0NC0_GGTATTGGTGGCCCTA	BTCC	12468	2920	BTCC	P2	Tumor	Epi_CXCL1
BTCC_P2_Tumor_Ds0NC0_GGTGAAGAGGGCACTA	BTCC	15402	3764	BTCC	P2	Tumor	Epi_CXCL1
BTCC_P2_Tumor_Ds0NC0_GGTGAAGCATTTCAGG	BTCC	27989	4887	BTCC	P2	Tumor	Epi_TUBB
BTCC_P2_Tumor_Ds0NC0_GGTGAAGGTCGCCATG	BTCC	10793	2843	BTCC	P2	Tumor	Epi_CXCL1
BTCC_P2_Tumor_Ds0NC0_GGTGCGTAGGCGACAT	BTCC	14608	3029	BTCC	P2	Tumor	Epi_CXCL1
BTCC_P2_Tumor_Ds0NC0_GGTGTTAAGGACAGAA	BTCC	27739	4885	BTCC	P2	Tumor	Epi_TUBB
BTCC_P2_Tumor_Ds0NC0_GGTGTTACAGATGAGC	BTCC	581	420	BTCC	P2	Tumor	Epi_TUBB
BTCC_P2_Tumor_Ds0NC0_GGTGTTAGTGACCAAG	BTCC	517	329	BTCC	P2	Tumor	Epi_KRT20
BTCC_P2_Tumor_Ds0NC0_GTAACGTAGAAGGACA	BTCC	778	405	BTCC	P2	Tumor	Epi_KRT20
BTCC_P2_Tumor_Ds0NC0_GTAACGTGTTCGGCAC	BTCC	18242	3686	BTCC	P2	Tumor	Epi_OLFM4
BTCC_P2_Tumor_Ds0NC0_GTAACTGCACAAGACG	BTCC	14164	3342	BTCC	P2	Tumor	Epi_CXCL1
BTCC_P2_Tumor_Ds0NC0_GTACGTACAGGACGTA	BTCC	18741	3875	BTCC	P2	Tumor	Epi_CXCL1
BTCC_P2_Tumor_Ds0NC0_GTACGTACATCGGAAG	BTCC	21378	4156	BTCC	P2	Tumor	Epi_CXCL1
BTCC_P2_Tumor_Ds0NC0_GTACGTATCTCTGTCG	BTCC	810	520	BTCC	P2	Tumor	Epi_KRT20
BTCC_P2_Tumor_Ds0NC0_GTACTCCGTGGTTTCA	BTCC	11815	3390	BTCC	P2	Tumor	Epi_CXCL1
BTCC_P2_Tumor_Ds0NC0_GTACTCCTCCACGTGG	BTCC	26007	4735	BTCC	P2	Tumor	Epi_OLFM4
BTCC_P2_Tumor_Ds0NC0_GTACTTTGTAGGACAC	BTCC	27454	4974	BTCC	P2	Tumor	Epi_TUBB
BTCC_P2_Tumor_Ds0NC0_GTACTTTGTGCTGTAT	BTCC	10781	2726	BTCC	P2	Tumor	Epi_CXCL1
BTCC_P2_Tumor_Ds0NC0_GTAGGCCTCTCTGTCG	BTCC	722	471	BTCC	P2	Tumor	Epi_KRT20
BTCC_P2_Tumor_Ds0NC0_GTAGTCACAGACAAAT	BTCC	11204	2927	BTCC	P2	Tumor	Epi_CXCL1
BTCC_P2_Tumor_Ds0NC0_GTAGTCAGTACTTGAC	BTCC	6506	1933	BTCC	P2	Tumor	Epi_SLC2A1
BTCC_P2_Tumor_Ds0NC0_GTATCTTAGGCATGGT	BTCC	510	333	BTCC	P2	Tumor	Epi_KRT20
BTCC_P2_Tumor_Ds0NC0_GTATCTTAGTGCCATT	BTCC	14023	3105	BTCC	P2	Tumor	Epi_CXCL1
BTCC_P2_Tumor_Ds0NC0_GTATTCTAGGTCATCT	BTCC	1351	692	BTCC	P2	Tumor	Epi_CXCL1
BTCC_P2_Tumor_Ds0NC0_GTATTCTAGTCAATAG	BTCC	21389	4192	BTCC	P2	Tumor	Epi_TUBB
BTCC_P2_Tumor_Ds0NC0_GTCAAGTTCGGATGGA	BTCC	734	428	BTCC	P2	Tumor	Epi_KRT20
BTCC_P2_Tumor_Ds0NC0_GTCACAAAGAAGATTC	BTCC	26194	4437	BTCC	P2	Tumor	Epi_CXCL1
BTCC_P2_Tumor_Ds0NC0_GTCACAATCCATGAAC	BTCC	675	410	BTCC	P2	Tumor	Epi_KRT20
BTCC_P2_Tumor_Ds0NC0_GTCACGGAGGATGTAT	BTCC	13582	3201	BTCC	P2	Tumor	Epi_OLFM4
BTCC_P2_Tumor_Ds0NC0_GTCACGGGTATAGGTA	BTCC	21859	4142	BTCC	P2	Tumor	Epi_CXCL1
BTCC_P2_Tumor_Ds0NC0_GTCACGGGTGGTAACG	BTCC	15817	3581	BTCC	P2	Tumor	Epi_CXCL1
BTCC_P2_Tumor_Ds0NC0_GTCATTTTCCTATGTT	BTCC	964	562	BTCC	P2	Tumor	Epi_KRT20
BTCC_P2_Tumor_Ds0NC0_GTCCTCAGTATTACCG	BTCC	13600	3260	BTCC	P2	Tumor	Epi_CXCL1
BTCC_P2_Tumor_Ds0NC0_GTCCTCATCCCTTGCA	BTCC	26694	4824	BTCC	P2	Tumor	Epi_CXCL1
BTCC_P2_Tumor_Ds0NC0_GTCGGGTAGGCATGTG	BTCC	5875	2089	BTCC	P2	Tumor	Epi_CXCL10
BTCC_P2_Tumor_Ds0NC0_GTCGGGTTCAATACCG	BTCC	855	463	BTCC	P2	Tumor	Epi_KRT20
BTCC_P2_Tumor_Ds0NC0_GTCGGGTTCGAGGTAG	BTCC	15416	3418	BTCC	P2	Tumor	Epi_CXCL1
BTCC_P2_Tumor_Ds0NC0_GTCGTAATCTTGCCGT	BTCC	3033	1356	BTCC	P2	Tumor	Epi_TUBB
BTCC_P2_Tumor_Ds0NC0_GTCTCGTAGCGTAGTG	BTCC	10727	2743	BTCC	P2	Tumor	Epi_CXCL1
BTCC_P2_Tumor_Ds0NC0_GTCTCGTGTACCGGCT	BTCC	6913	2085	BTCC	P2	Tumor	Epi_OLFM4
BTCC_P2_Tumor_Ds0NC0_GTCTCGTTCTTGCCGT	BTCC	619	386	BTCC	P2	Tumor	Epi_KRT20
BTCC_P2_Tumor_Ds0NC0_GTCTTCGCAATCGAAA	BTCC	33822	4950	BTCC	P2	Tumor	Epi_CXCL1
BTCC_P2_Tumor_Ds0NC0_GTGAAGGAGCCAACAG	BTCC	25612	4559	BTCC	P2	Tumor	Epi_CXCL1
BTCC_P2_Tumor_Ds0NC0_GTGCATAAGATCGGGT	BTCC	13429	3220	BTCC	P2	Tumor	Epi_OLFM4
BTCC_P2_Tumor_Ds0NC0_GTGGGTCCATCAGTAC	BTCC	17238	4013	BTCC	P2	Tumor	Epi_CXCL1
BTCC_P2_Tumor_Ds0NC0_GTGGGTCGTGGTGTAG	BTCC	26121	4261	BTCC	P2	Tumor	Epi_CXCL1
BTCC_P2_Tumor_Ds0NC0_GTGTGCGCAACTTGAC	BTCC	851	547	BTCC	P2	Tumor	Epi_CXCL1
BTCC_P2_Tumor_Ds0NC0_GTTAAGCTCAGCAACT	BTCC	16246	3663	BTCC	P2	Tumor	Epi_CXCL1
BTCC_P2_Tumor_Ds0NC0_GTTACAGTCCGATATG	BTCC	16468	3610	BTCC	P2	Tumor	Epi_OLFM4
BTCC_P2_Tumor_Ds0NC0_GTTACAGTCGTTACGA	BTCC	22760	4402	BTCC	P2	Tumor	Epi_CXCL1
BTCC_P2_Tumor_Ds0NC0_GTTCATTCAATGAAAC	BTCC	25448	4880	BTCC	P2	Tumor	Epi_TUBB
BTCC_P2_Tumor_Ds0NC0_GTTCATTCAGCTGTTA	BTCC	20584	4012	BTCC	P2	Tumor	Epi_CXCL1
BTCC_P2_Tumor_Ds0NC0_GTTTCTACATTTCACT	BTCC	5991	2025	BTCC	P2	Tumor	Epi_CXCL1
BTCC_P2_Tumor_Ds0NC0_GTTTCTAGTAGGCTGA	BTCC	1885	437	BTCC	P2	Tumor	Epi_KRT20
BTCC_P2_Tumor_Ds0NC0_TAAACCGCAAGTCTGT	BTCC	13453	3110	BTCC	P2	Tumor	Epi_CXCL1
BTCC_P2_Tumor_Ds0NC0_TAAACCGCAGTATAAG	BTCC	514	329	BTCC	P2	Tumor	Epi_KRT20
BTCC_P2_Tumor_Ds0NC0_TAAACCGCATCTATGG	BTCC	18204	3582	BTCC	P2	Tumor	Epi_CXCL1
BTCC_P2_Tumor_Ds0NC0_TAAACCGTCGGATGGA	BTCC	18808	3835	BTCC	P2	Tumor	Epi_OLFM4
BTCC_P2_Tumor_Ds0NC0_TAAGAGATCTGAAAGA	BTCC	21673	4203	BTCC	P2	Tumor	Epi_CXCL1
BTCC_P2_Tumor_Ds0NC0_TAAGCGTCATGGTAGG	BTCC	565	392	BTCC	P2	Tumor	Epi_TUBB
BTCC_P2_Tumor_Ds0NC0_TAAGCGTGTACAGCAG	BTCC	12696	2974	BTCC	P2	Tumor	Epi_CXCL1
BTCC_P2_Tumor_Ds0NC0_TAAGCGTGTAGAAAGG	BTCC	13136	3217	BTCC	P2	Tumor	Epi_CXCL1
BTCC_P2_Tumor_Ds0NC0_TAAGTGCGTTGTCGCG	BTCC	28576	4788	BTCC	P2	Tumor	Epi_TUBB
BTCC_P2_Tumor_Ds0NC0_TACACGAAGGCTACGA	BTCC	11278	2823	BTCC	P2	Tumor	Epi_CXCL1
BTCC_P2_Tumor_Ds0NC0_TACACGAGTACTCGCG	BTCC	14435	3184	BTCC	P2	Tumor	Epi_CXCL1
BTCC_P2_Tumor_Ds0NC0_TACACGAGTTGTGGCC	BTCC	1468	805	BTCC	P2	Tumor	Epi_CXCL1
BTCC_P2_Tumor_Ds0NC0_TACACGATCGGAATCT	BTCC	12644	3413	BTCC	P2	Tumor	Epi_CXCL1
BTCC_P2_Tumor_Ds0NC0_TACAGTGAGAAGGTGA	BTCC	730	456	BTCC	P2	Tumor	Epi_KRT20
BTCC_P2_Tumor_Ds0NC0_TACAGTGCAGTCAGAG	BTCC	15624	3186	BTCC	P2	Tumor	Epi_OLFM4
BTCC_P2_Tumor_Ds0NC0_TACAGTGGTTCCGTCT	BTCC	14345	3220	BTCC	P2	Tumor	Epi_OLFM4
BTCC_P2_Tumor_Ds0NC0_TACAGTGTCCGATATG	BTCC	18410	3748	BTCC	P2	Tumor	Epi_OLFM4
BTCC_P2_Tumor_Ds0NC0_TACCTATAGGAATTAC	BTCC	13158	3131	BTCC	P2	Tumor	Epi_CXCL1
BTCC_P2_Tumor_Ds0NC0_TACCTATGTGCAACTT	BTCC	851	542	BTCC	P2	Tumor	Epi_KRT20
BTCC_P2_Tumor_Ds0NC0_TACCTATTCAACACTG	BTCC	1245	666	BTCC	P2	Tumor	Epi_KRT20
BTCC_P2_Tumor_Ds0NC0_TACCTATTCGTGACAT	BTCC	11488	2888	BTCC	P2	Tumor	Epi_CXCL1
[truncated: 22,175 more rows]
