# Supplementary material for: PD1hi CD200hi CD4+ exhausted T cell increase immunotherapy resistance and tumour progression by promoting epithelial–mesenchymal transition in bladder cancer
Source: Clin Transl Med. 2023 Jun 14;13(6):e1303. doi: 10.1002/ctm2.1303 (PMC10265167; doi:10.1002/ctm2.1303)
Supplement: Supplementary file 20 — Supporting Information [file CTM2-13-e1303-s008.xlsx]

## Sheet: Supplementaly Table13
Supplementary information, Table S13: Signature genes of the epithelial cell clusters.
feature	group	avgExpr	logFC	statistic	auc	pval	padj	pct_in	pct_out
RGS5	Epi_COL1A2	1.24175	1.21262	2600695	0.721724	4.27e-160	1.18e-157	46.6667	3.94206
COL3A1	Epi_COL1A2	1.40777	1.38202	3.06995e+06	0.851948	0	0	72	3.55076
IGFBP7	Epi_COL1A2	3.02115	2.70479	3443854	0.95571	5.06e-118	1.01e-115	95.3333	32.3981
SPARC	Epi_COL1A2	1.69141	1.64243	3.27444e+06	0.908697	0	0	84	6.44799
COL1A2	Epi_COL1A2	1.77561	1.74387	3.25303e+06	0.902754	0	0	82	4.05029
CALD1	Epi_COL1A2	1.63302	1.5691	3212604	0.891536	6.91e-249	4.52e-246	81.3333	8.35033
VIM	Epi_COL1A2	2.0327	1.96494	3.31869e+06	0.920974	0	0	86.6667	7.62186
ACTA2	Epi_COL1A2	1.48307	1.4384	2.83527e+06	0.786822	1.27e-168	3.68e-166	60.6667	6.52708
IFITM3	Epi_COL1A2	2.22714	1.51619	3.13273e+06	0.869369	3.16e-59	3.56e-57	92	57.9237
TAGLN	Epi_COL1A2	1.58611	1.53636	2948481	0.818238	2.45e-219	1.2e-216	66.6667	6.07335
MGP	Epi_COL1A2	1.53279	1.44419	2922874	0.811132	5.86e-135	1.33e-132	67.3333	10.1528
LUM	Epi_COL1A2	1.10125	1.06349	2723395	0.755774	4.85e-186	1.69e-183	54	4.53316
MT2A	Epi_COL1A2	1.34775	1.05221	2697415	0.748565	5.62e-44	5.22e-42	67.3333	24.3308
COL1A1	Epi_COL1A2	1.48547	1.42096	2.96482e+06	0.822773	6.69e-159	1.81e-156	68.6667	9.1121
MYL9	Epi_COL1A2	1.55931	1.43959	3026021	0.839757	3.93e-111	7.34e-109	74.6667	15.8348
COL6A2	Epi_COL1A2	1.06335	1.05232	3048309	0.845942	0	0	70	1.58182
SELENOM	Epi_COL1A2	1.32604	1.15192	3.05872e+06	0.848832	1.54e-87	2.34e-85	78	23.2194
LGALS1	Epi_COL1A2	2.77612	2.05194	3211452	0.891216	6.89e-75	9.38e-73	94.6667	42.8631
TIMP1	Epi_COL1A2	2.28675	1.28287	2987666	0.829113	9.45e-45	8.89e-43	92	74.4412
BGN	Epi_COL1A2	1.10422	1.09087	2852609	0.791633	0	0	59.3333	1.84823
S100A2	Epi_CXCL1	3.06603	1.70016	12591036	0.732824	3.54e-105	4.63e-103	82.9468	70.2048
IGKC	Epi_CXCL1	2.12206	1.40305	1.38036e+07	0.8034	3.05e-188	9.72e-186	86.9031	55.3925
CXCL8	Epi_CXCL1	2.78629	1.52236	13239465	0.770564	1.29e-150	3.02e-148	86.4939	54.8592
CXCL1	Epi_CXCL1	1.53704	1.38121	1.35729e+07	0.78997	0	0	65.6207	10.5333
CXCL2	Epi_CXCL1	1.19458	1.07924	13153496	0.765561	0	0	59.8909	9.16382
CD74	Epi_CXCL1	2.07894	1.19824	1.38029e+07	0.803359	4.35e-183	1.35e-180	90.8595	60.5205
HSPA1A	Epi_CXCL1	2.54753	1.39584	12911039	0.751449	1.08e-127	1.97e-125	88.5402	58.5026
HSPA5	Epi_CXCL1	1.74998	1.16845	1.38493e+07	0.806056	1.02e-190	3.32e-188	84.4475	56.1775
LCN2	Epi_CXCL1	1.28089	1.14289	13955209	0.812222	0	0	71.7599	14.0188
IFITM3	Epi_CXCL1	1.9135	1.23045	1.43883e+07	0.83743	6.64e-230	2.73e-227	90.4502	57.1246
KRT6A	Epi_CXCL1	1.25667	1.21729	1.34536e+07	0.783027	0	0	58.663	2.88396
KRT5	Epi_CXCL1	1.15778	1.10226	1.33546e+07	0.777267	0	0	58.5266	4.25341
IGHG4	Epi_CXCL1	1.8261	1.61898	1.43813e+07	0.837019	0	0	75.5798	14.7099
ANXA2	Epi_CXCL1	2.72055	1.08598	13861727	0.806781	3.44e-177	1.02e-174	94.4065	84.5478
MT2A	Epi_CXCL1	2.04444	1.79685	14660164	0.853252	0	0	81.4461	22.82
MT1X	Epi_CXCL1	1.25552	1.04972	13211852	0.768957	2.06e-236	8.88e-234	68.4857	23.2892
KRT17	Epi_CXCL1	3.3495	1.08448	1.27844e+07	0.744078	1.1e-112	1.66e-110	95.0887	88.1698
SERPINB3	Epi_CXCL1	1.60682	1.56029	1.40271e+07	0.816406	0	0	65.3479	3.30205
SLPI	Epi_CXCL1	2.12331	1.31387	1.38743e+07	0.80751	1.28e-204	4.43e-202	90.4502	47.4829
WFDC2	Epi_CXCL1	2.08247	1.42091	14195679	0.826218	2.74e-221	1.11e-218	87.9945	52.5256
PLA2G2A	Epi_CXCL10	3.00299	2.82417	56279814	0.903412	0	0	84.896	8.64407
GSTM3	Epi_CXCL10	1.90969	1.49733	54139228	0.869051	0	0	87.3167	35.6685
S100A13	Epi_CXCL10	1.59973	1.15926	5.23884e+07	0.840947	0	0	86.0211	41.9209
CTSE	Epi_CXCL10	1.41377	1.2364	5.39504e+07	0.86602	0	0	81.4865	16.1723
SERPINE2	Epi_CXCL10	1.23459	1.18525	53927773	0.865657	0	0	76.0655	4.49623
FAM162A	Epi_CXCL10	2.08878	1.0937	5.32333e+07	0.854509	0	0	93.9652	76.1205
LINC01088	Epi_CXCL10	1.21643	1.18319	54947578	0.882027	0	0	78.3839	2.67891
PLAC8	Epi_CXCL10	1.20851	1.16482	54348878	0.872417	0	0	77.1224	3.50282
SPINK5	Epi_CXCL10	1.40664	1.28619	53685955	0.861775	0	0	78.5544	10.4237
FABP5	Epi_CXCL10	3.53696	1.70788	54513782	0.875064	0	0	95.2267	78.3569
FABP4	Epi_CXCL10	2.66854	2.35964	5.62013e+07	0.902152	0	0	87.9645	18.145
CA9	Epi_CXCL10	1.19889	1.07253	52249461	0.838717	0	0	75.0767	10.7345
TPM2	Epi_CXCL10	1.1398	1.0285	54298213	0.871603	0	0	80.8046	12.1281
LCN15	Epi_CXCL10	3.8228	3.68781	5.6487e+07	0.906739	0	0	83.7027	3.44633
TMEM141	Epi_CXCL10	1.56818	1.05659	5.16327e+07	0.828816	0	0	84.4869	52.4482
DDIT4	Epi_CXCL10	1.81394	1.11411	4.90235e+07	0.786933	0	0	87.9645	51.822
CRTAC1	Epi_CXCL10	1.82048	1.73238	5.57648e+07	0.895145	0	0	82.4071	7.55179
LDHA	Epi_CXCL10	2.41167	1.05851	4.91051e+07	0.788243	0	0	95.6359	78.0461
CST1	Epi_CXCL10	1.30263	1.23285	51900988	0.833123	0	0	70.8149	5.30132
LGALS1	Epi_CXCL10	1.74022	1.14186	49760362	0.798761	0	0	88.3396	36.9492
HSPA6	Epi_HSPA1B	1.96822	1.52587	2.40811e+07	0.806934	0	0	78.6973	22.936
HPGD	Epi_HSPA1B	1.51867	1.02273	23976446	0.803426	0	0	83.908	43.7205
SPINK1	Epi_HSPA1B	3.74226	2.6181	26503472	0.888105	0	0	97.1648	44.7263
HSPA1A	Epi_HSPA1B	3.1739	2.09286	26125852	0.875451	0	0	98.3908	57.1891
HSPA1B	Epi_HSPA1B	2.63159	1.789	2.62281e+07	0.878878	0	0	97.0881	54.4123
ZFAND2A	Epi_HSPA1B	1.81406	1.40278	24521503	0.821691	0	0	82.1456	28.4502
HSPB1	Epi_HSPA1B	4.32378	1.23898	2.57977e+07	0.864455	0	0	100	97.4069
ADIRF	Epi_HSPA1B	4.51032	1.35947	25305060	0.847947	0	0	99.8467	95.802
CCND1	Epi_HSPA1B	3.12372	2.0505	25950829	0.869586	0	0	97.5479	67.2949
YEATS4	Epi_HSPA1B	2.3193	1.75639	2.54553e+07	0.852982	0	0	90.8812	34.6292
CCT2	Epi_HSPA1B	3.08671	2.14003	2.57054e+07	0.86136	0	0	95.7854	58.9645
RAB3IP	Epi_HSPA1B	1.61389	1.15427	23968255	0.803152	0	0	83.0651	35.1015
AC025159.1	Epi_HSPA1B	1.6079	1.27451	24908610	0.834662	0	0	83.5249	21.9433
CNOT2	Epi_HSPA1B	2.05093	1.52148	25318294	0.84839	0	0	90.5747	38.8184
IRS2	Epi_HSPA1B	2.03759	1.50846	24490032	0.820636	0	0	85.5172	25.844
FOS	Epi_HSPA1B	2.85477	1.02251	2.26208e+07	0.758	3.76e-217	1.99e-214	96.2452	84.5067
IFI27	Epi_HSPA1B	2.39362	1.3685	2.33553e+07	0.782611	9.18e-285	8.2e-282	89.9617	53.1747
HSP90AA1	Epi_HSPA1B	3.28614	1.13479	2.44554e+07	0.819476	0	0	99.7701	93.5412
DNAJB1	Epi_HSPA1B	2.6323	1.33337	25375711	0.850314	0	0	97.931	80.558
PPP1R15A	Epi_HSPA1B	2.77857	1.27406	2.53455e+07	0.849301	0	0	98.2375	81.6818
PLA2G2A	Epi_ISG15	2.55557	2.05028	3.87433e+06	0.845819	1.87e-134	1.16e-131	87.9581	17.338
S100A2	Epi_ISG15	3.56844	2.16814	3.98692e+06	0.8704	1.38e-71	3.28e-69	93.7173	70.407
IGKC	Epi_ISG15	2.96075	2.21671	4211629	0.919457	6.72e-97	2.67e-94	96.8586	56.0254
CD74	Epi_ISG15	3.78322	2.88902	4497038	0.981766	9.11e-124	5.21e-121	99.4764	61.1375
HLA-A	Epi_ISG15	3.00637	1.48273	4.21033e+06	0.919174	4.8e-89	1.72e-86	100	87.5532
HLA-B	Epi_ISG15	3.24949	1.76103	4360880	0.95204	2.23e-103	1.01e-100	99.4764	85.1263
HLA-DRA	Epi_ISG15	2.95077	2.56698	4.47404e+06	0.976744	6.22e-166	4.74e-163	98.9529	31.4736
HLA-DRB1	Epi_ISG15	2.32855	2.10911	4.41472e+06	0.963794	7.16e-214	7.48e-211	96.8586	20.1318
HLA-DPA1	Epi_ISG15	1.44213	1.32642	4.23721e+06	0.925042	9.36e-252	1.63e-248	90.0524	13.1098
HLA-DPB1	Epi_ISG15	1.49021	1.38835	4180926	0.912754	8.55e-268	1.74e-264	86.911	11.3335
LY6D	Epi_ISG15	3.30509	2.1137	3.96005e+06	0.864534	1.03e-74	2.59e-72	97.3822	53.7778
MDK	Epi_ISG15	2.5719	1.47791	4114113	0.898168	1.52e-81	4.4e-79	96.8586	75.3815
IFI27	Epi_ISG15	3.54775	2.46826	4.30382e+06	0.939583	4.98e-107	2.31e-104	98.9529	54.8119
IGHG4	Epi_ISG15	2.02879	1.78669	4.26993e+06	0.932184	1.92e-222	2.34e-219	96.8586	15.9161
IGHA1	Epi_ISG15	1.74313	1.47242	4192099	0.915193	3.99e-144	2.56e-141	93.7173	25.7735
IGHG3	Epi_ISG15	1.90285	1.65217	4285205	0.935519	2.32e-174	1.93e-171	95.8115	22.4627
KRT15	Epi_ISG15	2.14771	1.94371	4.17313e+06	0.911053	1.06e-171	8.6e-169	87.9581	19.6898
FXYD3	Epi_ISG15	4.25512	1.37961	4261358	0.930313	1.44e-93	5.43e-91	99.4764	96.61
NDUFA3	Epi_ISG15	2.08876	1.41652	4276536	0.933627	9.54e-99	3.92e-96	95.8115	65.8827
IGLC2	Epi_ISG15	2.0559	1.78637	4.27555e+06	0.933411	2.06e-170	1.64e-167	95.288	22.888
CRH	Epi_KRT20	2.02329	1.82064	8.09378e+07	0.775575	0	0	61.8091	8.39534
LY6D	Epi_KRT20	2.12593	1.19632	70823352	0.678655	0	0	69.5753	49.4338
MSMB	Epi_KRT20	0.936965	0.796351	7.4244e+07	0.711433	0	0	51.8571	11.6629
H19	Epi_KRT20	1.30682	1.069	76747294	0.735421	0	0	58.4148	14.0569
RBBP6	Epi_KRT20	1.16204	0.699013	73950824	0.708624	0	0	65.008	47.2285
SFN	Epi_OLFM4	2.87713	1.53231	1.15279e+08	0.885727	0	0	98.8758	77.7833
TM4SF1	Epi_OLFM4	1.57848	1.2647	1.11433e+08	0.85618	0	0	88.5361	18.006
CXCL8	Epi_OLFM4	2.14485	1.25504	9.87969e+07	0.759092	0	0	88.1902	39.5198
AREG	Epi_OLFM4	1.79482	1.30217	1.07513e+08	0.826064	0	0	88.0791	31.4591
TRIM31	Epi_OLFM4	1.49484	1.30696	1.16043e+08	0.891596	0	0	87.8691	15.8353
IER3	Epi_OLFM4	2.03014	1.25757	1.09454e+08	0.840978	0	0	96.8993	54.2232
CLDN4	Epi_OLFM4	3.44267	1.42232	109874756	0.844207	0	0	99.7776	88.307
UPK3BL1	Epi_OLFM4	2.37857	1.45042	112966117	0.867959	0	0	97.1958	64.0689
AQP3	Epi_OLFM4	2.31275	1.334	1.06326e+08	0.816943	0	0	97.7023	55.0379
ANXA1	Epi_OLFM4	2.29038	1.22844	108149304	0.83095	0	0	98.0482	63.3288
C9orf16	Epi_OLFM4	2.13564	1.35999	118296446	0.908914	0	0	97.5417	66.8678
SYT8	Epi_OLFM4	1.67044	1.33929	116069978	0.891807	0	0	91.4886	30.52
PHLDA2	Epi_OLFM4	2.78111	1.61333	116081880	0.891899	0	0	99.2094	71.1096
EMP1	Epi_OLFM4	1.53036	1.21839	114086482	0.876567	0	0	91.0933	24.8352
OLFM4	Epi_OLFM4	1.71939	1.60076	115620610	0.888355	0	0	84.0766	4.65232
KRT13	Epi_OLFM4	3.4888	2.28234	1.13013e+08	0.868321	0	0	97.5293	45.0429
KRT17	Epi_OLFM4	3.12122	1.23784	102316412	0.786134	0	0	99.5182	82.7715
C19orf33	Epi_OLFM4	2.2265	1.37904	114147661	0.877037	0	0	97.4429	58.8568
LYPD3	Epi_OLFM4	2.53199	1.94225	1.19171e+08	0.91563	0	0	95.874	44.6822
PLAUR	Epi_OLFM4	2.15153	1.79081	1.19334e+08	0.916883	0	0	94.9599	29.444
SLC2A1	Epi_SLC2A1	1.82542	1.26484	39525369	0.798749	0	0	80.868	52.7493
S100A9	Epi_SLC2A1	2.37153	1.91424	3.96764e+07	0.801802	0	0	75.465	27.6569
SPINK1	Epi_SLC2A1	3.35551	2.30536	41791876	0.844552	0	0	93.9327	42.7789
HSPA1A	Epi_SLC2A1	2.60047	1.55137	38865263	0.78541	0	0	90.6112	56.199
HSPA1B	Epi_SLC2A1	2.02473	1.19742	38075036	0.76944	0	0	86.4925	53.6482
CD24	Epi_SLC2A1	2.15987	1.23128	38105628	0.770058	0	0	85.2524	55.5327
HILPDA	Epi_SLC2A1	1.71909	1.46454	3.91735e+07	0.79164	0	0	70.0177	23.2672
NDRG1	Epi_SLC2A1	1.82229	1.34051	4.03694e+07	0.815805	0	0	81.7981	46.1693
ADIRF	Epi_SLC2A1	4.3705	1.26436	39474459	0.797721	0	0	99.2028	95.6924
LDHA	Epi_SLC2A1	2.59217	1.22501	40067471	0.809704	0	0	92.6041	78.9003
CCND1	Epi_SLC2A1	2.6859	1.65674	3.96591e+07	0.801451	0	0	89.1497	66.8446
YEATS4	Epi_SLC2A1	1.99519	1.47527	3.969e+07	0.802076	0	0	82.0195	33.0961
CCT2	Epi_SLC2A1	2.53415	1.6236	3.95341e+07	0.798926	0	0	89.4154	58.0196
RAB3IP	Epi_SLC2A1	1.68728	1.28542	3.91881e+07	0.791935	0	0	76.5722	33.6847
CNOT2	Epi_SLC2A1	1.70323	1.20411	3.88548e+07	0.785199	0	0	80.2923	37.6272
IRS2	Epi_SLC2A1	2.49363	2.07708	4.15772e+07	0.840214	0	0	80.3809	23.7782
C15orf48	Epi_SLC2A1	1.42582	1.21912	3.65522e+07	0.738666	0	0	57.7945	14.4969
UCA1	Epi_SLC2A1	2.64664	2.15431	4.40352e+07	0.889886	0	0	88.8397	28.9345
CSTB	Epi_SLC2A1	4.7609	1.99459	46628933	0.942302	0	0	99.5128	96.6096
LGALS1	Epi_SLC2A1	2.0491	1.44739	3.95012e+07	0.798261	0	0	81.1337	39.2745
STMN1	Epi_TUBB	1.60793	1.18527	5.25961e+07	0.857421	0	0	89.1704	41.5461
HMGN2	Epi_TUBB	2.04992	1.02656	5.21339e+07	0.849885	0	0	95.3141	78.405
CKS1B	Epi_TUBB	1.43981	1.09648	5.36468e+07	0.874549	0	0	88.6151	41.1375
H2AFZ	Epi_TUBB	2.56571	1.2932	5.61581e+07	0.915488	0	0	97.4662	84.0832
HMGB2	Epi_TUBB	1.68851	1.35468	54602838	0.890134	0	0	89.8299	38.8972
SPINK1	Epi_TUBB	2.37165	1.25582	42896947	0.699305	0	0	76.7095	43.6126
HIST1H4C	Epi_TUBB	1.82946	1.35985	5.02516e+07	0.8192	0	0	83.478	47.8114
TUBB	Epi_TUBB	2.20631	1.28798	5.43976e+07	0.886788	0	0	95.1059	71.1441
HSPA1A	Epi_TUBB	2.15849	1.09497	43868465	0.715143	0	0	86.1159	55.8003
CCND1	Epi_TUBB	2.11246	1.05418	42844169	0.698445	8.16e-271	1.04e-268	86.4283	66.5602
TUBA1B	Epi_TUBB	2.59614	1.70011	57422277	0.936097	0	0	98.2298	71.6419
YEATS4	Epi_TUBB	1.61697	1.08903	44634130	0.727625	0	0	71.1211	33.1392
CCT2	Epi_TUBB	2.35807	1.4712	4.65564e+07	0.758961	0	0	88.268	57.2562
CNOT2	Epi_TUBB	1.39023	0.883995	43050867	0.701814	0	0	69.1079	37.8922
HMGB1	Epi_TUBB	2.27436	0.866463	5.10868e+07	0.832816	0	0	97.1191	86.7133
HSP90AA1	Epi_TUBB	3.12144	1.03181	4.90411e+07	0.799467	0	0	98.8199	93.2087
PCLAF	Epi_TUBB	1.342	1.26782	5.4276e+07	0.884806	0	0	81.083	8.44918
TK1	Epi_TUBB	0.911531	0.878034	51363331	0.837324	0	0	70.184	4.06726
CENPX	Epi_TUBB	1.35341	0.882965	50027839	0.815553	0	0	86.4977	48.8071
UBE2C	Epi_TUBB	1.31032	1.26885	5.36332e+07	0.874328	0	0	77.4037	4.81871
