# Supplementary material for: PD1hi CD200hi CD4+ exhausted T cell increase immunotherapy resistance and tumour progression by promoting epithelial–mesenchymal transition in bladder cancer
Source: Clin Transl Med. 2023 Jun 14;13(6):e1303. doi: 10.1002/ctm2.1303 (PMC10265167; doi:10.1002/ctm2.1303)
Supplement: Supplementary file 21 — Supporting Information [file CTM2-13-e1303-s015.xlsx]

## Sheet: Sheet1
Supplementary information, Table S14: The characteristic of Multiplex fluorescence
Primary antibody	Supplier	incubated temperature	Incubated time	Working dilution	Secondary antibody	Fluorophores excitation wavelengths
CD4	CST, Boston, USA	4°C	10h	1：1000	biotinylated	780nm
PD1	CST, Boston, USA	room temperature	1h	1：100	biotinylated	480nm
CD200	CST, Boston, USA	room temperature	1h	1：600	biotinylated	570nm
CD31	CST, Boston, USA	room temperature	1h	1：1000	biotinylated	650nm
IFNG	Novus, USA	room temperature	1h	1：500	biotinylated	570nm
GAS6	CST, Boston, USA	room temperature	1h	1：1000	biotinylated	570nm
